# Supplementary material for: Characterization of bidirectional gene pairs in The Cancer Genome Atlas (TCGA) dataset
Source: PeerJ. 2019 Jun 17;7:e7107. doi: 10.7717/peerj.7107 (PMC6585903; doi:10.7717/peerj.7107)
Supplement: Supplemental Information 5 [file peerj-07-7107-s005.xlsx]

## Sheet: BG
chr1	start1	end1	strand1	gene1	gene_type1	gene_name1	chr2	start2	end2	strand2	gene2	gene_type2	gene_name2	distance between TSSs
chr12	53981509	53985519	-	ENSG00000251151.2	processed_transcript	HOXC-AS3	chr12	53985065	53990279	+	ENSG00000180818.4	protein_coding	HOXC10	-454
chr12	53981509	53985519	-	ENSG00000251151.2	processed_transcript	HOXC-AS3	chr12	53985845	54034888	+	ENSG00000273049.1	protein_coding	RP11-834C11.12	326
chr19	41443158	41444765	+	ENSG00000204978.2	protein_coding	ERICH4	chr19	41442102	41442392	-	ENSG00000277136.1	misc_RNA	Metazoa_SRP	766
chr11	118253403	118264536	-	ENSG00000149573.7	protein_coding	MPZL2	chr11	118264593	118266817	+	ENSG00000280032.1	TEC	RP11-832A4.7	57
chr21	42879644	42913304	+	ENSG00000160194.16	protein_coding	NDUFV3	chr21	42843094	42879568	-	ENSG00000160193.10	protein_coding	WDR4	76
chr5	134205614	134371044	-	ENSG00000273345.4	processed_transcript	CTD-2410N18.4	chr5	134371179	134391992	+	ENSG00000119048.6	protein_coding	UBE2B	135
chr6	16299112	16761491	-	ENSG00000124788.16	protein_coding	ATXN1	chr6	16761138	16762652	+	ENSG00000229931.1	antisense	RP1-151F17.1	-353
chr17	59859482	59892945	-	ENSG00000108423.13	protein_coding	TUBD1	chr17	59893046	59950564	+	ENSG00000108443.12	protein_coding	RPS6KB1	101
chr8	6835554	6885276	+	ENSG00000245857.2	lincRNA	GS1-24F4.2	chr8	6808517	6835644	-	ENSG00000275591.3	protein_coding	XKR5	-90
chr7	32485332	32495283	-	ENSG00000106355.8	protein_coding	LSM5	chr7	32495426	32588721	+	ENSG00000105778.16	protein_coding	AVL9	143
chr9	34661903	34666029	-	ENSG00000261215.1	processed_transcript	RP11-195F19.30	chr9	34665665	34681298	+	ENSG00000230074.1	antisense	RP11-195F19.9	-364
chr12	55752463	55817756	-	ENSG00000205323.7	protein_coding	SARNP	chr12	55817919	55821879	+	ENSG00000123353.8	protein_coding	ORMDL2	163
chr14	39174885	39175880	-	ENSG00000259083.1	antisense	RP11-407N17.4	chr14	39175183	39183218	+	ENSG00000100941.7	protein_coding	PNN	-697
chr12	123971457	123971714	-	ENSG00000270095.1	sense_intronic	RP11-214K3.18	chr12	123971845	124015439	+	ENSG00000179195.14	protein_coding	ZNF664	131
chr3	15151833	15205959	-	ENSG00000230524.7	unitary_pseudogene	COL6A4P1	chr3	15206152	15252918	+	ENSG00000131375.8	protein_coding	CAPN7	193
chr19	48255675	48258199	+	ENSG00000268001.1	antisense	CARD8-AS1	chr19	48180770	48255946	-	ENSG00000105483.15	protein_coding	CARD8	-271
chr1	26890488	26900466	-	ENSG00000198746.11	protein_coding	GPATCH3	chr1	26900238	26946862	+	ENSG00000090273.12	protein_coding	NUDC	-228
chr17	81117295	81166077	-	ENSG00000181409.10	protein_coding	AATK	chr17	81165507	81183164	+	ENSG00000225180.5	antisense	AATK-AS1	-570
chr9	112750838	112881671	+	ENSG00000148158.15	protein_coding	SNX30	chr9	112748902	112750456	-	ENSG00000226609.1	antisense	RP11-276E15.4	382
chr2	219498867	219506988	+	ENSG00000144591.16	protein_coding	GMPPA	chr2	219497611	219498246	-	ENSG00000268603.1	antisense	RP11-316O14.1	621
chr3	122564238	122575203	+	ENSG00000163840.8	protein_coding	DTX3L	chr3	122527924	122564577	-	ENSG00000138496.15	protein_coding	PARP9	-339
chr12	110501655	110532086	+	ENSG00000151164.17	protein_coding	RAD9B	chr12	110491097	110502117	-	ENSG00000111237.17	protein_coding	VPS29	-462
chr19	54200742	54249003	+	ENSG00000170889.12	protein_coding	RPS9	chr19	54199454	54199971	-	ENSG00000223660.1	lincRNA	AC012314.20	771
chr5	37939365	37947955	-	ENSG00000250032.1	lincRNA	CTD-2194L12.3	chr5	37948491	37951055	+	ENSG00000251518.1	lincRNA	CTD-2130F23.2	536
chr22	17121586	17132104	+	ENSG00000235478.3	lincRNA	AC006946.15	chr22	17116299	17121367	-	ENSG00000183307.3	protein_coding	CECR6	219
chr7	40134977	40860763	+	ENSG00000175600.14	protein_coding	SUGCT	chr7	40126023	40134659	-	ENSG00000168303.6	protein_coding	MPLKIP	318
chr15	80999593	80999981	-	ENSG00000277782.1	lincRNA	RP11-775C24.5	chr15	81000944	81005788	+	ENSG00000140406.3	protein_coding	MESDC1	963
chr19	55661901	55674715	-	ENSG00000267523.1	antisense	CTD-2537I9.12	chr19	55675226	55709858	+	ENSG00000063245.13	protein_coding	EPN1	511
chr4	75513946	75550473	+	ENSG00000174796.11	protein_coding	THAP6	chr4	75479037	75514764	-	ENSG00000163743.12	protein_coding	RCHY1	-818
chr8	80265528	80266155	-	ENSG00000241746.1	processed_pseudogene	RP11-941H19.1	chr8	80266154	80339840	+	ENSG00000253238.1	lincRNA	RP11-941H19.3	-1
chr19	34734155	34745378	+	ENSG00000197841.13	protein_coding	ZNF181	chr19	34733298	34733837	-	ENSG00000274104.1	lincRNA	CTD-2553L13.10	318
chr22	26672767	26780207	+	ENSG00000244625.4	lincRNA	MIATNB	chr22	26667693	26672654	-	ENSG00000206028.1	lincRNA	CTA-373H7.7	113
chr17	9822206	9892102	+	ENSG00000065325.11	protein_coding	GLP2R	chr17	9802386	9822071	-	ENSG00000214978.7	protein_coding	RP11-477N12.3	135
chr10	112424428	112446917	-	ENSG00000023041.10	protein_coding	ZDHHC6	chr10	112446998	112818744	+	ENSG00000151532.12	protein_coding	VTI1A	81
chr7	129611714	129757082	+	ENSG00000106459.13	protein_coding	NRF1	chr7	129604548	129611630	-	ENSG00000273329.1	lincRNA	RP11-448A19.1	84
chr17	50373220	50381483	+	ENSG00000154920.13	protein_coding	EME1	chr17	50367857	50373214	-	ENSG00000108826.14	protein_coding	MRPL27	6
chr22	22639177	22644473	-	ENSG00000183169.6	transcribed_unprocessed_pseudogene	POM121L1P	chr22	22644475	22647903	+	ENSG00000100121.11	protein_coding	GGTLC2	2
chr3	42757177	42804518	-	ENSG00000280571.1	protein_coding	RP4-613B23.5	chr3	42804752	42887974	+	ENSG00000144648.13	protein_coding	ACKR2	234
chr4	6693069	6697170	+	ENSG00000163993.6	protein_coding	S100P	chr4	6692055	6692462	-	ENSG00000279859.1	protein_coding	AC093323.1	607
chr12	45173064	45216041	-	ENSG00000134297.6	transcribed_processed_pseudogene	PLEKHA8P1	chr12	45215987	45440404	+	ENSG00000177119.14	protein_coding	ANO6	-54
chr8	116766503	116849463	+	ENSG00000147679.10	protein_coding	UTP23	chr8	116642130	116766925	-	ENSG00000147677.9	protein_coding	EIF3H	-422
chr16	46955362	46973788	-	ENSG00000069345.10	protein_coding	DNAJA2	chr16	46973989	46978983	+	ENSG00000261173.1	antisense	RP11-169E6.1	201
chr2	69181897	69182003	-	ENSG00000251850.1	rRNA	RNA5SP96	chr2	69182877	69182983	+	ENSG00000199460.2	snRNA	RNU6-1216P	874
chr11	94493629	94499583	+	ENSG00000168876.7	protein_coding	ANKRD49	chr11	94415578	94493908	-	ENSG00000020922.11	protein_coding	MRE11A	-279
chr1	71063291	71081297	-	ENSG00000132485.11	protein_coding	ZRANB2	chr1	71081324	71489976	+	ENSG00000229956.8	processed_transcript	ZRANB2-AS2	27
chr19	15615218	15630638	+	ENSG00000186526.11	protein_coding	CYP4F8	chr19	15613247	15614553	-	ENSG00000266951.2	lincRNA	AD000091.2	665
chr11	43829709	43880726	-	ENSG00000246250.2	antisense	RP11-613D13.5	chr11	43880811	43920266	+	ENSG00000166199.11	protein_coding	ALKBH3	85
chr3	186781780	186784179	-	ENSG00000263826.1	antisense	RP11-573D15.9	chr3	186784796	186784864	+	ENSG00000238942.1	snoRNA	SNORD2	617
chr3	186781780	186784179	-	ENSG00000263826.1	antisense	RP11-573D15.9	chr3	186783205	186789900	+	ENSG00000156976.13	protein_coding	EIF4A2	-974
chr3	122416207	122443180	+	ENSG00000272758.4	antisense	RP11-299J3.8	chr3	122412332	122416051	-	ENSG00000196981.3	protein_coding	WDR5B	156
chr14	44897295	44907257	+	ENSG00000179476.6	protein_coding	C14orf28	chr14	44876874	44897077	-	ENSG00000258633.1	antisense	RP11-857B24.1	218
chr12	26318953	26421462	+	ENSG00000255968.1	antisense	RP11-513G19.1	chr12	26230819	26319720	-	ENSG00000255750.4	antisense	RP11-283G6.5	-767
chr11	119729583	119739623	+	ENSG00000254854.1	antisense	CTD-2523D13.2	chr11	119623408	119729084	-	ENSG00000110400.9	protein_coding	PVRL1	499
chr4	40056826	40158252	+	ENSG00000078177.12	protein_coding	N4BP2	chr4	40042917	40057199	-	ENSG00000205794.4	transcribed_processed_pseudogene	RP11-333E13.4	-373
chr4	25160663	25277306	+	ENSG00000281028.1	protein_coding	PI4K2B	chr4	25120014	25160442	-	ENSG00000109618.10	protein_coding	SEPSECS	221
chr1	192247505	192247947	+	ENSG00000236792.1	processed_pseudogene	RP11-142L4.2	chr1	192246708	192247487	-	ENSG00000226723.2	processed_pseudogene	RP11-142L4.3	18
chr16	28822431	28823969	-	ENSG00000275807.1	antisense	RP11-1348G14.8	chr16	28823035	28837237	+	ENSG00000168488.17	protein_coding	ATXN2L	-934
chr5	82279462	82386977	+	ENSG00000205464.10	protein_coding	ATP6AP1L	chr5	82273358	82278577	-	ENSG00000186468.11	protein_coding	RPS23	885
chr17	48045141	48048073	-	ENSG00000263412.1	processed_transcript	RP5-890E16.2	chr17	48048365	48048430	+	ENSG00000273862.1	miRNA	AC004477.1	292
chr17	48045141	48048073	-	ENSG00000263412.1	processed_transcript	RP5-890E16.2	chr17	48048329	48061487	+	ENSG00000082641.14	protein_coding	NFE2L1	256
chr5	160421822	160428744	+	ENSG00000164611.11	protein_coding	PTTG1	chr5	160401641	160421711	-	ENSG00000164609.8	protein_coding	SLU7	111
chr10	988019	1019936	+	ENSG00000107937.17	protein_coding	GTPBP4	chr10	971146	988341	-	ENSG00000205740.2	processed_transcript	RP11-363N22.3	-322
chr7	42909273	42932174	-	ENSG00000256646.6	protein_coding	PSMA2	chr7	42932200	42948958	+	ENSG00000106591.3	protein_coding	MRPL32	26
chr20	49278940	49279028	+	ENSG00000209042.1	snoRNA	SNORD12C	chr20	49237946	49278426	-	ENSG00000124201.13	protein_coding	ZNFX1	514
chr17	74935719	74949992	+	ENSG00000182938.4	protein_coding	OTOP3	chr17	74935426	74936187	-	ENSG00000281273.1	protein_coding	AC087651.1	-468
chr1	1232265	1235041	+	ENSG00000176022.4	protein_coding	B3GALT6	chr1	1216908	1232031	-	ENSG00000078808.15	protein_coding	SDF4	234
chr5	75910565	75911867	+	ENSG00000248684.1	processed_pseudogene	BIN2P2	chr5	75910283	75910576	-	ENSG00000249301.1	processed_pseudogene	RP11-524L6.3	-11
chr22	30356635	30378658	+	ENSG00000187860.9	protein_coding	CCDC157	chr22	30331988	30356947	-	ENSG00000099995.17	protein_coding	SF3A1	-312
chr4	42408373	42657105	-	ENSG00000124406.15	protein_coding	ATP8A1	chr4	42657496	42657928	+	ENSG00000260519.1	antisense	RP11-109E24.2	391
chr1	105891739	105893517	+	ENSG00000232952.1	processed_pseudogene	RP11-90H3.1	chr1	105890693	105891430	-	ENSG00000237897.2	processed_pseudogene	RP11-90H3.2	309
chr14	103120847	103123007	-	ENSG00000259717.1	lincRNA	LINC00677	chr14	103123442	103137439	+	ENSG00000185215.7	protein_coding	TNFAIP2	435
chr3	194632923	194645401	+	ENSG00000229334.1	antisense	AC046143.3	chr3	194587673	194633689	-	ENSG00000145014.16	protein_coding	TMEM44	-766
chr2	64524305	64593005	+	ENSG00000119844.13	protein_coding	AFTPH	chr2	64522187	64524093	-	ENSG00000260101.1	lincRNA	RP11-568N6.1	212
chr2	178431414	178451512	-	ENSG00000180228.11	protein_coding	PRKRA	chr2	178451436	178461390	+	ENSG00000204311.10	protein_coding	DFNB59	-76
chr19	54448887	54462037	+	ENSG00000167615.15	protein_coding	LENG8	chr19	54444813	54449045	-	ENSG00000226696.4	antisense	LENG8-AS1	-158
chr12	56334174	56340410	+	ENSG00000110944.7	protein_coding	IL23A	chr12	56316223	56334053	-	ENSG00000135473.13	protein_coding	PAN2	121
chr14	96363452	96387288	+	ENSG00000100744.13	protein_coding	GSKIP	chr14	96279202	96363870	-	ENSG00000066739.10	protein_coding	ATG2B	-418
chr14	22946270	22982258	-	ENSG00000259132.1	protein_coding	RP11-298I3.5	chr14	22982698	22999078	+	ENSG00000258457.4	antisense	RP11-298I3.4	440
chr1	44674692	44725591	+	ENSG00000198520.9	protein_coding	C1orf228	chr1	44635238	44674555	-	ENSG00000126106.12	protein_coding	TMEM53	137
chr16	67806765	67832148	+	ENSG00000102904.13	protein_coding	TSNAXIP1	chr16	67723066	67806652	-	ENSG00000141084.9	protein_coding	RANBP10	113
chr15	40312352	40313289	-	ENSG00000244705.1	processed_pseudogene	RP11-133K1.1	chr15	40312615	40316634	+	ENSG00000259198.1	lincRNA	RP11-133K1.6	-674
chr19	45815410	45863290	-	ENSG00000125755.17	protein_coding	SYMPK	chr19	45863989	45873797	+	ENSG00000170608.2	protein_coding	FOXA3	699
chr6	137945366	137972522	+	ENSG00000229922.4	lincRNA	RP11-240M16.1	chr6	137943079	137945802	-	ENSG00000226004.1	lincRNA	RP11-10J5.1	-436
chr16	73060245	73060759	+	ENSG00000272250.1	lincRNA	RP11-346C20.4	chr16	72782885	73059698	-	ENSG00000140836.13	protein_coding	ZFHX3	547
chr17	41801947	41812604	-	ENSG00000141696.11	protein_coding	P3H4	chr17	41812680	41823217	+	ENSG00000141756.17	protein_coding	FKBP10	76
chr3	73382433	73624940	-	ENSG00000121440.13	protein_coding	PDZRN3	chr3	73624410	73627626	+	ENSG00000278934.1	TEC	CTD-2006M22.2	-530
chr17	42154600	42155972	+	ENSG00000267658.1	lincRNA	RP11-358B23.1	chr17	42124976	42155044	-	ENSG00000108774.13	protein_coding	RAB5C	-444
chr17	42154600	42155972	+	ENSG00000267658.1	lincRNA	RP11-358B23.1	chr17	42119674	42154916	-	ENSG00000267261.4	protein_coding	CTD-2132N18.3	-316
chr14	20343075	20343407	-	ENSG00000277209.1	ribozyme	RNaseP_nuc	chr14	20343582	20357905	+	ENSG00000129484.12	protein_coding	PARP2	175
chr10	34815767	34816386	+	ENSG00000226386.1	antisense	PARD3-AS1	chr10	34109560	34815325	-	ENSG00000148498.14	protein_coding	PARD3	442
chr11	7020446	7071308	+	ENSG00000158077.4	protein_coding	NLRP14	chr11	6999318	7020368	-	ENSG00000149050.8	protein_coding	ZNF214	78
chr2	240586716	240617705	+	ENSG00000142330.18	protein_coding	CAPN10	chr2	240582700	240586699	-	ENSG00000260942.1	antisense	CAPN10-AS1	17
chr10	101089321	101131126	-	ENSG00000236311.5	protein_coding	TLX1NB	chr10	101130505	101137789	+	ENSG00000107807.11	protein_coding	TLX1	-621
chr1	74705482	74733408	-	ENSG00000116791.12	protein_coding	CRYZ	chr1	74733152	74766678	+	ENSG00000162623.14	protein_coding	TYW3	-256
chr11	58526871	58578220	-	ENSG00000110031.11	protein_coding	LPXN	chr11	58579172	58624639	+	ENSG00000255073.7	protein_coding	ZFP91-CNTF	952
chr11	58526871	58578220	-	ENSG00000110031.11	protein_coding	LPXN	chr11	58579111	58621042	+	ENSG00000186660.14	protein_coding	ZFP91	891
chr19	56477250	56500666	+	ENSG00000166770.9	lincRNA	ZNF667-AS1	chr19	56439325	56478065	-	ENSG00000198046.10	protein_coding	ZNF667	-815
chr3	48446710	48465716	+	ENSG00000164053.16	protein_coding	ATRIP	chr3	48440352	48446656	-	ENSG00000244380.1	antisense	RP11-24C3.2	54
chr7	55876738	55877024	-	ENSG00000225018.1	processed_pseudogene	RP11-419M24.5	chr7	55877912	55878164	+	ENSG00000227499.1	processed_pseudogene	RP11-419M24.4	888
chr2	121726945	121736923	-	ENSG00000155438.10	protein_coding	NIFK	chr2	121737103	121767853	+	ENSG00000211460.10	protein_coding	TSN	180
chr7	77696443	77783022	+	ENSG00000187257.13	protein_coding	RSBN1L	chr7	77657660	77696265	-	ENSG00000214293.7	lincRNA	APTR	178
chr7	108569568	108574850	+	ENSG00000128590.4	protein_coding	DNAJB9	chr7	108554543	108569750	-	ENSG00000177683.12	protein_coding	THAP5	-182
chr7	108569568	108574850	+	ENSG00000128590.4	protein_coding	DNAJB9	chr7	108470422	108569666	-	ENSG00000135241.15	protein_coding	PNPLA8	-98
chr5	181254417	181261139	-	ENSG00000183718.5	protein_coding	TRIM52	chr5	181261212	181272307	+	ENSG00000248275.1	processed_transcript	TRIM52-AS1	73
chr6	104728093	104859919	-	ENSG00000085382.10	protein_coding	HACE1	chr6	104860449	104862123	+	ENSG00000271099.1	processed_pseudogene	RP11-809N15.3	530
chr2	189784085	189877629	+	ENSG00000064933.15	protein_coding	PMS1	chr2	189770323	189784371	-	ENSG00000128699.12	protein_coding	ORMDL1	-286
chr12	54126098	54132843	+	ENSG00000250742.1	lincRNA	RP11-834C11.4	chr12	54085132	54125992	-	ENSG00000250432.4	lincRNA	RP11-834C11.5	106
chr14	45084099	45116282	+	ENSG00000185246.16	protein_coding	PRPF39	chr14	45083045	45083977	-	ENSG00000249163.3	antisense	CTD-3028N15.1	122
chr3	57625457	57693089	-	ENSG00000174839.11	protein_coding	DENND6A	chr3	57693205	57696596	+	ENSG00000241933.1	lincRNA	RP11-755B10.3	116
chr7	100126694	100128498	+	ENSG00000214309.4	protein_coding	MBLAC1	chr7	100115214	100127139	-	ENSG00000242798.1	antisense	RP11-506M12.1	-445
chr2	74832655	74833987	-	ENSG00000272711.1	lincRNA	RP11-259N19.1	chr2	74833981	74893359	+	ENSG00000159399.8	protein_coding	HK2	-6
chr17	56914186	56914533	+	ENSG00000274213.1	lincRNA	RP11-670E13.6	chr17	56887909	56914038	-	ENSG00000121060.13	protein_coding	TRIM25	148
chr9	71911510	71986054	+	ENSG00000155621.13	protein_coding	C9orf85	chr9	71862452	71910931	-	ENSG00000107362.12	protein_coding	ABHD17B	579
chr15	75346955	75357114	+	ENSG00000140398.12	protein_coding	NEIL1	chr15	75346744	75347161	-	ENSG00000275645.1	antisense	RP11-817O13.9	-206
chr17	28755978	28855232	-	ENSG00000173065.12	protein_coding	FAM222B	chr17	28854938	28861067	+	ENSG00000132591.10	protein_coding	ERAL1	-294
chr8	103414714	103443453	+	ENSG00000164934.12	protein_coding	DCAF13	chr8	103398635	103415189	-	ENSG00000164933.10	protein_coding	SLC25A32	-475
chr16	49442910	49454078	-	ENSG00000262950.1	lincRNA	RP11-189E14.5	chr16	49454229	49457269	+	ENSG00000263110.1	lincRNA	RP11-189E14.3	151
chr19	35742464	35745445	-	ENSG00000161265.13	protein_coding	U2AF1L4	chr19	35745114	35747519	+	ENSG00000205155.6	protein_coding	PSENEN	-331
chr19	35742464	35745445	-	ENSG00000161265.13	protein_coding	U2AF1L4	chr19	35745678	35754519	+	ENSG00000188223.9	protein_coding	AC002398.9	233
chr2	48440598	48515391	+	ENSG00000162869.14	protein_coding	PPP1R21	chr2	48440043	48440597	-	ENSG00000272663.1	lincRNA	RP11-191L17.1	1
chr21	46229217	46259390	+	ENSG00000215424.8	antisense	MCM3AP-AS1	chr21	46188141	46228824	-	ENSG00000160285.13	protein_coding	LSS	393
chr6	7540451	7541338	-	ENSG00000261189.1	antisense	RP3-512B11.3	chr6	7541575	7586717	+	ENSG00000096696.12	protein_coding	DSP	237
chr7	87876216	87909541	+	ENSG00000006634.6	protein_coding	DBF4	chr7	87833568	87876357	-	ENSG00000075303.11	protein_coding	SLC25A40	-141
chr7	27128507	27130799	-	ENSG00000197576.12	protein_coding	HOXA4	chr7	27129977	27155928	+	ENSG00000254369.5	antisense	HOXA-AS3	-822
chr6	53794497	53924121	+	ENSG00000137269.13	protein_coding	LRRC1	chr6	53790875	53794274	-	ENSG00000228614.1	antisense	RP13-476E20.1	223
chr22	36563921	36703558	-	ENSG00000166862.6	protein_coding	CACNG2	chr22	36703918	36721472	+	ENSG00000234688.1	antisense	RP1-293L6.1	360
chr7	138002324	138117986	+	ENSG00000122787.13	protein_coding	AKR1D1	chr7	137874979	138002067	-	ENSG00000182158.13	protein_coding	CREB3L2	257
chr19	35612744	35625349	+	ENSG00000249115.7	protein_coding	HAUS5	chr19	35608285	35612666	-	ENSG00000267626.1	lincRNA	AC002115.9	78
chr6	33200445	33204439	+	ENSG00000112473.15	protein_coding	SLC39A7	chr6	33193588	33200688	-	ENSG00000204231.9	protein_coding	RXRB	-243
chr1	358857	365704	+	ENSG00000236601.1	lincRNA	RP4-669L17.2	chr1	357383	359681	-	ENSG00000236743.1	lincRNA	RP5-857K21.15	-824
chr16	35192687	35195661	-	ENSG00000260073.2	lincRNA	RP11-488I20.9	chr16	35195779	35197544	+	ENSG00000261398.1	lincRNA	RP11-244B22.6	118
chr1	117605934	117628372	+	ENSG00000183508.4	protein_coding	FAM46C	chr1	117596832	117605770	-	ENSG00000236866.4	antisense	AL157902.3	164
chr6	105136308	105169945	+	ENSG00000203808.9	antisense	BVES-AS1	chr6	105096822	105137174	-	ENSG00000112276.12	protein_coding	BVES	-866
chr12	111642146	111685986	-	ENSG00000089234.14	protein_coding	BRAP	chr12	111686056	111757107	+	ENSG00000111271.13	protein_coding	ACAD10	70
chr8	143578358	143583304	+	ENSG00000279605.1	TEC	RP11-661A12.8	chr8	143574785	143578649	-	ENSG00000147813.14	protein_coding	NAPRT	-291
chr7	5306790	5425414	-	ENSG00000182095.13	protein_coding	TNRC18	chr7	5425770	5426401	+	ENSG00000272953.1	lincRNA	RP11-1275H24.2	356
chr14	22929609	22955562	+	ENSG00000257285.4	antisense	RP11-298I3.1	chr14	22920511	22929585	-	ENSG00000100462.14	protein_coding	PRMT5	24
chr12	6439001	6451567	-	ENSG00000215039.5	processed_transcript	CD27-AS1	chr12	6451690	6466517	+	ENSG00000139192.10	protein_coding	TAPBPL	123
chr16	1997654	2009823	-	ENSG00000167962.11	protein_coding	ZNF598	chr16	2009926	2020755	+	ENSG00000183971.5	protein_coding	NPW	103
chr17	75318076	75405709	-	ENSG00000177885.12	protein_coding	GRB2	chr17	75406069	75406162	+	ENSG00000264511.1	miRNA	MIR3678	360
chr5	134601144	134649271	-	ENSG00000152700.12	protein_coding	SAR1B	chr5	134648789	134727823	+	ENSG00000113615.11	protein_coding	SEC24A	-482
chr8	143734140	143746337	+	ENSG00000203499.9	lincRNA	FAM83H-AS1	chr8	143723933	143733801	-	ENSG00000180921.6	protein_coding	FAM83H	339
chr8	143734140	143746337	+	ENSG00000203499.9	lincRNA	FAM83H-AS1	chr8	143733083	143733153	-	ENSG00000265660.1	miRNA	MIR4664	987
chr22	39874255	39874515	-	ENSG00000238875.1	misc_RNA	RN7SKP210	chr22	39875289	39876108	+	ENSG00000226085.3	processed_pseudogene	UQCRFS1P1	774
chr19	3750819	3761699	-	ENSG00000011132.10	protein_coding	APBA3	chr19	3762664	3768575	+	ENSG00000183617.4	protein_coding	MRPL54	965
chr1	6236240	6239444	+	ENSG00000225077.2	lincRNA	LINC00337	chr1	6221193	6235972	-	ENSG00000116237.14	protein_coding	ICMT	268
chr5	7830378	7851490	-	ENSG00000215217.5	protein_coding	C5orf49	chr5	7851186	7906025	+	ENSG00000124275.13	protein_coding	MTRR	-304
chr18	40062903	40066471	-	ENSG00000279034.1	TEC	RP11-5A1.1	chr18	40066286	40099233	+	ENSG00000261715.1	lincRNA	LINC01477	-185
chr9	125234853	125241330	-	ENSG00000044574.7	protein_coding	HSPA5	chr9	125241663	125257018	+	ENSG00000239705.1	antisense	RP11-65N13.8	333
chr13	45393316	45418455	-	ENSG00000174032.15	protein_coding	SLC25A30	chr13	45418162	45420371	+	ENSG00000251015.1	lincRNA	SLC25A30-AS1	-293
chr12	56752161	56787790	+	ENSG00000025423.10	protein_coding	HSD17B6	chr12	56731596	56752373	-	ENSG00000198056.12	protein_coding	PRIM1	-212
chr3	158732198	158829719	+	ENSG00000118855.17	protein_coding	MFSD1	chr3	158696892	158732696	-	ENSG00000118849.8	protein_coding	RARRES1	-498
chr20	49278178	49295738	+	ENSG00000177410.11	antisense	ZFAS1	chr20	49237946	49278426	-	ENSG00000124201.13	protein_coding	ZNFX1	-248
chr2	199929975	199955736	-	ENSG00000162971.9	protein_coding	TYW5	chr2	199955317	200008540	+	ENSG00000162972.9	protein_coding	C2orf47	-419
chr10	132965534	132976354	+	ENSG00000240707.2	lincRNA	LINC01168	chr10	132943967	132965289	-	ENSG00000232903.2	lincRNA	LINC01166	245
chr19	16630751	16660442	-	ENSG00000214046.7	protein_coding	SMIM7	chr19	16661127	16690029	+	ENSG00000072954.5	protein_coding	TMEM38A	685
chr6	10743324	10747663	-	ENSG00000272097.1	lincRNA	RP11-421M1.8	chr6	10747759	10852753	+	ENSG00000137210.12	protein_coding	TMEM14B	96
chr6	10743324	10747663	-	ENSG00000272097.1	lincRNA	RP11-421M1.8	chr6	10747794	10930423	+	ENSG00000272162.1	protein_coding	RP11-637O19.3	131
chr19	9827892	9830115	+	ENSG00000198258.9	protein_coding	UBL5	chr19	9810267	9827816	-	ENSG00000127452.7	protein_coding	FBXL12	76
chr17	59674636	59707626	-	ENSG00000141378.14	protein_coding	PTRH2	chr17	59707192	59842255	+	ENSG00000062716.9	protein_coding	VMP1	-434
chr17	35092208	35121522	-	ENSG00000185379.19	protein_coding	RAD51D	chr17	35121579	35130732	+	ENSG00000073598.5	protein_coding	FNDC8	57
chr10	87859161	87863437	-	ENSG00000227268.3	protein_coding	KLLN	chr10	87863113	87971930	+	ENSG00000171862.8	protein_coding	PTEN	-324
chr19	8389981	8404434	+	ENSG00000185236.10	protein_coding	RAB11B	chr19	8389290	8389380	-	ENSG00000265390.1	miRNA	MIR4999	601
chr19	8389981	8404434	+	ENSG00000185236.10	protein_coding	RAB11B	chr19	8374373	8390685	-	ENSG00000269386.4	antisense	RAB11B-AS1	-704
chr9	106615078	106615806	-	ENSG00000237062.1	lincRNA	RP11-308N19.3	chr9	106616058	106702662	+	ENSG00000234229.6	lincRNA	LINC01505	252
chr18	63367328	63381629	+	ENSG00000267390.1	antisense	RP11-635N19.1	chr18	63327726	63367510	-	ENSG00000119537.14	protein_coding	KDSR	-182
chr19	44025342	44033112	+	ENSG00000159885.12	protein_coding	ZNF222	chr19	44023604	44025262	-	ENSG00000267144.1	lincRNA	AC067968.3	80
chr19	20220597	20222186	-	ENSG00000280079.1	TEC	CTC-260E6.4	chr19	20221869	20222463	+	ENSG00000271524.1	processed_pseudogene	BNIP3P17	-317
chr8	119873717	120050913	+	ENSG00000155792.8	protein_coding	DEPTOR	chr8	119867419	119874488	-	ENSG00000245330.4	lincRNA	KB-1471A8.1	-771
chr7	63388808	63393657	-	ENSG00000232817.1	lincRNA	RP11-73B2.4	chr7	63394277	63395439	+	ENSG00000234387.1	lincRNA	RP11-340I6.1	620
chr7	63388808	63393657	-	ENSG00000232817.1	lincRNA	RP11-73B2.4	chr7	63393788	63422046	+	ENSG00000227305.1	lincRNA	RP11-340I6.3	131
chr16	1962052	1964860	-	ENSG00000140988.14	protein_coding	RPS2	chr16	1965184	1965310	+	ENSG00000273587.1	snoRNA	SNORA78	324
chr16	1962052	1964860	-	ENSG00000140988.14	protein_coding	RPS2	chr16	1964959	1965509	+	ENSG00000255198.4	lincRNA	SNHG9	99
chr8	144511288	144517845	-	ENSG00000160957.11	protein_coding	RECQL4	chr8	144517992	144525178	+	ENSG00000160959.6	protein_coding	LRRC14	147
chr19	37545470	37549171	-	ENSG00000180458.2	antisense	CTD-3064H18.4	chr19	37548914	37587348	+	ENSG00000267470.4	antisense	ZNF571-AS1	-257
chr7	143379692	143380495	-	ENSG00000232533.1	antisense	AC093673.5	chr7	143381080	143391111	+	ENSG00000159840.14	protein_coding	ZYX	585
chr16	23603160	23641310	-	ENSG00000083093.8	protein_coding	PALB2	chr16	23641392	23677455	+	ENSG00000166847.8	protein_coding	DCTN5	82
chr8	36278960	36279483	+	ENSG00000254384.1	unprocessed_pseudogene	MTND6P19	chr8	36277763	36278886	-	ENSG00000253504.1	unprocessed_pseudogene	RP11-593P24.2	74
chr1	40690380	40692066	-	ENSG00000272145.1	antisense	NFYC-AS1	chr1	40691570	40771603	+	ENSG00000066136.18	protein_coding	NFYC	-496
chr17	82037905	82039380	+	ENSG00000264569.1	antisense	RP13-650J16.1	chr17	82035136	82037732	-	ENSG00000169738.6	protein_coding	DCXR	173
chr1	9943428	9985501	+	ENSG00000173614.12	protein_coding	NMNAT1	chr1	9922113	9943407	-	ENSG00000162441.10	protein_coding	LZIC	21
chr12	55725323	55729707	-	ENSG00000135404.10	protein_coding	CD63	chr12	55729104	55730852	+	ENSG00000258056.2	antisense	RP11-644F5.11	-603
chr22	21991099	22043934	-	ENSG00000197549.8	transcribed_unprocessed_pseudogene	PRAMENP	chr22	22043618	22043942	+	ENSG00000253794.1	IG_V_pseudogene	IGLV10-67	-316
chr17	58006674	58008187	+	ENSG00000279069.1	TEC	RP11-159D12.6	chr17	58003360	58007346	-	ENSG00000136450.11	protein_coding	SRSF1	-672
chr19	36445119	36489902	-	ENSG00000186017.13	protein_coding	ZNF566	chr19	36489649	36491040	+	ENSG00000267309.1	antisense	CTD-2630F21.1	-253
chr6	169725091	169725854	-	ENSG00000232640.1	antisense	RP1-266L20.2	chr6	169725504	169738992	+	ENSG00000227704.1	antisense	RP1-266L20.4	-350
chr1	228456979	228457873	-	ENSG00000181218.5	protein_coding	HIST3H2A	chr1	228458107	228460470	+	ENSG00000196890.4	protein_coding	HIST3H2BB	234
chr3	122794795	122881139	+	ENSG00000138463.8	protein_coding	DIRC2	chr3	122740003	122793824	-	ENSG00000169087.9	protein_coding	HSPBAP1	971
chr1	19596977	19629821	+	ENSG00000173436.12	protein_coding	MINOS1	chr1	19591802	19596832	-	ENSG00000235185.1	antisense	RP5-1056L3.1	145
chr12	53299686	53307177	+	ENSG00000139637.12	protein_coding	C12orf10	chr12	53298655	53300314	-	ENSG00000257605.2	antisense	RP11-680A11.5	-628
chr16	71447597	71463095	-	ENSG00000167377.16	protein_coding	ZNF23	chr16	71462278	71465941	+	ENSG00000247324.2	antisense	RP11-510M2.2	-817
chr12	88049014	88142216	-	ENSG00000198707.13	protein_coding	CEP290	chr12	88142296	88199887	+	ENSG00000139324.10	protein_coding	TMTC3	80
chr1	147175351	147243050	-	ENSG00000131781.11	protein_coding	FMO5	chr1	147242641	147295766	+	ENSG00000131778.16	protein_coding	CHD1L	-409
chr12	122007434	122020063	-	ENSG00000255856.2	lincRNA	RP11-87C12.5	chr12	122019422	122062044	+	ENSG00000110987.7	protein_coding	BCL7A	-641
chr15	39600031	39782830	-	ENSG00000150667.6	protein_coding	FSIP1	chr15	39782571	39785617	+	ENSG00000261136.1	antisense	RP11-37C7.3	-259
chr3	138944224	138947140	-	ENSG00000183770.5	protein_coding	FOXL2	chr3	138947234	138953451	+	ENSG00000206262.7	protein_coding	FOXL2NB	94
chr19	49422414	49423441	-	ENSG00000142538.1	protein_coding	PTH2	chr19	49423749	49428818	+	ENSG00000261949.4	protein_coding	GFY	308
chr10	100911103	100912739	-	ENSG00000272572.1	antisense	RP11-179B2.2	chr10	100912569	100965136	+	ENSG00000119906.10	protein_coding	FAM178A	-170
chr19	55072020	55087923	+	ENSG00000131037.13	protein_coding	EPS8L1	chr19	55039108	55071291	-	ENSG00000160439.14	protein_coding	RDH13	729
chr2	207753872	207754435	-	ENSG00000272851.1	antisense	RP11-801F7.1	chr2	207754807	207754881	+	ENSG00000264900.1	miRNA	MIR4775	372
chr12	133238455	133238549	+	ENSG00000238443.1	misc_RNA	Y_RNA	chr12	133238335	133238438	-	ENSG00000239190.1	snRNA	RNU6-717P	17
chr21	26170871	26217381	+	ENSG00000273492.4	lincRNA	AP000230.1	chr21	25880550	26171128	-	ENSG00000142192.19	protein_coding	APP	-257
chr7	77798792	77957503	+	ENSG00000006576.15	protein_coding	PHTF2	chr7	77793728	77798580	-	ENSG00000135211.5	protein_coding	TMEM60	212
chr15	33303657	33310659	-	ENSG00000259446.4	antisense	RP11-489D6.2	chr15	33310962	33866102	+	ENSG00000198838.10	protein_coding	RYR3	303
chr5	77072072	77087323	-	ENSG00000132846.5	protein_coding	ZBED3	chr5	77086740	77166909	+	ENSG00000250802.5	antisense	ZBED3-AS1	-583
chr12	52601467	52615305	+	ENSG00000257495.4	antisense	KRT73-AS1	chr12	52585589	52601538	-	ENSG00000170486.9	protein_coding	KRT72	-71
chr10	86749754	86756298	-	ENSG00000272631.1	antisense	RP11-359E3.4	chr10	86756650	86932838	+	ENSG00000107779.10	protein_coding	BMPR1A	352
chr16	1612325	1677908	+	ENSG00000007545.14	protein_coding	CRAMP1L	chr16	1510427	1612110	-	ENSG00000187535.12	protein_coding	IFT140	215
chr11	9459556	9460702	-	ENSG00000268403.2	antisense	CTD-2371O3.3	chr11	9460319	9528524	+	ENSG00000166478.8	protein_coding	ZNF143	-383
chr1	77944055	77979110	-	ENSG00000162613.15	protein_coding	FUBP1	chr1	77979175	78017964	+	ENSG00000162616.8	protein_coding	DNAJB4	65
chr1	77944055	77979110	-	ENSG00000162613.15	protein_coding	FUBP1	chr1	77979542	78138449	+	ENSG00000137960.5	protein_coding	GIPC2	432
chr17	4143168	4187310	+	ENSG00000167740.8	protein_coding	CYB5D2	chr17	4004445	4143020	-	ENSG00000074755.13	protein_coding	ZZEF1	148
chr12	122527246	122626396	+	ENSG00000184445.10	protein_coding	KNTC1	chr12	122503458	122527000	-	ENSG00000111011.16	protein_coding	RSRC2	246
chr21	36005338	36007838	+	ENSG00000231106.2	lincRNA	LINC01436	chr21	34787801	36004667	-	ENSG00000159216.17	protein_coding	RUNX1	671
chr16	30572250	30583860	+	ENSG00000239791.1	antisense	AC002310.7	chr16	30569346	30572734	-	ENSG00000229809.7	protein_coding	ZNF688	-484
chr6	32013270	32013787	+	ENSG00000250535.1	unprocessed_pseudogene	STK19B	chr6	32008614	32012472	-	ENSG00000248290.1	unprocessed_pseudogene	TNXA	798
chr3	186579476	186772986	-	ENSG00000197099.7	antisense	RP11-573D15.8	chr3	186772589	186773476	+	ENSG00000230951.1	processed_pseudogene	GPS2P2	-397
chr17	49210227	49223225	+	ENSG00000108798.7	protein_coding	ABI3	chr17	49202791	49210574	-	ENSG00000167083.5	protein_coding	GNGT2	-347
chr8	27838477	27840382	+	ENSG00000253176.3	processed_pseudogene	RP11-1149M3.2	chr8	27809620	27838095	-	ENSG00000168078.8	protein_coding	PBK	382
chr19	34426112	34428273	-	ENSG00000267024.1	antisense	CTD-2588C8.8	chr19	34428352	34471251	+	ENSG00000126261.11	protein_coding	UBA2	79
chr12	113462034	113472280	-	ENSG00000089116.3	protein_coding	LHX5	chr12	113472003	113480624	+	ENSG00000257935.2	antisense	LHX5-AS1	-277
chr1	149887178	149887318	-	ENSG00000280566.1	miRNA	AC239868.1	chr1	149887890	149900798	+	ENSG00000178096.8	protein_coding	BOLA1	572
chr3	157163452	157169133	+	ENSG00000241770.1	antisense	RP11-555M1.3	chr3	157162663	157163932	-	ENSG00000244515.1	processed_pseudogene	KRT18P34	-480
chr15	44427234	44529038	+	ENSG00000137770.12	protein_coding	CTDSPL2	chr15	44402685	44427144	-	ENSG00000259595.1	antisense	RP11-516C1.1	90
chr3	52287089	52293476	+	ENSG00000168237.16	protein_coding	GLYCTK	chr3	52254421	52288020	-	ENSG00000164091.10	protein_coding	WDR82	-931
chr9	41006999	41074617	-	ENSG00000277778.1	lincRNA	PGM5P2	chr9	41073710	41076392	+	ENSG00000225655.4	lincRNA	PGM5-AS1	-907
chr22	29711820	29719714	-	ENSG00000239446.1	antisense	RP1-76B20.12	chr22	29720084	29731839	+	ENSG00000100314.3	protein_coding	CABP7	370
chr15	79845195	79923754	-	ENSG00000259332.2	protein_coding	ST20-MTHFS	chr15	79922771	79926993	+	ENSG00000259642.2	antisense	ST20-AS1	-983
chr5	145222610	145228982	-	ENSG00000251031.1	lincRNA	CTC-367F4.1	chr5	145228811	145230054	+	ENSG00000215325.4	processed_pseudogene	ASS1P10	-171
chr2	175167633	175167709	-	ENSG00000215973.1	miRNA	MIR933	chr2	175167904	175168522	+	ENSG00000229750.1	antisense	AC096649.2	195
chr14	32076114	32159728	+	ENSG00000100852.11	protein_coding	ARHGAP5	chr14	32074946	32076793	-	ENSG00000258655.2	antisense	ARHGAP5-AS1	-679
chr17	76726830	76733936	+	ENSG00000181038.12	protein_coding	METTL23	chr17	76712832	76726799	-	ENSG00000070495.13	protein_coding	JMJD6	31
chrY	21895394	21897559	+	ENSG00000251618.1	unprocessed_pseudogene	AC007322.3	chrY	21880076	21894526	-	ENSG00000244395.5	protein_coding	RBMY1D	868
chr20	2658395	2664219	-	ENSG00000101365.19	protein_coding	IDH3B	chr20	2664352	2665874	+	ENSG00000228293.1	antisense	RP4-686C3.7	133
chr3	47164497	47246601	+	ENSG00000227398.3	antisense	KIF9-AS1	chr3	47016429	47163967	-	ENSG00000181555.18	protein_coding	SETD2	530
chr17	30550493	30551189	-	ENSG00000263860.1	lincRNA	RP11-218M11.3	chr17	30551193	30551802	+	ENSG00000279431.1	TEC	RP11-218M11.7	4
chr2	104807572	104853183	-	ENSG00000233639.4	processed_transcript	LINC01158	chr2	104853285	104926052	+	ENSG00000269707.1	sense_overlapping	RP11-13J10.1	102
chr17	4733526	4739922	-	ENSG00000161921.13	protein_coding	CXCL16	chr17	4740015	4746119	+	ENSG00000141497.12	protein_coding	ZMYND15	93
chr8	27903566	27903715	+	ENSG00000253615.1	unprocessed_pseudogene	RP11-597M17.2	chr8	27903229	27903495	-	ENSG00000253290.1	unprocessed_pseudogene	RP11-597M17.3	71
chr11	76441338	76444656	-	ENSG00000255135.3	lincRNA	RP11-111M22.3	chr11	76444923	76553025	+	ENSG00000158636.15	protein_coding	C11orf30	267
chr15	68229672	68229789	+	ENSG00000264779.1	miRNA	AC107871.1	chr15	68193801	68229718	-	ENSG00000260007.1	protein_coding	RP11-315D16.2	-46
chr2	113610502	113627090	-	ENSG00000240356.5	transcribed_processed_pseudogene	RP11-395L14.11	chr2	113627229	113643396	+	ENSG00000144134.17	protein_coding	RABL2A	139
chr20	62386303	62386970	-	ENSG00000273619.1	antisense	RP5-908M14.9	chr20	62387116	62388520	+	ENSG00000171858.16	protein_coding	RPS21	146
chr10	102714538	102743492	+	ENSG00000156398.11	protein_coding	SFXN2	chr10	102673731	102714407	-	ENSG00000138175.8	protein_coding	ARL3	131
chr15	44537057	44563029	+	ENSG00000104131.11	protein_coding	EIF3J	chr15	44527257	44536923	-	ENSG00000179523.4	lincRNA	EIF3J-AS1	134
chr6	24424565	24495205	-	ENSG00000112293.13	protein_coding	GPLD1	chr6	24494852	24537207	+	ENSG00000112294.11	protein_coding	ALDH5A1	-353
chr2	157736444	157875862	-	ENSG00000115170.12	protein_coding	ACVR1	chr2	157876702	158136154	+	ENSG00000007001.11	protein_coding	UPP2	840
chr17	4669774	4704337	-	ENSG00000141456.13	protein_coding	PELP1	chr17	4704230	4705529	+	ENSG00000244184.1	antisense	RP11-314A20.2	-107
chr8	86342738	86478420	+	ENSG00000123124.12	protein_coding	WWP1	chr8	86333274	86343314	-	ENSG00000254231.1	processed_transcript	CTD-2284J15.1	-576
chr11	117144267	117176894	+	ENSG00000168092.12	protein_coding	PAFAH1B2	chr11	117143891	117144191	-	ENSG00000254678.1	processed_pseudogene	RP11-109L13.5	76
chr10	3065424	3066001	-	ENSG00000273001.1	lincRNA	RP11-118K6.3	chr10	3066333	3137712	+	ENSG00000067057.15	protein_coding	PFKP	332
chr2	139826692	139826781	+	ENSG00000221074.1	miRNA	AC078851.2	chr2	139824896	139825877	-	ENSG00000223554.1	lincRNA	AC078851.1	815
chr18	59360700	59386749	+	ENSG00000267677.1	lincRNA	RP11-27G24.1	chr18	59327823	59359962	-	ENSG00000074695.5	protein_coding	LMAN1	738
chr1	228407381	228409694	+	ENSG00000231563.1	antisense	RP11-245P10.4	chr1	228393673	228406840	-	ENSG00000154370.12	protein_coding	TRIM11	541
chr4	143912331	143982454	+	ENSG00000251600.4	lincRNA	RP11-673E1.1	chr4	143911514	143912053	-	ENSG00000249741.2	processed_pseudogene	RP11-673E1.3	278
chrX	49235467	49250526	+	ENSG00000101997.11	protein_coding	CCDC22	chrX	49233956	49234501	-	ENSG00000230216.1	processed_pseudogene	HSPB1P2	966
chr13	41132939	41236686	+	ENSG00000278390.3	antisense	RP11-74J13.8	chr13	41127569	41132746	-	ENSG00000165572.7	protein_coding	KBTBD6	193
chr1	59054397	59056049	-	ENSG00000241042.1	lincRNA	RP11-145M4.1	chr1	59056643	59088195	+	ENSG00000237352.2	lincRNA	RP11-145M4.3	594
chr4	49561479	49562149	+	ENSG00000251539.1	processed_pseudogene	SNX18P24	chr4	49561285	49561470	-	ENSG00000251630.1	processed_pseudogene	RP11-241F15.9	9
chr20	5126786	5197887	+	ENSG00000101290.12	protein_coding	CDS2	chr20	5114953	5126626	-	ENSG00000132646.9	protein_coding	PCNA	160
chr4	39454124	39458948	-	ENSG00000163682.14	protein_coding	RPL9	chr4	39459000	39477653	+	ENSG00000121897.12	protein_coding	LIAS	52
chr5	132011448	132013199	+	ENSG00000231585.1	antisense	AC034228.2	chr5	131806990	132012243	-	ENSG00000164398.11	protein_coding	ACSL6	-795
chr1	50437028	50960263	-	ENSG00000185104.18	protein_coding	FAF1	chr1	50960745	50974633	+	ENSG00000123080.9	protein_coding	CDKN2C	482
chrX	120872603	120875929	-	ENSG00000236446.3	protein_coding	CT47B1	chrX	120876552	120876805	+	ENSG00000271346.1	processed_pseudogene	RP1-321E8.4	623
chr5	50969217	50970167	-	ENSG00000251573.2	lincRNA	CTD-2089N3.2	chr5	50969660	50970187	+	ENSG00000248918.2	lincRNA	CTD-2089N3.3	-507
chr2	208266267	208358751	+	ENSG00000115020.15	protein_coding	PIKFYVE	chr2	208236227	208266074	-	ENSG00000138413.12	protein_coding	IDH1	193
chr5	140966212	140966490	-	ENSG00000279028.1	antisense	CTC-270D5.2	chr5	140966235	141012344	+	ENSG00000243232.4	protein_coding	PCDHAC2	-255
chr12	10845849	11171613	-	ENSG00000111215.10	protein_coding	PRR4	chr12	11171181	11176020	+	ENSG00000256537.3	lincRNA	RP11-785H5.1	-432
chr15	77420412	77485607	+	ENSG00000140382.13	protein_coding	HMG20A	chr15	77100656	77420144	-	ENSG00000173517.9	protein_coding	PEAK1	268
chr8	737651	1137777	+	ENSG00000237647.7	antisense	ERICH1-AS1	chr8	614746	738106	-	ENSG00000104714.12	protein_coding	ERICH1	-455
chr22	23262767	23265005	+	ENSG00000230701.2	processed_pseudogene	FBXW4P1	chr22	23261782	23262071	-	ENSG00000240160.3	misc_RNA	RN7SL263P	696
chr1	98890245	99005032	-	ENSG00000117598.10	protein_coding	LPPR5	chr1	99004276	99148852	+	ENSG00000232825.1	antisense	RP5-896L10.1	-756
chr7	96306810	96306874	+	ENSG00000275834.1	processed_pseudogene	RP11-440E5.1	chr7	96306760	96306860	-	ENSG00000220987.1	miRNA	AC084368.1	-50
chr4	168863770	169010275	-	ENSG00000145439.10	protein_coding	CBR4	chr4	169010430	169010939	+	ENSG00000251445.1	antisense	RP11-483A20.3	155
chrX	108091668	108154671	+	ENSG00000101844.16	protein_coding	ATG4A	chrX	108084207	108091618	-	ENSG00000101843.17	protein_coding	PSMD10	50
chr12	2812622	2859791	+	ENSG00000111203.10	protein_coding	ITFG2	chr12	2796877	2812902	-	ENSG00000258325.2	antisense	RP4-816N1.6	-280
chr15	73735431	73752747	-	ENSG00000205363.5	protein_coding	C15orf59	chr15	73752317	73770613	+	ENSG00000260469.2	lincRNA	C15orf59-AS1	-430
chr9	136945246	136946974	+	ENSG00000176919.10	protein_coding	C8G	chr9	136940435	136944696	-	ENSG00000159069.12	protein_coding	FBXW5	550
chr2	32165046	32165757	-	ENSG00000272716.1	lincRNA	RP11-563N4.1	chr2	32165841	32224379	+	ENSG00000152683.13	protein_coding	SLC30A6	84
chr1	52895910	52927212	-	ENSG00000121310.15	protein_coding	ECHDC2	chr1	52927229	53051703	+	ENSG00000116171.15	protein_coding	SCP2	17
chr12	6852128	6866632	+	ENSG00000111667.12	protein_coding	USP5	chr12	6844793	6852066	-	ENSG00000111665.10	protein_coding	CDCA3	62
chr5	52989326	53094779	+	ENSG00000164171.9	protein_coding	ITGA2	chr5	52932419	52990278	-	ENSG00000249899.4	antisense	CTD-2175A23.1	-952
chr11	554855	560779	-	ENSG00000185522.7	protein_coding	LMNTD2	chr11	560404	564021	+	ENSG00000099849.13	protein_coding	RASSF7	-375
chr13	95677139	95794989	+	ENSG00000102580.13	protein_coding	DNAJC3	chr13	95648733	95676925	-	ENSG00000247400.3	lincRNA	DNAJC3-AS1	214
chr9	6532464	6645650	-	ENSG00000178445.8	protein_coding	GLDC	chr9	6645956	6670635	+	ENSG00000236924.1	lincRNA	RP11-390F4.6	306
chr11	43358932	43494933	+	ENSG00000052841.13	protein_coding	TTC17	chr11	43328748	43359296	-	ENSG00000254907.1	antisense	RP11-484D2.2	-364
chr18	31498043	31549008	+	ENSG00000046604.11	protein_coding	DSG2	chr18	31496645	31497195	-	ENSG00000266521.1	lincRNA	RP11-650P15.1	848
chr14	93202894	93207094	-	ENSG00000170270.4	protein_coding	C14orf142	chr14	93207056	93229215	+	ENSG00000012963.12	protein_coding	UBR7	-38
chr4	143700257	143865072	+	ENSG00000246448.2	antisense	RP13-578N3.3	chr4	143577302	143700675	-	ENSG00000183090.5	protein_coding	FREM3	-418
chr12	121400041	121430623	+	ENSG00000170633.15	protein_coding	RNF34	chr12	121308245	121399896	-	ENSG00000089053.11	protein_coding	ANAPC5	145
chr15	75355792	75368630	-	ENSG00000140400.13	protein_coding	MAN2C1	chr15	75368155	75369584	+	ENSG00000260274.1	lincRNA	RP11-817O13.8	-475
chr11	7427266	7512515	-	ENSG00000251364.5	antisense	CTD-2516F10.2	chr11	7513298	7657127	+	ENSG00000166387.10	protein_coding	PPFIBP2	783
chr2	219538947	219543787	-	ENSG00000123989.12	protein_coding	CHPF	chr2	219543663	219550595	+	ENSG00000188760.9	protein_coding	TMEM198	-124
chr17	79707176	79707249	-	ENSG00000266665.1	miRNA	MIR4739	chr17	79707266	79712317	+	ENSG00000267719.1	lincRNA	HP09025	17
chr7	17790761	17940501	-	ENSG00000071189.20	protein_coding	SNX13	chr7	17940503	17942922	+	ENSG00000279048.1	TEC	RP11-511H23.2	2
chr16	69706996	69726951	-	ENSG00000181019.11	protein_coding	NQO1	chr16	69727013	69742563	+	ENSG00000262136.1	antisense	CTD-2033A16.3	62
chr3	176069107	176069252	+	ENSG00000271413.1	processed_pseudogene	RP11-809F4.4	chr3	176068042	176068908	-	ENSG00000236357.1	processed_pseudogene	EI24P1	199
chr2	218658764	218663443	+	ENSG00000074582.11	protein_coding	BCS1L	chr2	218637916	218659655	-	ENSG00000115568.14	protein_coding	ZNF142	-891
chr11	78139771	78175323	+	ENSG00000246174.6	antisense	KCTD21-AS1	chr11	78100936	78139660	-	ENSG00000159063.11	protein_coding	ALG8	111
chr3	42784298	42804531	-	ENSG00000181061.12	protein_coding	HIGD1A	chr3	42804752	42887974	+	ENSG00000144648.13	protein_coding	ACKR2	221
chr6	30866982	30875918	-	ENSG00000237775.1	antisense	DDR1-AS1	chr6	30876421	30900156	+	ENSG00000204580.10	protein_coding	DDR1	503
chr6	25245356	25261411	-	ENSG00000235733.2	antisense	RP3-522P13.3	chr6	25261239	25261731	+	ENSG00000216718.7	processed_pseudogene	RP3-522P13.1	-172
chr12	15620158	15882329	-	ENSG00000151491.11	protein_coding	EPS8	chr12	15882391	15903478	+	ENSG00000023734.9	protein_coding	STRAP	62
chr1	38043827	38046794	-	ENSG00000185668.6	protein_coding	POU3F1	chr1	38047314	38119025	+	ENSG00000224592.4	lincRNA	RP5-884C9.2	520
chr17	45895783	45898798	+	ENSG00000279685.2	sense_intronic	MAPT-IT1	chr17	45843651	45895600	-	ENSG00000264589.1	antisense	MAPT-AS1	183
chr19	38587641	38618882	-	ENSG00000104814.11	protein_coding	MAP4K1	chr19	38619082	38636955	+	ENSG00000178982.8	protein_coding	EIF3K	200
chr3	125916620	125930024	+	ENSG00000171084.14	transcribed_unprocessed_pseudogene	FAM86JP	chr3	125827238	125916384	-	ENSG00000241288.6	processed_transcript	RP11-379B18.5	236
chr6	108041409	108165854	-	ENSG00000081087.13	protein_coding	OSTM1	chr6	108166058	108188809	+	ENSG00000112333.10	protein_coding	NR2E1	204
chr17	75130225	75131795	-	ENSG00000125458.5	protein_coding	NT5C	chr17	75130883	75133043	+	ENSG00000279035.1	TEC	RP11-649A18.3	-912
chr1	43164175	43270936	-	ENSG00000117395.9	protein_coding	EBNA1BP2	chr1	43269994	43274002	+	ENSG00000179178.9	protein_coding	TMEM125	-942
chr19	49889654	49929539	-	ENSG00000104951.14	protein_coding	IL4I1	chr19	49928702	49933935	+	ENSG00000169136.7	protein_coding	ATF5	-837
chr1	185296388	185317329	-	ENSG00000116679.14	protein_coding	IVNS1ABP	chr1	185317779	185318530	+	ENSG00000273004.1	lincRNA	GS1-279B7.2	450
chr14	21024172	21029271	+	ENSG00000258604.1	lincRNA	AL161668.5	chr14	21023314	21023386	-	ENSG00000278629.1	miRNA	MIR6717	786
chr6	49463378	49493107	+	ENSG00000031691.6	protein_coding	CENPQ	chr6	49430360	49463191	-	ENSG00000146085.7	protein_coding	MUT	187
chr4	139411927	139454034	-	ENSG00000273247.4	antisense	RP11-83A24.2	chr4	139453232	139476609	+	ENSG00000172007.5	protein_coding	RAB33B	-802
chr1	173799550	173824720	-	ENSG00000120334.14	protein_coding	CENPL	chr1	173824503	173858546	+	ENSG00000117593.9	protein_coding	DARS2	-217
chr7	155106062	155106400	-	ENSG00000274637.1	unprocessed_pseudogene	RP11-279O22.1	chr7	155106400	155106651	+	ENSG00000228806.1	unprocessed_pseudogene	AC092628.3	0
chr2	70994510	71002754	+	ENSG00000228384.4	antisense	AC007040.6	chr2	70939318	70995336	-	ENSG00000258881.5	protein_coding	AC007040.11	-826
chr2	70994510	71002754	+	ENSG00000228384.4	antisense	AC007040.6	chr2	70985938	70994945	-	ENSG00000144043.10	protein_coding	TEX261	-435
chr5	111076921	111092115	-	ENSG00000253613.2	antisense	CTC-551A13.2	chr5	111091716	111130502	+	ENSG00000134987.10	protein_coding	WDR36	-399
chr6	152983750	152989223	+	ENSG00000227627.1	antisense	RP1-101K10.6	chr6	152970519	152983579	-	ENSG00000112029.8	protein_coding	FBXO5	171
chr8	17224964	17246878	-	ENSG00000198791.10	protein_coding	CNOT7	chr8	17246571	17302427	+	ENSG00000155975.8	protein_coding	VPS37A	-307
chr1	231223763	231241187	-	ENSG00000143633.11	protein_coding	C1orf131	chr1	231241207	231277973	+	ENSG00000116906.10	protein_coding	GNPAT	20
chr11	3854527	4093210	+	ENSG00000167323.8	protein_coding	STIM1	chr11	3854318	3855509	-	ENSG00000228661.1	antisense	AC090587.5	-982
chr16	18926863	18937043	+	ENSG00000260352.1	antisense	CTD-2288F12.1	chr16	18804853	18926454	-	ENSG00000157106.15	protein_coding	SMG1	409
chr17	82024633	82024692	+	ENSG00000275682.1	miRNA	AC137723.1	chr17	82018702	82024107	-	ENSG00000169689.13	protein_coding	STRA13	526
chr4	169612633	169723673	+	ENSG00000109572.12	protein_coding	CLCN3	chr4	169393275	169612629	-	ENSG00000137601.14	protein_coding	NEK1	4
chr5	170374671	170389677	-	ENSG00000145936.7	protein_coding	KCNMB1	chr5	170389493	170422844	+	ENSG00000253647.1	antisense	CTD-2270F17.1	-184
chr7	63393749	63394109	-	ENSG00000223889.1	processed_pseudogene	RP11-73B2.3	chr7	63394277	63395439	+	ENSG00000234387.1	lincRNA	RP11-340I6.1	168
chr7	63393749	63394109	-	ENSG00000223889.1	processed_pseudogene	RP11-73B2.3	chr7	63393788	63422046	+	ENSG00000227305.1	lincRNA	RP11-340I6.3	-321
chr19	35138808	35143109	+	ENSG00000266964.4	protein_coding	FXYD1	chr19	35137645	35139580	-	ENSG00000279619.1	TEC	CTD-2527I21.5	-772
chr9	122264603	122331343	+	ENSG00000148187.16	protein_coding	MRRF	chr9	122237624	122264839	-	ENSG00000119446.12	protein_coding	RBM18	-236
chr3	129893871	129918575	+	ENSG00000271270.4	antisense	TMCC1-AS1	chr3	129647792	129893576	-	ENSG00000172765.15	protein_coding	TMCC1	295
chr14	73057925	73059415	-	ENSG00000258813.2	antisense	RP11-109N23.4	chr14	73058436	73123898	+	ENSG00000119707.12	protein_coding	RBM25	-979
chr10	12896625	13099652	-	ENSG00000151468.10	protein_coding	CCDC3	chr10	13099449	13138308	+	ENSG00000123240.15	protein_coding	OPTN	-203
chr20	38260149	38337505	+	ENSG00000101425.11	protein_coding	BPI	chr20	38210488	38260772	-	ENSG00000149633.10	protein_coding	KIAA1755	-623
chr2	98608579	98618515	+	ENSG00000115446.10	protein_coding	UNC50	chr2	98599310	98608515	-	ENSG00000183513.7	protein_coding	COA5	64
chr2	96248516	96265994	-	ENSG00000135956.7	protein_coding	TMEM127	chr2	96266132	96273349	+	ENSG00000144021.2	protein_coding	CIAO1	138
chr13	75525219	75549439	-	ENSG00000188243.11	protein_coding	COMMD6	chr13	75549480	75606020	+	ENSG00000118939.16	protein_coding	UCHL3	41
chr13	75525219	75549439	-	ENSG00000188243.11	protein_coding	COMMD6	chr13	75549773	75807120	+	ENSG00000261553.4	processed_transcript	RP11-29G8.3	334
chr5	74721204	74767371	-	ENSG00000164347.16	protein_coding	GFM2	chr5	74766991	74780113	+	ENSG00000164346.8	protein_coding	NSA2	-380
chr14	20455191	20457772	+	ENSG00000100823.10	protein_coding	APEX1	chr14	20446411	20455105	-	ENSG00000092094.9	protein_coding	OSGEP	86
chr2	191021526	191032314	+	ENSG00000231858.4	processed_transcript	AC067945.4	chr2	190964358	191020960	-	ENSG00000115415.17	protein_coding	STAT1	566
chr1	27234516	27308633	+	ENSG00000142784.14	protein_coding	WDTC1	chr1	27229106	27234352	-	ENSG00000224311.1	antisense	RP11-40H20.4	164
chr7	131893822	131894074	+	ENSG00000236386.1	processed_pseudogene	AC009518.3	chr7	131892616	131893615	-	ENSG00000233263.1	processed_pseudogene	AC009518.2	207
chr4	6026199	6200591	-	ENSG00000152969.15	protein_coding	JAKMIP1	chr4	6200733	6238317	+	ENSG00000249896.1	lincRNA	RP11-586D19.1	142
chr3	48636469	48662915	-	ENSG00000008300.13	protein_coding	CELSR3	chr3	48663776	48669174	+	ENSG00000228350.1	antisense	CELSR3-AS1	861
chr17	55551810	55551920	+	ENSG00000200107.1	snRNA	RNU6-1249P	chr17	55550931	55551649	-	ENSG00000262135.1	processed_pseudogene	GARSP1	161
chr6	149717621	149718888	+	ENSG00000278899.1	protein_coding	AL358852.1	chr6	149658153	149718256	-	ENSG00000131023.11	protein_coding	LATS1	-635
chr9	137459953	137550534	-	ENSG00000130653.14	protein_coding	PNPLA7	chr9	137551199	137552555	+	ENSG00000182154.7	protein_coding	MRPL41	665
chr3	112990447	112991153	-	ENSG00000272844.1	antisense	RP11-484K9.4	chr3	112990918	113015060	+	ENSG00000163607.13	protein_coding	GTPBP8	-235
chr12	114408191	114412831	+	ENSG00000255399.3	antisense	TBX5-AS1	chr12	114353931	114408442	-	ENSG00000089225.18	protein_coding	TBX5	-251
chr14	76280943	76310066	-	ENSG00000258402.1	lincRNA	RP11-516J2.1	chr14	76310614	76501841	+	ENSG00000119715.13	protein_coding	ESRRB	548
chr10	43138486	43185308	+	ENSG00000169826.7	protein_coding	CSGALNACT2	chr10	43136824	43138334	-	ENSG00000273008.1	lincRNA	RP11-351D16.3	152
chr17	19719059	19722428	+	ENSG00000262681.2	lincRNA	RP11-311F12.1	chr17	19678288	19718979	-	ENSG00000180638.16	protein_coding	SLC47A2	80
chr10	73742995	73744230	-	ENSG00000279088.1	TEC	RP11-574K11.24	chr10	73744384	73772161	+	ENSG00000176986.13	protein_coding	SEC24C	154
chr6	2245748	2482022	+	ENSG00000250903.7	lincRNA	GMDS-AS1	chr6	1623806	2245692	-	ENSG00000112699.9	protein_coding	GMDS	56
chr19	37884823	37906677	-	ENSG00000171804.8	protein_coding	WDR87	chr19	37907228	38208372	+	ENSG00000105738.9	protein_coding	SIPA1L3	551
chr20	23457584	23457685	-	ENSG00000200208.1	misc_RNA	Y_RNA	chr20	23458529	23459459	+	ENSG00000273838.1	lincRNA	RP3-333B15.5	844
chr20	43190101	43202599	+	ENSG00000233508.2	lincRNA	RP1-269M15.3	chr20	42072752	43189970	-	ENSG00000196090.11	protein_coding	PTPRT	131
chr16	11679080	11742878	-	ENSG00000153066.11	protein_coding	TXNDC11	chr16	11741910	11744506	+	ENSG00000262420.3	antisense	RP11-490O6.2	-968
chr7	16599776	16645817	-	ENSG00000106524.7	protein_coding	ANKMY2	chr7	16646131	16706523	+	ENSG00000136261.13	protein_coding	BZW2	314
chr10	4962436	4962568	-	ENSG00000238840.1	snoRNA	U8	chr10	4963253	5107522	+	ENSG00000187134.11	protein_coding	AKR1C1	685
chr11	123051161	123051401	+	ENSG00000233541.4	processed_pseudogene	RPL31P47	chr11	123049787	123050353	-	ENSG00000244641.2	processed_pseudogene	RPS26P43	808
chr19	30219666	30228715	-	ENSG00000267223.1	antisense	AC005597.1	chr19	30228290	30713538	+	ENSG00000198597.7	protein_coding	ZNF536	-425
chr11	75208054	75241173	-	ENSG00000255136.2	lincRNA	CTD-2562J17.4	chr11	75240905	75243697	+	ENSG00000261594.3	protein_coding	TPBGL	-268
chr10	44811024	44959689	-	ENSG00000224812.2	antisense	TMEM72-AS1	chr10	44959407	44995891	+	ENSG00000107551.19	protein_coding	RASSF4	-282
chr16	3443611	3486963	+	ENSG00000122390.16	protein_coding	NAA60	chr16	3432422	3443542	-	ENSG00000167981.5	protein_coding	ZNF597	69
chrX	152133310	152138578	-	ENSG00000124260.10	protein_coding	MAGEA10	chrX	152138883	152186857	+	ENSG00000231937.1	antisense	RP11-329E24.6	305
chr16	53364982	53373083	-	ENSG00000260078.3	transcribed_unprocessed_pseudogene	RP11-44F14.1	chr16	53373493	53384745	+	ENSG00000261804.1	lincRNA	RP11-44F14.2	410
chr8	94879770	94896678	-	ENSG00000175305.15	protein_coding	CCNE2	chr8	94895767	95116455	+	ENSG00000156170.11	protein_coding	NDUFAF6	-911
chr4	7939001	7940296	+	ENSG00000228919.5	lincRNA	AC097381.1	chr4	7758714	7939926	-	ENSG00000196526.9	protein_coding	AFAP1	-925
chr11	108157215	108222642	-	ENSG00000149308.15	protein_coding	NPAT	chr11	108222484	108369102	+	ENSG00000149311.16	protein_coding	ATM	-158
chr17	75784521	75784607	-	ENSG00000263565.1	miRNA	MIR4738	chr17	75784771	75825799	+	ENSG00000132478.8	protein_coding	UNK	164
chr11	78171249	78188822	-	ENSG00000188997.6	protein_coding	KCTD21	chr11	78188812	78214711	+	ENSG00000118369.11	protein_coding	USP35	-10
chr19	47608196	47703277	+	ENSG00000063169.9	protein_coding	GLTSCR1	chr19	47607873	47608454	-	ENSG00000277383.1	antisense	CTD-3001H11.2	-258
chr22	26491225	26512505	-	ENSG00000100109.15	protein_coding	TFIP11	chr22	26512537	26514568	+	ENSG00000261188.1	antisense	CTA-445C9.14	32
chrX	154411518	154421726	+	ENSG00000102125.14	protein_coding	TAZ	chrX	154401238	154412112	-	ENSG00000013563.12	protein_coding	DNASE1L1	-594
chr6	5261044	5771580	+	ENSG00000145982.10	protein_coding	FARS2	chr6	5102593	5260939	-	ENSG00000214113.9	protein_coding	LYRM4	105
chr12	122501187	122501641	+	ENSG00000275265.1	lincRNA	RP11-15J22.8	chr12	122471600	122500595	-	ENSG00000033030.12	protein_coding	ZCCHC8	592
chr4	1982714	2041903	-	ENSG00000185049.11	protein_coding	NELFA	chr4	2041993	2043970	+	ENSG00000243449.5	protein_coding	C4orf48	90
chr9	34329506	34343713	+	ENSG00000164978.16	protein_coding	NUDT2	chr9	34252381	34329200	-	ENSG00000186638.14	protein_coding	KIF24	306
chr5	892643	919357	+	ENSG00000071539.12	protein_coding	TRIP13	chr5	850291	892824	-	ENSG00000028310.16	protein_coding	BRD9	-181
chr21	17793488	17810845	+	ENSG00000244676.4	antisense	AL109761.5	chr21	17763315	17792523	-	ENSG00000240770.4	lincRNA	C21orf91-OT1	965
chr9	97238497	97377287	+	ENSG00000255036.4	processed_transcript	RP11-23J9.4	chr9	97200475	97238700	-	ENSG00000203279.3	lincRNA	RP11-498P14.5	-203
chr15	43726918	43747094	-	ENSG00000205771.5	transcribed_unprocessed_pseudogene	CATSPER2P1	chr15	43746392	43773279	+	ENSG00000167004.11	protein_coding	PDIA3	-702
chr7	99923269	99929620	-	ENSG00000176402.5	protein_coding	GJC3	chr7	99929392	99948620	+	ENSG00000237640.1	antisense	RP4-604G5.1	-228
chr7	144186083	144195655	-	ENSG00000213214.4	protein_coding	ARHGEF35	chr7	144194858	144280547	+	ENSG00000244198.4	antisense	RP4-545C24.1	-797
chr7	111726110	112206411	-	ENSG00000128512.18	protein_coding	DOCK4	chr7	112206588	112343096	+	ENSG00000198839.8	protein_coding	ZNF277	177
chr7	128850162	128862626	-	ENSG00000242902.1	antisense	RP11-309L24.2	chr7	128862826	128865844	+	ENSG00000128524.4	protein_coding	ATP6V1F	200
chr17	5440912	5469060	-	ENSG00000005100.11	protein_coding	DHX33	chr17	5469092	5470360	+	ENSG00000262099.1	lincRNA	CTC-524C5.5	32
chr11	13009577	13012106	+	ENSG00000189431.7	protein_coding	RASSF10	chr11	13001090	13009159	-	ENSG00000254670.1	lincRNA	CTC-497E21.3	418
chr1	55915609	55944963	-	ENSG00000230250.1	lincRNA	RP11-90C4.2	chr1	55945087	55950119	+	ENSG00000233079.1	lincRNA	RP11-90C4.3	124
chr17	75626845	75667189	-	ENSG00000108469.13	protein_coding	RECQL5	chr17	75667116	75708062	+	ENSG00000161526.13	protein_coding	SAP30BP	-73
chr7	76048051	76067508	+	ENSG00000146701.10	protein_coding	MDH2	chr7	75996338	76048004	-	ENSG00000127952.15	protein_coding	STYXL1	47
chr2	152651593	152717997	-	ENSG00000196504.14	protein_coding	PRPF40A	chr2	152717893	152761253	+	ENSG00000177917.9	protein_coding	ARL6IP6	-104
chr6	31268749	31357158	-	ENSG00000204525.13	protein_coding	HLA-C	chr6	31356647	31357637	+	ENSG00000271581.1	unprocessed_pseudogene	XXbac-BPG248L24.12	-511
chrX	152826973	152830777	-	ENSG00000147400.8	protein_coding	CETN2	chrX	152830967	152869729	+	ENSG00000147383.9	protein_coding	NSDHL	190
chr13	100086031	100088848	-	ENSG00000274605.1	lincRNA	RP11-12G12.7	chr13	100089015	100530435	+	ENSG00000175198.13	protein_coding	PCCA	167
chr19	51685363	51693456	-	ENSG00000269959.1	lincRNA	SPACA6P-AS	chr19	51693340	51712387	+	ENSG00000182310.11	processed_transcript	SPACA6P	-116
chr18	79638928	79679745	-	ENSG00000178412.4	lincRNA	RP11-567M16.3	chr18	79679801	79756623	+	ENSG00000060069.15	protein_coding	CTDP1	56
chr22	20314276	20320080	-	ENSG00000128185.8	protein_coding	DGCR6L	chr22	20320739	20321203	+	ENSG00000273139.1	lincRNA	XXbac-B444P24.14	659
chr10	110898730	110919274	-	ENSG00000214413.6	protein_coding	BBIP1	chr10	110919547	111013667	+	ENSG00000108061.10	protein_coding	SHOC2	273
chr4	4415742	4542346	-	ENSG00000168818.8	protein_coding	STX18	chr4	4542131	4710938	+	ENSG00000247708.6	antisense	STX18-AS1	-215
chr1	8512653	8513021	+	ENSG00000270282.1	processed_pseudogene	RP5-1115A15.2	chr1	8511795	8511919	-	ENSG00000221083.1	snoRNA	SNORA77	734
chr16	20854925	20900384	-	ENSG00000188215.8	protein_coding	DCUN1D3	chr16	20899868	20925006	+	ENSG00000102897.8	protein_coding	LYRM1	-516
chr6	43995723	44074652	-	ENSG00000237686.5	antisense	RP5-1120P11.1	chr6	44073913	44077952	+	ENSG00000231881.1	lincRNA	RP5-1120P11.3	-739
chr1	155749662	155859400	-	ENSG00000116580.17	protein_coding	GON4L	chr1	155859509	155885199	+	ENSG00000132718.8	protein_coding	SYT11	109
chr9	137423350	137434406	+	ENSG00000188747.7	protein_coding	NOXA1	chr9	137306896	137423262	-	ENSG00000187609.14	protein_coding	EXD3	88
chr5	140401814	140539856	+	ENSG00000131503.19	protein_coding	ANKHD1	chr5	140370891	140401367	-	ENSG00000249637.1	antisense	CTC-329D1.2	447
chr10	43606407	43617903	+	ENSG00000198298.11	protein_coding	ZNF485	chr10	43604843	43606251	-	ENSG00000232004.1	processed_pseudogene	CAP1P2	156
chr12	17589257	17615463	+	ENSG00000256389.1	lincRNA	RP11-606D9.1	chr12	17509353	17589992	-	ENSG00000256994.1	lincRNA	RP11-871F6.3	-735
chr11	61430042	61447529	+	ENSG00000167985.5	protein_coding	SDHAF2	chr11	61402641	61430031	-	ENSG00000149532.14	protein_coding	CPSF7	11
chrX	101349447	101390796	-	ENSG00000010671.14	protein_coding	BTK	chrX	101391011	101412297	+	ENSG00000257529.4	protein_coding	RPL36A-HNRNPH2	215
chrX	101349447	101390796	-	ENSG00000010671.14	protein_coding	BTK	chrX	101390824	101396154	+	ENSG00000241343.8	protein_coding	RPL36A	28
chr1	27959462	27968096	+	ENSG00000158156.7	protein_coding	XKR8	chr1	27938875	27960193	-	ENSG00000227050.1	antisense	RP11-460I13.2	-731
chr13	51767993	51804157	-	ENSG00000102796.9	protein_coding	DHRS12	chr13	51803838	51813832	+	ENSG00000231856.2	antisense	RP11-327P2.5	-319
chr19	58362585	58366591	+	ENSG00000269054.1	antisense	CTD-2619J13.3	chr19	58346854	58362751	-	ENSG00000268230.4	processed_transcript	CTD-2619J13.8	-166
chr19	58362585	58366591	+	ENSG00000269054.1	antisense	CTD-2619J13.3	chr19	58354357	58362848	-	ENSG00000174586.9	protein_coding	ZNF497	-263
chr16	57091213	57092303	-	ENSG00000260148.1	antisense	RP11-407G23.1	chr16	57092537	57148367	+	ENSG00000140848.15	protein_coding	CPNE2	234
chr2	24029340	24049575	-	ENSG00000163026.10	protein_coding	C2orf44	chr2	24049701	24063681	+	ENSG00000119782.12	protein_coding	FKBP1B	126
chr2	130282679	130283329	+	ENSG00000233550.1	unprocessed_pseudogene	AC068137.11	chr2	130282085	130282606	-	ENSG00000248136.1	unprocessed_pseudogene	MTND6P8	73
chr9	128945530	128947619	-	ENSG00000175283.7	protein_coding	DOLK	chr9	128947699	129007096	+	ENSG00000095319.13	protein_coding	NUP188	80
chr2	6495877	6496798	-	ENSG00000231610.1	processed_pseudogene	AC021021.1	chr2	6496003	6503806	+	ENSG00000226488.1	lincRNA	AC021021.2	-795
chr19	53788705	53788773	+	ENSG00000199143.1	miRNA	MIR373	chr19	53787597	53788169	-	ENSG00000269877.1	lincRNA	CTD-3022G6.1	536
chr17	82418318	82442645	+	ENSG00000169660.14	protein_coding	HEXDC	chr17	82389223	82418637	-	ENSG00000181396.11	protein_coding	OGFOD3	-319
chr1	39692182	39763914	+	ENSG00000084072.15	protein_coding	PPIE	chr1	39678648	39691689	-	ENSG00000116983.11	protein_coding	HPCAL4	493
chr19	490046	507833	-	ENSG00000266933.2	antisense	AC005775.2	chr19	507299	519654	+	ENSG00000141933.8	protein_coding	TPGS1	-534
chr3	136752630	136755780	+	ENSG00000261758.1	antisense	RP11-102M11.2	chr3	136336233	136752403	-	ENSG00000118007.11	protein_coding	STAG1	227
chr2	161308038	161411717	+	ENSG00000115233.10	protein_coding	PSMD14	chr2	161222785	161308303	-	ENSG00000235724.7	antisense	AC009299.2	-265
chr1	23778405	23788232	+	ENSG00000057757.8	protein_coding	PITHD1	chr1	23760382	23778287	-	ENSG00000236810.4	antisense	TCEB3-AS1	118
chr2	155314066	155314368	+	ENSG00000229935.1	processed_pseudogene	AC092662.6	chr2	155313440	155313958	-	ENSG00000233248.1	processed_pseudogene	MTND6P9	108
chr4	86015123	86594131	-	ENSG00000109339.17	protein_coding	MAPK10	chr4	86594315	86815171	+	ENSG00000163629.11	protein_coding	PTPN13	184
chr17	47323290	47441312	+	ENSG00000178852.14	protein_coding	EFCAB13	chr17	47303460	47323613	-	ENSG00000263293.2	antisense	RP11-290H9.4	-323
chr5	140691426	140699291	+	ENSG00000112855.13	protein_coding	HARS2	chr5	140673173	140692024	-	ENSG00000170445.11	protein_coding	HARS	-598
chr13	43213518	43786908	-	ENSG00000120658.11	protein_coding	ENOX1	chr13	43787591	43787852	+	ENSG00000270522.1	lincRNA	RP11-168P13.1	683
chr7	92487020	92528531	-	ENSG00000127980.14	protein_coding	PEX1	chr7	92528773	92538005	+	ENSG00000127993.13	protein_coding	RBM48	242
chr16	66751752	66754740	+	ENSG00000246777.1	lincRNA	RP11-61A14.4	chr16	66720893	66751798	-	ENSG00000135720.11	protein_coding	DYNC1LI2	-46
chr1	16514122	16514285	-	ENSG00000206652.1	snRNA	RNU1-1	chr1	16514645	16515754	+	ENSG00000261135.1	lincRNA	RP4-798A10.7	360
chr5	41870030	41872241	+	ENSG00000248668.2	processed_transcript	OXCT1-AS1	chr5	41730065	41870519	-	ENSG00000083720.11	protein_coding	OXCT1	-489
chr12	120201291	120213138	+	ENSG00000255857.4	antisense	PXN-AS1	chr12	120196686	120201235	-	ENSG00000089157.14	protein_coding	RPLP0	56
chr16	34141256	34142006	-	ENSG00000259987.1	processed_pseudogene	CTD-2522B17.4	chr16	34142456	34142849	+	ENSG00000260207.1	processed_pseudogene	CTD-2522B17.6	450
chr15	78104606	78131544	-	ENSG00000136425.11	protein_coding	CIB2	chr15	78131498	78171949	+	ENSG00000166411.12	protein_coding	IDH3A	-46
chr21	37267784	37268497	+	ENSG00000272948.2	antisense	AP001412.1	chr21	37223420	37267919	-	ENSG00000157538.12	protein_coding	DSCR3	-135
chr9	137174784	137188549	-	ENSG00000176248.8	protein_coding	ANAPC2	chr9	137188647	137190370	+	ENSG00000176101.10	protein_coding	SSNA1	98
chr5	148268307	148383783	-	ENSG00000247199.3	antisense	RP11-373N22.3	chr5	148383935	148442836	+	ENSG00000145868.15	protein_coding	FBXO38	152
chr11	113314529	113383544	+	ENSG00000149292.15	protein_coding	TTC12	chr11	113278437	113314437	-	ENSG00000255129.4	antisense	RP11-839D17.3	92
chr20	33728931	33731828	-	ENSG00000229188.2	antisense	RP4-553F4.2	chr20	33731657	33792269	+	ENSG00000131061.12	protein_coding	ZNF341	-171
chr4	25160641	25201440	+	ENSG00000281501.1	antisense	SEPSECS-AS1	chr4	25120014	25160442	-	ENSG00000109618.10	protein_coding	SEPSECS	199
chr11	74807739	74949200	-	ENSG00000166435.14	protein_coding	XRRA1	chr11	74949247	74979031	+	ENSG00000118363.10	protein_coding	SPCS2	47
chr10	127734562	127736996	-	ENSG00000279725.1	TEC	RP11-288A5.2	chr10	127737235	127741186	+	ENSG00000186766.7	protein_coding	FOXI2	239
chr1	52252062	52252773	-	ENSG00000237663.2	processed_pseudogene	DNAJC19P7	chr1	52253621	52254176	+	ENSG00000213735.2	processed_pseudogene	ANAPC10P1	848
chr16	31427731	31428428	-	ENSG00000156885.5	protein_coding	COX6A2	chr16	31428180	31428646	+	ENSG00000277543.1	antisense	RP11-452L6.8	-248
chr14	60981114	61083733	+	ENSG00000139974.14	protein_coding	SLC38A6	chr14	60971451	60981358	-	ENSG00000126814.6	protein_coding	TRMT5	-244
chr3	53846580	53865800	+	ENSG00000056736.8	protein_coding	IL17RB	chr3	53812335	53846390	-	ENSG00000016391.9	protein_coding	CHDH	190
chr1	110286375	110339171	-	ENSG00000227963.1	antisense	RP5-1074L1.1	chr1	110338506	110346681	+	ENSG00000162775.13	protein_coding	RBM15	-665
chr20	49040463	49046044	-	ENSG00000227431.4	antisense	CSE1L-AS1	chr20	49046246	49096960	+	ENSG00000124207.15	protein_coding	CSE1L	202
chr2	74502595	74504678	+	ENSG00000257702.3	antisense	LBX2-AS1	chr2	74497517	74503316	-	ENSG00000179528.14	protein_coding	LBX2	-721
chr9	93951622	93955372	-	ENSG00000131668.12	protein_coding	BARX1	chr9	93955597	93959140	+	ENSG00000235601.1	lincRNA	BARX1-AS1	225
chr3	123585542	123644568	+	ENSG00000239523.4	antisense	MYLK-AS1	chr3	123490820	123585185	-	ENSG00000206527.8	protein_coding	PTPLB	357
chr15	34343315	34357737	+	ENSG00000184507.14	protein_coding	NUTM1	chr15	34341713	34343177	-	ENSG00000182117.5	protein_coding	NOP10	138
chr5	83077498	83353787	+	ENSG00000152422.14	protein_coding	XRCC4	chr5	83052846	83077863	-	ENSG00000174695.8	protein_coding	TMEM167A	-365
chr13	21176645	21179084	+	ENSG00000173141.4	protein_coding	MRPL57	chr13	21153595	21176602	-	ENSG00000165480.14	protein_coding	SKA3	43
chr2	171999583	172082430	+	ENSG00000172878.12	protein_coding	METAP1D	chr2	171784370	171999859	-	ENSG00000115840.12	protein_coding	SLC25A12	-276
chr19	37735833	37817300	-	ENSG00000189144.12	protein_coding	ZNF573	chr19	37817359	37826638	+	ENSG00000267640.4	lincRNA	CTD-2554C21.2	59
chr6	60562547	60562700	-	ENSG00000280324.2	sRNA	Clostridiales-1	chr6	60562705	60562788	+	ENSG00000281441.1	sRNA	Clostridiales-1	5
chr16	84145287	84178767	+	ENSG00000154099.16	protein_coding	DNAAF1	chr16	84122146	84145192	-	ENSG00000103160.10	protein_coding	HSDL1	95
chr5	171309284	171312134	+	ENSG00000164438.5	protein_coding	TLX3	chr5	171305981	171308755	-	ENSG00000275038.1	protein_coding	RP11-546B8.6	529
chr12	47706085	47742294	+	ENSG00000257433.4	antisense	RP1-197B17.3	chr12	47661249	47706061	-	ENSG00000005175.8	protein_coding	RPAP3	24
chr11	71603260	71608040	+	ENSG00000255562.2	transcribed_processed_pseudogene	UNC93B6	chr11	71579714	71603353	-	ENSG00000204571.5	protein_coding	KRTAP5-11	-93
chr5	51383391	51394738	+	ENSG00000016082.13	protein_coding	ISL1	chr5	51372736	51383332	-	ENSG00000259663.2	antisense	CTD-2314G24.2	59
chr1	229270927	229271599	-	ENSG00000240524.2	transcribed_processed_pseudogene	RP5-1061H20.3	chr1	229271062	229305894	+	ENSG00000168118.10	protein_coding	RAB4A	-537
chr19	46787815	46789043	+	ENSG00000275719.1	antisense	CTB-147N14.6	chr19	46774883	46788594	-	ENSG00000105281.11	protein_coding	SLC1A5	-779
chr1	160289273	160343400	-	ENSG00000122218.13	protein_coding	COPA	chr1	160343272	160358952	+	ENSG00000162736.14	protein_coding	NCSTN	-128
chr2	29096843	29097525	-	ENSG00000229224.1	antisense	AC105398.3	chr2	29097705	29189643	+	ENSG00000115295.18	protein_coding	CLIP4	180
chr11	119067374	119067698	-	ENSG00000272186.1	antisense	RP11-110I1.13	chr11	119067692	119081978	+	ENSG00000160695.13	protein_coding	VPS11	-6
chr20	36651766	36746078	-	ENSG00000101079.19	protein_coding	NDRG3	chr20	36746056	36746130	+	ENSG00000265441.1	miRNA	AL132768.1	-22
chr2	27628247	27651508	+	ENSG00000198522.12	protein_coding	GPN1	chr2	27625639	27629012	-	ENSG00000176714.9	protein_coding	CCDC121	-765
chrX	154620096	154620171	+	ENSG00000273773.1	unprocessed_pseudogene	RP5-865E18.2	chrX	154617604	154619282	-	ENSG00000184033.11	protein_coding	CTAG1B	814
chr1	145927258	145977811	+	ENSG00000280778.1	protein_coding	CH17-270A2.2	chr1	145921556	145927495	-	ENSG00000265241.5	protein_coding	RBM8A	-237
chr6	31809619	31815065	-	ENSG00000204390.9	protein_coding	HSPA1L	chr6	31815464	31817946	+	ENSG00000204389.9	protein_coding	HSPA1A	399
chr5	132875379	132963634	-	ENSG00000072364.11	protein_coding	AFF4	chr5	132963770	132964164	+	ENSG00000272023.1	lincRNA	CTC-350I8.1	136
chr4	118664087	118685341	-	ENSG00000281731.1	lincRNA	RP11-384K6.8	chr4	118685368	118715433	+	ENSG00000145388.13	protein_coding	METTL14	27
chr10	100335563	100346390	-	ENSG00000231188.1	antisense	RP11-34D15.2	chr10	100347124	100364834	+	ENSG00000099194.5	protein_coding	SCD	734
chr16	30350766	30355361	-	ENSG00000169217.7	protein_coding	CD2BP2	chr16	30355441	30357104	+	ENSG00000260219.2	lincRNA	RP11-347C12.10	80
chr5	21341833	21589372	+	ENSG00000183666.15	transcribed_unprocessed_pseudogene	GUSBP1	chr5	21323873	21341375	-	ENSG00000249359.2	lincRNA	RP11-374A4.1	458
chr15	75727670	75738623	-	ENSG00000246877.1	antisense	DNM1P35	chr15	75737820	75763321	+	ENSG00000260288.3	processed_transcript	RP11-24M17.4	-803
chr1	184923	200322	-	ENSG00000279457.2	protein_coding	FO538757.2	chr1	200880	201017	+	ENSG00000275135.1	miRNA	FO538757.1	558
chr14	49863072	49864379	+	ENSG00000278002.1	lincRNA	RP11-596C23.2	chr14	49862550	49862849	-	ENSG00000274012.1	misc_RNA	RN7SL2	223
chr14	49863072	49864379	+	ENSG00000278002.1	lincRNA	RP11-596C23.2	chr14	49862547	49862626	-	ENSG00000280102.2	miRNA	AL627171.2	446
chr14	49863072	49864379	+	ENSG00000278002.1	lincRNA	RP11-596C23.2	chr14	49862638	49862707	-	ENSG00000280602.1	miRNA	AL627171.3	365
chr12	106955719	106978778	+	ENSG00000151135.8	protein_coding	TMEM263	chr12	106954029	106955497	-	ENSG00000260329.1	antisense	RP11-412D9.4	222
chr8	94553722	94569745	+	ENSG00000253704.1	lincRNA	RP11-267M23.4	chr8	94487693	94553529	-	ENSG00000164944.10	protein_coding	KIAA1429	193
chr1	58785160	58899594	+	ENSG00000234807.5	lincRNA	LINC01135	chr1	58780788	58784327	-	ENSG00000177606.6	protein_coding	JUN	833
chr12	14356842	14365503	-	ENSG00000244573.3	transcribed_processed_pseudogene	RPL30P11	chr12	14365632	14502935	+	ENSG00000171681.11	protein_coding	ATF7IP	129
chr6	87514378	87590003	-	ENSG00000146282.16	protein_coding	RARS2	chr6	87590067	87667453	+	ENSG00000135336.13	protein_coding	ORC3	64
chr5	149551947	149634968	+	ENSG00000183111.10	protein_coding	ARHGEF37	chr5	149492197	149551552	-	ENSG00000113712.15	protein_coding	CSNK1A1	395
chr15	66386817	66492312	+	ENSG00000169032.8	protein_coding	MAP2K1	chr15	66336206	66386746	-	ENSG00000075131.8	protein_coding	TIPIN	71
chr4	122730548	122732193	-	ENSG00000224786.1	unitary_pseudogene	CETN4P	chr4	122732702	122744943	+	ENSG00000181004.8	protein_coding	BBS12	509
chr2	161424332	161985282	+	ENSG00000144290.15	protein_coding	SLC4A10	chr2	161422659	161423577	-	ENSG00000224076.4	antisense	AC009487.4	755
chr9	113221562	113264492	+	ENSG00000136868.10	protein_coding	SLC31A1	chr9	113161006	113221361	-	ENSG00000119321.7	protein_coding	FKBP15	201
chr22	50735825	50738139	-	ENSG00000225929.1	antisense	AC000036.4	chr22	50738196	50745334	+	ENSG00000100312.9	protein_coding	ACR	57
chr4	6670725	6673830	-	ENSG00000251580.1	lincRNA	RP11-539L10.3	chr4	6673451	6676047	+	ENSG00000170846.14	lincRNA	AC093323.3	-379
chr7	26538378	26541048	+	ENSG00000280255.1	TEC	RP5-1007F24.1	chr7	26533121	26538788	-	ENSG00000122548.5	lincRNA	KIAA0087	-410
chr22	29259852	29268209	-	ENSG00000100263.12	protein_coding	RHBDD3	chr22	29268009	29300525	+	ENSG00000182944.16	protein_coding	EWSR1	-200
chr6	170535117	170553341	-	ENSG00000008018.8	protein_coding	PSMB1	chr6	170554302	170572870	+	ENSG00000112592.11	protein_coding	TBP	961
chr11	6481485	6508978	+	ENSG00000265264.4	protein_coding	TIMM10B	chr11	6474683	6481479	-	ENSG00000132254.11	protein_coding	ARFIP2	6
chr2	218568580	218597080	+	ENSG00000144580.12	protein_coding	RQCD1	chr2	218450251	218568361	-	ENSG00000135913.9	protein_coding	USP37	219
chr14	58828234	59017328	+	ENSG00000258583.4	lincRNA	LINC01500	chr14	58827679	58828176	-	ENSG00000258734.2	processed_pseudogene	RP11-112J1.3	58
chr11	65615773	65637439	+	ENSG00000197136.4	protein_coding	PCNXL3	chr11	65597755	65615382	-	ENSG00000173327.6	protein_coding	MAP3K11	391
chr14	21024109	21036276	+	ENSG00000179636.13	protein_coding	TPPP2	chr14	21023314	21023386	-	ENSG00000278629.1	miRNA	MIR6717	723
chr11	1763931	1764025	+	ENSG00000265587.1	miRNA	AC068580.1	chr11	1763009	1763749	-	ENSG00000229512.1	sense_intronic	AC068580.5	182
chr11	1763931	1764025	+	ENSG00000265587.1	miRNA	AC068580.1	chr11	1752752	1763992	-	ENSG00000117984.11	protein_coding	CTSD	-61
chr20	33272262	33272657	-	ENSG00000233106.1	processed_pseudogene	RPL12P3	chr20	33273480	33309878	+	ENSG00000125999.9	protein_coding	BPIFB1	823
chr15	43403061	43510728	-	ENSG00000067369.12	protein_coding	TP53BP1	chr15	43510958	43531620	+	ENSG00000166963.11	protein_coding	MAP1A	230
chr12	4538798	4560048	+	ENSG00000111247.13	protein_coding	RAD51AP1	chr12	4487728	4538508	-	ENSG00000047621.10	protein_coding	C12orf4	290
chr5	10352701	10353601	-	ENSG00000259802.1	antisense	CTD-2256P15.2	chr5	10353897	10353972	+	ENSG00000277064.1	miRNA	AC012640.1	296
chr5	10352701	10353601	-	ENSG00000259802.1	antisense	CTD-2256P15.2	chr5	10353703	10440388	+	ENSG00000145495.13	protein_coding	2018-03-06	102
chr9	37800502	37867666	+	ENSG00000122741.14	protein_coding	DCAF10	chr9	37766978	37801437	-	ENSG00000107371.11	protein_coding	EXOSC3	-935
chrY	22168542	22182982	-	ENSG00000169800.12	protein_coding	RBMY1F	chrY	22183850	22186021	+	ENSG00000229159.1	unprocessed_pseudogene	TSPY23P	868
chr1	204377850	204435846	+	ENSG00000226330.1	antisense	RP11-739N20.2	chr1	204218851	204377665	-	ENSG00000143850.11	protein_coding	PLEKHA6	185
chr6	4115689	4135597	-	ENSG00000198721.11	protein_coding	ECI2	chr6	4135423	4146053	+	ENSG00000254821.1	antisense	RP3-400B16.4	-174
chr6	4115689	4135597	-	ENSG00000198721.11	protein_coding	ECI2	chr6	4136072	4157385	+	ENSG00000234817.2	lincRNA	RP3-400B16.1	475
chr6	124909093	124963039	-	ENSG00000236548.1	antisense	RNF217-AS1	chr6	124962545	125092633	+	ENSG00000146373.15	protein_coding	RNF217	-494
chr17	18315310	18328055	+	ENSG00000176994.10	protein_coding	SMCR8	chr17	18271428	18315007	-	ENSG00000177302.13	protein_coding	TOP3A	303
chr1	62688482	62710694	+	ENSG00000235545.1	antisense	RP11-230B22.1	chr1	62454728	62688368	-	ENSG00000116641.14	protein_coding	DOCK7	114
chr17	34980494	35009743	+	ENSG00000005156.10	protein_coding	LIG3	chr17	34927859	34981078	-	ENSG00000132141.12	protein_coding	CCT6B	-584
chr7	30516309	30594809	-	ENSG00000196295.10	processed_transcript	AC005154.6	chr7	30594681	30634033	+	ENSG00000106105.12	protein_coding	GARS	-128
chr10	32056746	32056839	+	ENSG00000206660.1	misc_RNA	Y_RNA	chr10	32009010	32056431	-	ENSG00000170759.10	protein_coding	KIF5B	315
chr6	52577307	52583993	+	ENSG00000225791.5	lincRNA	TRAM2-AS1	chr6	52497402	52576915	-	ENSG00000065308.4	protein_coding	TRAM2	392
chr2	3497361	3519736	-	ENSG00000182551.12	protein_coding	ADI1	chr2	3519275	3523197	+	ENSG00000235078.1	antisense	AC142528.1	-461
chr15	89335053	89336161	+	ENSG00000261441.1	antisense	RP11-217B1.2	chr15	89316305	89334861	-	ENSG00000140521.10	protein_coding	POLG	192
chr16	81617038	81617543	-	ENSG00000279681.1	TEC	RP11-274A11.5	chr16	81618505	81620563	+	ENSG00000279294.1	TEC	RP11-274A11.3	962
chr19	58561931	58573575	-	ENSG00000099326.7	protein_coding	MZF1	chr19	58573503	58599801	+	ENSG00000213753.9	transcribed_processed_pseudogene	CENPBD1P1	-72
chr11	9004162	9065154	+	ENSG00000253973.2	antisense	RP11-467K18.2	chr11	8980576	9004049	-	ENSG00000175352.9	protein_coding	NRIP3	113
chr19	9621291	9645896	+	ENSG00000267106.4	processed_transcript	ZNF561-AS1	chr19	9604680	9621399	-	ENSG00000171469.9	protein_coding	ZNF561	-108
chr5	81301590	81313297	+	ENSG00000131732.10	protein_coding	ZCCHC9	chr5	81204084	81301560	-	ENSG00000247572.6	antisense	CKMT2-AS1	30
chr2	96642737	96704887	+	ENSG00000249715.8	protein_coding	FER1L5	chr2	96593170	96642787	-	ENSG00000114982.16	protein_coding	KANSL3	-50
chr9	92297358	92325636	-	ENSG00000198000.10	protein_coding	NOL8	chr9	92325484	92620533	+	ENSG00000188312.12	protein_coding	CENPP	-152
chr6	158168352	158199344	+	ENSG00000272047.1	protein_coding	GTF2H5	chr6	158109515	158168270	-	ENSG00000122335.12	protein_coding	SERAC1	82
chr1	167430640	167518610	-	ENSG00000198821.9	protein_coding	CD247	chr1	167519536	167520586	+	ENSG00000227776.1	processed_pseudogene	AKR1D1P1	926
chr14	24232422	24239242	+	ENSG00000100938.16	protein_coding	GMPR2	chr14	24216852	24232454	-	ENSG00000129559.11	protein_coding	NEDD8	-32
chr14	24232422	24239242	+	ENSG00000100938.16	protein_coding	GMPR2	chr14	24213955	24232352	-	ENSG00000255526.5	protein_coding	NEDD8-MDP1	70
chr11	167784	207428	-	ENSG00000177951.16	protein_coding	BET1L	chr11	207511	215113	+	ENSG00000177963.11	protein_coding	RIC8A	83
chr12	42646583	42686701	+	ENSG00000257164.4	lincRNA	RP11-25I15.2	chr12	42615503	42646498	-	ENSG00000257510.1	lincRNA	RP11-609L23.1	85
chr2	174545385	174546335	-	ENSG00000279884.1	TEC	RP11-483E17.1	chr2	174547141	174774827	+	ENSG00000236449.1	antisense	AC018890.6	806
chr10	12195965	12250589	+	ENSG00000151465.12	protein_coding	CDC123	chr10	12165325	12196144	-	ENSG00000165609.11	protein_coding	NUDT5	-179
chr19	39341773	39341945	-	ENSG00000269246.1	lincRNA	CTC-246B18.10	chr19	39342396	39385710	+	ENSG00000179134.13	protein_coding	SAMD4B	451
chr5	441498	443160	-	ENSG00000221990.4	antisense	EXOC3-AS1	chr5	443158	471937	+	ENSG00000180104.14	protein_coding	EXOC3	-2
chr18	35290282	35310766	+	ENSG00000257267.2	unitary_pseudogene	ZNF271P	chr18	35280867	35290201	-	ENSG00000268573.1	lincRNA	RP11-158H5.7	81
chr18	35290282	35310766	+	ENSG00000257267.2	unitary_pseudogene	ZNF271P	chr18	35251058	35290245	-	ENSG00000186814.11	protein_coding	ZSCAN30	37
chr2	112641832	112645690	-	ENSG00000237753.1	lincRNA	AC079922.3	chr2	112645857	112663827	+	ENSG00000144136.9	protein_coding	SLC20A1	167
chr17	18527557	18528461	+	ENSG00000227689.1	processed_pseudogene	SRP68P2	chr17	18524566	18526846	-	ENSG00000213077.5	protein_coding	FAM106A	711
chr19	19515736	19529054	+	ENSG00000186010.17	protein_coding	NDUFA13	chr19	19512418	19515685	-	ENSG00000178093.13	protein_coding	TSSK6	51
chr1	151340640	151347357	-	ENSG00000143390.16	protein_coding	RFX5	chr1	151346967	151348027	+	ENSG00000237976.1	antisense	RP11-126K1.6	-390
chr1	186311652	186375693	-	ENSG00000047410.12	protein_coding	TPR	chr1	186375758	186421378	+	ENSG00000157181.13	protein_coding	C1orf27	65
chr3	44737661	44761662	-	ENSG00000163807.5	protein_coding	KIAA1143	chr3	44761717	44873376	+	ENSG00000163808.15	protein_coding	KIF15	55
chr16	31470204	31472108	-	ENSG00000280132.1	TEC	RP11-452L6.6	chr16	31471585	31477960	+	ENSG00000140682.17	protein_coding	TGFB1I1	-523
chr20	45791937	45811427	+	ENSG00000101457.11	protein_coding	DNTTIP1	chr20	45747944	45791932	-	ENSG00000124116.17	protein_coding	WFDC3	5
chr8	51899325	51947173	+	ENSG00000228801.5	antisense	RP11-110G21.1	chr8	51817575	51899186	-	ENSG00000168300.12	protein_coding	PCMTD1	139
chr2	222317242	222318653	-	ENSG00000267034.1	lincRNA	RP11-384O8.1	chr2	222318275	222352989	+	ENSG00000237732.8	transcribed_unprocessed_pseudogene	AC010980.2	-378
chr11	67606852	67612535	+	ENSG00000167792.10	protein_coding	NDUFV1	chr11	67602880	67606706	-	ENSG00000184224.3	lincRNA	C11orf72	146
chr19	44105463	44113145	-	ENSG00000186019.10	antisense	AC084219.4	chr19	44112181	44134816	+	ENSG00000256294.6	protein_coding	ZNF225	-964
chr2	64395220	64453798	-	ENSG00000223935.1	antisense	AC008074.3	chr2	64453969	64461381	+	ENSG00000119862.11	protein_coding	LGALSL	171
chr19	43596392	43601157	+	ENSG00000124444.14	protein_coding	ZNF576	chr19	43584369	43596135	-	ENSG00000167378.7	protein_coding	IRGQ	257
chr19	54094668	54102692	-	ENSG00000170909.12	protein_coding	OSCAR	chr19	54102728	54109257	+	ENSG00000170906.14	protein_coding	NDUFA3	36
chr21	42496539	42497443	+	ENSG00000239930.2	sense_intronic	AP001625.4	chr21	42472486	42496354	-	ENSG00000160188.8	protein_coding	RSPH1	185
chr4	176319964	176332245	+	ENSG00000129128.11	protein_coding	SPCS3	chr4	176308268	176320458	-	ENSG00000248980.1	antisense	RP11-87F15.2	-494
chr11	114400682	114443932	+	ENSG00000255663.1	protein_coding	RP11-212D19.4	chr11	114391443	114400511	-	ENSG00000180425.9	protein_coding	C11orf71	171
chr5	110289233	110738956	-	ENSG00000186952.13	protein_coding	TMEM232	chr5	110738136	110765161	+	ENSG00000164209.15	protein_coding	SLC25A46	-820
chr2	36354749	36355114	-	ENSG00000260025.1	lincRNA	RP11-490M8.1	chr2	36355926	36551135	+	ENSG00000150938.8	protein_coding	CRIM1	812
chr2	189746660	189763227	-	ENSG00000128694.10	protein_coding	OSGEPL1	chr2	189762704	189765556	+	ENSG00000253559.1	antisense	OSGEPL1-AS1	-523
chr4	112229561	112231596	-	ENSG00000260526.1	antisense	RP11-73K9.2	chr4	112231737	112270047	+	ENSG00000138660.10	protein_coding	AP1AR	141
chr9	69672749	69673713	+	ENSG00000261447.1	lincRNA	RP11-109D9.4	chr9	69427530	69672306	-	ENSG00000107282.6	protein_coding	APBA1	443
chr2	219229757	219236669	+	ENSG00000163516.12	protein_coding	ANKZF1	chr2	219209772	219229717	-	ENSG00000198925.9	protein_coding	ATG9A	40
chr1	155033824	155050930	+	ENSG00000163357.9	protein_coding	DCST1	chr1	155018520	155033781	-	ENSG00000163354.13	protein_coding	DCST2	43
chr19	57578456	57593777	+	ENSG00000171649.10	protein_coding	ZIK1	chr19	57571566	57578927	-	ENSG00000083817.8	protein_coding	ZNF416	-471
chr5	75320155	75336914	-	ENSG00000247372.2	antisense	CTD-2235C13.2	chr5	75336329	75362104	+	ENSG00000113161.14	protein_coding	HMGCR	-585
chr11	46602861	46617909	-	ENSG00000180423.4	protein_coding	HARBI1	chr11	46617527	46674818	+	ENSG00000175224.15	protein_coding	ATG13	-382
chr19	49361783	49375116	+	ENSG00000104901.5	protein_coding	DKKL1	chr19	49340595	49362457	-	ENSG00000074219.12	protein_coding	TEAD2	-674
chr19	32687089	32691750	-	ENSG00000267475.1	lincRNA	CTD-2538C1.2	chr19	32691961	32713796	+	ENSG00000213965.3	protein_coding	NUDT19	211
chr8	27773645	27773748	+	ENSG00000202242.1	snRNA	RNU6-1276P	chr8	27733311	27772653	-	ENSG00000147419.15	protein_coding	CCDC25	992
chr16	90019629	90044975	+	ENSG00000141013.13	protein_coding	GAS8	chr16	90004865	90020128	-	ENSG00000003249.12	protein_coding	DBNDD1	-499
chr2	27364352	27370486	-	ENSG00000115211.14	protein_coding	EIF2B4	chr2	27370496	27377533	+	ENSG00000115234.9	protein_coding	SNX17	10
chr18	44680173	45068510	+	ENSG00000152217.15	protein_coding	SETBP1	chr18	44676927	44679717	-	ENSG00000267414.1	lincRNA	RP11-456K23.1	456
chr11	71928701	71997597	+	ENSG00000137522.16	protein_coding	RNF121	chr11	71865509	71928654	-	ENSG00000254469.6	protein_coding	RP11-849H4.2	47
chr3	47228026	47283451	-	ENSG00000088727.11	protein_coding	KIF9	chr3	47282917	47346816	+	ENSG00000114648.10	protein_coding	KLHL18	-534
chr17	28879335	28897679	-	ENSG00000132589.14	protein_coding	FLOT2	chr17	28897738	28899402	+	ENSG00000266642.2	antisense	RP11-20B24.4	59
chr14	34556774	34561298	+	ENSG00000259135.1	antisense	RP11-671J11.4	chr14	34556226	34556389	-	ENSG00000206588.1	snRNA	RNU1-28P	385
chr3	15560704	15601852	-	ENSG00000131373.13	protein_coding	HACL1	chr3	15601341	15645822	+	ENSG00000169814.11	protein_coding	BTD	-511
chr13	49889634	49889728	-	ENSG00000222148.1	misc_RNA	RNY4P30	chr13	49890591	49892998	+	ENSG00000181358.3	processed_pseudogene	CTAGE10P	863
chr3	44975241	45036066	+	ENSG00000075914.11	protein_coding	EXOSC7	chr3	44915257	44976185	-	ENSG00000163812.12	protein_coding	ZDHHC3	-944
chr22	18076527	18078884	-	ENSG00000225335.3	antisense	XXbac-B476C20.9	chr22	18077920	18131138	+	ENSG00000215193.11	protein_coding	PEX26	-964
chr2	152098328	152109202	+	ENSG00000225214.1	antisense	AC079790.2	chr2	151832776	152099079	-	ENSG00000182389.17	protein_coding	CACNB4	-751
chr18	32091295	32092119	-	ENSG00000265008.1	antisense	RP11-53I6.3	chr18	32091855	32131561	+	ENSG00000134758.12	protein_coding	RNF138	-264
chr17	22692834	22693613	+	ENSG00000265114.1	lincRNA	RP11-285M22.1	chr17	22676695	22692618	-	ENSG00000264262.1	lincRNA	RP11-285M22.3	216
chrX	40735400	40738701	+	ENSG00000234636.2	antisense	MED14OS	chrX	40648306	40735858	-	ENSG00000180182.9	protein_coding	MED14	-458
chrY	10090410	10090528	-	ENSG00000251766.1	rRNA	RNA5SP518	chrY	10090802	10091207	+	ENSG00000235691.1	unprocessed_pseudogene	AC006987.5	274
chr7	57817601	57818012	-	ENSG00000236907.1	unprocessed_pseudogene	RP11-548K12.3	chr7	57817996	57818197	+	ENSG00000250618.1	unprocessed_pseudogene	RP11-548K12.9	-16
chr16	16308542	16310000	-	ENSG00000257366.1	lincRNA	MIR3180-2	chr16	16310341	16334190	+	ENSG00000244257.5	unprocessed_pseudogene	PKD1P1	341
chr17	42795147	42798704	-	ENSG00000183978.7	protein_coding	COA3	chr17	42798792	42811587	+	ENSG00000176563.8	protein_coding	CNTD1	88
chr4	55363971	55395847	-	ENSG00000249700.7	processed_transcript	SRD5A3-AS1	chr4	55395957	55453397	+	ENSG00000134851.11	protein_coding	TMEM165	110
chr20	44355700	44434596	+	ENSG00000101076.15	protein_coding	HNF4A	chr20	44347552	44355185	-	ENSG00000226812.2	antisense	RP5-881L22.5	515
chr14	76710658	76761388	-	ENSG00000258569.1	lincRNA	RP11-99E15.2	chr14	76762189	76783015	+	ENSG00000071246.9	protein_coding	VASH1	801
chr13	43879284	43893932	+	ENSG00000179630.9	protein_coding	LACC1	chr13	43878214	43878307	-	ENSG00000276108.1	miRNA	AL512506.1	977
chr13	43879284	43893932	+	ENSG00000179630.9	protein_coding	LACC1	chr13	43823909	43879727	-	ENSG00000151773.11	protein_coding	CCDC122	-443
chr3	150541994	150603228	-	ENSG00000120742.9	protein_coding	SERP1	chr3	150602875	150630445	+	ENSG00000198843.11	protein_coding	SELT	-353
chr13	99499727	99501052	-	ENSG00000203441.2	antisense	LINC00449	chr13	99501417	99564006	+	ENSG00000125304.8	protein_coding	TM9SF2	365
chr11	34853094	34916499	-	ENSG00000149089.11	protein_coding	APIP	chr11	34915829	35020591	+	ENSG00000110435.10	protein_coding	PDHX	-670
chr7	520391	525232	+	ENSG00000223855.1	lincRNA	FLJ44511	chr7	497258	520296	-	ENSG00000197461.12	protein_coding	PDGFA	95
chr2	190504342	190534722	-	ENSG00000189362.10	protein_coding	TMEM194B	chr2	190534855	190568102	+	ENSG00000233654.1	antisense	AC093388.3	133
chr12	54076838	54081903	-	ENSG00000250654.6	transcribed_unprocessed_pseudogene	RP11-834C11.7	chr12	54082118	54102693	+	ENSG00000249388.1	lincRNA	RP11-834C11.6	215
chrX	153587919	153600045	-	ENSG00000262919.6	protein_coding	FAM58A	chrX	153599340	153604353	+	ENSG00000260081.1	antisense	RP11-66N11.8	-705
chr1	94638461	94820281	-	ENSG00000224081.6	lincRNA	LINC01057	chr1	94820342	94895246	+	ENSG00000143036.15	protein_coding	SLC44A3	61
chr1	37474552	37484379	+	ENSG00000163874.8	protein_coding	ZC3H12A	chr1	37454879	37474411	-	ENSG00000233621.1	antisense	LINC01137	141
chrX	149527591	149540959	-	ENSG00000241769.6	antisense	LINC00893	chrX	149540355	149550510	+	ENSG00000197620.9	protein_coding	CXorf40A	-604
chrM	4329	4400	-	ENSG00000210107.1	Mt_tRNA	MT-TQ	chrM	4470	5511	+	ENSG00000198763.3	protein_coding	MT-ND2	70
chrM	4329	4400	-	ENSG00000210107.1	Mt_tRNA	MT-TQ	chrM	4402	4469	+	ENSG00000210112.1	Mt_tRNA	MT-TM	2
chr17	45132600	45144181	+	ENSG00000181513.13	protein_coding	ACBD4	chr17	45108967	45133354	-	ENSG00000161714.10	protein_coding	PLCD3	-754
chr19	34677639	34686397	+	ENSG00000089335.19	protein_coding	ZNF302	chr19	34675717	34677581	-	ENSG00000279329.1	TEC	CTD-2553L13.9	58
chr21	44328944	44339402	-	ENSG00000160226.14	protein_coding	C21orf2	chr21	44339376	44340470	+	ENSG00000232969.1	antisense	AP001062.9	-26
chr4	155206529	155209027	-	ENSG00000250538.4	antisense	RP11-92A5.2	chr4	155208629	155217078	+	ENSG00000185149.5	protein_coding	NPY2R	-398
chr5	80487969	80542563	+	ENSG00000152380.8	protein_coding	FAM151B	chr5	80482293	80488063	-	ENSG00000249042.4	antisense	CTD-2015H6.3	-94
chr12	6493356	6531955	+	ENSG00000010292.11	protein_coding	NCAPD2	chr12	6491886	6493841	-	ENSG00000111639.6	protein_coding	MRPL51	-485
chr7	100435282	100436565	-	ENSG00000160813.5	protein_coding	PPP1R35	chr7	100436204	100438504	+	ENSG00000240211.1	antisense	RP11-758P17.3	-361
chr9	99216426	99221956	-	ENSG00000119523.9	protein_coding	ALG2	chr9	99222064	99230615	+	ENSG00000106803.8	protein_coding	SEC61B	108
chr16	25111729	25178231	+	ENSG00000205629.10	protein_coding	LCMT1	chr16	25085592	25111555	-	ENSG00000260448.4	lincRNA	LCMT1-AS1	174
chr14	63642143	63642696	+	ENSG00000274015.1	lincRNA	CTD-2302E22.6	chr14	63597039	63641861	-	ENSG00000140006.10	protein_coding	WDR89	282
chr10	93060808	93069536	+	ENSG00000187553.7	protein_coding	CYP26C1	chr10	93059663	93060426	-	ENSG00000226425.1	antisense	RP11-348J12.2	382
chr2	105037983	105099960	+	ENSG00000135972.7	protein_coding	MRPS9	chr2	104936411	105038496	-	ENSG00000224509.1	antisense	AC010884.1	-513
chr12	123363868	123366113	+	ENSG00000256092.2	lincRNA	RP13-942N8.1	chr12	123289109	123364843	-	ENSG00000139697.10	protein_coding	SBNO1	-975
chr3	120686681	120742993	-	ENSG00000144840.7	protein_coding	RABL3	chr3	120742637	120783069	+	ENSG00000153767.8	protein_coding	GTF2E1	-356
chr19	7395113	7472477	+	ENSG00000104880.16	protein_coding	ARHGEF18	chr19	7390522	7395039	-	ENSG00000267852.1	antisense	CTB-133G6.2	74
chr16	69339430	69343111	+	ENSG00000132603.12	protein_coding	NIP7	chr16	69320140	69339667	-	ENSG00000213380.12	protein_coding	COG8	-237
chr2	154698299	154858352	+	ENSG00000162989.4	protein_coding	KCNJ3	chr2	154696462	154697817	-	ENSG00000235949.1	antisense	AC061961.2	482
chr12	110468364	110490385	+	ENSG00000204856.10	protein_coding	FAM216A	chr12	110452484	110469268	-	ENSG00000111231.7	protein_coding	GPN3	-904
chr18	2571511	2616635	+	ENSG00000080986.11	protein_coding	NDC80	chr18	2537525	2571509	-	ENSG00000101574.13	protein_coding	METTL4	2
chr17	82290046	82292814	-	ENSG00000265692.1	lincRNA	RP13-516M14.4	chr17	82293716	82294910	+	ENSG00000260563.3	lincRNA	RP13-516M14.1	902
chr14	26598412	26806467	+	ENSG00000257842.4	antisense	NOVA1-AS1	chr14	26443093	26597754	-	ENSG00000139910.18	protein_coding	NOVA1	658
chr22	46049478	46054144	-	ENSG00000182257.6	protein_coding	PRR34	chr22	46053705	46057210	+	ENSG00000241990.4	antisense	PRR34-AS1	-439
chr22	46049478	46054144	-	ENSG00000182257.6	protein_coding	PRR34	chr22	46053869	46113928	+	ENSG00000197182.11	lincRNA	MIRLET7BHG	-275
chr16	15643281	15643390	+	ENSG00000272213.2	miRNA	AC026401.1	chr16	15594386	15643166	-	ENSG00000166783.18	protein_coding	KIAA0430	115
chr6	30556886	30563723	+	ENSG00000204576.10	protein_coding	PRR3	chr6	30541377	30557174	-	ENSG00000204590.11	protein_coding	GNL1	-288
chr2	216498189	216579180	+	ENSG00000197756.8	protein_coding	RPL37A	chr2	216479030	216498761	-	ENSG00000232485.2	processed_transcript	AC098820.3	-572
chr9	136546212	136549893	+	ENSG00000237886.1	antisense	LINC01573	chr9	136494444	136545862	-	ENSG00000148400.9	protein_coding	NOTCH1	350
chr9	136546212	136549893	+	ENSG00000237886.1	antisense	LINC01573	chr9	136546173	136546259	-	ENSG00000265181.1	miRNA	MIR4674	-47
chr19	57867885	57868834	+	ENSG00000270804.1	transcribed_processed_pseudogene	CTD-2583A14.11	chr19	57867038	57868172	-	ENSG00000269867.1	sense_intronic	CTD-2583A14.8	-287
chr2	130755435	130768134	+	ENSG00000178171.9	protein_coding	AMER3	chr2	130743538	130755879	-	ENSG00000229797.1	antisense	AC140481.8	-444
chr3	128153454	128408646	+	ENSG00000132394.9	protein_coding	EEFSEC	chr3	128064778	128153914	-	ENSG00000175792.10	protein_coding	RUVBL1	-460
chr2	74148009	74150061	+	ENSG00000225439.2	antisense	BOLA3-AS1	chr2	74135398	74147994	-	ENSG00000163170.10	protein_coding	BOLA3	15
chr7	57402181	57404717	-	ENSG00000280225.1	TEC	RP11-114G11.4	chr7	57404771	57416203	+	ENSG00000260653.4	lincRNA	RP11-114G11.5	54
chr7	57402181	57404717	-	ENSG00000280225.1	TEC	RP11-114G11.4	chr7	57405025	57405090	+	ENSG00000266168.1	miRNA	MIR3147	308
chr17	29390464	29551904	+	ENSG00000160551.8	protein_coding	TAOK1	chr17	29369717	29390777	-	ENSG00000264808.1	antisense	RP11-802D6.1	-313
chr13	30456704	30617597	-	ENSG00000189403.13	protein_coding	HMGB1	chr13	30617693	30660770	+	ENSG00000132952.10	protein_coding	USPL1	96
chr8	213186	232231	-	ENSG00000223508.5	transcribed_processed_pseudogene	RPL23AP53	chr8	232137	247342	+	ENSG00000172748.11	protein_coding	ZNF596	-94
chr8	213186	232231	-	ENSG00000223508.5	transcribed_processed_pseudogene	RPL23AP53	chr8	233119	233692	+	ENSG00000272812.1	sense_intronic	RP5-855D21.3	888
chr17	61034636	61070122	-	ENSG00000267207.1	antisense	RP11-264B14.1	chr17	61069871	61070341	+	ENSG00000227694.1	processed_pseudogene	AC005884.1	-251
chr14	74493720	74497106	+	ENSG00000165898.12	protein_coding	ISCA2	chr14	74476192	74494177	-	ENSG00000119655.7	protein_coding	NPC2	-457
chr2	210477682	210679107	+	ENSG00000021826.13	protein_coding	CPS1	chr2	210431249	210477652	-	ENSG00000115365.10	protein_coding	LANCL1	30
chr13	25300124	25301438	-	ENSG00000260509.2	lincRNA	RP11-271M24.2	chr13	25301524	25349800	+	ENSG00000139496.14	protein_coding	NUPL1	86
chr17	81887844	81891586	-	ENSG00000183684.7	protein_coding	ALYREF	chr17	81890790	81900991	+	ENSG00000141552.16	protein_coding	ANAPC11	-796
chr17	76527356	76551175	-	ENSG00000161544.8	protein_coding	CYGB	chr17	76551352	76551750	+	ENSG00000272386.1	sense_intronic	RP11-666A8.12	177
chr11	95768942	95790409	-	ENSG00000077458.11	protein_coding	FAM76B	chr11	95789965	95832693	+	ENSG00000166037.9	protein_coding	CEP57	-444
chr1	51707138	51708137	-	ENSG00000236973.2	processed_pseudogene	GAPDHP51	chr1	51709062	51709940	+	ENSG00000232846.1	processed_pseudogene	SLC25A6P3	925
chr2	107903964	107904241	+	ENSG00000227270.1	unprocessed_pseudogene	AC009963.4	chr2	107902997	107903134	-	ENSG00000233494.1	processed_pseudogene	AC009963.3	830
chr2	219001628	219001739	-	ENSG00000198973.3	miRNA	MIR375	chr2	219002215	219015721	+	ENSG00000224090.1	antisense	AC097468.4	476
chr11	62855564	62855632	-	ENSG00000275043.1	snoRNA	SNORD25	chr11	62856102	62888875	+	ENSG00000168003.15	protein_coding	SLC3A2	470
chr14	81175452	81221377	-	ENSG00000165417.10	protein_coding	GTF2A1	chr14	81221218	81222460	+	ENSG00000273783.1	antisense	CTD-2506P8.6	-159
chr17	75236599	75262363	-	ENSG00000125447.15	protein_coding	GGA3	chr17	75261674	75266373	+	ENSG00000125445.9	protein_coding	MRPS7	-689
chrX	152749863	152753884	-	ENSG00000268606.4	protein_coding	MAGEA2	chrX	152753921	152760222	+	ENSG00000268916.4	transcribed_processed_pseudogene	CSAG3	37
chr9	126589594	126613700	-	ENSG00000224842.2	antisense	RP11-123K19.1	chr9	126614443	126701032	+	ENSG00000136944.16	protein_coding	LMX1B	743
chr5	95463895	95555007	-	ENSG00000198677.9	protein_coding	TTC37	chr5	95555074	95605064	+	ENSG00000164291.15	protein_coding	ARSK	67
chr1	85276715	85448124	+	ENSG00000223653.4	antisense	RP11-131L23.1	chr1	85266248	85277090	-	ENSG00000142867.11	protein_coding	BCL10	-375
chr14	94048291	94081245	-	ENSG00000089737.14	protein_coding	DDX24	chr14	94081282	94103846	+	ENSG00000165948.9	protein_coding	IFI27L1	37
chr8	96225920	96235634	-	ENSG00000156467.8	protein_coding	UQCRB	chr8	96235427	96238034	+	ENSG00000254224.1	antisense	KB-1043D8.6	-207
chr19	17402939	17405648	-	ENSG00000130303.11	protein_coding	BST2	chr19	17405694	17418904	+	ENSG00000269640.4	lincRNA	CTD-2521M24.9	46
chr19	17402939	17405648	-	ENSG00000130303.11	protein_coding	BST2	chr19	17405722	17433724	+	ENSG00000141971.11	protein_coding	MVB12A	74
chr14	93184951	93187089	+	ENSG00000153485.5	protein_coding	TMEM251	chr14	93182196	93184928	-	ENSG00000165943.4	protein_coding	MOAP1	23
chr22	22559343	22566602	+	ENSG00000220891.1	antisense	LL22NC03-63E9.3	chr22	22547701	22559361	-	ENSG00000185686.16	protein_coding	PRAME	-18
chr12	6970921	6997428	+	ENSG00000268439.4	protein_coding	RP3-461F17.3	chr12	6965327	6970825	-	ENSG00000215021.7	protein_coding	PHB2	96
chr8	61500556	61714640	-	ENSG00000198363.14	protein_coding	ASPH	chr8	61714788	61714859	+	ENSG00000264408.1	miRNA	MIR4470	148
chr17	6640758	6644541	+	ENSG00000129235.9	protein_coding	TXNDC17	chr17	6578148	6640927	-	ENSG00000198920.8	protein_coding	KIAA0753	-169
chr10	102838011	102845473	-	ENSG00000213061.2	processed_pseudogene	PFN1P11	chr10	102845595	102845950	+	ENSG00000236937.2	processed_pseudogene	PTGES3P4	122
chr10	44959407	44995891	+	ENSG00000107551.19	protein_coding	RASSF4	chr10	44958917	44959458	-	ENSG00000273363.1	sense_intronic	RP11-285G1.14	-51
chr2	28927243	28927340	-	ENSG00000222224.1	misc_RNA	Y_RNA	chr2	28927983	28928060	+	ENSG00000265706.1	snoRNA	SNORD53_SNORD92	643
chr19	57466663	57477570	-	ENSG00000197128.10	protein_coding	ZNF772	chr19	57477649	57482996	+	ENSG00000268266.1	lincRNA	AC003005.2	79
chr5	127073587	127075604	+	ENSG00000279446.1	TEC	AC005915.1	chr5	127042558	127073492	-	ENSG00000164241.12	protein_coding	C5orf63	95
chr3	48744597	48847846	-	ENSG00000114302.14	protein_coding	PRKAR2A	chr3	48847572	48851981	+	ENSG00000224424.7	antisense	PRKAR2A-AS1	-274
chr1	3625002	3630127	+	ENSG00000158109.13	protein_coding	TPRG1L	chr1	3623190	3624743	-	ENSG00000238260.1	antisense	RP11-46F15.2	259
chr14	60091911	60169133	+	ENSG00000126773.11	protein_coding	PCNXL4	chr14	59969116	60091783	-	ENSG00000258553.4	antisense	RP11-16B13.1	128
chr2	241106099	241150264	-	ENSG00000115687.12	protein_coding	PASK	chr2	241149576	241183652	+	ENSG00000115685.13	protein_coding	PPP1R7	-688
chr9	34664163	34666112	-	ENSG00000187186.13	protein_coding	RP11-195F19.5	chr9	34665665	34681298	+	ENSG00000230074.1	antisense	RP11-195F19.9	-447
chr17	31008497	31093127	+	ENSG00000266865.5	transcribed_unprocessed_pseudogene	RP11-848P1.9	chr17	31008154	31008319	-	ENSG00000264148.1	processed_pseudogene	RP11-848P1.7	178
chr2	241637213	241673857	+	ENSG00000168397.15	protein_coding	ATG4B	chr2	241584405	241637449	-	ENSG00000176946.10	protein_coding	THAP4	-236
chr19	50043196	50051062	-	ENSG00000269091.4	antisense	CTD-2126E3.3	chr19	50050589	50066793	+	ENSG00000204666.3	sense_overlapping	FLJ26850	-473
chr14	52430590	52552522	-	ENSG00000087301.7	protein_coding	TXNDC16	chr14	52553148	52637713	+	ENSG00000180998.10	protein_coding	GPR137C	626
chr16	33094204	33129090	-	ENSG00000261599.4	transcribed_unprocessed_pseudogene	HERC2P8	chr16	33129316	33134499	+	ENSG00000261682.1	lincRNA	RP11-19N8.7	226
chr9	113255835	113275589	-	ENSG00000176386.7	protein_coding	CDC26	chr9	113275343	113292905	+	ENSG00000136875.11	protein_coding	PRPF4	-246
chr19	48332356	48364237	-	ENSG00000161558.9	protein_coding	TMEM143	chr19	48364395	48376376	+	ENSG00000105467.7	protein_coding	SYNGR4	158
chr21	45263928	45287898	-	ENSG00000186866.15	protein_coding	POFUT2	chr21	45288052	45291738	+	ENSG00000215447.6	processed_transcript	BX322557.10	154
chr8	125091679	125367120	+	ENSG00000156831.6	protein_coding	NSMCE2	chr8	125024260	125091840	-	ENSG00000164961.14	protein_coding	KIAA0196	-161
chr19	16549831	16572382	-	ENSG00000127526.12	protein_coding	SLC35E1	chr19	16572624	16575340	+	ENSG00000279529.1	TEC	CTD-3222D19.8	242
chr10	101229594	101270148	+	ENSG00000227128.4	processed_transcript	LBX1-AS1	chr10	101226195	101229794	-	ENSG00000138136.6	protein_coding	LBX1	-200
chr4	112513516	112516172	-	ENSG00000178403.3	protein_coding	NEUROG2	chr4	112515385	112546881	+	ENSG00000249509.1	antisense	RP11-402J6.1	-787
chr10	42475543	42495336	+	ENSG00000185904.10	lincRNA	LINC00839	chr10	42408168	42475349	-	ENSG00000182632.13	translated_unprocessed_pseudogene	CCNYL2	194
chr16	52085280	52099067	+	ENSG00000261749.2	lincRNA	RP11-152O14.1	chr16	52083065	52085109	-	ENSG00000260268.4	lincRNA	LINC00919	171
chr17	35578046	35726409	+	ENSG00000006125.15	protein_coding	AP2B1	chr17	35574795	35578863	-	ENSG00000108733.8	protein_coding	PEX12	-817
chrX	120953282	120961487	-	ENSG00000226023.5	protein_coding	CT47A6	chrX	120962087	120962339	+	ENSG00000271211.1	processed_pseudogene	RP6-166C19.20	600
chr1	156035301	156053794	-	ENSG00000160803.7	protein_coding	UBQLN4	chr1	156054752	156058510	+	ENSG00000116586.10	protein_coding	LAMTOR2	958
chr16	1773207	1781708	+	ENSG00000197774.11	protein_coding	EME2	chr16	1771890	1773155	-	ENSG00000074071.12	protein_coding	MRPS34	52
chr1	56929210	56966140	-	ENSG00000021852.11	protein_coding	C8B	chr1	56966280	56966362	+	ENSG00000221591.1	miRNA	AL161740.1	140
chr20	8019223	8043512	+	ENSG00000229766.5	antisense	RP5-971N18.3	chr20	7977348	8019829	-	ENSG00000125827.7	protein_coding	TMX4	-606
chr14	100333788	100376805	-	ENSG00000140105.16	protein_coding	WARS	chr14	100376418	100530303	+	ENSG00000176473.12	protein_coding	WDR25	-387
chr17	16788248	16789234	-	ENSG00000264673.1	antisense	RP11-92B11.3	chr17	16788901	16789407	+	ENSG00000266486.1	processed_pseudogene	FAM106CP	-333
chr1	31296982	31364953	+	ENSG00000121766.13	protein_coding	ZCCHC17	chr1	31259568	31296782	-	ENSG00000060688.11	protein_coding	SNRNP40	200
chr11	121447331	121453013	-	ENSG00000246790.2	antisense	RP11-730K11.1	chr11	121452203	121633693	+	ENSG00000137642.11	protein_coding	SORL1	-810
chr16	53227146	53227694	+	ENSG00000280227.1	TEC	RP11-454F8.3	chr16	53207941	53226385	-	ENSG00000279018.1	protein_coding	AC007906.1	761
chr13	109752698	109786568	-	ENSG00000185950.8	protein_coding	IRS2	chr13	109785831	109808252	+	ENSG00000275741.1	antisense	RP11-40E6.1	-737
chr19	36528318	36535235	+	ENSG00000228629.2	antisense	AC092295.4	chr19	36510695	36528660	-	ENSG00000254004.5	protein_coding	ZNF260	-342
chr5	9546200	9550609	+	ENSG00000250786.1	lincRNA	SNHG18	chr5	9035026	9546075	-	ENSG00000112902.10	protein_coding	SEMA5A	125
chr21	14819699	14918552	-	ENSG00000281903.1	lincRNA	AF127936.7	chr21	14918534	14947096	+	ENSG00000235277.1	antisense	AF127577.8	-18
chr5	271621	353856	+	ENSG00000249915.6	protein_coding	PDCD6	chr5	269858	271516	-	ENSG00000248925.1	antisense	CTD-2083E4.6	105
chr3	37241789	37244177	-	ENSG00000270194.1	antisense	RP11-259K5.2	chr3	37243177	37366751	+	ENSG00000144674.15	protein_coding	GOLGA4	-1000
chr6	30600400	30618612	-	ENSG00000204569.8	protein_coding	PPP1R10	chr6	30617709	30626395	+	ENSG00000204568.10	protein_coding	MRPS18B	-903
chr1	116909149	116909531	-	ENSG00000272715.1	lincRNA	RP4-753F5.1	chr1	116910057	116990358	+	ENSG00000134247.9	protein_coding	PTGFRN	526
chr17	43164183	43170403	-	ENSG00000267002.1	lincRNA	RP11-242D8.1	chr17	43170481	43211689	+	ENSG00000188554.12	protein_coding	NBR1	78
chr18	76822607	76970727	+	ENSG00000130856.14	protein_coding	ZNF236	chr18	76794732	76822295	-	ENSG00000264278.1	lincRNA	RP11-162A12.2	312
chr16	72283301	72665009	-	ENSG00000261008.5	lincRNA	LINC01572	chr16	72665170	72791624	+	ENSG00000259768.5	antisense	RP5-991G20.1	161
chr15	44826371	44884694	-	ENSG00000259479.5	transcribed_unprocessed_pseudogene	SORD2P	chr15	44884616	44884780	+	ENSG00000212424.1	snRNA	RNU1-119P	-78
chr1	206117783	206126805	+	ENSG00000226780.1	antisense	RP11-38J22.3	chr1	206109692	206117699	-	ENSG00000198049.6	protein_coding	AVPR1B	84
chr7	92198969	92246166	-	ENSG00000001631.13	protein_coding	KRIT1	chr7	92246234	92401384	+	ENSG00000001629.8	protein_coding	ANKIB1	68
chr19	29287011	29525752	-	ENSG00000264515.4	processed_transcript	CTC-525D6.1	chr19	29526499	29564479	+	ENSG00000187135.7	protein_coding	VSTM2B	747
chr19	47113274	47210636	+	ENSG00000142230.10	protein_coding	SAE1	chr19	47064187	47113752	-	ENSG00000130749.8	protein_coding	ZC3H4	-478
chr7	128653690	128654019	-	ENSG00000229413.2	processed_pseudogene	RP11-274B21.12	chr7	128653969	128654722	+	ENSG00000243679.1	processed_pseudogene	RP11-274B21.3	-50
chr16	71623708	71626816	-	ENSG00000260593.1	antisense	RP11-432I5.2	chr16	71626161	71642114	+	ENSG00000140832.8	protein_coding	MARVELD3	-655
chr11	65111845	65116384	+	ENSG00000149809.13	protein_coding	TM7SF2	chr11	65110714	65111695	-	ENSG00000254501.1	antisense	AP003068.9	150
chr2	180571712	180692454	-	ENSG00000225258.1	lincRNA	AC009478.1	chr2	180692104	180916939	+	ENSG00000281131.1	lincRNA	SCHLAP1	-350
chr19	7958579	8445041	-	ENSG00000066044.12	protein_coding	ELAVL1	chr19	8444767	8489114	+	ENSG00000099783.10	protein_coding	HNRNPM	-274
chr3	16257978	16264972	-	ENSG00000154813.8	protein_coding	DPH3	chr3	16265160	16350299	+	ENSG00000154814.12	protein_coding	OXNAD1	188
chr3	184134019	184135238	-	ENSG00000272721.4	antisense	RP11-778D9.12	chr3	184135038	184684758	+	ENSG00000145191.10	protein_coding	EIF2B5	-200
chr2	37196488	37216193	+	ENSG00000218739.8	protein_coding	CEBPZOS	chr2	37167820	37196598	-	ENSG00000138068.9	protein_coding	SULT6B1	-110
chr2	68157844	68176238	+	ENSG00000115946.6	protein_coding	PNO1	chr2	68122936	68157560	-	ENSG00000243667.5	protein_coding	WDR92	284
chr19	47794650	47794920	+	ENSG00000271150.1	processed_pseudogene	CTD-2571L23.9	chr19	47794467	47794890	-	ENSG00000213035.4	processed_pseudogene	RPL23AP80	-240
chr5	12794731	12795522	+	ENSG00000249053.1	processed_pseudogene	RP11-419C19.1	chr5	12794100	12794731	-	ENSG00000251112.2	processed_pseudogene	RP11-419C19.3	0
chr12	85036314	85263224	+	ENSG00000133640.17	protein_coding	LRRIQ1	chr12	85014311	85036277	-	ENSG00000231738.9	protein_coding	TSPAN19	37
chr1	151994531	152042774	+	ENSG00000229021.2	antisense	AL591893.1	chr1	151982915	151994390	-	ENSG00000197747.7	protein_coding	S100A10	141
chr21	38121451	38188016	+	ENSG00000198054.10	protein_coding	DSCR8	chr21	37951425	38121360	-	ENSG00000184029.8	protein_coding	DSCR4	91
chr13	23888889	23897263	+	ENSG00000205861.10	antisense	C1QTNF9B-AS1	chr13	23730189	23889419	-	ENSG00000027001.8	protein_coding	MIPEP	-530
chr6	110099819	110180004	-	ENSG00000112290.11	protein_coding	WASF1	chr6	110180141	110254275	+	ENSG00000168438.13	protein_coding	CDC40	137
chr1	89821014	89936611	+	ENSG00000171492.13	protein_coding	LRRC8D	chr1	89820174	89820868	-	ENSG00000272931.1	lincRNA	RP5-943J3.2	146
chr1	38860000	38919396	+	ENSG00000228436.2	antisense	RP5-864K19.4	chr1	38838198	38859823	-	ENSG00000116954.7	protein_coding	RRAGC	177
chr16	1972037	1982933	+	ENSG00000183751.13	protein_coding	TBL3	chr16	1971655	1971896	-	ENSG00000277602.1	lincRNA	AC005363.11	141
chr16	29453593	29454964	-	ENSG00000183336.7	protein_coding	BOLA2	chr16	29455105	29464963	+	ENSG00000260280.4	processed_transcript	SLX1B-SULT1A4	141
chr16	29453593	29454964	-	ENSG00000183336.7	protein_coding	BOLA2	chr16	29454501	29458219	+	ENSG00000181625.16	protein_coding	SLX1B	-463
chr4	31349786	31349874	-	ENSG00000278814.1	miRNA	AC104071.1	chr4	31350284	31351725	+	ENSG00000251434.1	lincRNA	RP11-315A17.1	410
chr1	145964702	145978848	+	ENSG00000121851.11	protein_coding	POLR3GL	chr1	145959442	145964582	-	ENSG00000272031.2	protein_coding	ANKRD34A	120
chr11	60842071	60851081	+	ENSG00000110104.10	protein_coding	CCDC86	chr11	60835996	60842965	-	ENSG00000255959.1	antisense	RP11-804A23.2	-894
chr5	466124	473098	-	ENSG00000188242.4	antisense	PP7080	chr5	473236	480884	+	ENSG00000225138.6	processed_transcript	CTD-2228K2.7	138
chr14	63371357	63543374	-	ENSG00000154001.12	protein_coding	PPP2R5E	chr14	63543569	63544664	+	ENSG00000261242.1	antisense	CTD-2302E22.4	195
chr2	135985176	136022593	+	ENSG00000231890.6	antisense	DARS-AS1	chr2	135906677	135986100	-	ENSG00000115866.9	protein_coding	DARS	-924
chr11	94962622	94973612	-	ENSG00000150316.10	protein_coding	CWC15	chr11	94973681	94999518	+	ENSG00000186280.6	protein_coding	KDM4D	69
chr8	42896932	43030539	+	ENSG00000168172.7	protein_coding	HOOK3	chr8	42849637	42897290	-	ENSG00000120925.12	protein_coding	RNF170	-358
chr8	42896932	43030539	+	ENSG00000168172.7	protein_coding	HOOK3	chr8	42896197	42896275	-	ENSG00000266044.1	miRNA	MIR4469	657
chr8	56445807	56552067	+	ENSG00000254254.4	antisense	RP11-17A4.2	chr8	56436674	56446734	-	ENSG00000181195.9	protein_coding	PENK	-927
chr2	58241349	58241686	+	ENSG00000273063.1	antisense	RP11-334G22.1	chr2	58159243	58241372	-	ENSG00000115392.10	protein_coding	FANCL	-23
chr16	722582	726954	-	ENSG00000162004.15	protein_coding	CCDC78	chr16	726936	735525	+	ENSG00000103253.16	protein_coding	HAGHL	-18
chr17	39927742	39939601	+	ENSG00000264968.1	lincRNA	RP11-387H17.4	chr17	39921041	39927601	-	ENSG00000172057.8	protein_coding	ORMDL3	141
chr7	77122434	77329533	+	ENSG00000135205.13	protein_coding	CCDC146	chr7	77083886	77122116	-	ENSG00000214439.3	unprocessed_pseudogene	FAM185BP	318
chr10	73769264	73772862	-	ENSG00000279689.1	TEC	RP11-574K11.32	chr10	73772291	73780251	+	ENSG00000196968.9	protein_coding	FUT11	-571
chr14	56824986	56825092	+	ENSG00000200818.1	snRNA	RNU6-1204P	chr14	56824375	56824656	-	ENSG00000243801.3	misc_RNA	RN7SL461P	330
chr8	30063012	30083208	-	ENSG00000133872.12	protein_coding	SARAF	chr8	30082758	30083467	+	ENSG00000272256.1	antisense	RP11-489E7.4	-450
chr19	19033575	19060311	+	ENSG00000105676.12	protein_coding	ARMC6	chr19	18990888	19034023	-	ENSG00000064607.15	protein_coding	SUGP2	-448
chr11	832843	839831	+	ENSG00000177697.16	protein_coding	CD151	chr11	823634	832883	-	ENSG00000255108.1	antisense	AP006621.8	-40
chr17	22234328	22266362	-	ENSG00000263609.1	lincRNA	RP11-1109M24.16	chr17	22266425	22288133	+	ENSG00000264956.1	lincRNA	RP11-1109M24.5	63
chr19	14137179	14171267	+	ENSG00000267169.1	antisense	CTB-55O6.12	chr19	14119509	14136956	-	ENSG00000105011.7	protein_coding	ASF1B	223
chr1	15989140	15989375	-	ENSG00000275503.1	processed_pseudogene	RP11-5P18.11	chr1	15989871	15994751	+	ENSG00000224966.4	unprocessed_pseudogene	TBC1D3P6	496
chr8	142212080	142403240	-	ENSG00000171045.13	protein_coding	TSNARE1	chr8	142403652	142407028	+	ENSG00000261693.1	antisense	RP13-467H17.1	412
chr8	23190452	23225126	-	ENSG00000104689.8	protein_coding	TNFRSF10A	chr8	23224471	23230926	+	ENSG00000246582.2	processed_transcript	RP11-1149O23.3	-655
chr5	141620876	141636870	-	ENSG00000171720.8	protein_coding	HDAC3	chr5	141636950	141641077	+	ENSG00000164620.7	protein_coding	RELL2	80
chr11	118998142	119015791	+	ENSG00000186166.7	protein_coding	CCDC84	chr11	118994824	118998004	-	ENSG00000255121.2	lincRNA	RP11-110I1.12	138
chr12	125958688	125983374	-	ENSG00000249267.5	lincRNA	LINC00939	chr12	125983702	125986234	+	ENSG00000256276.1	lincRNA	RP5-916L7.2	328
chr17	54968727	55173632	+	ENSG00000166263.12	protein_coding	STXBP4	chr17	54951902	54968785	-	ENSG00000166260.9	protein_coding	COX11	-58
chr1	9922113	9943407	-	ENSG00000162441.10	protein_coding	LZIC	chr1	9942923	9949974	+	ENSG00000228150.1	sense_intronic	RP11-84A14.4	-484
chr6	169725504	169738992	+	ENSG00000227704.1	antisense	RP1-266L20.4	chr6	169703905	169725566	-	ENSG00000130024.13	protein_coding	PHF10	-62
chr11	118397095	118401895	-	ENSG00000254873.1	antisense	RP11-770J1.5	chr11	118401154	118431496	+	ENSG00000167283.6	protein_coding	ATP5L	-741
chr18	57147062	57150300	+	ENSG00000228075.4	protein_coding	BOD1L2	chr18	57136322	57146998	-	ENSG00000267789.1	lincRNA	CTD-2526M8.3	64
chr9	67725690	67725902	-	ENSG00000278763.1	processed_pseudogene	FAM27B	chr9	67725890	67726544	+	ENSG00000274911.1	unprocessed_pseudogene	RP11-12A20.7	-12
chr3	50329782	50340980	-	ENSG00000068028.16	protein_coding	RASSF1	chr3	50341106	50345697	+	ENSG00000235058.1	antisense	ZMYND10-AS1	126
chr2	200843186	200843299	-	ENSG00000221530.1	miRNA	AC005037.1	chr2	200844240	200845461	+	ENSG00000224346.1	processed_pseudogene	BICD1P1	941
chr8	103156990	103298772	-	ENSG00000247081.6	antisense	BAALC-AS1	chr8	103298433	103332866	+	ENSG00000164930.10	protein_coding	FZD6	-339
chr4	94117792	94207556	-	ENSG00000246541.2	lincRNA	RP11-363G15.2	chr4	94207611	94291292	+	ENSG00000163104.16	protein_coding	SMARCAD1	55
chr8	79764010	79767863	-	ENSG00000164683.15	protein_coding	HEY1	chr8	79768142	79802842	+	ENSG00000272138.1	lincRNA	RP11-27N21.3	279
chr7	95018407	95018554	+	ENSG00000231153.1	processed_pseudogene	AC002429.4	chr7	95018163	95018397	-	ENSG00000271159.1	processed_pseudogene	HINT1P2	10
chr9	26947039	27062930	+	ENSG00000096872.14	protein_coding	IFT74	chr9	26904083	26947463	-	ENSG00000137055.13	protein_coding	PLAA	-424
chr17	2748078	2748182	+	ENSG00000272920.1	lincRNA	MIR1253	chr17	2748078	2748182	-	ENSG00000221200.1	miRNA	MIR1253	-104
chr17	36001419	36011618	+	ENSG00000275944.1	antisense	RP11-104J23.1	chr17	35983656	36001621	-	ENSG00000275688.3	protein_coding	CCL15-CCL14	-202
chr17	36001419	36011618	+	ENSG00000275944.1	antisense	RP11-104J23.1	chr17	35996440	36002038	-	ENSG00000275718.1	protein_coding	CCL15	-619
chr16	14200357	14200979	+	ENSG00000262470.2	transcribed_processed_pseudogene	TVP23CP2	chr16	14191820	14200277	-	ENSG00000262529.1	antisense	CTA-276F8.2	80
chr19	34905315	34908188	+	ENSG00000269037.1	lincRNA	CTC-523E23.6	chr19	34904392	34905057	-	ENSG00000271171.1	lincRNA	CTC-523E23.15	258
chr15	40807086	40815084	+	ENSG00000166140.16	protein_coding	ZFYVE19	chr15	40765155	40807478	-	ENSG00000104129.8	protein_coding	DNAJC17	-392
chr19	15379076	15381194	+	ENSG00000268189.2	processed_transcript	AC005785.2	chr19	15353385	15379798	-	ENSG00000105127.7	protein_coding	AKAP8	-722
chr7	116954983	116955154	+	ENSG00000273571.1	misc_RNA	ST7-OT4_2	chr7	116952446	116954334	-	ENSG00000227199.1	antisense	ST7-AS1	649
chr19	14689801	14733746	+	ENSG00000160961.10	protein_coding	ZNF333	chr19	14619117	14690027	-	ENSG00000131355.13	protein_coding	EMR3	-226
chr10	86970741	87010126	+	ENSG00000271880.1	processed_transcript	AGAP11	chr10	86970237	86970826	-	ENSG00000273413.1	antisense	RP11-96C23.15	-85
chr10	86970741	87010126	+	ENSG00000271880.1	processed_transcript	AGAP11	chr10	86965345	86971311	-	ENSG00000272734.1	processed_transcript	ADIRF-AS1	-570
chr5	111512226	111739726	+	ENSG00000246859.2	antisense	STARD4-AS1	chr5	111496033	111512590	-	ENSG00000164211.11	protein_coding	STARD4	-364
chr12	75333798	75334486	-	ENSG00000273987.1	sense_intronic	RP11-585P4.6	chr12	75334639	75370560	+	ENSG00000173401.8	protein_coding	GLIPR1L1	153
chr16	2456252	2459979	-	ENSG00000260874.4	lincRNA	RP11-715J22.4	chr16	2460080	2464963	+	ENSG00000162062.13	protein_coding	C16orf59	101
chr2	37325340	37326797	+	ENSG00000232028.1	lincRNA	AC007391.2	chr2	37250502	37324808	-	ENSG00000115825.8	protein_coding	PRKD3	532
chr1	632325	632413	-	ENSG00000278791.1	miRNA	MIR6723	chr1	632757	633438	+	ENSG00000229344.1	unprocessed_pseudogene	RP5-857K21.7	344
chr4	46918900	46994407	-	ENSG00000109158.9	protein_coding	GABRA4	chr4	46993723	47426444	+	ENSG00000163288.12	protein_coding	GABRB1	-684
chr11	31432401	31509645	-	ENSG00000148950.8	protein_coding	IMMP1L	chr11	31509750	31783998	+	ENSG00000109911.16	protein_coding	ELP4	105
chr4	173131928	173169652	-	ENSG00000245213.5	antisense	RP11-10K16.1	chr4	173168753	173323967	+	ENSG00000109586.10	protein_coding	GALNT7	-899
chr3	171061339	171460408	-	ENSG00000154310.15	protein_coding	TNIK	chr3	171460612	171462256	+	ENSG00000279673.1	TEC	RP11-185E8.2	204
chr10	127929376	127934517	-	ENSG00000232259.1	lincRNA	RP11-4C20.3	chr10	127934698	127936167	+	ENSG00000227076.1	sense_intronic	RP11-4C20.4	181
chrX	154654546	154655325	+	ENSG00000226141.1	unprocessed_pseudogene	AF277315.13	chrX	154651972	154653579	-	ENSG00000126890.13	protein_coding	CTAG2	967
chr5	20304045	20305448	-	ENSG00000214132.4	processed_pseudogene	RP11-420O16.2	chr5	20305565	20331456	+	ENSG00000249854.1	lincRNA	RP11-420O16.1	117
chr21	32913649	33071104	-	ENSG00000227757.3	antisense	AP000282.2	chr21	33070144	33072420	+	ENSG00000184221.11	protein_coding	OLIG1	-960
chr6	53350158	53350705	+	ENSG00000271367.1	lincRNA	RP3-483K16.4	chr6	53267398	53349179	-	ENSG00000012660.12	protein_coding	ELOVL5	979
chr17	75516060	75524739	+	ENSG00000182173.11	protein_coding	TSEN54	chr17	75500261	75515583	-	ENSG00000177303.8	protein_coding	CASKIN2	477
chr12	29149103	29340980	+	ENSG00000064763.9	protein_coding	FAR2	chr12	29143196	29148675	-	ENSG00000257258.1	lincRNA	RP11-946L16.1	428
chr18	976589	1174823	+	ENSG00000263551.4	lincRNA	RP11-78F17.1	chr18	962592	976883	-	ENSG00000272461.1	lincRNA	RP11-689C9.1	-294
chr1	153967534	153974363	+	ENSG00000143578.14	protein_coding	CREB3L4	chr1	153959099	153968184	-	ENSG00000143570.16	protein_coding	SLC39A1	-650
chr15	78264086	78282196	+	ENSG00000140403.11	protein_coding	DNAJA4	chr15	78250502	78264156	-	ENSG00000259708.1	antisense	RP11-762H8.3	-70
chr22	42615244	42615907	+	ENSG00000270022.3	lincRNA	RNU12	chr22	42583721	42614962	-	ENSG00000100227.16	protein_coding	POLDIP3	282
chr15	84412773	84421837	-	ENSG00000259538.1	transcribed_unprocessed_pseudogene	UBE2Q2P11	chr15	84422618	84425882	+	ENSG00000259774.1	lincRNA	RP11-182J1.13	781
chr12	9055586	9065070	-	ENSG00000214851.4	processed_transcript	LINC00612	chr12	9065177	9068060	+	ENSG00000245105.2	antisense	A2M-AS1	107
chr1	229258281	229271028	-	ENSG00000177788.5	lincRNA	RP5-1061H20.4	chr1	229271062	229305894	+	ENSG00000168118.10	protein_coding	RAB4A	34
chr22	20441519	20495883	-	ENSG00000099910.15	protein_coding	KLHL22	chr22	20495913	20587632	+	ENSG00000099917.16	protein_coding	MED15	30
chr13	79477364	79481231	-	ENSG00000232132.1	antisense	NDFIP2-AS1	chr13	79481124	79556075	+	ENSG00000102471.12	protein_coding	NDFIP2	-107
chr19	40319536	40348527	-	ENSG00000160392.12	protein_coding	C19orf47	chr19	40348456	40380439	+	ENSG00000105223.17	protein_coding	PLD3	-71
chr2	230984368	230996032	-	ENSG00000238062.4	lincRNA	SPATA3-AS1	chr2	230996121	231025055	+	ENSG00000173699.14	protein_coding	SPATA3	89
chr15	34755084	34812923	+	ENSG00000250007.5	antisense	RP11-814P5.1	chr15	34751032	34754965	-	ENSG00000159248.4	protein_coding	GJD2	119
chr15	84491480	84500599	-	ENSG00000197627.3	unprocessed_pseudogene	UBE2Q2P12	chr15	84500378	84502381	+	ENSG00000259551.1	lincRNA	RP11-182J1.10	-221
chr7	105014152	105014199	-	ENSG00000280574.1	miRNA	AC007384.1	chr7	105014179	105114361	+	ENSG00000005483.18	protein_coding	KMT2E	-20
chr12	89525654	89548005	+	ENSG00000270344.2	antisense	RP11-734K2.4	chr12	89519408	89524806	-	ENSG00000257594.3	protein_coding	GALNT4	848
chr12	89525654	89548005	+	ENSG00000270344.2	antisense	RP11-734K2.4	chr12	89519408	89526262	-	ENSG00000259075.5	protein_coding	POC1B-GALNT4	-608
chr12	89525654	89548005	+	ENSG00000270344.2	antisense	RP11-734K2.4	chr12	89419718	89526024	-	ENSG00000139323.12	protein_coding	POC1B	-370
chr7	35800932	35907105	+	ENSG00000122545.16	protein_coding	2018-09-07	chr7	35751856	35800616	-	ENSG00000228878.6	lincRNA	SEPT7-AS1	316
chr16	29863593	29868053	+	ENSG00000214725.6	antisense	CDIPT-AS1	chr16	29858357	29863736	-	ENSG00000103502.12	protein_coding	CDIPT	-143
chr7	73312539	73328082	-	ENSG00000146755.9	protein_coding	TRIM50	chr7	73328164	73358637	+	ENSG00000077800.10	protein_coding	FKBP6	82
chr4	173369969	173377532	+	ENSG00000164105.3	protein_coding	SAP30	chr4	173363780	173370446	-	ENSG00000272870.1	antisense	RP11-798M19.6	-477
chr9	67722083	67722683	+	ENSG00000278134.1	unprocessed_pseudogene	RP11-12A20.4	chr9	67721884	67722094	-	ENSG00000274100.1	unprocessed_pseudogene	RP11-12A20.13	-11
chr4	41748293	41824119	+	ENSG00000250467.1	antisense	RP11-227F19.1	chr4	41744082	41748970	-	ENSG00000109132.6	protein_coding	PHOX2B	-677
chr13	102784281	102799007	-	ENSG00000134901.11	protein_coding	KDELC1	chr13	102799049	102841535	+	ENSG00000134897.12	protein_coding	BIVM	42
chr12	22609228	22625015	-	ENSG00000257023.1	antisense	RP11-268P4.4	chr12	22625075	22690665	+	ENSG00000139163.14	protein_coding	ETNK1	60
chr6	96521595	96555276	+	ENSG00000014123.9	protein_coding	UFL1	chr6	96358374	96521669	-	ENSG00000233797.1	antisense	UFL1-AS1	-74
chr7	42932200	42948958	+	ENSG00000106591.3	protein_coding	MRPL32	chr7	42916857	42932223	-	ENSG00000106588.9	protein_coding	PSMA2	-23
chr2	44167625	44168859	-	ENSG00000273106.1	antisense	RP11-559M23.1	chr2	44167969	44244384	+	ENSG00000138032.19	protein_coding	PPM1B	-890
chr19	15611657	15612122	+	ENSG00000225067.4	processed_pseudogene	RPL23AP2	chr19	15611623	15611909	-	ENSG00000267135.2	processed_pseudogene	AD000091.3	-252
chr3	129440036	129520507	+	ENSG00000163913.10	protein_coding	IFT122	chr3	129430944	129440179	-	ENSG00000129071.8	protein_coding	MBD4	-143
chr10	97334564	97343203	+	ENSG00000225850.3	antisense	RP11-452K12.4	chr10	97332497	97334709	-	ENSG00000181274.6	protein_coding	FRAT2	-145
chr4	75642782	75724525	-	ENSG00000138757.13	protein_coding	G3BP2	chr4	75724593	75814286	+	ENSG00000138768.13	protein_coding	USO1	68
chr19	34926903	34945170	+	ENSG00000168661.13	protein_coding	ZNF30	chr19	34923299	34926812	-	ENSG00000270876.1	lincRNA	ZNF30-AS1	91
chr17	28357581	28363683	+	ENSG00000244045.9	protein_coding	TMEM199	chr17	28347177	28357522	-	ENSG00000004142.10	protein_coding	POLDIP2	59
chr14	28800084	28830204	-	ENSG00000257748.1	lincRNA	RP11-966I7.3	chr14	28830244	28968400	+	ENSG00000258038.4	lincRNA	CTD-2384A14.1	40
chr17	3608262	3636322	-	ENSG00000197417.7	protein_coding	SHPK	chr17	3636468	3661542	+	ENSG00000040531.13	protein_coding	CTNS	146
chr6	156776360	156777077	-	ENSG00000271551.1	lincRNA	RP11-230C9.2	chr6	156777929	157210779	+	ENSG00000049618.20	protein_coding	ARID1B	852
chr16	10719833	10720015	+	ENSG00000262107.1	unprocessed_pseudogene	RP11-109M19.5	chr16	10718633	10719762	-	ENSG00000263241.1	unprocessed_pseudogene	RP11-109M19.4	71
chr21	22008944	22098459	-	ENSG00000233215.4	lincRNA	AP000472.2	chr21	22098617	22116528	+	ENSG00000184856.6	lincRNA	LINC00308	158
chr3	195658096	195685904	+	ENSG00000215837.7	transcribed_unprocessed_pseudogene	SDHAP2	chr3	195655565	195657927	-	ENSG00000229178.1	lincRNA	AC069513.4	169
chr12	102196459	102197845	-	ENSG00000183395.4	protein_coding	PMCH	chr12	102197585	102402596	+	ENSG00000281344.1	macro_lncRNA	HELLPAR	-260
chr1	154220179	154271510	+	ENSG00000143569.17	protein_coding	UBAP2L	chr1	154206706	154220628	-	ENSG00000143612.17	protein_coding	C1orf43	-449
chr7	100802565	100827521	-	ENSG00000196411.8	protein_coding	EPHB4	chr7	100826820	100867009	+	ENSG00000146828.16	protein_coding	SLC12A9	-701
chr10	100987367	100994401	+	ENSG00000107815.6	protein_coding	C10orf2	chr10	100969458	100987515	-	ENSG00000055950.15	protein_coding	MRPL43	-148
chr4	185399540	185425985	-	ENSG00000109775.9	protein_coding	UFSP2	chr4	185426249	185449826	+	ENSG00000205129.7	protein_coding	C4orf47	264
chr10	15095385	15097319	-	ENSG00000176236.6	antisense	C10orf111	chr10	15097180	15139818	+	ENSG00000152464.13	protein_coding	RPP38	-139
chr19	39342396	39385710	+	ENSG00000179134.13	protein_coding	SAMD4B	chr19	39328353	39342372	-	ENSG00000130755.11	protein_coding	GMFG	24
chr19	43891804	43901805	-	ENSG00000267058.1	lincRNA	RP11-15A1.3	chr19	43902001	43926545	+	ENSG00000267191.1	antisense	RP11-15A1.2	196
chr4	183504994	183511096	+	ENSG00000168556.6	protein_coding	ING2	chr4	183494938	183504494	-	ENSG00000232648.3	antisense	RP11-367N14.2	500
chr2	130151392	130182750	-	ENSG00000136699.18	protein_coding	SMPD4	chr2	130183443	130183519	+	ENSG00000265280.1	miRNA	AC018804.1	693
chr6	33289302	33298401	+	ENSG00000204220.8	protein_coding	PFDN6	chr6	33279108	33289527	-	ENSG00000227057.6	protein_coding	WDR46	-225
chr3	57597715	57600927	+	ENSG00000272146.4	antisense	RP11-755B10.4	chr3	57571363	57598220	-	ENSG00000168374.9	protein_coding	ARF4	-505
chr7	128297685	128343908	-	ENSG00000106344.7	protein_coding	RBM28	chr7	128344081	128344142	+	ENSG00000238750.1	snRNA	RNU7-27P	173
chr1	113073209	113132260	+	ENSG00000198799.10	protein_coding	LRIG2	chr1	113011687	113073105	-	ENSG00000238198.1	lincRNA	RP11-31F15.2	104
chr9	129110950	129148946	+	ENSG00000119383.18	protein_coding	PPP2R4	chr9	129094810	129111189	-	ENSG00000095321.15	protein_coding	CRAT	-239
chr16	52078622	52080489	+	ENSG00000261470.1	antisense	RP11-152O14.4	chr16	52005487	52078474	-	ENSG00000261190.4	processed_transcript	C16orf97	148
chr1	206024548	206024683	+	ENSG00000280687.1	miRNA	BX571818.1	chr1	206009264	206023909	-	ENSG00000196188.9	protein_coding	CTSE	639
chr18	45483345	45529855	+	ENSG00000266988.4	sense_intronic	RP11-749H17.1	chr18	45423764	45483218	-	ENSG00000267097.1	antisense	SLC14A2-AS1	127
chr11	125939212	125943702	+	ENSG00000255124.1	lincRNA	RP11-680F20.5	chr11	125903247	125938916	-	ENSG00000255027.2	antisense	RP11-680F20.9	296
chrX	135248920	135344087	-	ENSG00000186376.13	protein_coding	ZNF75D	chrX	135344796	135363152	+	ENSG00000173275.11	protein_coding	ZNF449	709
chr8	8555738	8560965	-	ENSG00000253343.1	lincRNA	CTD-3023L14.3	chr8	8561391	8569688	+	ENSG00000253130.1	lincRNA	CTD-3023L14.2	426
chr8	42541155	42555193	+	ENSG00000176209.10	protein_coding	SMIM19	chr8	42416475	42541926	-	ENSG00000168575.8	protein_coding	SLC20A2	-771
chr7	143220468	143222267	-	ENSG00000268170.2	antisense	RP11-556I13.2	chr7	143222037	143223079	+	ENSG00000221937.4	protein_coding	TAS2R40	-230
chr16	11833850	11851585	-	ENSG00000171490.11	protein_coding	RSL1D1	chr16	11851649	11895611	+	ENSG00000263307.1	antisense	RP11-166B2.8	64
chr9	111602831	111631289	-	ENSG00000204173.9	transcribed_unprocessed_pseudogene	LRRC37A5P	chr9	111631352	111654351	+	ENSG00000059769.18	protein_coding	DNAJC25	63
chr9	111602831	111631289	-	ENSG00000204173.9	transcribed_unprocessed_pseudogene	LRRC37A5P	chr9	111631386	111670229	+	ENSG00000244115.1	protein_coding	DNAJC25-GNG10	97
chr19	12666800	12675832	+	ENSG00000123154.10	protein_coding	WDR83	chr19	12646511	12666742	-	ENSG00000104774.11	protein_coding	MAN2B1	58
chr4	112285509	112442620	+	ENSG00000073331.16	protein_coding	ALPK1	chr4	112274542	112285903	-	ENSG00000145365.10	protein_coding	TIFA	-394
chr14	21476597	21499175	+	ENSG00000092203.12	protein_coding	TOX4	chr14	21459020	21476973	-	ENSG00000129472.11	protein_coding	RAB2B	-376
chr13	46125920	46211871	-	ENSG00000136167.12	protein_coding	LCP1	chr13	46211943	46277366	+	ENSG00000173988.11	protein_coding	LRRC63	72
chr1	47096653	47179271	-	ENSG00000225506.2	lincRNA	CYP4A22-AS1	chr1	47179250	47180339	+	ENSG00000224805.2	antisense	LINC00853	-21
chr10	105685383	105685865	-	ENSG00000233477.1	processed_pseudogene	RP11-45P22.2	chr10	105686322	105687051	+	ENSG00000213260.3	processed_pseudogene	YWHAZP5	457
chr9	125747345	125967377	+	ENSG00000167081.15	protein_coding	PBX3	chr9	125743754	125746552	-	ENSG00000229582.3	processed_transcript	RP11-423C15.3	793
chr8	37734761	37737426	-	ENSG00000183154.1	antisense	RP11-863K10.7	chr8	37736599	37759101	+	ENSG00000147475.13	protein_coding	ERLIN2	-827
chr7	65647167	65648367	-	ENSG00000272693.2	protein_coding	AC073107.1	chr7	65647864	65715661	+	ENSG00000273024.4	transcribed_unprocessed_pseudogene	INTS4P2	-503
chr1	121519112	121571892	+	ENSG00000231752.4	transcribed_unprocessed_pseudogene	EMBP1	chr1	121518366	121518829	-	ENSG00000272583.1	lincRNA	RP11-344P13.6	283
chr9	137086927	137109187	+	ENSG00000177239.13	protein_coding	MAN1B1	chr9	137084946	137086817	-	ENSG00000268996.3	antisense	MAN1B1-AS1	110
chr6	73368555	73395133	-	ENSG00000203907.8	protein_coding	OOEP	chr6	73394748	73417569	+	ENSG00000080007.7	protein_coding	DDX43	-385
chr11	10797050	10809110	-	ENSG00000110321.14	protein_coding	EIF4G2	chr11	10809297	10822931	+	ENSG00000246308.1	antisense	RP11-685M7.3	187
chr16	72044289	72094431	-	ENSG00000140830.7	protein_coding	TXNL4B	chr16	72093562	72112912	+	ENSG00000140829.10	protein_coding	DHX38	-869
chr2	949634	950274	-	ENSG00000235688.1	antisense	AC116614.1	chr2	950868	1367613	+	ENSG00000172554.10	protein_coding	SNTG2	594
chr20	35285251	35285756	+	ENSG00000235214.1	antisense	FAM83C-AS1	chr20	35278907	35284985	-	ENSG00000242372.5	protein_coding	EIF6	266
chr7	36324221	36390125	-	ENSG00000164542.11	protein_coding	KIAA0895	chr7	36389806	36453791	+	ENSG00000011426.9	protein_coding	ANLN	-319
chr1	145921556	145927495	-	ENSG00000265241.5	protein_coding	RBM8A	chr1	145926590	145959179	+	ENSG00000234222.5	antisense	RP11-315I20.1	-905
chr13	113490995	113554590	+	ENSG00000150403.16	protein_coding	TMCO3	chr13	113455819	113490952	-	ENSG00000150401.13	protein_coding	DCUN1D2	43
chr6	75252924	75284968	-	ENSG00000112697.14	protein_coding	TMEM30A	chr6	75285014	75297003	+	ENSG00000225793.2	lincRNA	RP1-234P15.4	46
chr11	41518895	41714448	-	ENSG00000255388.4	lincRNA	RP11-124G5.3	chr11	41714568	41836442	+	ENSG00000255171.4	lincRNA	LINC01499	120
chr19	48115445	48170603	-	ENSG00000105486.12	protein_coding	LIG1	chr19	48170692	48197620	+	ENSG00000185453.11	protein_coding	C19orf68	89
chr13	74419173	74435159	+	ENSG00000226240.1	lincRNA	LINC00381	chr13	74412957	74419115	-	ENSG00000177596.1	lincRNA	RP11-512C24.3	58
chr14	20999255	21001871	+	ENSG00000165794.8	protein_coding	SLC39A2	chr14	20995837	20999163	-	ENSG00000258471.1	antisense	RP11-84C10.4	92
chr11	130226677	130314686	-	ENSG00000196323.10	protein_coding	ZBTB44	chr11	130314993	130403657	+	ENSG00000175773.11	lincRNA	RP11-121M22.1	307
chr1	15490832	15526534	-	ENSG00000132906.16	protein_coding	CASP9	chr1	15526813	15592379	+	ENSG00000116138.11	protein_coding	DNAJC16	279
chr22	25561117	25564462	-	ENSG00000234884.1	antisense	CTA-407F11.8	chr22	25564849	25729294	+	ENSG00000100077.13	protein_coding	ADRBK2	387
chr2	19902025	19902569	+	ENSG00000271991.1	lincRNA	RP11-79O8.1	chr2	19896643	19901986	-	ENSG00000183891.5	protein_coding	TTC32	39
chr8	6618475	6708209	-	ENSG00000249898.6	antisense	CTD-2541M15.1	chr8	6708357	6759666	+	ENSG00000155189.10	protein_coding	AGPAT5	148
chr20	45841721	45857406	-	ENSG00000101473.15	protein_coding	ACOT8	chr20	45857617	45879122	+	ENSG00000132801.6	protein_coding	ZSWIM3	211
chr4	1715952	1721358	-	ENSG00000168936.9	protein_coding	TMEM129	chr4	1721490	1745176	+	ENSG00000013810.17	protein_coding	TACC3	132
chrX	93670930	93673568	-	ENSG00000186310.9	protein_coding	NAP1L3	chrX	93674013	93712274	+	ENSG00000179083.6	protein_coding	FAM133A	445
chr19	36850361	36913029	+	ENSG00000251247.8	protein_coding	ZNF345	chr19	36817428	36850787	-	ENSG00000197863.7	protein_coding	ZNF790	-426
chr14	92121937	92172145	+	ENSG00000165934.11	protein_coding	CPSF2	chr14	92116122	92121917	-	ENSG00000183648.8	protein_coding	NDUFB1	20
chr1	145572345	145607858	-	ENSG00000272150.4	transcribed_unprocessed_pseudogene	NBPF25P	chr1	145607990	145670648	+	ENSG00000117262.17	protein_coding	GPR89A	132
chr8	109240919	109334385	-	ENSG00000120526.9	protein_coding	NUDCD1	chr8	109334324	109345953	+	ENSG00000120533.11	protein_coding	ENY2	-61
chr10	27154824	27186924	+	ENSG00000120539.13	protein_coding	MASTL	chr10	27110112	27155266	-	ENSG00000136758.17	protein_coding	YME1L1	-442
chr17	36861674	36936661	-	ENSG00000277268.1	antisense	RP11-445F12.1	chr17	36936785	36944612	+	ENSG00000273706.3	protein_coding	LHX1	124
chr16	66934444	66945096	+	ENSG00000172831.10	protein_coding	CES2	chr16	66932055	66934423	-	ENSG00000166595.10	protein_coding	FAM96B	21
chr3	37861960	37984469	+	ENSG00000144677.13	protein_coding	CTDSPL	chr3	37745432	37861780	-	ENSG00000235257.7	processed_transcript	ITGA9-AS1	180
chr19	35137645	35139580	-	ENSG00000279619.1	TEC	CTD-2527I21.5	chr19	35138824	35151336	+	ENSG00000221857.6	processed_transcript	CTD-2527I21.4	-756
chr18	49814023	49851059	+	ENSG00000267322.2	antisense	SNHG22	chr18	49782167	49813960	-	ENSG00000167315.16	protein_coding	ACAA2	63
chr5	65665928	65723035	-	ENSG00000197860.8	protein_coding	SGTB	chr5	65722196	65871725	+	ENSG00000123213.21	protein_coding	NLN	-839
chr11	83286128	83423516	+	ENSG00000255234.4	antisense	RP11-727A23.10	chr11	83259097	83286407	-	ENSG00000137500.8	protein_coding	CCDC90B	-279
chr16	11927373	11976643	-	ENSG00000234719.7	protein_coding	RP11-166B2.1	chr16	11976737	12574289	+	ENSG00000048471.12	protein_coding	SNX29	94
chrX	53093710	53094858	-	ENSG00000234019.1	lincRNA	RP11-236P24.3	chrX	53094145	53167014	+	ENSG00000232593.5	lincRNA	KANTR	-713
chr10	23343957	23345181	+	ENSG00000224215.1	antisense	RP11-371A19.2	chr10	23267195	23344845	-	ENSG00000179133.10	protein_coding	C10orf67	-888
chr14	24143362	24147570	-	ENSG00000100911.12	protein_coding	PSME2	chr14	24146683	24160661	+	ENSG00000092098.15	protein_coding	RNF31	-887
chr6	56955126	57027342	+	ENSG00000151917.16	protein_coding	BEND6	chr6	56457987	56954628	-	ENSG00000151914.16	protein_coding	DST	498
chrX	153724868	153744762	+	ENSG00000101986.11	protein_coding	ABCD1	chrX	153700497	153724697	-	ENSG00000185825.14	protein_coding	BCAP31	171
chr15	101295419	101305737	+	ENSG00000259172.1	antisense	RP11-299G20.2	chr15	101281510	101295282	-	ENSG00000131876.15	protein_coding	SNRPA1	137
chr11	59616429	59639861	+	ENSG00000255139.1	antisense	AP000442.1	chr11	59574398	59616144	-	ENSG00000110048.10	protein_coding	OSBP	285
chr2	60825132	60881314	-	ENSG00000228414.5	lincRNA	LINC01185	chr2	60881521	60931610	+	ENSG00000162924.12	protein_coding	REL	207
chr10	113854661	113917194	+	ENSG00000196865.4	protein_coding	NHLRC2	chr10	113834725	113854383	-	ENSG00000198924.6	protein_coding	DCLRE1A	278
chr17	35854946	35868891	-	ENSG00000270379.4	protein_coding	HEATR9	chr17	35868967	35885863	+	ENSG00000270240.2	antisense	AC015849.2	76
chr7	44876293	44885361	-	ENSG00000146676.6	protein_coding	PURB	chr7	44884953	44886393	+	ENSG00000272768.1	antisense	RP4-673M15.1	-408
chr2	226731317	226799759	-	ENSG00000169047.5	protein_coding	IRS1	chr2	226800146	226811029	+	ENSG00000272622.1	lincRNA	RP11-395N3.2	387
chr16	88856220	88862686	+	ENSG00000167515.9	protein_coding	TRAPPC2L	chr16	88813734	88856970	-	ENSG00000141012.11	protein_coding	GALNS	-750
chr17	12020824	12143830	+	ENSG00000065559.13	protein_coding	MAP2K4	chr17	11998353	12021508	-	ENSG00000241185.2	transcribed_processed_pseudogene	RPL21P122	-684
chr12	82358497	82479236	+	ENSG00000127720.6	protein_coding	METTL25	chr12	82223681	82358805	-	ENSG00000133773.10	protein_coding	CCDC59	-308
chr11	43909292	43920944	-	ENSG00000244926.5	antisense	ALKBH3-AS1	chr11	43921059	44001157	+	ENSG00000254409.1	sense_overlapping	RP11-613D13.4	115
chrX	23783173	23786226	+	ENSG00000130066.15	protein_coding	SAT1	chrX	23772992	23782956	-	ENSG00000233785.1	antisense	RP13-314C10.5	217
chrX	120942623	120942875	+	ENSG00000271154.1	processed_pseudogene	RP6-166C19.23	chrX	120938701	120942023	-	ENSG00000224089.3	protein_coding	CT47A10	600
chrY	22308823	22417881	+	ENSG00000226941.6	protein_coding	RBMY1J	chrY	22305925	22307951	-	ENSG00000229940.1	unprocessed_pseudogene	TSPY22P	872
chr8	12178697	12182719	+	ENSG00000249889.1	unprocessed_pseudogene	ALG1L11P	chr8	12172202	12178575	-	ENSG00000205879.4	unprocessed_pseudogene	FAM90A2P	122
chr10	73168166	73244504	+	ENSG00000138286.13	protein_coding	FAM149B1	chr10	73130155	73169055	-	ENSG00000122882.9	protein_coding	ECD	-889
chr14	103928462	104052667	+	ENSG00000156414.17	protein_coding	TDRD9	chr14	103912288	103928269	-	ENSG00000156411.8	protein_coding	C14orf2	193
chrX	386980	405579	+	ENSG00000281849.1	antisense	RP13-465B17.4	chrX	333963	386955	-	ENSG00000167393.15	protein_coding	PPP2R3B	25
chr11	87816224	87816524	+	ENSG00000255022.1	processed_pseudogene	RP11-665E10.1	chr11	87815035	87816157	-	ENSG00000254650.1	processed_pseudogene	RP11-665E10.5	67
chr9	95759231	95875977	-	ENSG00000175611.10	processed_transcript	LINC00476	chr9	95875701	96014571	+	ENSG00000182150.14	protein_coding	ERCC6L2	-276
chr20	44694892	44746021	-	ENSG00000244558.4	antisense	KCNK15-AS1	chr20	44746642	44747201	+	ENSG00000276223.1	sense_intronic	RP4-781B1.5	621
chr20	44694892	44746021	-	ENSG00000244558.4	antisense	KCNK15-AS1	chr20	44745780	44752313	+	ENSG00000124249.6	protein_coding	KCNK15	-241
chr7	65141225	65234216	+	ENSG00000164669.11	transcribed_unprocessed_pseudogene	INTS4P1	chr7	65140528	65141723	-	ENSG00000280410.1	protein_coding	AC104073.2	-498
chr2	187001876	187003377	-	ENSG00000226553.1	processed_pseudogene	AC018735.1	chr2	187003220	187554663	+	ENSG00000224063.4	antisense	AC007319.1	-157
chrY	333963	386955	-	ENSGR0000167393.15	protein_coding	PPP2R3B	chrY	386980	405579	+	ENSGR0000281849.1	antisense	RP13-465B17.4	25
chr5	140563671	140563751	-	ENSG00000274910.1	miRNA	MIR6831	chr5	140564456	140569103	+	ENSG00000176087.13	protein_coding	SLC35A4	705
chr3	14178358	14201119	+	ENSG00000170860.3	protein_coding	LSM3	chr3	14145147	14178783	-	ENSG00000154767.13	protein_coding	XPC	-425
chr12	24810022	24949459	-	ENSG00000060982.13	protein_coding	BCAT1	chr12	24949163	24960158	+	ENSG00000255921.1	antisense	RP11-662I13.2	-296
chr2	191245185	191425389	+	ENSG00000128641.16	protein_coding	MYO1B	chr2	191229165	191246172	-	ENSG00000227542.1	lincRNA	AC092614.2	-987
chr16	769119	769443	-	ENSG00000279136.1	TEC	LA16c-335H7.2	chr16	770183	770277	+	ENSG00000207579.1	miRNA	MIR662	740
chr1	25859613	25863420	+	ENSG00000236528.1	antisense	RP1-125I3.2	chr1	25831913	25859458	-	ENSG00000127423.9	protein_coding	AUNIP	155
chr2	43812472	43838865	-	ENSG00000138075.10	protein_coding	ABCG5	chr2	43838964	43878466	+	ENSG00000143921.6	protein_coding	ABCG8	99
chr9	14521	29739	-	ENSG00000181404.15	protein_coding	WASH1	chr9	30144	30281	+	ENSG00000278579.1	miRNA	MIR1302-2	405
chr11	32387775	32435630	-	ENSG00000184937.11	protein_coding	WT1	chr11	32435518	32458769	+	ENSG00000183242.10	antisense	WT1-AS	-112
chr11	32387775	32435630	-	ENSG00000184937.11	protein_coding	WT1	chr11	32436311	32436447	+	ENSG00000273677.1	misc_RNA	WT1-AS_2	681
chr11	32387775	32435630	-	ENSG00000184937.11	protein_coding	WT1	chr11	32435738	32435846	+	ENSG00000278822.1	misc_RNA	WT1-AS_1	108
chrX	153494939	153509554	+	ENSG00000182492.14	protein_coding	BGN	chrX	153447666	153495516	-	ENSG00000213397.9	protein_coding	HAUS7	-577
chr5	196871	218215	-	ENSG00000164366.3	protein_coding	CCDC127	chr5	218241	256700	+	ENSG00000073578.15	protein_coding	SDHA	26
chr2	113541937	113563298	+	ENSG00000225398.2	processed_pseudogene	PGM5P4	chr2	113527568	113542672	-	ENSG00000231943.6	lincRNA	PGM5P4-AS1	-735
chr2	85598548	85603196	-	ENSG00000168890.12	protein_coding	TMEM150A	chr2	85602856	85649282	+	ENSG00000168883.18	protein_coding	USP39	-340
chr14	74653437	74713115	-	ENSG00000119682.15	protein_coding	AREL1	chr14	74713144	74738620	+	ENSG00000119616.10	protein_coding	FCF1	29
chr7	33128988	33129143	-	ENSG00000228015.1	processed_pseudogene	AC074338.5	chr7	33129244	33606068	+	ENSG00000122507.19	protein_coding	BBS9	101
chr4	57030773	57110385	-	ENSG00000163453.10	protein_coding	IGFBP7	chr4	57109762	57205510	+	ENSG00000245067.5	antisense	IGFBP7-AS1	-623
chr10	73699151	73730487	-	ENSG00000271816.1	processed_transcript	BMS1P4	chr10	73730562	73737311	+	ENSG00000250959.2	transcribed_unprocessed_pseudogene	GLUD1P3	75
chr17	61411751	61413280	+	ENSG00000187013.4	lincRNA	C17orf82	chr17	61393456	61411555	-	ENSG00000267280.4	antisense	TBX2-AS1	196
chr6	10694695	10709782	+	ENSG00000111845.4	protein_coding	PAK1IP1	chr6	10671418	10694797	-	ENSG00000137434.10	protein_coding	C6orf52	-102
chr1	153633982	153646306	+	ENSG00000160679.11	protein_coding	CHTOP	chr1	153626332	153634340	-	ENSG00000271853.4	processed_transcript	RP1-178F15.5	-358
chr1	153633982	153646306	+	ENSG00000160679.11	protein_coding	CHTOP	chr1	153631438	153634397	-	ENSG00000272030.1	antisense	RP1-178F15.4	-415
chr1	153633982	153646306	+	ENSG00000160679.11	protein_coding	CHTOP	chr1	153618787	153634092	-	ENSG00000189171.12	protein_coding	S100A13	-110
chr12	133030389	133037222	-	ENSG00000246394.6	lincRNA	RP11-386I8.6	chr12	133037292	133063304	+	ENSG00000198040.9	protein_coding	ZNF84	70
chr7	107579557	107580057	-	ENSG00000272854.1	antisense	RP4-593H12.1	chr7	107579977	107629170	+	ENSG00000075790.9	protein_coding	BCAP29	-80
chr11	60890730	60906588	-	ENSG00000110107.7	protein_coding	PRPF19	chr11	60906789	60909742	+	ENSG00000257052.1	antisense	RP11-881M11.2	201
chr3	4979116	4985323	+	ENSG00000134107.4	protein_coding	BHLHE40	chr3	4896809	4979961	-	ENSG00000235831.5	antisense	BHLHE40-AS1	-845
chr1	53242364	53328070	-	ENSG00000157193.13	protein_coding	LRP8	chr1	53328233	53336509	+	ENSG00000225675.2	lincRNA	RP4-784A16.5	163
chr18	3255436	3261850	-	ENSG00000264235.4	antisense	RP13-270P17.1	chr18	3261909	3278284	+	ENSG00000118680.11	protein_coding	MYL12B	59
chr11	118747766	118791149	-	ENSG00000110367.10	protein_coding	DDX6	chr11	118791254	118793137	+	ENSG00000278376.1	lincRNA	RP11-158I9.8	105
chr13	112686769	112689815	-	ENSG00000274922.1	lincRNA	RP11-88E10.5	chr13	112690329	112887168	+	ENSG00000068650.17	protein_coding	ATP11A	514
chr14	67533301	67589612	+	ENSG00000054690.12	protein_coding	PLEKHH1	chr14	67447084	67533739	-	ENSG00000198133.7	protein_coding	TMEM229B	-438
chr12	102957686	102960516	+	ENSG00000139352.3	protein_coding	ASCL1	chr12	102836885	102958410	-	ENSG00000171759.7	protein_coding	PAH	-724
chr2	27253684	27275817	-	ENSG00000115194.9	protein_coding	SLC30A3	chr2	27275421	27281499	+	ENSG00000163793.11	protein_coding	DNAJC5G	-396
chr12	79574979	79691097	-	ENSG00000177425.9	protein_coding	PAWR	chr12	79690144	79778451	+	ENSG00000258048.1	lincRNA	RP11-530C5.1	-953
chr3	9362842	9386791	+	ENSG00000134077.14	protein_coding	THUMPD3	chr3	9292588	9363303	-	ENSG00000254485.4	antisense	RP11-380O24.1	-461
chr3	9362842	9386791	+	ENSG00000134077.14	protein_coding	THUMPD3	chr3	8980591	9363053	-	ENSG00000196220.14	protein_coding	SRGAP3	-211
chr8	120380761	120445402	-	ENSG00000172172.6	protein_coding	MRPL13	chr8	120445400	120542133	+	ENSG00000172167.6	protein_coding	MTBP	-2
chr12	6663260	6672069	+	ENSG00000219410.5	antisense	RP4-761J14.8	chr12	6650280	6663148	-	ENSG00000111653.18	protein_coding	ING4	112
chr8	18084868	18096394	+	ENSG00000245281.5	antisense	CTD-2547L16.1	chr8	18056425	18084985	-	ENSG00000104763.16	protein_coding	ASAH1	-117
chr14	22829879	22835037	+	ENSG00000172590.17	protein_coding	MRPL52	chr14	22773222	22829820	-	ENSG00000155465.17	protein_coding	SLC7A7	59
chr4	67701280	68080952	+	ENSG00000248049.5	antisense	UBA6-AS1	chr4	67612652	67701179	-	ENSG00000033178.11	protein_coding	UBA6	101
chr12	95867048	95942974	-	ENSG00000165972.11	protein_coding	CCDC38	chr12	95943293	95968716	+	ENSG00000139344.6	protein_coding	AMDHD1	319
chr8	30156297	30183640	+	ENSG00000104671.6	protein_coding	DCTN6	chr8	30155830	30156232	-	ENSG00000271869.1	lincRNA	RP11-51J9.5	65
chr19	5720677	5778734	+	ENSG00000174898.14	protein_coding	CATSPERD	chr19	5691834	5720572	-	ENSG00000196365.10	protein_coding	LONP1	105
chr11	66546395	66563329	+	ENSG00000248746.4	protein_coding	ACTN3	chr11	66520637	66546238	-	ENSG00000174165.6	protein_coding	ZDHHC24	157
chr13	40931920	41061440	-	ENSG00000120690.12	protein_coding	ELF1	chr13	41061274	41084006	+	ENSG00000120688.8	protein_coding	WBP4	-166
chr19	35754568	35758079	-	ENSG00000004776.10	protein_coding	HSPB6	chr19	35758143	35771028	+	ENSG00000167595.13	protein_coding	PROSER3	64
chr5	1572222	1594620	-	ENSG00000185986.11	transcribed_unprocessed_pseudogene	SDHAP3	chr5	1594626	1611467	+	ENSG00000271119.1	lincRNA	CTD-2012J19.3	6
chr1	40508741	40516556	+	ENSG00000164002.10	protein_coding	EXO5	chr1	40493157	40508661	-	ENSG00000238287.1	antisense	RP11-656D10.3	80
chr1	147173186	147252659	+	ENSG00000273071.1	processed_transcript	RP11-337C18.10	chr1	147155106	147172550	-	ENSG00000131791.7	protein_coding	PRKAB2	636
chr2	237059434	237085817	-	ENSG00000227252.1	antisense	AC105760.2	chr2	237085312	237100466	+	ENSG00000198612.9	protein_coding	COPS8	-505
chr19	43996896	44002836	-	ENSG00000266921.1	antisense	RP11-15A1.7	chr19	44002948	44013926	+	ENSG00000159882.11	protein_coding	ZNF230	112
chr10	14877688	14878686	-	ENSG00000272853.1	lincRNA	RP11-398C13.6	chr10	14878820	14904315	+	ENSG00000152455.14	protein_coding	SUV39H2	134
chr12	43758944	43789543	+	ENSG00000198001.12	protein_coding	IRAK4	chr12	43718993	43758817	-	ENSG00000129317.13	protein_coding	PUS7L	127
chr19	54189938	54194536	+	ENSG00000170892.9	protein_coding	TSEN34	chr19	54173412	54189882	-	ENSG00000125505.15	protein_coding	MBOAT7	56
chr15	65076816	65078192	+	ENSG00000234438.3	protein_coding	KBTBD13	chr15	65053337	65076690	-	ENSG00000103710.9	protein_coding	RASL12	126
chr19	40048757	40090925	-	ENSG00000269749.1	processed_transcript	AC005614.5	chr19	40090754	40094406	+	ENSG00000269296.1	antisense	AC005614.3	-171
chr5	112777630	112778161	-	ENSG00000250045.2	processed_pseudogene	CBX3P3	chr5	112778363	112778469	+	ENSG00000212370.1	snRNA	RNU6-482P	202
chr7	45816216	45819016	-	ENSG00000235955.1	processed_pseudogene	CICP20	chr7	45818582	45819097	+	ENSG00000251378.1	unprocessed_pseudogene	AC096582.9	-434
chr17	31094350	31094425	-	ENSG00000265444.1	miRNA	MIR4733	chr17	31094927	31382116	+	ENSG00000196712.15	protein_coding	NF1	502
chr16	8847650	8848724	-	ENSG00000260350.1	antisense	RP11-152P23.2	chr16	8848105	8860456	+	ENSG00000260276.2	antisense	RP11-77H9.2	-619
chr8	20973797	20995119	+	ENSG00000253199.1	lincRNA	RP11-421P23.1	chr8	20952645	20973877	-	ENSG00000254092.1	lincRNA	RP11-369E15.3	-80
chr2	168786539	168865514	+	ENSG00000163072.13	protein_coding	NOSTRIN	chr2	168771953	168786961	-	ENSG00000227617.7	processed_transcript	CERS6-AS1	-422
chr20	33657087	33674463	-	ENSG00000125967.15	protein_coding	NECAB3	chr20	33674517	33675380	+	ENSG00000271803.1	antisense	RP1-63M2.5	54
chr12	49184796	49189324	-	ENSG00000167552.12	protein_coding	TUBA1A	chr12	49188736	49274603	+	ENSG00000167553.13	protein_coding	TUBA1C	-588
chr11	126423359	127003460	-	ENSG00000149571.9	protein_coding	KIRREL3	chr11	127002910	127006058	+	ENSG00000218109.5	antisense	KIRREL3-AS3	-550
chr14	75176929	75177418	+	ENSG00000273565.1	lincRNA	CTD-3075F15.1	chr14	75131470	75176631	-	ENSG00000170348.7	protein_coding	TMED10	298
chr6	28080975	28089563	+	ENSG00000197279.3	protein_coding	ZNF165	chr6	28078792	28081130	-	ENSG00000272009.1	antisense	RP1-313I6.12	-155
chr15	83067335	83067415	+	ENSG00000263643.1	miRNA	MIR4515	chr15	83016422	83067354	-	ENSG00000064726.8	protein_coding	BTBD1	-19
chr17	28373256	28373562	+	ENSG00000277450.1	sense_intronic	CTB-96E2.10	chr17	28367276	28373091	-	ENSG00000109072.12	protein_coding	VTN	165
chr17	68246629	68247938	-	ENSG00000265100.1	antisense	RP11-147L13.2	chr17	68247574	68257164	+	ENSG00000196704.10	protein_coding	AMZ2	-364
chr20	50184598	50191498	-	ENSG00000277449.1	antisense	CEBPB-AS1	chr20	50190734	50192689	+	ENSG00000172216.5	protein_coding	CEBPB	-764
chr15	64387748	64455303	+	ENSG00000103671.8	protein_coding	TRIP4	chr15	64364311	64387687	-	ENSG00000166803.9	protein_coding	KIAA0101	61
chr5	134923303	134924049	-	ENSG00000244921.2	processed_pseudogene	CTB-36O1.7	chr5	134924123	134924644	+	ENSG00000249119.1	processed_pseudogene	MTND6P4	74
chr18	54268346	54270028	-	ENSG00000277324.1	antisense	RP11-850A17.1	chr18	54269404	54321266	+	ENSG00000101751.9	protein_coding	POLI	-624
chr16	46703369	46790407	-	ENSG00000140795.11	protein_coding	MYLK3	chr16	46789898	46792040	+	ENSG00000260782.1	processed_pseudogene	RP11-480G7.2	-509
chr1	93384487	93384998	-	ENSG00000229635.1	processed_pseudogene	RP4-713B5.2	chr1	93385711	93385817	+	ENSG00000207379.1	misc_RNA	Y_RNA	713
chr17	46762506	46833154	-	ENSG00000108379.8	protein_coding	WNT3	chr17	46833201	46886730	+	ENSG00000158955.9	protein_coding	WNT9B	47
chr6	143422832	143450673	-	ENSG00000189007.14	protein_coding	ADAT2	chr6	143450807	143490010	+	ENSG00000034693.13	protein_coding	PEX3	134
chr12	69738681	69823204	+	ENSG00000127328.20	protein_coding	RAB3IP	chr12	69713633	69738568	-	ENSG00000247131.4	antisense	RP11-588G21.2	113
chrY	7690511	7692678	+	ENSG00000236690.2	unprocessed_pseudogene	AC007274.5	chrY	7687739	7689548	-	ENSG00000236435.1	unprocessed_pseudogene	TSPY12P	963
chr12	75275979	75390928	-	ENSG00000180881.18	protein_coding	CAPS2	chr12	75391070	75432688	+	ENSG00000180481.9	protein_coding	GLIPR1L2	142
chr17	28714281	28718429	-	ENSG00000109113.16	protein_coding	RAB34	chr17	28719393	28724359	+	ENSG00000198242.12	protein_coding	RPL23A	964
chr19	40466241	40576464	+	ENSG00000160460.14	protein_coding	SPTBN4	chr19	40447789	40465840	-	ENSG00000090013.8	protein_coding	BLVRB	401
chr22	31160062	31160119	-	ENSG00000264141.1	miRNA	MIR3928	chr22	31160183	31207019	+	ENSG00000138942.14	protein_coding	RNF185	64
chr11	118544528	118572970	-	ENSG00000118096.6	protein_coding	IFT46	chr11	118572390	118603033	+	ENSG00000095139.12	protein_coding	ARCN1	-580
chr11	93784227	93814695	+	ENSG00000042429.9	protein_coding	MED17	chr11	93729948	93784391	-	ENSG00000166012.13	protein_coding	TAF1D	-164
chr1	167627385	167630674	-	ENSG00000241666.2	antisense	RP3-455J7.4	chr1	167630093	167706249	+	ENSG00000198771.9	protein_coding	RCSD1	-581
chr22	24270817	24417740	+	ENSG00000100014.18	protein_coding	SPECC1L	chr22	24269346	24270134	-	ENSG00000215464.4	processed_pseudogene	AP000354.2	683
chr19	5904841	5914707	+	ENSG00000267314.1	protein_coding	AC104532.2	chr19	5891276	5904006	-	ENSG00000174886.11	protein_coding	NDUFA11	835
chr3	58492114	58502360	+	ENSG00000168301.11	protein_coding	KCTD6	chr3	58490830	58491291	-	ENSG00000272360.1	lincRNA	RP11-359I18.5	823
chr15	84053113	84080097	-	ENSG00000259609.1	unprocessed_pseudogene	RP11-342A23.1	chr15	84080168	84126604	+	ENSG00000259404.4	transcribed_unprocessed_pseudogene	EFTUD1P1	71
chr5	163437569	163446151	+	ENSG00000113328.17	protein_coding	CCNG1	chr5	163012265	163437326	-	ENSG00000250061.4	antisense	RP11-541P9.3	243
chr4	10486395	10684865	-	ENSG00000109684.13	protein_coding	CLNK	chr4	10685003	10697661	+	ENSG00000249334.1	lincRNA	RP11-61G19.1	138
chr12	56468567	56479707	+	ENSG00000176422.12	protein_coding	SPRYD4	chr12	56449502	56469166	-	ENSG00000135517.6	protein_coding	MIP	-599
chr6	165327287	165986603	-	ENSG00000112541.12	protein_coding	PDE10A	chr6	165987551	165989615	+	ENSG00000281832.1	lincRNA	LINC00602	948
chr12	95858928	95903828	+	ENSG00000139343.9	protein_coding	SNRPF	chr12	95795345	95858839	-	ENSG00000258343.1	antisense	RP11-536G4.2	89
chr19	46203426	46214837	+	ENSG00000268460.1	processed_transcript	DKFZp434J0226	chr19	46189166	46203083	-	ENSG00000268621.4	lincRNA	AC006262.5	343
chr1	222712553	222735196	+	ENSG00000162819.10	protein_coding	BROX	chr1	222668013	222713210	-	ENSG00000186063.11	protein_coding	AIDA	-657
chr14	24080107	24115014	-	ENSG00000129535.11	protein_coding	NRL	chr14	24114195	24125242	+	ENSG00000100897.16	protein_coding	DCAF11	-819
chr1	229440260	229508341	-	ENSG00000069248.11	protein_coding	NUP133	chr1	229508501	229514272	+	ENSG00000223635.1	antisense	RP4-613A2.1	160
chr4	54845568	54859241	+	ENSG00000251256.1	lincRNA	RP11-273B19.1	chr4	54836161	54845402	-	ENSG00000249727.1	lincRNA	RP11-273B19.2	166
chr12	120369440	120371688	+	ENSG00000239881.1	transcribed_processed_pseudogene	RPS27P25	chr12	120341330	120369180	-	ENSG00000135097.5	protein_coding	MSI1	260
chr17	32141226	32143135	-	ENSG00000214708.4	antisense	AC090616.2	chr17	32142454	32253374	+	ENSG00000126858.15	protein_coding	RHOT1	-681
chr13	44989529	45037669	+	ENSG00000133114.16	protein_coding	GPALPP1	chr13	44939249	44989483	-	ENSG00000083635.7	protein_coding	NUFIP1	46
chr2	127861630	127885922	-	ENSG00000144233.8	protein_coding	AMMECR1L	chr2	127886556	127887185	+	ENSG00000272667.1	lincRNA	RP11-395A13.2	634
chr7	79452877	79471208	+	ENSG00000234456.6	processed_transcript	MAGI2-AS3	chr7	78017057	79453574	-	ENSG00000187391.16	protein_coding	MAGI2	-697
chr2	74529377	74533348	+	ENSG00000115317.10	protein_coding	HTRA2	chr2	74526645	74529939	-	ENSG00000115307.15	protein_coding	AUP1	-562
chrX	147911951	147951125	+	ENSG00000102081.12	protein_coding	FMR1	chrX	147909431	147911817	-	ENSG00000268066.4	processed_transcript	FMR1-AS1	134
chr12	127145072	127146532	-	ENSG00000256001.1	lincRNA	RP11-575F12.2	chr12	127147149	127150081	+	ENSG00000278266.1	lincRNA	RP11-575F12.3	617
chr12	10824960	11171544	-	ENSG00000231887.5	protein_coding	PRH1	chr12	11171181	11176020	+	ENSG00000256537.3	lincRNA	RP11-785H5.1	-363
chr3	47381011	47413441	+	ENSG00000076201.13	protein_coding	PTPN23	chr3	47379089	47380999	-	ENSG00000260236.1	antisense	RP11-708J19.1	12
chr17	59619689	59696956	+	ENSG00000141367.10	protein_coding	CLTC	chr17	59618553	59619714	-	ENSG00000273702.1	lincRNA	RP11-758H9.2	-25
chr15	51752485	51756475	+	ENSG00000259377.1	sense_intronic	CTD-2308G16.1	chr15	51723011	51751585	-	ENSG00000140280.12	protein_coding	LYSMD2	900
chr5	176620084	176630556	-	ENSG00000074317.9	protein_coding	SNCB	chr5	176630682	176646641	+	ENSG00000175766.10	protein_coding	EIF4E1B	126
chr9	24545952	24591993	+	ENSG00000269957.4	lincRNA	RP11-20A20.2	chr9	24542952	24545946	-	ENSG00000205442.11	protein_coding	IZUMO3	6
chr16	86530176	86555235	-	ENSG00000103248.16	protein_coding	MTHFSD	chr16	86555320	86557299	+	ENSG00000280278.1	TEC	FLJ30679	85
chr19	42198598	42220140	-	ENSG00000160570.12	protein_coding	DEDD2	chr19	42220271	42228201	+	ENSG00000167625.9	protein_coding	ZNF526	131
chr22	17592136	17628818	-	ENSG00000131100.11	protein_coding	ATP6V1E1	chr22	17628855	17730855	+	ENSG00000099968.16	protein_coding	BCL2L13	37
chr15	68267792	68277994	-	ENSG00000260657.2	lincRNA	RP11-315D16.4	chr15	68277803	68295865	+	ENSG00000169018.5	protein_coding	FEM1B	-191
chr19	57477649	57482996	+	ENSG00000268266.1	lincRNA	AC003005.2	chr19	57437970	57477536	-	ENSG00000268163.1	protein_coding	AC004076.9	113
chr14	69398015	69462388	+	ENSG00000029364.10	protein_coding	SLC39A9	chr14	69380123	69398627	-	ENSG00000100632.9	protein_coding	ERH	-612
chr10	73715843	73730469	-	ENSG00000242338.5	transcribed_unprocessed_pseudogene	BMS1P4	chr10	73730562	73737311	+	ENSG00000250959.2	transcribed_unprocessed_pseudogene	GLUD1P3	93
chr14	89794669	89954777	-	ENSG00000140025.14	protein_coding	EFCAB11	chr14	89954939	90044768	+	ENSG00000042088.12	protein_coding	TDP1	162
chr6	44113454	44127457	-	ENSG00000180992.6	protein_coding	MRPL14	chr6	44126914	44155519	+	ENSG00000137216.17	protein_coding	TMEM63B	-543
chr6	46670444	46688165	-	ENSG00000242973.5	antisense	RP11-446F17.3	chr6	46687875	46704319	+	ENSG00000180113.14	protein_coding	TDRD6	-290
chr14	22893206	22919184	-	ENSG00000100461.16	protein_coding	RBM23	chr14	22918947	22926900	+	ENSG00000237054.8	antisense	PRMT5-AS1	-237
chr6	10434316	10456781	+	ENSG00000229401.1	lincRNA	RP1-290I10.7	chr6	10429255	10434874	-	ENSG00000183674.10	lincRNA	LINC00518	-558
chr12	7123684	7128942	-	ENSG00000139194.6	protein_coding	RBP5	chr12	7129698	7158945	+	ENSG00000139182.12	protein_coding	CLSTN3	756
chr2	236167447	236294927	+	ENSG00000233611.3	antisense	AC079135.1	chr2	236165236	236168369	-	ENSG00000168505.6	protein_coding	GBX2	-922
chr5	132369752	132395614	+	ENSG00000197375.11	protein_coding	SLC22A5	chr5	132311285	132369916	-	ENSG00000233006.5	processed_transcript	AC034220.3	-164
chr8	143574785	143578649	-	ENSG00000147813.14	protein_coding	NAPRT	chr8	143579636	143580670	+	ENSG00000254741.1	antisense	RP11-661A12.7	987
chr15	43330674	43354555	+	ENSG00000168803.13	protein_coding	ADAL	chr15	43323649	43330605	-	ENSG00000168806.7	protein_coding	LCMT2	69
chr1	211658657	211675630	-	ENSG00000117650.11	protein_coding	NEK2	chr1	211675762	211690103	+	ENSG00000231057.3	antisense	RP11-122M14.1	132
chr15	43184079	43185141	-	ENSG00000261687.1	antisense	RP11-473C18.3	chr15	43185118	43197176	+	ENSG00000166946.12	protein_coding	CCNDBP1	-23
chr17	28364268	28365244	-	ENSG00000274529.3	protein_coding	SEBOX	chr17	28364356	28404049	+	ENSG00000004139.12	protein_coding	SARM1	-888
chr20	38962472	38962993	+	ENSG00000277581.1	sense_intronic	RP4-616B8.6	chr20	38961925	38962111	-	ENSG00000261431.1	antisense	RP4-616B8.4	361
chr22	41598028	41621096	-	ENSG00000100418.7	protein_coding	DESI1	chr22	41621119	41664048	+	ENSG00000196419.11	protein_coding	XRCC6	23
chr15	92808451	92809057	+	ENSG00000274215.1	lincRNA	CTD-2313J17.6	chr15	92805770	92808567	-	ENSG00000258922.1	sense_intronic	CTD-2313J17.1	-116
chr16	30534752	30537144	+	ENSG00000235560.3	antisense	AC002310.12	chr16	30525923	30534852	-	ENSG00000261459.1	protein_coding	ZNF747	-100
chr16	30534752	30537144	+	ENSG00000235560.3	antisense	AC002310.12	chr16	30530367	30535347	-	ENSG00000169955.7	protein_coding	ZNF747	-595
chr17	5192084	5248069	+	ENSG00000261879.4	antisense	RP11-333E1.1	chr17	5179536	5191883	-	ENSG00000180626.9	protein_coding	ZNF594	201
chr1	45500053	45513382	+	ENSG00000132763.13	protein_coding	MMACHC	chr1	45493866	45500079	-	ENSG00000280670.1	protein_coding	CCDC163P	-26
chr6	109366514	109382559	-	ENSG00000135535.13	protein_coding	CD164	chr6	109382795	109383666	+	ENSG00000260273.1	antisense	RP11-425D10.10	236
chr22	50508216	50523472	+	ENSG00000025770.17	protein_coding	NCAPH2	chr22	50502949	50507691	-	ENSG00000100258.16	protein_coding	LMF2	525
chr10	100529072	100559998	+	ENSG00000166135.12	protein_coding	HIF1AN	chr10	100523740	100530000	-	ENSG00000166136.14	protein_coding	NDUFB8	-928
chr10	100529072	100559998	+	ENSG00000166135.12	protein_coding	HIF1AN	chr10	100505628	100529881	-	ENSG00000255339.5	protein_coding	RP11-411B6.6	-809
chr3	19879472	19947025	-	ENSG00000163576.16	protein_coding	EFHB	chr3	19947079	19985175	+	ENSG00000144566.9	protein_coding	RAB5A	54
chr2	202178660	202179391	-	ENSG00000231903.1	antisense	AC079354.5	chr2	202179297	202179971	+	ENSG00000227890.1	processed_pseudogene	PSMA2P3	-94
chr19	22128627	22130318	-	ENSG00000269505.2	processed_pseudogene	ZNF92P2	chr19	22130325	22130489	+	ENSG00000268116.1	processed_pseudogene	RP11-157B13.1	7
chr1	31576485	31587686	+	ENSG00000142910.14	protein_coding	TINAGL1	chr1	31571585	31575573	-	ENSG00000229167.1	antisense	RP11-73M7.1	912
chr11	61768501	61792802	-	ENSG00000134825.12	protein_coding	TMEM258	chr11	61792980	61867354	+	ENSG00000134824.12	protein_coding	FADS2	178
chr11	61768501	61792802	-	ENSG00000134825.12	protein_coding	TMEM258	chr11	61792637	61797244	+	ENSG00000168496.3	protein_coding	FEN1	-165
chr20	44966474	45079959	+	ENSG00000101109.10	protein_coding	STK4	chr20	44963794	44966402	-	ENSG00000227477.1	lincRNA	STK4-AS1	72
chr2	96184859	96208825	-	ENSG00000084090.12	protein_coding	STARD7	chr2	96208416	96242621	+	ENSG00000204685.6	processed_transcript	STARD7-AS1	-409
chr17	44004546	44009063	+	ENSG00000161653.9	protein_coding	NAGS	chr17	43952738	44004469	-	ENSG00000131096.9	protein_coding	PYY	77
chr10	75269392	75269545	-	ENSG00000227271.1	processed_pseudogene	RPL39P25	chr10	75269819	75373500	+	ENSG00000226051.5	lincRNA	ZNF503-AS1	274
chr1	170532129	170553446	+	ENSG00000120370.11	protein_coding	GORAB	chr1	170460453	170532647	-	ENSG00000231407.4	antisense	RP11-576I22.2	-518
chr17	7557820	7558245	-	ENSG00000276384.1	antisense	RP11-186B7.7	chr17	7558292	7561608	+	ENSG00000161955.15	protein_coding	TNFSF13	47
chr5	139293648	139331359	+	ENSG00000015479.16	protein_coding	MATR3	chr5	138946720	139293557	-	ENSG00000120725.11	protein_coding	SIL1	91
chr3	107240692	107326964	+	ENSG00000243701.4	lincRNA	LINC00883	chr3	106836811	107240641	-	ENSG00000242759.5	lincRNA	LINC00882	51
chr17	28598790	28617377	+	ENSG00000227543.4	processed_transcript	SPAG5-AS1	chr17	28577565	28599279	-	ENSG00000076382.15	protein_coding	SPAG5	-489
chr2	175184215	175184607	+	ENSG00000233131.1	processed_pseudogene	AC096649.1	chr2	175176258	175184607	-	ENSG00000154518.8	protein_coding	ATP5G3	-392
chr7	39566376	39610320	+	ENSG00000241127.6	protein_coding	YAE1D1	chr7	39545646	39566239	-	ENSG00000227172.2	antisense	AC011290.4	137
chr8	17500012	17500605	+	ENSG00000279903.1	TEC	RP11-349F21.5	chr8	17498647	17499238	-	ENSG00000279271.1	TEC	RP11-349F21.3	774
chr16	3022620	3024286	-	ENSG00000103145.9	protein_coding	HCFC1R1	chr16	3024027	3027755	+	ENSG00000131652.12	protein_coding	THOC6	-259
chr1	6205475	6221299	+	ENSG00000158286.11	protein_coding	RNF207	chr1	6204840	6205780	-	ENSG00000226944.1	antisense	RP1-120G22.11	-305
chr7	28957667	28959345	+	ENSG00000228421.2	lincRNA	AC005013.5	chr7	28953358	28958292	-	ENSG00000255690.2	protein_coding	TRIL	-625
chr8	144354135	144361272	+	ENSG00000185803.7	protein_coding	SLC52A2	chr8	144352219	144354914	-	ENSG00000261587.2	protein_coding	TMEM249	-779
chr7	100119613	100125511	+	ENSG00000166997.6	protein_coding	CNPY4	chr7	100107070	100119841	-	ENSG00000106290.13	protein_coding	TAF6	-228
chr6	73523618	73570596	+	ENSG00000229862.4	antisense	RP11-505P4.7	chr6	73515750	73523797	-	ENSG00000156508.16	protein_coding	EEF1A1	-179
chr16	1978917	1984192	-	ENSG00000196408.10	protein_coding	NOXO1	chr16	1984207	1987749	+	ENSG00000127554.12	protein_coding	GFER	15
chr1	56645322	56715335	+	ENSG00000162409.9	protein_coding	PRKAA2	chr1	56494747	56645301	-	ENSG00000162407.8	protein_coding	PPAP2B	21
chr11	65089324	65111860	+	ENSG00000149823.6	protein_coding	VPS51	chr11	65084979	65089375	-	ENSG00000187066.7	protein_coding	TMEM262	-51
chr1	217426992	217631082	-	ENSG00000092978.9	protein_coding	GPATCH2	chr1	217631324	217871696	+	ENSG00000162814.9	protein_coding	SPATA17	242
chr1	108272943	108337853	+	ENSG00000241361.7	transcribed_unprocessed_pseudogene	SLC25A24P1	chr1	108261196	108273689	-	ENSG00000238122.1	lincRNA	RP11-483I13.2	-746
chr7	150791285	150801360	-	ENSG00000106565.16	protein_coding	TMEM176B	chr7	150800403	150805120	+	ENSG00000002933.6	protein_coding	TMEM176A	-957
chr18	11882622	11909223	-	ENSG00000154889.15	protein_coding	MPPE1	chr18	11908712	11909223	+	ENSG00000273141.1	antisense	RP11-820I16.4	-511
chr17	59109951	59155269	-	ENSG00000182628.11	protein_coding	SKA2	chr17	59155499	59204705	+	ENSG00000068489.11	protein_coding	PRR11	230
chr16	27550133	27780369	+	ENSG00000047578.11	protein_coding	KIAA0556	chr16	27459555	27549913	-	ENSG00000077235.16	protein_coding	GTF3C1	220
chr12	57516588	57520517	-	ENSG00000175197.9	protein_coding	DDIT3	chr12	57520710	57530148	+	ENSG00000166987.13	protein_coding	MBD6	193
chr12	10030677	10066027	+	ENSG00000197992.5	protein_coding	CLEC9A	chr12	10015240	10030606	-	ENSG00000256803.1	antisense	RP11-133L14.5	71
chr13	113820549	113864067	-	ENSG00000183087.13	protein_coding	GAS6	chr13	113864168	113866833	+	ENSG00000272695.1	lincRNA	GAS6-AS2	101
chr5	73552335	73565686	-	ENSG00000164331.8	protein_coding	ANKRA2	chr5	73565443	73583377	+	ENSG00000164338.8	protein_coding	UTP15	-243
chr10	50964270	50965220	+	ENSG00000261368.1	lincRNA	RP11-96B5.4	chr10	50962993	50963358	-	ENSG00000236944.1	processed_pseudogene	CCDC58P2	912
chr20	56392371	56406369	+	ENSG00000101138.10	protein_coding	CSTF1	chr20	56369389	56392337	-	ENSG00000087586.16	protein_coding	AURKA	34
chr16	57994668	58000453	-	ENSG00000166188.2	protein_coding	ZNF319	chr16	57999546	58021618	+	ENSG00000103005.10	protein_coding	USB1	-907
chr9	137205670	137217009	+	ENSG00000188566.10	protein_coding	NDOR1	chr9	137204082	137205638	-	ENSG00000187713.6	protein_coding	TMEM203	32
chr1	179881607	179882595	-	ENSG00000272906.1	lincRNA	RP11-533E19.7	chr1	179882042	179925000	+	ENSG00000143337.17	protein_coding	TOR1AIP1	-553
chr7	1428465	1459502	-	ENSG00000164877.17	protein_coding	MICALL2	chr7	1459937	1464008	+	ENSG00000225981.1	antisense	AC102953.4	435
chr3	109118252	109150514	+	ENSG00000241224.5	lincRNA	FLJ22763	chr3	108958239	109118142	-	ENSG00000114487.8	protein_coding	MORC1	110
chr2	158456964	158682879	+	ENSG00000144283.20	protein_coding	PKP4	chr2	158171081	158456753	-	ENSG00000153237.16	protein_coding	CCDC148	211
chr19	11368123	11374935	-	ENSG00000267277.1	antisense	CTD-2342J14.6	chr19	11374685	11376951	+	ENSG00000173928.2	protein_coding	SWSAP1	-250
chr1	237948017	237949143	-	ENSG00000232154.2	processed_pseudogene	RP11-193H5.5	chr1	237949214	237949734	+	ENSG00000225723.1	processed_pseudogene	MTND6P15	71
chr19	1009648	1021179	-	ENSG00000182087.11	protein_coding	TMEM259	chr19	1021522	1021628	+	ENSG00000207357.1	snRNA	RNU6-2	343
chrX	108155607	108439497	-	ENSG00000197565.14	protein_coding	COL4A6	chrX	108439844	108697545	+	ENSG00000188153.11	protein_coding	COL4A5	347
chr15	100602534	100651705	+	ENSG00000183475.11	protein_coding	ASB7	chr15	100559369	100603230	-	ENSG00000140471.15	protein_coding	LINS	-696
chr3	131026850	131350465	+	ENSG00000114670.12	protein_coding	NEK11	chr3	131013875	131027649	-	ENSG00000034533.10	protein_coding	ASTE1	-799
chr1	156082573	156140089	+	ENSG00000160789.18	protein_coding	LMNA	chr1	156072013	156081998	-	ENSG00000254726.2	protein_coding	MEX3A	575
chr11	90223153	90226538	+	ENSG00000280367.1	TEC	RP11-121L10.2	chr11	90201160	90223364	-	ENSG00000110172.10	protein_coding	CHORDC1	-211
chr5	55256245	55307722	-	ENSG00000067248.8	protein_coding	DHX29	chr5	55307760	55425581	+	ENSG00000039123.14	protein_coding	SKIV2L2	38
chr1	998962	1000172	-	ENSG00000188290.9	protein_coding	HES4	chr1	1001138	1014541	+	ENSG00000187608.7	protein_coding	ISG15	966
chr2	85839144	85889014	-	ENSG00000115525.15	protein_coding	ST3GAL5	chr2	85889280	85890980	+	ENSG00000232504.4	lincRNA	ST3GAL5-AS1	266
chr6	149818798	149864026	-	ENSG00000120256.8	protein_coding	LRP11	chr6	149863494	149919507	+	ENSG00000268592.3	antisense	RAET1E-AS1	-532
chr5	141618414	141626481	+	ENSG00000228737.2	antisense	AC008781.7	chr5	141515016	141619055	-	ENSG00000131504.14	protein_coding	DIAPH1	-641
chr8	124539103	124568510	+	ENSG00000147684.6	protein_coding	NDUFB9	chr8	124488485	124539458	-	ENSG00000147687.15	protein_coding	TATDN1	-355
chr2	175072250	175168382	-	ENSG00000115966.15	protein_coding	ATF2	chr2	175167904	175168522	+	ENSG00000229750.1	antisense	AC096649.2	-478
chr17	45247925	45268630	+	ENSG00000267278.4	antisense	MAP3K14-AS1	chr17	45245186	45248836	-	ENSG00000233483.2	antisense	CTD-2020K17.4	-911
chr20	62640719	62643304	-	ENSG00000167046.4	antisense	RP11-93B14.6	chr20	62642445	62685785	+	ENSG00000101187.14	protein_coding	SLCO4A1	-859
chr13	72752169	72782096	-	ENSG00000083520.13	protein_coding	DIS3	chr13	72782059	73016461	+	ENSG00000083535.14	protein_coding	PIBF1	-37
chr3	10026414	10101930	+	ENSG00000144554.9	protein_coding	FANCD2	chr3	10014238	10026365	-	ENSG00000186162.9	transcribed_unprocessed_pseudogene	CIDECP	49
chr20	63865228	63891545	+	ENSG00000101150.16	protein_coding	TPD52L2	chr20	63861212	63864293	-	ENSG00000268858.2	antisense	RP4-591C20.9	935
chr10	116828761	116850205	-	ENSG00000225302.2	antisense	RP11-539I5.1	chr10	116849512	116911788	+	ENSG00000188316.12	protein_coding	ENO4	-693
chr1	193012250	193060080	-	ENSG00000116750.12	protein_coding	UCHL5	chr1	193059422	193091777	+	ENSG00000116747.11	protein_coding	TROVE2	-658
chr3	50347330	50351091	-	ENSG00000114388.11	protein_coding	NPRL2	chr3	50350892	50367923	+	ENSG00000272104.1	protein_coding	XXcos-LUCA11.5	-199
chr3	50347330	50351091	-	ENSG00000114388.11	protein_coding	NPRL2	chr3	50350695	50358460	+	ENSG00000114395.9	protein_coding	CYB561D2	-396
chr8	103020187	103021428	-	ENSG00000254236.1	antisense	KB-1639H6.2	chr8	103021063	103073051	+	ENSG00000155097.10	protein_coding	ATP6V1C1	-365
chr8	26382898	26505636	+	ENSG00000104765.13	protein_coding	BNIP3L	chr8	26379259	26382953	-	ENSG00000228451.3	transcribed_processed_pseudogene	SDAD1P1	-55
chr16	67481314	67487250	+	ENSG00000270049.1	antisense	RP11-297D21.4	chr16	67438014	67481237	-	ENSG00000159720.10	protein_coding	ATP6V0D1	77
chr14	70906657	70907111	-	ENSG00000274818.1	lincRNA	RP1-292L20.3	chr14	70907405	71115382	+	ENSG00000100731.14	protein_coding	PCNX	294
chr17	42823880	42823943	-	ENSG00000278447.1	miRNA	MIR6781	chr17	42824385	42843758	+	ENSG00000131467.9	protein_coding	PSME3	442
chr14	61695513	61748259	+	ENSG00000100644.15	protein_coding	HIF1A	chr14	61681041	61695823	-	ENSG00000258777.1	lincRNA	HIF1A-AS1	-310
chr17	1779485	1830634	-	ENSG00000186532.10	protein_coding	SMYD4	chr17	1829702	1900082	+	ENSG00000132383.10	protein_coding	RPA1	-932
chr4	89111500	89114899	+	ENSG00000180346.3	protein_coding	TIGD2	chr4	88725955	89111398	-	ENSG00000138640.13	protein_coding	FAM13A	102
chr20	46345980	46364458	-	ENSG00000080189.13	protein_coding	SLC35C2	chr20	46364551	46390885	+	ENSG00000273828.1	antisense	RP11-394O2.3	93
chr4	35948221	36244509	-	ENSG00000047365.10	protein_coding	ARAP2	chr4	36244116	36274220	+	ENSG00000247193.2	antisense	RP11-431M7.3	-393
chr22	20017014	20065926	+	ENSG00000183597.14	protein_coding	TANGO2	chr22	19969896	20016808	-	ENSG00000099889.12	protein_coding	ARVCF	206
chr4	140442262	140498377	-	ENSG00000205301.10	protein_coding	MGAT4D	chr4	140498402	140501330	+	ENSG00000280262.1	TEC	RP11-542P2.2	25
chr15	100892859	100919283	-	ENSG00000259583.2	antisense	RP11-66B24.4	chr15	100919215	101078254	+	ENSG00000154237.11	protein_coding	LRRK1	-68
chr20	16729961	16742563	+	ENSG00000125870.9	protein_coding	SNRPB2	chr20	16714844	16730948	-	ENSG00000228809.2	processed_transcript	RP4-705D16.3	-987
chr1	165476841	165582155	-	ENSG00000237463.4	antisense	RP11-280O1.2	chr1	165581613	165582476	+	ENSG00000237783.2	processed_pseudogene	RP11-306I1.1	-542
chr11	64244480	64246941	-	ENSG00000173457.9	protein_coding	PPP1R14B	chr11	64245964	64248217	+	ENSG00000256940.1	antisense	RP11-783K16.5	-977
chrX	120947483	120947735	+	ENSG00000271041.1	processed_pseudogene	RP6-166C19.18	chrX	120943561	120946883	-	ENSG00000226600.3	protein_coding	CT47A9	600
chr6	27892757	27893149	-	ENSG00000278677.1	protein_coding	HIST1H2AM	chr6	27893463	27893843	+	ENSG00000274641.1	protein_coding	HIST1H2BO	314
chr9	136322303	136327323	-	ENSG00000262075.3	lincRNA	DKFZP434A062	chr9	136327476	136359605	+	ENSG00000160360.10	protein_coding	GPSM1	153
chr19	45687454	45692569	-	ENSG00000125743.9	protein_coding	SNRPD2	chr19	45692483	45703989	+	ENSG00000011478.10	protein_coding	QPCTL	-86
chr5	179806398	179838078	+	ENSG00000161011.18	protein_coding	SQSTM1	chr5	179797597	179806952	-	ENSG00000161013.15	protein_coding	MGAT4B	-554
chr16	89972586	90002161	+	ENSG00000223959.7	unitary_pseudogene	AFG3L1P	chr16	89969791	89972534	-	ENSG00000177946.5	protein_coding	CENPBD1	52
chr5	79976731	79991262	-	ENSG00000177034.13	protein_coding	MTX3	chr5	79991311	80083287	+	ENSG00000113296.13	protein_coding	THBS4	49
chr13	51454164	51461315	+	ENSG00000224892.5	transcribed_processed_pseudogene	RPS4XP16	chr13	51354077	51454264	-	ENSG00000102786.13	protein_coding	INTS6	-100
chr6	68629962	68635027	-	ENSG00000230910.2	antisense	RP3-525N10.2	chr6	68635367	69389511	+	ENSG00000135298.12	protein_coding	BAI3	340
chr3	196596	409417	+	ENSG00000134121.8	protein_coding	CHL1	chr3	195758	197341	-	ENSG00000224318.4	processed_transcript	CHL1-AS2	-745
chr3	149030127	149086554	-	ENSG00000071794.14	protein_coding	HLTF	chr3	149086332	149102823	+	ENSG00000239718.1	antisense	HLTF-AS1	-222
chr2	31234337	31269447	+	ENSG00000013016.13	protein_coding	EHD3	chr2	31173056	31233858	-	ENSG00000214711.8	protein_coding	CAPN14	479
chr10	6774307	6779180	-	ENSG00000281186.1	lincRNA	LINC00706	chr10	6779598	6842906	+	ENSG00000238266.1	lincRNA	LINC00707	418
chr6	135283532	135497776	-	ENSG00000135541.19	protein_coding	AHI1	chr6	135497801	135716055	+	ENSG00000231028.7	lincRNA	LINC00271	25
chr3	94062916	94128545	+	ENSG00000178694.8	protein_coding	NSUN3	chr3	94047836	94063389	-	ENSG00000178700.6	protein_coding	DHFRL1	-473
chr2	24175069	24200849	+	ENSG00000186453.11	protein_coding	FAM228A	chr2	24165884	24175005	-	ENSG00000232642.1	antisense	AC008073.7	64
chr12	57088894	57095476	+	ENSG00000166886.11	protein_coding	NAB2	chr12	57055643	57088063	-	ENSG00000166881.8	protein_coding	TMEM194A	831
chr4	15681662	15705565	+	ENSG00000237765.5	protein_coding	FAM200B	chr4	15604539	15681679	-	ENSG00000118564.13	protein_coding	FBXL5	-17
chr17	10729777	10815164	+	ENSG00000263400.5	antisense	TMEM220-AS1	chr17	10699015	10730316	-	ENSG00000187824.7	protein_coding	TMEM220	-539
chr11	47565336	47584562	+	ENSG00000213619.8	protein_coding	NDUFS3	chr11	47465944	47565569	-	ENSG00000149187.16	protein_coding	CELF1	-233
chr17	18379855	18388984	-	ENSG00000264177.1	antisense	RP1-37N7.1	chr17	18388871	18389459	+	ENSG00000267441.1	processed_pseudogene	RP1-37N7.5	-113
chr12	2794953	2805423	+	ENSG00000004478.7	protein_coding	FKBP4	chr12	2786931	2794295	-	ENSG00000256030.1	transcribed_processed_pseudogene	CBX3P4	658
chr21	31559245	31560487	+	ENSG00000237594.2	antisense	AP000251.3	chr21	31118416	31559977	-	ENSG00000156299.11	protein_coding	TIAM1	-732
chr13	32031300	32299122	+	ENSG00000073910.18	protein_coding	FRY	chr13	32025314	32031639	-	ENSG00000237637.1	antisense	FRY-AS1	-339
chr20	25624045	25678074	+	ENSG00000213742.5	antisense	ZNF337-AS1	chr20	25612935	25624175	-	ENSG00000170191.4	protein_coding	NANP	-130
chr19	17323223	17334829	-	ENSG00000074855.9	protein_coding	ANO8	chr19	17334920	17342735	+	ENSG00000130299.15	protein_coding	GTPBP3	91
chr9	21994778	22121097	+	ENSG00000240498.5	antisense	CDKN2B-AS1	chr9	21967753	21995301	-	ENSG00000147889.15	protein_coding	CDKN2A	-523
chr11	6845652	6846705	+	ENSG00000166363.5	protein_coding	OR10A5	chr11	6843664	6844666	-	ENSG00000254712.1	processed_pseudogene	RP11-560B16.5	986
chr1	39788976	39790171	+	ENSG00000261798.1	antisense	RP1-118J21.25	chr1	39757182	39788861	-	ENSG00000116985.9	protein_coding	BMP8B	115
chr3	160225636	160228213	+	ENSG00000180044.4	protein_coding	C3orf80	chr3	159913400	160225299	-	ENSG00000244040.4	antisense	IL12A-AS1	337
chr9	108867517	108934116	-	ENSG00000070061.13	protein_coding	IKBKAP	chr9	108934181	108950744	+	ENSG00000119328.10	protein_coding	FAM206A	65
chr17	48723188	48723314	+	ENSG00000273750.1	misc_RNA	HOXB13-AS1_1	chr17	48721719	48722522	-	ENSG00000159182.4	protein_coding	PRAC1	666
chr3	129314771	129316277	-	ENSG00000184897.5	protein_coding	H1FX	chr3	129315392	129326225	+	ENSG00000206417.7	antisense	H1FX-AS1	-885
chr10	104353764	104455090	+	ENSG00000120051.13	protein_coding	CFAP58	chr10	104351591	104353575	-	ENSG00000231233.1	antisense	CCDC147-AS1	189
chr1	120913275	121009291	+	ENSG00000226067.5	lincRNA	CH17-118O6.2	chr1	120913151	120914238	-	ENSG00000281741.1	protein_coding	AC241377.2	-963
chr19	8444570	8445597	-	ENSG00000279827.1	TEC	RP11-886P16.10	chr19	8444767	8489114	+	ENSG00000099783.10	protein_coding	HNRNPM	-830
chr17	57988180	57988760	+	ENSG00000280233.1	TEC	RP11-159D12.3	chr17	57971547	57988259	-	ENSG00000136451.7	protein_coding	VEZF1	-79
chr12	123918660	123972831	-	ENSG00000119242.7	protein_coding	CCDC92	chr12	123971845	124015439	+	ENSG00000179195.14	protein_coding	ZNF664	-986
chr12	123918660	123972831	-	ENSG00000119242.7	protein_coding	CCDC92	chr12	123973215	124316024	+	ENSG00000178882.12	protein_coding	FAM101A	384
chr6	28121795	28137293	-	ENSG00000269293.2	antisense	ZSCAN16-AS1	chr6	28136849	28139678	+	ENSG00000261839.1	lincRNA	RP1-265C24.8	-444
chr12	25959029	26079892	+	ENSG00000123094.14	protein_coding	RASSF8	chr12	25939329	25959765	-	ENSG00000246695.6	antisense	RASSF8-AS1	-736
chr11	119018432	119025454	+	ENSG00000196655.8	protein_coding	TRAPPC4	chr11	119015712	119018691	-	ENSG00000118181.9	protein_coding	RPS25	-259
chr17	44899142	44905390	+	ENSG00000167131.15	protein_coding	CCDC103	chr17	44849943	44899662	-	ENSG00000108883.11	protein_coding	EFTUD2	-520
chr10	52314296	52318042	+	ENSG00000107984.8	protein_coding	DKK1	chr10	52230742	52314128	-	ENSG00000236671.6	antisense	PRKG1-AS1	168
chr16	30192934	30194306	-	ENSG00000169627.7	protein_coding	BOLA2B	chr16	30193892	30204310	+	ENSG00000213599.8	protein_coding	SLX1A-SULT1A3	-414
chr16	30192934	30194306	-	ENSG00000169627.7	protein_coding	BOLA2B	chr16	30193887	30197561	+	ENSG00000132207.16	protein_coding	SLX1A	-419
chr12	32104117	32107528	-	ENSG00000257530.1	antisense	RP11-843B15.2	chr12	32106835	32383633	+	ENSG00000151746.12	protein_coding	BICD1	-693
chr6	111227747	111259034	-	ENSG00000231046.1	antisense	RP11-428F8.2	chr6	111259348	111271167	+	ENSG00000173214.5	protein_coding	KIAA1919	314
chr20	63707465	63736142	+	ENSG00000197114.10	protein_coding	ZGPAT	chr20	63698642	63708025	-	ENSG00000101246.18	protein_coding	ARFRP1	-560
chr14	28765388	28770277	+	ENSG00000176165.9	protein_coding	FOXG1	chr14	28729083	28765277	-	ENSG00000257126.4	antisense	FOXG1-AS1	111
chr4	17614631	17634105	+	ENSG00000118579.10	protein_coding	MED28	chr4	17587467	17614571	-	ENSG00000249502.1	antisense	AC006160.5	60
chr15	78077808	78104909	+	ENSG00000183476.11	protein_coding	SH2D7	chr15	77984036	78077724	-	ENSG00000167202.10	protein_coding	TBC1D2B	84
chr6	27808199	27808701	+	ENSG00000196747.4	protein_coding	HIST1H2AI	chr6	27807444	27807931	-	ENSG00000185130.5	protein_coding	HIST1H2BL	268
chr17	22525899	22526937	+	ENSG00000263914.1	processed_pseudogene	RP11-846F4.5	chr17	22524563	22525330	-	ENSG00000243655.2	antisense	RP11-846F4.12	569
chrX	15561033	15602148	-	ENSG00000130234.9	protein_coding	ACE2	chrX	15602881	15621484	+	ENSG00000225833.1	antisense	GS1-594A7.3	733
chr6	34246380	34249470	-	ENSG00000186577.10	protein_coding	C6orf1	chr6	34248568	34286768	+	ENSG00000225339.3	processed_transcript	RP11-513I15.6	-902
chr8	93741193	93744534	+	ENSG00000253848.1	antisense	RP11-10N23.5	chr8	93729356	93741017	-	ENSG00000183808.10	protein_coding	RBM12B	176
chr12	6532290	6533498	-	ENSG00000255966.1	antisense	RP5-940J5.3	chr12	6533927	6538374	+	ENSG00000111640.13	protein_coding	GAPDH	429
chr4	102501329	102617302	+	ENSG00000109320.10	protein_coding	NFKB1	chr4	102500841	102501319	-	ENSG00000260651.1	antisense	AF213884.2	10
chr1	154974653	154979249	+	ENSG00000173207.11	protein_coding	CKS1B	chr1	154962298	154974395	-	ENSG00000160691.17	protein_coding	SHC1	258
chr15	82536753	82540564	-	ENSG00000182774.9	protein_coding	RPS17	chr15	82540870	82562374	+	ENSG00000278013.1	lincRNA	RP11-379H8.1	306
chr8	60384588	60516795	-	ENSG00000251396.5	lincRNA	LINC01301	chr8	60516857	60623627	+	ENSG00000104388.13	protein_coding	RAB2A	62
chr5	80960672	81230156	+	ENSG00000113319.10	protein_coding	RASGRF2	chr5	80947697	80960907	-	ENSG00000251450.1	antisense	RASGRF2-AS1	-235
chr22	28742031	28757515	+	ENSG00000100209.8	protein_coding	HSCB	chr22	28687743	28742422	-	ENSG00000183765.19	protein_coding	CHEK2	-391
chr4	176866614	176875457	-	ENSG00000249458.1	lincRNA	RP11-624A4.1	chr4	176875702	176880605	+	ENSG00000250263.1	lincRNA	RP11-765K14.1	245
chr11	61429220	61485822	+	ENSG00000256591.4	protein_coding	RP11-286N22.8	chr11	61402641	61430031	-	ENSG00000149532.14	protein_coding	CPSF7	-811
chr2	43222402	43226609	-	ENSG00000152518.6	protein_coding	ZFP36L2	chr2	43227210	43228855	+	ENSG00000279873.2	lincRNA	LINC01126	601
chr11	70398404	70436584	+	ENSG00000085733.14	protein_coding	CTTN	chr11	70372246	70398488	-	ENSG00000246889.2	antisense	AP000487.5	-84
chrX	73080167	73084635	+	ENSG00000231963.1	antisense	RP11-493K23.4	chrX	73077276	73079512	-	ENSG00000186288.5	protein_coding	PABPC1L2A	655
chr1	228487061	228495766	+	ENSG00000168159.10	protein_coding	RNF187	chr1	228486188	228487120	-	ENSG00000279306.1	TEC	RP5-915N17.11	-59
chr10	87203875	87342612	-	ENSG00000223482.6	antisense	NUTM2A-AS1	chr10	87342736	87357882	+	ENSG00000224914.2	lincRNA	LINC00863	124
chr5	10441524	10472029	+	ENSG00000145491.10	protein_coding	ROPN1L	chr5	10441290	10441792	-	ENSG00000250600.1	antisense	ROPN1L-AS1	-268
chr14	70593314	70641204	-	ENSG00000259115.1	lincRNA	CTD-2540L5.5	chr14	70641787	70675360	+	ENSG00000133985.2	protein_coding	TTC9	583
chr9	70193997	70258866	-	ENSG00000268364.1	antisense	SMC5-AS1	chr9	70258962	70354888	+	ENSG00000198887.8	protein_coding	SMC5	96
chr5	95885098	95962071	-	ENSG00000118985.13	protein_coding	ELL2	chr5	95962001	96631085	+	ENSG00000251314.2	antisense	CTD-2337A12.1	-70
chr10	75279726	75401246	-	ENSG00000270087.4	lincRNA	RP11-399K21.11	chr10	75401519	75408982	+	ENSG00000237149.5	antisense	ZNF503-AS2	273
chr1	36155579	36180849	+	ENSG00000116871.14	protein_coding	MAP7D1	chr1	36136570	36156053	-	ENSG00000054116.10	protein_coding	TRAPPC3	-474
chr6	35733867	35736947	-	ENSG00000232909.1	antisense	RP3-510O8.4	chr6	35737032	35749079	+	ENSG00000157343.7	protein_coding	ARMC12	85
chr11	74311362	74324705	+	ENSG00000246211.2	lincRNA	RP11-632K5.3	chr11	74235801	74311657	-	ENSG00000149380.10	protein_coding	P4HA3	-295
chr13	52334295	52341896	+	ENSG00000271564.1	lincRNA	RP13-444H2.1	chr13	52219344	52334277	-	ENSG00000272281.5	transcribed_unprocessed_pseudogene	TPTE2P2	18
chr4	39972741	39972797	-	ENSG00000275114.1	miRNA	AC098591.1	chr4	39973444	39974338	+	ENSG00000231707.4	processed_pseudogene	PABPC1P1	647
chr19	51251231	51271179	-	ENSG00000268595.1	antisense	CTD-3187F8.2	chr19	51271266	51281234	+	ENSG00000268318.4	lincRNA	CTD-3187F8.11	87
chr5	60430738	60431112	+	ENSG00000280447.1	protein_coding	FKSG52	chr5	60429903	60430276	-	ENSG00000213896.4	processed_pseudogene	RP11-546M4.1	462
chr13	113208193	113267108	+	ENSG00000139842.13	protein_coding	CUL4A	chr13	113177539	113208715	-	ENSG00000126226.20	protein_coding	PCID2	-522
chr11	62336911	62338090	-	ENSG00000255118.1	antisense	RP11-703H8.7	chr11	62337448	62393412	+	ENSG00000162174.11	protein_coding	ASRGL1	-642
chr12	126869490	126874690	-	ENSG00000249873.5	lincRNA	RP11-983C2.2	chr12	126874821	126876232	+	ENSG00000256286.1	lincRNA	RP11-983C2.3	131
chr11	126940746	126945090	+	ENSG00000254960.2	antisense	KIRREL3-AS2	chr11	126920188	126940659	-	ENSG00000254938.1	lincRNA	RP11-688I9.4	87
chrX	120932901	120933152	+	ENSG00000270678.1	processed_pseudogene	RP6-166C19.21	chrX	120930250	120932301	-	ENSG00000226685.4	protein_coding	CT47A12	600
chr17	58982638	59106921	-	ENSG00000108395.12	protein_coding	TRIM37	chr17	59106598	59118267	+	ENSG00000224738.1	antisense	AC099850.1	-323
chr16	3382081	3401065	-	ENSG00000140987.18	protein_coding	ZSCAN32	chr16	3401235	3409370	+	ENSG00000103343.11	protein_coding	ZNF174	170
chr1	61742477	62163920	+	ENSG00000132849.17	protein_coding	INADL	chr1	61741998	61742424	-	ENSG00000271200.1	lincRNA	RP11-430G17.3	53
chr19	53720096	53720182	+	ENSG00000207735.1	miRNA	MIR520D	chr19	53719064	53719165	-	ENSG00000251843.1	snRNA	RNU6-803P	931
chr5	43515274	43525310	+	ENSG00000248240.1	antisense	RP11-159F24.5	chr5	43486701	43515145	-	ENSG00000172244.7	protein_coding	C5orf34	129
chr5	72955206	72955699	-	ENSG00000272081.1	lincRNA	CTD-2376I4.2	chr5	72955981	73090522	+	ENSG00000157107.12	protein_coding	FCHO2	282
chr15	90281858	90282270	+	ENSG00000275345.1	lincRNA	RP11-697E2.11	chr15	90281848	90282031	-	ENSG00000270322.1	unprocessed_pseudogene	RP11-697E2.10	-173
chr7	27095647	27100265	+	ENSG00000233429.8	antisense	HOTAIRM1	chr7	27092993	27095996	-	ENSG00000105991.7	protein_coding	HOXA1	-349
chr17	81681174	81683924	-	ENSG00000214087.7	protein_coding	ARL16	chr17	81683326	81703138	+	ENSG00000185359.11	protein_coding	HGS	-598
chr14	23272422	23299447	-	ENSG00000215271.7	protein_coding	HOMEZ	chr14	23298790	23311759	+	ENSG00000129473.8	protein_coding	BCL2L2	-657
chr11	17013998	17053024	+	ENSG00000184669.7	transcribed_unprocessed_pseudogene	OR7E14P	chr11	16778295	17014443	-	ENSG00000166689.13	protein_coding	PLEKHA7	-445
chr9	97200475	97238700	-	ENSG00000203279.3	lincRNA	RP11-498P14.5	chr9	97238449	97297314	+	ENSG00000254876.4	processed_transcript	RP11-23J9.5	-251
chr9	97200475	97238700	-	ENSG00000203279.3	lincRNA	RP11-498P14.5	chr9	97238645	97246184	+	ENSG00000254483.1	unprocessed_pseudogene	RP11-23J9.6	-55
chr9	62897449	62900104	+	ENSG00000170161.6	lincRNA	RP11-262H14.4	chr9	62856999	62898087	-	ENSG00000234665.7	lincRNA	RP11-262H14.3	-638
chr3	19979961	20012330	-	ENSG00000183977.12	protein_coding	PP2D1	chr3	20012452	20012606	+	ENSG00000229468.1	processed_pseudogene	AC097635.5	122
chr19	567212	572228	-	ENSG00000267751.4	antisense	AC009005.2	chr19	571309	583493	+	ENSG00000172270.17	protein_coding	BSG	-919
chr7	87325225	87345515	-	ENSG00000182165.16	lincRNA	TP53TG1	chr7	87345681	87399795	+	ENSG00000005469.10	protein_coding	CROT	166
chr12	119387987	119668079	-	ENSG00000248636.5	lincRNA	RP11-768F21.1	chr12	119667753	119681630	+	ENSG00000111725.9	protein_coding	PRKAB1	-326
chr9	122403407	122448977	+	ENSG00000229245.2	antisense	RP11-542K23.7	chr9	122400970	122402906	-	ENSG00000233616.2	lincRNA	RP11-542K23.10	501
chr17	81941869	81947601	+	ENSG00000235296.1	antisense	AC137723.5	chr17	81932384	81942412	-	ENSG00000183010.15	protein_coding	PYCR1	-543
chr15	60419609	60479160	-	ENSG00000128915.10	protein_coding	ICE2	chr15	60479178	60630637	+	ENSG00000245534.5	antisense	RORA-AS1	18
chr19	56774552	56840729	-	ENSG00000269699.4	protein_coding	ZIM2	chr19	56840902	56848556	+	ENSG00000268654.1	lincRNA	MIMT1	173
chr19	56774552	56840729	-	ENSG00000269699.4	protein_coding	ZIM2	chr19	56840905	56840992	+	ENSG00000281440.1	sRNA	MIMT1_1	176
chr2	215436253	215436992	+	ENSG00000230695.1	antisense	AC012462.1	chr2	215360440	215436172	-	ENSG00000115414.17	protein_coding	FN1	81
chr10	91798312	91865276	+	ENSG00000107854.5	protein_coding	TNKS2	chr10	91782839	91798291	-	ENSG00000228701.1	antisense	TNKS2-AS1	21
chr13	49982552	50125720	-	ENSG00000231607.7	antisense	DLEU2	chr13	50125816	50128463	+	ENSG00000274270.1	sense_intronic	RP11-34F20.7	96
chr5	7367929	7373074	-	ENSG00000249865.1	antisense	CTD-2296D1.4	chr5	7373117	7379790	+	ENSG00000223597.2	lincRNA	CTD-2296D1.5	43
chr12	45050901	45103107	+	ENSG00000257319.1	antisense	RP11-478B9.1	chr12	45014672	45051099	-	ENSG00000185610.6	protein_coding	DBX2	-198
chr5	78342365	78360507	-	ENSG00000245556.2	lincRNA	SCAMP1-AS1	chr5	78360583	78479071	+	ENSG00000085365.16	protein_coding	SCAMP1	76
chrX	52644090	52654900	-	ENSG00000187754.8	protein_coding	SSX7	chrX	52655207	52657254	+	ENSG00000228354.1	processed_pseudogene	RP11-552J9.9	307
chrX	47974851	48003978	-	ENSG00000147118.9	protein_coding	ZNF182	chrX	48004336	48009729	+	ENSG00000171489.9	protein_coding	SPACA5	358
chr9	35732922	35732995	+	ENSG00000273945.1	miRNA	MIR6853	chr9	35696948	35732395	-	ENSG00000137076.17	protein_coding	TLN1	527
chrX	72132150	72134706	+	ENSG00000248345.1	unprocessed_pseudogene	RP11-262D11.1	chrX	72127110	72131901	-	ENSG00000242732.4	protein_coding	RGAG4	249
chr20	38961925	38962111	-	ENSG00000261431.1	antisense	RP4-616B8.4	chr20	38962299	39039723	+	ENSG00000101452.13	protein_coding	DHX35	188
chr21	9810501	9810848	+	ENSG00000279783.1	processed_pseudogene	RP11-555K2.2	chr21	9810381	9810503	-	ENSG00000280075.1	processed_pseudogene	RP11-555K2.1	-2
chr12	111599498	111600256	+	ENSG00000258099.1	antisense	RP11-686G8.2	chr12	111598951	111599031	-	ENSG00000281280.1	miRNA	AC137055.1	467
chr12	111599498	111600256	+	ENSG00000258099.1	antisense	RP11-686G8.2	chr12	111452214	111599676	-	ENSG00000204842.13	protein_coding	ATXN2	-178
chr10	27195214	27242130	-	ENSG00000107897.17	protein_coding	ACBD5	chr10	27243130	27250804	+	ENSG00000262412.1	lincRNA	RP11-85G18.6	1000
chr14	99500180	99604026	-	ENSG00000205476.7	protein_coding	CCDC85C	chr14	99604556	99625740	+	ENSG00000247970.2	lincRNA	RP11-543C4.1	530
chr19	10836575	10869790	+	ENSG00000214212.7	protein_coding	C19orf38	chr19	10832438	10836318	-	ENSG00000099203.5	protein_coding	TMED1	257
chr5	72320367	72368395	+	ENSG00000049883.13	protein_coding	PTCD2	chr5	72219409	72320646	-	ENSG00000113048.15	protein_coding	MRPS27	-279
chr11	70072434	70075433	-	ENSG00000254417.1	antisense	ANO1-AS2	chr11	70075363	70075469	+	ENSG00000202070.1	snRNA	RNU6-1175P	-70
chr3	98732236	98821201	+	ENSG00000064225.11	protein_coding	ST3GAL6	chr3	98714330	98732651	-	ENSG00000239445.4	antisense	ST3GAL6-AS1	-415
chr6	32844086	32846495	+	ENSG00000204261.7	lincRNA	PSMB8-AS1	chr6	32840717	32844703	-	ENSG00000204264.7	protein_coding	PSMB8	-617
chr19	2252252	2269759	-	ENSG00000167476.9	protein_coding	JSRP1	chr19	2269525	2341172	+	ENSG00000273734.1	protein_coding	LLfos-48D6.2	-234
chr19	2252252	2269759	-	ENSG00000167476.9	protein_coding	JSRP1	chr19	2269509	2273490	+	ENSG00000104904.11	protein_coding	OAZ1	-250
chr10	94109116	94121107	+	ENSG00000231575.1	sense_intronic	RP11-162K11.4	chr10	94081950	94108814	-	ENSG00000232913.6	antisense	PLCE1-AS2	302
chr8	144466043	144474202	+	ENSG00000167702.10	protein_coding	KIFC2	chr8	144449582	144465677	-	ENSG00000187954.11	protein_coding	CYHR1	366
chr1	35433490	35557950	-	ENSG00000142687.16	protein_coding	KIAA0319L	chr1	35557473	35567274	+	ENSG00000020129.14	protein_coding	NCDN	-477
chr3	169966635	169998373	+	ENSG00000008952.15	protein_coding	SEC62	chr3	169939353	169966734	-	ENSG00000239219.2	antisense	RP11-379K17.4	-99
chr8	122781394	122974512	+	ENSG00000178764.7	protein_coding	ZHX2	chr8	122779971	122780830	-	ENSG00000272384.1	lincRNA	RP11-44N11.2	564
chr7	54759425	54804928	+	ENSG00000234707.2	antisense	RP11-745C15.2	chr7	54752250	54759974	-	ENSG00000132432.12	protein_coding	SEC61G	-549
chr4	120066958	120416766	+	ENSG00000250938.4	antisense	RP11-679C8.2	chr4	120055608	120067074	-	ENSG00000164109.12	protein_coding	MAD2L1	-116
chr7	20134655	20217404	-	ENSG00000183742.11	protein_coding	MACC1	chr7	20217577	20221700	+	ENSG00000233834.5	processed_transcript	AC005083.1	173
chr6	24797373	25042168	-	ENSG00000111913.14	protein_coding	FAM65B	chr6	25041839	25056664	+	ENSG00000229313.1	antisense	RP3-425P12.5	-329
chr12	37544607	37544798	+	ENSG00000257933.1	processed_pseudogene	RP11-125N22.1	chr12	37544285	37544584	-	ENSG00000257899.1	processed_pseudogene	RP11-125N22.3	23
chr1	43389882	43452650	+	ENSG00000198198.12	protein_coding	SZT2	chr1	43383917	43389808	-	ENSG00000159479.15	protein_coding	MED8	74
chr1	179954738	180114880	+	ENSG00000135837.14	protein_coding	CEP350	chr1	179953184	179954440	-	ENSG00000260360.1	lincRNA	RP11-533E19.5	298
chr15	45402331	45421419	+	ENSG00000171763.16	protein_coding	SPATA5L1	chr15	45361124	45402327	-	ENSG00000171766.14	protein_coding	GATM	4
chr19	41837074	41844697	-	ENSG00000273111.4	protein_coding	LYPD4	chr19	41844743	41852333	+	ENSG00000142025.14	protein_coding	DMRTC2	46
chr6	95575183	95577450	-	ENSG00000261366.1	antisense	MANEA-AS1	chr6	95577543	95609457	+	ENSG00000172469.13	protein_coding	MANEA	93
chr1	202851828	202861620	-	ENSG00000214796.7	transcribed_unprocessed_pseudogene	RP11-480I12.5	chr1	202861754	202875241	+	ENSG00000234996.3	lincRNA	RP11-480I12.7	134
chr7	29514225	29563670	-	ENSG00000223813.2	antisense	AC007255.8	chr7	29563811	29567295	+	ENSG00000176532.3	protein_coding	PRR15	141
chr18	21242242	21525417	+	ENSG00000141449.13	protein_coding	GREB1L	chr18	21240675	21241371	-	ENSG00000265984.1	lincRNA	RP11-699A5.2	871
chr20	58309696	58367507	+	ENSG00000124209.3	protein_coding	RAB22A	chr20	58228940	58309439	-	ENSG00000124224.15	transcribed_unprocessed_pseudogene	PPP4R1L	257
chr4	75991788	75992048	+	ENSG00000280671.1	protein_coding	AC112719.2	chr4	75940950	75990962	-	ENSG00000198301.10	protein_coding	SDAD1	826
chr19	6343761	6362149	-	ENSG00000269802.1	antisense	CTB-180A7.3	chr19	6361452	6368908	+	ENSG00000125656.7	protein_coding	CLPP	-697
chr20	59863563	59933655	-	ENSG00000196074.11	protein_coding	SYCP2	chr20	59933764	59948680	+	ENSG00000196227.9	protein_coding	FAM217B	109
chr6	109691312	109825428	+	ENSG00000112367.9	protein_coding	FIG4	chr6	109492856	109691217	-	ENSG00000155085.14	protein_coding	AK9	95
chr10	120851175	120909524	+	ENSG00000120008.14	protein_coding	WDR11	chr10	120761812	120851345	-	ENSG00000227165.6	antisense	WDR11-AS1	-170
chr19	4247079	4269090	+	ENSG00000105248.14	protein_coding	CCDC94	chr19	4246339	4247358	-	ENSG00000280247.1	TEC	AC005578.3	-279
chr12	66130751	66134449	+	ENSG00000239335.4	antisense	LLPH-AS1	chr12	66116555	66130768	-	ENSG00000139233.5	protein_coding	LLPH	-17
chr21	45070952	45074165	-	ENSG00000235374.2	transcribed_processed_pseudogene	SSR4P1	chr21	45073853	45226560	+	ENSG00000197381.14	protein_coding	ADARB1	-312
chr13	49308650	49444126	-	ENSG00000102547.17	protein_coding	CAB39L	chr13	49444374	49495003	+	ENSG00000136169.15	protein_coding	SETDB2	248
chr15	67521068	67530143	+	ENSG00000189227.5	protein_coding	C15orf61	chr15	67403619	67521844	-	ENSG00000259673.4	lincRNA	IQCH-AS1	-776
chr16	22345936	22437165	-	ENSG00000140743.6	protein_coding	CDR2	chr16	22437008	22492220	+	ENSG00000237296.8	transcribed_unprocessed_pseudogene	SMG1P1	-157
chr11	112248479	112260860	-	ENSG00000188771.4	protein_coding	PLET1	chr11	112260265	112261396	+	ENSG00000268472.2	antisense	RP11-356J5.13	-595
chr3	158095954	158106503	-	ENSG00000168779.18	protein_coding	SHOX2	chr3	158105855	158545730	+	ENSG00000174891.11	protein_coding	RSRC1	-648
chr17	44924709	44947711	-	ENSG00000186185.12	protein_coding	KIF18B	chr17	44947912	44948939	+	ENSG00000267334.1	lincRNA	CTD-2534I21.8	201
chr13	98445185	98577940	-	ENSG00000102572.13	protein_coding	STK24	chr13	98577244	98578830	+	ENSG00000224418.1	antisense	STK24-AS1	-696
chr2	238224552	238231677	-	ENSG00000186235.9	processed_transcript	AC016757.3	chr2	238231684	238255633	+	ENSG00000225057.2	processed_transcript	AC096574.4	7
chr1	211476522	211492917	-	ENSG00000198570.5	protein_coding	RD3	chr1	211492255	211492917	+	ENSG00000223649.1	lincRNA	RP11-359E8.3	-662
chr10	1049538	1132297	+	ENSG00000047056.13	protein_coding	WDR37	chr10	1039908	1049170	-	ENSG00000067064.9	protein_coding	IDI1	368
chr11	66268533	66277492	+	ENSG00000174903.13	protein_coding	RAB1B	chr11	66267635	66268129	-	ENSG00000254762.1	antisense	RP11-867G23.2	404
chr6	29425504	29457071	-	ENSG00000204694.9	protein_coding	OR11A1	chr6	29457181	29464328	+	ENSG00000204688.8	protein_coding	OR2H1	110
chr17	7436557	7437523	-	ENSG00000262624.1	antisense	RP11-104H15.9	chr17	7438273	7444937	+	ENSG00000161958.9	protein_coding	FGF11	750
chr19	56545566	56567411	-	ENSG00000269696.1	antisense	AC007228.11	chr19	56567511	56588911	+	ENSG00000197016.10	protein_coding	ZNF470	100
chr17	82716683	82730328	+	ENSG00000141560.13	protein_coding	FN3KRP	chr17	82713908	82716255	-	ENSG00000263063.1	lincRNA	RP11-388C12.1	428
chrX	47483571	47484823	+	ENSG00000196741.5	lincRNA	LINC01560	chrX	47445879	47482946	-	ENSG00000147124.11	protein_coding	ZNF41	625
chr5	69186359	69189452	-	ENSG00000280187.1	TEC	CTC-351M12.1	chr5	69189548	69210357	+	ENSG00000153044.8	protein_coding	CENPH	96
chr4	83233512	83247213	-	ENSG00000250057.1	lincRNA	RP11-576N17.5	chr4	83247179	83248206	+	ENSG00000248401.2	processed_pseudogene	RP11-576N17.3	-34
chr17	80036632	80100613	+	ENSG00000141519.13	protein_coding	CCDC40	chr17	79932343	80035848	-	ENSG00000167291.14	protein_coding	TBC1D16	784
chr18	58671386	58754477	+	ENSG00000172175.11	protein_coding	MALT1	chr18	58670009	58671877	-	ENSG00000267226.2	antisense	RP11-126O1.5	-491
chr19	32719753	32829580	+	ENSG00000173809.14	protein_coding	TDRD12	chr19	32718298	32719595	-	ENSG00000267567.1	lincRNA	CTD-2538C1.3	158
chr5	43483959	43509356	+	ENSG00000249492.1	processed_transcript	RP11-159F24.3	chr5	43444252	43483893	-	ENSG00000151881.13	protein_coding	C5orf28	66
chr10	86521945	86525101	+	ENSG00000227896.2	antisense	RP11-77P6.2	chr10	86435256	86521815	-	ENSG00000062650.16	protein_coding	WAPAL	130
chr17	6749685	6749978	-	ENSG00000262990.1	processed_pseudogene	CTC-281F24.2	chr17	6749718	6750188	+	ENSG00000244283.1	processed_pseudogene	RPL23AP73	-260
chr2	177212726	177212799	+	ENSG00000263721.1	miRNA	MIR4444-1	chr2	177155622	177212662	-	ENSG00000229337.1	antisense	AC079305.8	64
chr1	53946077	53968168	+	ENSG00000116212.13	protein_coding	LRRC42	chr1	53916574	53945929	-	ENSG00000081870.10	protein_coding	HSPB11	148
chr12	132186735	132189695	-	ENSG00000256576.2	lincRNA	RP13-977J11.2	chr12	132190213	132190997	+	ENSG00000256312.1	lincRNA	RP13-977J11.8	518
chr4	147617383	147672044	+	ENSG00000164168.6	protein_coding	TMEM184C	chr4	147609552	147617245	-	ENSG00000251298.1	antisense	RP11-425A23.1	138
chr19	40421592	40426025	-	ENSG00000197019.4	protein_coding	SERTAD1	chr19	40426115	40426702	+	ENSG00000277453.1	lincRNA	CTC-492K19.7	90
chr5	116443616	116574934	-	ENSG00000092421.15	protein_coding	SEMA6A	chr5	116574482	116591398	+	ENSG00000249167.1	lincRNA	CTB-118N6.2	-452
chr5	33424025	33440619	-	ENSG00000249572.1	antisense	CTD-2203K17.1	chr5	33440696	33469539	+	ENSG00000113407.12	protein_coding	TARS	77
chr9	38620474	38624990	+	ENSG00000204860.4	antisense	FAM201A	chr9	38543253	38620660	-	ENSG00000180071.17	protein_coding	ANKRD18A	-186
chr2	206114817	206159603	-	ENSG00000023228.12	protein_coding	NDUFS1	chr2	206159585	206162928	+	ENSG00000114942.12	protein_coding	EEF1B2	-18
chr12	49707725	49764934	+	ENSG00000139644.11	protein_coding	TMBIM6	chr12	49636499	49708165	-	ENSG00000161791.12	protein_coding	FMNL3	-440
chr11	57299638	57324952	-	ENSG00000149115.12	protein_coding	TNKS1BP1	chr11	57325603	57327958	+	ENSG00000254662.1	antisense	RP11-872D17.4	651
chr17	29777619	29777744	+	ENSG00000252657.1	snoRNA	SNORA70	chr17	29775747	29776701	-	ENSG00000265713.1	transcribed_processed_pseudogene	RP11-82O19.2	918
chr5	128083766	128189688	+	ENSG00000064651.12	protein_coding	SLC12A2	chr5	127940426	128083172	-	ENSG00000245937.6	lincRNA	LINC01184	594
chr18	67516546	67899619	+	ENSG00000265533.1	lincRNA	RP11-638L3.1	chr18	67506582	67516980	-	ENSG00000171451.13	protein_coding	DSEL	-434
chr4	39546330	39639090	-	ENSG00000163683.10	protein_coding	SMIM14	chr4	39639140	39666644	+	ENSG00000255458.4	lincRNA	RP11-539G18.3	50
chr2	202874782	203014798	-	ENSG00000138442.8	protein_coding	WDR12	chr2	203014879	203226378	+	ENSG00000144426.17	protein_coding	NBEAL1	81
chr13	99498524	99501315	+	ENSG00000280710.1	lincRNA	RP11-214F16.8	chr13	99486962	99499306	-	ENSG00000280734.1	processed_transcript	LINC01232	-782
chr17	28246454	28248006	-	ENSG00000266830.1	lincRNA	CTD-2008P7.8	chr17	28247444	28248289	+	ENSG00000265060.1	transcribed_unprocessed_pseudogene	PPY2	-562
chr1	143541768	143572834	+	ENSG00000203825.4	unprocessed_pseudogene	RP11-744H18.1	chr1	143541645	143541710	-	ENSG00000264022.1	miRNA	AC239859.1	58
chr2	113889960	113962596	+	ENSG00000115091.10	protein_coding	ACTR3	chr2	113888203	113889750	-	ENSG00000270019.1	lincRNA	RP11-141B14.1	210
chr15	40039311	40067290	+	ENSG00000248508.5	lincRNA	SRP14-AS1	chr15	40035739	40039188	-	ENSG00000140319.9	protein_coding	SRP14	123
chr17	15789016	15789705	+	ENSG00000276855.1	lincRNA	CTD-3157E16.2	chr17	15787787	15788205	-	ENSG00000265519.1	lincRNA	CTD-3157E16.1	811
chr5	133971915	134005133	-	ENSG00000213585.9	protein_coding	VDAC1	chr5	134005147	134005562	+	ENSG00000271737.1	lincRNA	CTB-113I20.2	14
chr5	159157409	159210053	-	ENSG00000145860.10	protein_coding	RNF145	chr5	159209921	159248796	+	ENSG00000253256.1	antisense	CTB-11I22.1	-132
chr16	28599241	28601881	-	ENSG00000278665.1	unprocessed_pseudogene	RP11-666O2.4	chr16	28602340	28604519	+	ENSG00000278725.1	unprocessed_pseudogene	RP11-666O2.5	459
chr2	207680533	207680639	-	ENSG00000199251.1	snRNA	RNU6-664P	chr2	207681590	207682033	+	ENSG00000213082.3	processed_pseudogene	PPP1R14BP2	951
chr12	132084283	132131639	+	ENSG00000185684.11	protein_coding	EP400NL	chr12	132083540	132083779	-	ENSG00000274670.1	lincRNA	RP13-820C6.4	504
chrX	80228489	80335364	-	ENSG00000278530.3	unitary_pseudogene	CHMP1B2P	chrX	80335504	80445311	+	ENSG00000174016.10	protein_coding	FAM46D	140
chr6	31665880	31673546	+	ENSG00000263020.4	protein_coding	CSNK2B-LY6G5B-562	chr6	31661229	31666283	-	ENSG00000204438.9	protein_coding	GPANK1	-403
chr6	167992822	167997077	-	ENSG00000229921.5	lincRNA	KIF25-AS1	chr6	167996241	168045089	+	ENSG00000125337.15	protein_coding	KIF25	-836
chr7	148696467	148698664	-	ENSG00000273314.1	antisense	RP5-1136G13.2	chr7	148697914	148801036	+	ENSG00000055130.14	protein_coding	CUL1	-750
chr17	44175973	44186717	-	ENSG00000267080.4	antisense	ASB16-AS1	chr17	44186970	44191731	+	ENSG00000168591.14	protein_coding	TMUB2	253
chr9	83707594	83713378	+	ENSG00000254473.1	antisense	RP11-522I20.3	chr9	83659963	83708203	-	ENSG00000135018.12	protein_coding	UBQLN1	-609
chr19	16542746	16544814	+	ENSG00000269399.2	lincRNA	CTD-3222D19.12	chr19	16517889	16542530	-	ENSG00000085872.13	protein_coding	CHERP	216
chrX	71714371	71718151	-	ENSG00000215115.6	protein_coding	CXorf49	chrX	71719142	71721278	+	ENSG00000226870.2	transcribed_unprocessed_pseudogene	RP11-402P6.13	991
chr8	67343975	67345087	+	ENSG00000271966.1	lincRNA	RP11-7F18.2	chr8	67173512	67343677	-	ENSG00000066777.7	protein_coding	ARFGEF1	298
chr6	10514282	10514973	+	ENSG00000216359.1	processed_pseudogene	RP11-360O19.1	chr6	10511036	10514546	-	ENSG00000237685.1	antisense	RP11-360O19.4	-264
chr11	83072066	83106719	+	ENSG00000246067.6	lincRNA	RAB30-AS1	chr11	82973133	83071923	-	ENSG00000137502.8	protein_coding	RAB30	143
chr19	9523224	9538627	-	ENSG00000130818.9	protein_coding	ZNF426	chr19	9538733	9539734	+	ENSG00000278611.1	lincRNA	CTC-543D15.8	106
chr19	48321509	48330553	+	ENSG00000142227.9	protein_coding	EMP3	chr19	48296457	48321894	-	ENSG00000105479.14	protein_coding	CCDC114	-385
chr1	178091508	178093984	-	ENSG00000224687.1	lincRNA	RASAL2-AS1	chr1	178094141	178484147	+	ENSG00000075391.15	protein_coding	RASAL2	157
chr2	99181079	99197626	+	ENSG00000185414.18	protein_coding	MRPL30	chr2	99161427	99181058	-	ENSG00000158411.9	protein_coding	MITD1	21
chr5	172954786	172959392	-	ENSG00000204758.6	antisense	CTC-308K20.1	chr5	172958729	172969771	+	ENSG00000037241.6	protein_coding	RPL26L1	-663
chr2	108507515	108534196	-	ENSG00000214184.3	antisense	AC012487.2	chr2	108534355	108687246	+	ENSG00000169756.15	protein_coding	LIMS1	159
chr11	64894546	64917248	-	ENSG00000110046.11	protein_coding	ATG2A	chr11	64917553	64934473	+	ENSG00000068971.12	protein_coding	PPP2R5B	305
chr7	107742817	107744581	-	ENSG00000241764.3	antisense	AC002467.7	chr7	107743697	107761667	+	ENSG00000105879.10	protein_coding	CBLL1	-884
chr17	9576627	9643459	+	ENSG00000166596.13	protein_coding	CFAP52	chr17	9250471	9576591	-	ENSG00000170310.13	protein_coding	STX8	36
chr13	27545911	27620404	-	ENSG00000139517.7	protein_coding	LNX2	chr13	27620742	27667415	+	ENSG00000186184.14	protein_coding	POLR1D	338
chr14	21070270	21090240	+	ENSG00000165801.8	protein_coding	ARHGEF40	chr14	21016763	21070872	-	ENSG00000165795.19	protein_coding	NDRG2	-602
chr15	34084017	34101948	-	ENSG00000134153.8	protein_coding	EMC7	chr15	34102073	34108684	+	ENSG00000182405.5	protein_coding	PGBD4	125
chr14	100291117	100294656	+	ENSG00000258504.2	lincRNA	RP11-638I2.6	chr14	100279959	100291456	-	ENSG00000259052.1	sense_overlapping	AL157871.2	-339
chr1	63440770	63593721	-	ENSG00000142856.15	protein_coding	ITGB3BP	chr1	63593276	63660245	+	ENSG00000079739.14	protein_coding	PGM1	-445
chr11	74399237	74399333	+	ENSG00000264402.1	miRNA	MIR548AL	chr11	74330318	74398473	-	ENSG00000165434.7	protein_coding	PGM2L1	764
chrY	14941547	14941750	-	ENSG00000227949.1	processed_pseudogene	CYCSP46	chrY	14941746	14942715	+	ENSG00000224518.2	processed_pseudogene	AC006989.2	-4
chr14	95533355	95533629	-	ENSG00000252481.1	scaRNA	SCARNA13	chr14	95533503	95544724	+	ENSG00000182512.4	protein_coding	GLRX5	-126
chr1	20732880	20733952	+	ENSG00000233069.1	antisense	RP5-930J4.2	chr1	20719732	20732837	-	ENSG00000189410.10	protein_coding	SH2D5	43
chr2	169645425	169694433	-	ENSG00000154479.11	protein_coding	CCDC173	chr2	169694454	169701708	+	ENSG00000144362.10	protein_coding	PHOSPHO2	21
chr2	169645425	169694433	-	ENSG00000154479.11	protein_coding	CCDC173	chr2	169694488	169776989	+	ENSG00000213160.8	protein_coding	KLHL23	55
chr20	13714322	13784886	-	ENSG00000089048.13	protein_coding	ESF1	chr20	13784950	13821582	+	ENSG00000101247.16	protein_coding	NDUFAF5	64
chr15	90954870	90963125	+	ENSG00000166965.11	protein_coding	RCCD1	chr15	90952239	90955225	-	ENSG00000258384.1	antisense	AC068831.6	-355
chr17	81029130	81034881	-	ENSG00000226137.5	lincRNA	BAIAP2-AS1	chr17	81035122	81117432	+	ENSG00000175866.14	protein_coding	BAIAP2	241
chrX	91414878	91434999	-	ENSG00000234161.1	antisense	PABPC5-AS1	chrX	91434595	91438584	+	ENSG00000174740.7	protein_coding	PABPC5	-404
chr15	49326962	49620931	-	ENSG00000166262.14	protein_coding	FAM227B	chr15	49620980	49656232	+	ENSG00000104047.13	protein_coding	DTWD1	49
chr15	58771192	58861900	+	ENSG00000128923.9	protein_coding	FAM63B	chr15	58768072	58770974	-	ENSG00000245975.2	lincRNA	RP11-30K9.6	218
chr19	34348356	34359412	-	ENSG00000267219.1	antisense	AC010504.2	chr19	34359480	34402156	+	ENSG00000105220.13	protein_coding	GPI	68
chr5	150475531	150485968	-	ENSG00000254333.1	lincRNA	CTC-367J11.1	chr5	150485818	150558211	+	ENSG00000070614.13	protein_coding	NDST1	-150
chr2	95165432	95184317	+	ENSG00000275111.3	protein_coding	ZNF2	chr2	95147330	95165413	-	ENSG00000144026.10	protein_coding	ZNF514	19
chr6	20421583	20421887	-	ENSG00000240869.3	misc_RNA	RN7SL128P	chr6	20422318	20422401	+	ENSG00000252949.1	miRNA	AL136303.1	431
chrX	74293357	74293574	+	ENSG00000277922.1	misc_RNA	FTX_5	chrX	73963955	74293574	-	ENSG00000230590.6	lincRNA	FTX	-217
chr3	113002440	113019861	-	ENSG00000163608.13	protein_coding	C3orf17	chr3	113019532	113183301	+	ENSG00000240057.4	antisense	RP11-572M11.4	-329
chr6	83161150	83193936	-	ENSG00000013375.14	protein_coding	PGM3	chr6	83193379	83198932	+	ENSG00000013392.7	protein_coding	RWDD2A	-557
chr6	27404010	27406964	-	ENSG00000271755.1	lincRNA	RP1-153G14.4	chr6	27407697	27407996	+	ENSG00000237154.2	processed_pseudogene	MCFD2P1	733
chr11	119015712	119018691	-	ENSG00000118181.9	protein_coding	RPS25	chr11	119018944	119019012	+	ENSG00000266398.1	miRNA	MIR3656	253
chr20	36573488	36593950	+	ENSG00000118707.8	protein_coding	TGIF2	chr20	36507702	36573391	-	ENSG00000232907.6	antisense	DLGAP4-AS1	97
chr18	31101588	31162789	+	ENSG00000265888.1	antisense	DSCAS	chr18	31058840	31102415	-	ENSG00000134755.13	protein_coding	DSC2	-827
chr3	184346185	184361651	-	ENSG00000114859.13	protein_coding	CLCN2	chr3	184361718	184368596	+	ENSG00000163882.8	protein_coding	POLR2H	67
chr7	63888200	63900794	-	ENSG00000236299.6	lincRNA	RP11-340I6.7	chr7	63901068	63901133	+	ENSG00000263891.1	miRNA	AC092634.1	274
chr7	63888200	63900794	-	ENSG00000236299.6	lincRNA	RP11-340I6.7	chr7	63900823	63917994	+	ENSG00000226581.1	lincRNA	RP11-340I6.8	29
chrX	119468400	119471319	+	ENSG00000005022.5	protein_coding	SLC25A5	chrX	119466034	119469098	-	ENSG00000224281.4	processed_transcript	SLC25A5-AS1	-698
chr6	143449603	143449668	-	ENSG00000278392.1	miRNA	AL031320.1	chr6	143449809	143449911	+	ENSG00000223203.1	rRNA	RNA5SP221	141
chr6	31158542	31167159	+	ENSG00000137310.10	protein_coding	TCF19	chr6	31142439	31158238	-	ENSG00000204536.12	protein_coding	CCHCR1	304
chr21	46098097	46132849	+	ENSG00000142173.13	protein_coding	COL6A2	chr21	46093264	46097530	-	ENSG00000227438.1	antisense	AP001471.1	567
chr14	56303490	56310761	-	ENSG00000259483.1	lincRNA	RP11-930O11.2	chr14	56310880	56345001	+	ENSG00000259719.4	lincRNA	RP11-930O11.1	119
chrY	9868462	9868702	-	ENSG00000274445.1	processed_pseudogene	RP11-373F14.2	chrY	9869664	9870781	+	ENSG00000231874.3	unprocessed_pseudogene	TSPY18P	962
chr3	180602130	180617828	+	ENSG00000163728.9	protein_coding	TTC14	chr3	180566718	180601935	-	ENSG00000239774.1	lincRNA	RP11-496B10.3	195
chrX	48506523	48508838	-	ENSG00000224292.1	antisense	AF196972.9	chrX	48508962	48520814	+	ENSG00000102312.19	protein_coding	PORCN	124
chr5	135034521	135035894	+	ENSG00000277619.1	antisense	CTC-276P9.4	chr5	135027735	135034813	-	ENSG00000069011.14	protein_coding	PITX1	-292
chr22	41459717	41468725	-	ENSG00000100410.6	protein_coding	PHF5A	chr22	41469125	41528989	+	ENSG00000100412.14	protein_coding	ACO2	400
chr19	13150415	13154908	+	ENSG00000160888.6	protein_coding	IER2	chr19	13144058	13150383	-	ENSG00000104915.13	protein_coding	STX10	32
chr7	149867697	149880610	-	ENSG00000204934.9	antisense	ATP6V0E2-AS1	chr7	149881477	149882105	+	ENSG00000279536.1	TEC	RP11-445N20.2	867
chr7	99558668	99607810	+	ENSG00000272647.1	protein_coding	GS1-259H13.10	chr7	99546308	99558536	-	ENSG00000221909.2	protein_coding	FAM200A	132
chr7	27158344	27158976	+	ENSG00000270182.1	sense_intronic	RP1-170O19.24	chr7	27153716	27157936	-	ENSG00000122592.7	protein_coding	HOXA7	408
chr12	132144448	132152473	+	ENSG00000184967.5	protein_coding	NOC4L	chr12	132136594	132144335	-	ENSG00000185163.8	protein_coding	DDX51	113
chr12	118376380	118418031	+	ENSG00000111707.10	protein_coding	SUDS3	chr12	118375350	118376275	-	ENSG00000270482.1	lincRNA	RP11-131L12.2	105
chr3	50267558	50277546	+	ENSG00000012171.16	protein_coding	SEMA3B	chr3	50266641	50267371	-	ENSG00000232352.1	antisense	SEMA3B-AS1	187
chr10	73436428	73496024	-	ENSG00000107758.14	protein_coding	PPP3CB	chr10	73495525	73520070	+	ENSG00000221817.8	processed_transcript	PPP3CB-AS1	-499
chr10	45000475	45005326	+	ENSG00000165512.4	protein_coding	ZNF22	chr10	44997698	45000888	-	ENSG00000165511.6	antisense	C10orf25	-413
chr15	41825099	41827936	-	ENSG00000250379.1	antisense	RP11-23P13.4	chr15	41828095	41848155	+	ENSG00000168970.19	protein_coding	JMJD7-PLA2G4B	159
chr15	41825099	41827936	-	ENSG00000250379.1	antisense	RP11-23P13.4	chr15	41828085	41837581	+	ENSG00000243789.9	protein_coding	JMJD7	149
chrX	48357125	48359495	+	ENSG00000225055.1	processed_pseudogene	RP11-344N17.9	chrX	48346428	48356707	-	ENSG00000165584.14	protein_coding	SSX3	418
chr14	101730437	101732522	+	ENSG00000258512.1	lincRNA	LINC00239	chr14	101634454	101731108	-	ENSG00000258404.1	lincRNA	RP11-1029J19.5	-671
chr12	51817889	51818358	-	ENSG00000278451.1	antisense	RP11-923I11.8	chr12	51817899	51820150	+	ENSG00000261586.2	lincRNA	RP11-923I11.6	-459
chr22	29705256	29719859	-	ENSG00000232396.2	antisense	RP1-76B20.11	chr22	29720084	29731839	+	ENSG00000100314.3	protein_coding	CABP7	225
chrX	109054131	109054562	-	ENSG00000226958.1	processed_pseudogene	CTD-2328D6.1	chrX	109054542	109054590	+	ENSG00000275110.1	miRNA	MIR6087	-20
chr7	105013425	105014321	-	ENSG00000239569.3	antisense	KMT2E-AS1	chr7	105014179	105114361	+	ENSG00000005483.18	protein_coding	KMT2E	-142
chr7	44064908	44066079	+	ENSG00000239775.1	sense_overlapping	AC017116.11	chr7	44062727	44065587	-	ENSG00000164708.5	protein_coding	PGAM2	-679
chr5	100046450	100046970	+	ENSG00000270230.1	processed_pseudogene	RP11-475J5.11	chr5	100045928	100046374	-	ENSG00000270232.1	processed_pseudogene	RP11-475J5.7	76
chr6	30287397	30327150	-	ENSG00000231074.7	antisense	HCG18	chr6	30326479	30343729	+	ENSG00000204599.13	protein_coding	TRIM39	-671
chr10	119892711	119944658	+	ENSG00000107651.11	protein_coding	SEC23IP	chr10	119829404	119892556	-	ENSG00000197771.11	protein_coding	MCMBP	155
chr6	26956992	27023924	+	ENSG00000224843.5	lincRNA	LINC00240	chr6	26871484	26956554	-	ENSG00000241549.7	transcribed_unprocessed_pseudogene	GUSBP2	438
chr17	17591428	17610485	+	ENSG00000264666.1	antisense	RP11-524F11.2	chr17	17505563	17591708	-	ENSG00000133027.16	protein_coding	PEMT	-280
chrX	73563200	73687102	+	ENSG00000204116.10	protein_coding	CHIC1	chrX	73524275	73563085	-	ENSG00000269904.2	transcribed_processed_pseudogene	MAP2K4P1	115
chr9	128275379	128288990	+	ENSG00000175854.10	protein_coding	SWI5	chr9	128255829	128275995	-	ENSG00000167110.15	protein_coding	GOLGA2	-616
chr9	74946581	74952886	-	ENSG00000135045.6	protein_coding	C9orf40	chr9	74952968	74996293	+	ENSG00000203321.2	antisense	C9orf41-AS1	82
chr3	113947901	113965401	+	ENSG00000184307.12	protein_coding	ZDHHC23	chr3	113947005	113947570	-	ENSG00000273394.1	antisense	RP11-255E6.6	331
chr8	27733311	27772653	-	ENSG00000147419.15	protein_coding	CCDC25	chr8	27771949	27812640	+	ENSG00000171320.13	protein_coding	ESCO2	-704
chr12	31020763	31073847	-	ENSG00000245614.3	antisense	DDX11-AS1	chr12	31073845	31104791	+	ENSG00000013573.15	protein_coding	DDX11	-2
chr19	17511629	17521288	+	ENSG00000130313.5	protein_coding	PGLS	chr19	17488990	17511889	-	ENSG00000269439.4	lincRNA	CTD-3131K8.2	-260
chr9	3218297	3526004	-	ENSG00000080298.14	protein_coding	RFX3	chr9	3526723	3691814	+	ENSG00000232104.3	lincRNA	RFX3-AS1	719
chr3	28349146	28538122	+	ENSG00000206559.6	protein_coding	ZCWPW2	chr3	28315003	28349127	-	ENSG00000163512.12	protein_coding	AZI2	19
chr12	130162459	130165740	+	ENSG00000111432.4	protein_coding	FZD10	chr12	130144315	130162256	-	ENSG00000250208.5	processed_transcript	FZD10-AS1	203
chr6	73263215	73301401	+	ENSG00000229852.2	antisense	RP11-398K22.12	chr6	73209746	73263196	-	ENSG00000243501.5	protein_coding	RP11-257K9.8	19
chr18	12093853	12129749	+	ENSG00000181626.11	protein_coding	ANKRD62	chr18	12091674	12093141	-	ENSG00000267478.1	processed_pseudogene	RP11-815J4.5	712
chr19	893484	893590	+	ENSG00000207507.1	snRNA	RNU6-9	chr19	867630	893218	-	ENSG00000175221.13	protein_coding	MED16	266
chr4	38612701	38664883	-	ENSG00000231160.8	processed_transcript	KLF3-AS1	chr4	38664196	38701042	+	ENSG00000109787.11	protein_coding	KLF3	-687
chr14	59484443	59505410	+	ENSG00000050130.16	protein_coding	JKAMP	chr14	59460363	59484430	-	ENSG00000126790.10	protein_coding	L3HYPDH	13
chr2	71130314	71150101	+	ENSG00000124383.7	protein_coding	MPHOSPH10	chr2	71109684	71130239	-	ENSG00000124370.9	protein_coding	MCEE	75
chr17	48721719	48722522	-	ENSG00000159182.4	protein_coding	PRAC1	chr17	48723168	48724758	+	ENSG00000229637.3	protein_coding	PRAC2	646
chr6	31740020	31764851	+	ENSG00000255152.7	protein_coding	MSH5-SAPCD1	chr6	31730581	31739763	-	ENSG00000213719.7	protein_coding	CLIC1	257
chr5	103120149	103212799	+	ENSG00000145725.18	protein_coding	PPIP5K2	chr5	103086000	103120151	-	ENSG00000145723.15	protein_coding	GIN1	-2
chr13	94709622	94712399	-	ENSG00000125285.5	protein_coding	SOX21	chr13	94712716	94716246	+	ENSG00000227640.2	lincRNA	SOX21-AS1	317
chr16	75627474	75648643	-	ENSG00000065427.13	protein_coding	KARS	chr16	75647786	75761872	+	ENSG00000166848.5	protein_coding	TERF2IP	-857
chr1	100872372	100895998	-	ENSG00000162694.12	protein_coding	EXTL2	chr1	100896076	100981753	+	ENSG00000162695.10	protein_coding	SLC30A7	78
chr18	12446512	12658134	-	ENSG00000134278.13	protein_coding	SPIRE1	chr18	12658043	12725740	+	ENSG00000128789.19	protein_coding	PSMG2	-91
chr1	43451003	43453989	-	ENSG00000178922.15	protein_coding	HYI	chr1	43453927	43456995	+	ENSG00000229348.1	antisense	HYI-AS1	-62
chr1	113761832	113812476	-	ENSG00000081019.12	protein_coding	RSBN1	chr1	113812379	113829171	+	ENSG00000231128.4	antisense	RP5-1073O3.2	-97
chr11	66278190	66285301	+	ENSG00000174871.9	protein_coding	CNIH2	chr11	66269832	66278525	-	ENSG00000245156.1	lincRNA	RP11-867G23.3	-335
chr11	66278190	66285301	+	ENSG00000174871.9	protein_coding	CNIH2	chr11	66276779	66277492	-	ENSG00000254452.1	antisense	RP11-867G23.4	698
chr1	33007940	33080996	-	ENSG00000004455.15	protein_coding	AK2	chr1	33081104	33120530	+	ENSG00000142920.15	protein_coding	AZIN2	108
chr16	27313668	27364778	+	ENSG00000077238.12	protein_coding	IL4R	chr16	27313387	27314101	-	ENSG00000274092.1	antisense	CTD-3203P2.3	-433
chr5	138139766	138178986	-	ENSG00000112983.16	protein_coding	BRD8	chr5	138178719	138187715	+	ENSG00000112984.10	protein_coding	KIF20A	-267
chr11	102109827	102110457	-	ENSG00000277459.1	lincRNA	RP11-732A21.3	chr11	102110461	102233423	+	ENSG00000137693.12	protein_coding	YAP1	4
chr20	58818919	58850903	-	ENSG00000235590.6	antisense	GNAS-AS1	chr20	58850783	58850903	+	ENSG00000275069.1	misc_RNA	GNAS-AS1_5	-120
chr16	18374521	18401940	-	ENSG00000254681.5	transcribed_unprocessed_pseudogene	PKD1P5	chr16	18402146	18403604	+	ENSG00000257563.1	lincRNA	MIR3180-3	206
chr7	35632659	35695571	-	ENSG00000122557.8	protein_coding	HERPUD2	chr7	35695214	35699413	+	ENSG00000271122.1	antisense	RP11-379H18.1	-357
chr16	57152466	57186116	-	ENSG00000172775.15	protein_coding	FAM192A	chr16	57186137	57240475	+	ENSG00000159579.12	protein_coding	RSPRY1	21
chr20	33214920	33217067	-	ENSG00000224876.1	antisense	RP11-49G10.3	chr20	33217310	33227758	+	ENSG00000131059.10	protein_coding	BPIFA3	243
chr2	11133053	11146790	+	ENSG00000150873.10	protein_coding	C2orf50	chr2	11105317	11132821	-	ENSG00000145063.13	lincRNA	AC062028.1	232
chr1	42746335	42767084	-	ENSG00000117385.14	protein_coding	P3H1	chr1	42767269	42794493	+	ENSG00000164008.12	protein_coding	C1orf50	185
chr20	18383367	18467281	-	ENSG00000089091.15	protein_coding	DZANK1	chr20	18467127	18484643	+	ENSG00000132664.10	protein_coding	POLR3F	-154
chr1	109113679	109206781	+	ENSG00000116299.15	protein_coding	KIAA1324	chr1	109105951	109113857	-	ENSG00000179902.11	protein_coding	C1orf194	-178
chr12	110501614	110503441	+	ENSG00000278993.1	TEC	RP3-424M6.4	chr12	110491097	110502117	-	ENSG00000111237.17	protein_coding	VPS29	-503
chr17	40624962	40648508	-	ENSG00000073584.17	protein_coding	SMARCE1	chr17	40648300	40649718	+	ENSG00000278834.1	antisense	RP11-458J1.1	-208
chr11	72002864	72080693	-	ENSG00000137497.16	protein_coding	NUMA1	chr11	72080331	72110782	+	ENSG00000184154.11	protein_coding	LRTOMT	-362
chr11	66473490	66480233	-	ENSG00000255517.5	antisense	CTD-3074O7.5	chr11	66480013	66509657	+	ENSG00000254986.6	protein_coding	DPP3	-220
chr5	115828200	115841858	-	ENSG00000145782.11	protein_coding	ATG12	chr5	115841481	115914081	+	ENSG00000177879.13	protein_coding	AP3S1	-377
chr7	151556111	151877125	-	ENSG00000106617.12	protein_coding	PRKAG2	chr7	151877042	151879223	+	ENSG00000239911.2	antisense	PRKAG2-AS1	-83
chr11	33077188	33162371	-	ENSG00000176102.10	protein_coding	CSTF3	chr11	33161657	33191598	+	ENSG00000247151.5	antisense	CSTF3-AS1	-714
chr3	196554177	196568674	-	ENSG00000185798.7	protein_coding	WDR53	chr3	196568611	196589059	+	ENSG00000174013.7	protein_coding	FBXO45	-63
chr20	50166362	50171742	+	ENSG00000234698.1	lincRNA	RP11-112L6.2	chr20	50162765	50166102	-	ENSG00000237595.3	lincRNA	RP11-112L6.3	260
chr14	36519278	36523016	+	ENSG00000253563.2	antisense	NKX2-1-AS1	chr14	36473207	36519521	-	ENSG00000257520.1	processed_transcript	RP11-896J10.3	-243
chr7	57424503	57425676	+	ENSG00000235368.1	processed_pseudogene	SAPCD2P2	chr7	57422830	57423725	-	ENSG00000227182.1	unitary_pseudogene	VN1R28P	778
chr22	23856427	23857039	-	ENSG00000272973.1	antisense	KB-1125A3.11	chr22	23856703	23886309	+	ENSG00000133460.18	protein_coding	SLC2A11	-336
chr7	100092728	100101940	-	ENSG00000166508.16	protein_coding	MCM7	chr7	100101549	100110345	+	ENSG00000221838.8	protein_coding	AP4M1	-391
chr19	17049729	17075625	-	ENSG00000131351.13	protein_coding	HAUS8	chr19	17075781	17214537	+	ENSG00000099331.12	protein_coding	MYO9B	156
chr6	38714051	38715217	-	ENSG00000236355.2	lincRNA	RP3-503A6.2	chr6	38715341	39030529	+	ENSG00000124721.16	protein_coding	DNAH8	124
chr11	64778954	64779405	+	ENSG00000269038.1	lincRNA	AP001462.6	chr11	64764606	64778786	-	ENSG00000168066.19	protein_coding	SF1	168
chr19	47475144	47484268	-	ENSG00000118162.12	protein_coding	KPTN	chr19	47484282	47501597	+	ENSG00000268061.4	antisense	NAPA-AS1	14
chr2	101007617	101252866	-	ENSG00000204634.11	protein_coding	TBC1D8	chr2	101252802	101270316	+	ENSG00000158435.6	protein_coding	CNOT11	-64
chr6	27890382	27893106	-	ENSG00000197153.4	protein_coding	HIST1H3J	chr6	27893463	27893843	+	ENSG00000274641.1	protein_coding	HIST1H2BO	357
chr1	15152532	15220480	+	ENSG00000171729.12	protein_coding	TMEM51	chr1	15111815	15152464	-	ENSG00000175147.10	antisense	TMEM51-AS1	68
chr16	88087387	88087932	+	ENSG00000260166.1	lincRNA	RP11-863P13.6	chr16	88079161	88087383	-	ENSG00000261193.1	lincRNA	RP11-863P13.5	4
chr19	13104902	13117567	-	ENSG00000104907.11	protein_coding	TRMT1	chr19	13118103	13141141	+	ENSG00000160877.5	protein_coding	NACC1	536
chr1	230906243	230978875	-	ENSG00000143643.11	protein_coding	TTC13	chr1	230978981	231000595	+	ENSG00000173409.12	protein_coding	ARV1	106
chr4	184627696	184649509	-	ENSG00000164305.16	protein_coding	CASP3	chr4	184649613	184694963	+	ENSG00000164306.9	protein_coding	PRIMPOL	104
chr5	169012148	169013146	-	ENSG00000279752.1	TEC	CTB-174D11.3	chr5	169013227	169037998	+	ENSG00000248222.4	antisense	CTB-174D11.1	81
chr21	43363332	43366566	+	ENSG00000225637.1	lincRNA	AP001046.6	chr21	43358147	43362349	-	ENSG00000237989.1	lincRNA	AP001046.5	983
chr15	48189037	48191691	-	ENSG00000259235.1	lincRNA	RP11-605F22.2	chr15	48191539	48203756	+	ENSG00000233932.4	protein_coding	CTXN2	-152
chr15	48189037	48191691	-	ENSG00000259235.1	lincRNA	RP11-605F22.2	chr15	48191664	48304078	+	ENSG00000074803.16	protein_coding	SLC12A1	-27
chr9	35088688	35096601	-	ENSG00000165282.12	protein_coding	PIGO	chr9	35096378	35098141	+	ENSG00000234181.1	antisense	RP11-182N22.8	-223
chr1	147172771	147211568	+	ENSG00000237188.3	antisense	RP11-337C18.8	chr1	147155106	147172550	-	ENSG00000131791.7	protein_coding	PRKAB2	221
chr1	165827531	165911618	+	ENSG00000143179.11	protein_coding	UCK2	chr1	165724293	165827755	-	ENSG00000143183.15	protein_coding	TMCO1	-224
chr1	206635536	206684419	+	ENSG00000143479.14	protein_coding	DYRK3	chr1	206634649	206635622	-	ENSG00000237605.1	antisense	RP11-343H5.6	-86
chr1	52372829	52404459	-	ENSG00000085840.11	protein_coding	ORC1	chr1	52404564	52420839	+	ENSG00000134748.12	protein_coding	PRPF38A	105
chr9	99979179	100099040	-	ENSG00000023318.7	protein_coding	ERP44	chr9	100099256	100301000	+	ENSG00000119509.11	protein_coding	INVS	216
chr17	7352687	7354944	-	ENSG00000263171.1	antisense	RP11-542C16.1	chr17	7355123	7357219	+	ENSG00000182896.11	protein_coding	TMEM95	179
chr4	152536428	152536516	+	ENSG00000277685.1	miRNA	MIR4453	chr4	152321259	152536101	-	ENSG00000109670.12	protein_coding	FBXW7	327
chr19	50476400	50490870	+	ENSG00000161671.15	protein_coding	EMC10	chr19	50466785	50476753	-	ENSG00000142530.9	protein_coding	FAM71E1	-353
chr15	90102649	90133445	+	ENSG00000259685.2	lincRNA	CTD-2315E11.1	chr15	90083045	90102504	-	ENSG00000182054.8	protein_coding	IDH2	145
chr3	5187646	5219957	+	ENSG00000134109.9	protein_coding	EDEM1	chr3	5156905	5187329	-	ENSG00000233912.1	antisense	AC026202.3	317
chr3	5187646	5219957	+	ENSG00000134109.9	protein_coding	EDEM1	chr3	5187172	5188298	-	ENSG00000268509.2	antisense	RP11-572B2.1	-652
chr15	89087078	89088267	-	ENSG00000261407.1	antisense	RP11-326A19.3	chr15	89087459	89202360	+	ENSG00000140526.15	protein_coding	ABHD2	-808
chr8	22275297	22357563	+	ENSG00000197181.10	protein_coding	PIWIL2	chr8	22254576	22275162	-	ENSG00000254064.1	antisense	CTD-2530N21.4	135
chr14	90455230	90458905	+	ENSG00000233208.4	lincRNA	LINC00642	chr14	90452063	90455117	-	ENSG00000258678.1	lincRNA	RP11-1078H9.1	113
chr10	100229667	100234000	+	ENSG00000227492.1	antisense	RP11-316M21.6	chr10	100188298	100229619	-	ENSG00000213341.9	protein_coding	CHUK	48
chr17	41459811	41467429	-	ENSG00000108759.3	protein_coding	KRT32	chr17	41467956	41468146	+	ENSG00000223125.1	snRNA	RNU2-32P	527
chr6	26043227	26123904	-	ENSG00000276410.2	protein_coding	HIST1H2BB	chr6	26124145	26139116	+	ENSG00000180573.9	protein_coding	HIST1H2AC	241
chr7	27186166	27186263	+	ENSG00000276496.1	misc_RNA	HOXA11-AS1_3	chr7	27181510	27185223	-	ENSG00000005073.5	protein_coding	HOXA11	943
chr1	121167646	121185539	-	ENSG00000188610.11	protein_coding	FAM72B	chr1	121184810	121392822	+	ENSG00000171943.10	protein_coding	SRGAP2C	-729
chr12	26938383	26966650	+	ENSG00000111790.12	protein_coding	FGFR1OP2	chr12	26905181	26938326	-	ENSG00000064102.13	protein_coding	ASUN	57
chr1	22025188	22031223	+	ENSG00000218510.5	lincRNA	LINC00339	chr1	22023994	22024968	-	ENSG00000228397.1	lincRNA	RP1-224A6.3	220
chr20	62410237	62427533	-	ENSG00000130701.3	protein_coding	RBBP8NL	chr20	62427827	62447621	+	ENSG00000233017.2	antisense	RP5-908M14.5	294
chr11	65996545	66002176	-	ENSG00000175376.7	protein_coding	EIF1AD	chr11	66002079	66004149	+	ENSG00000175334.6	protein_coding	BANF1	-97
chr17	40015361	40017813	+	ENSG00000108342.11	protein_coding	CSF3	chr17	40012226	40014705	-	ENSG00000265799.1	lincRNA	RP11-387H17.6	656
chr11	842808	867116	+	ENSG00000214063.9	protein_coding	TSPAN4	chr11	837356	842545	-	ENSG00000177700.5	protein_coding	POLR2L	263
chr3	150890636	151038818	+	ENSG00000243273.1	antisense	RP11-166N6.2	chr3	150871045	150891060	-	ENSG00000214237.8	transcribed_unprocessed_pseudogene	RP11-166N6.1	-424
chr15	43777087	43802589	+	ENSG00000140264.18	protein_coding	SERF2	chr15	43772600	43777543	-	ENSG00000128886.10	protein_coding	ELL3	-456
chrY	4993858	4999650	-	ENSG00000277930.1	lincRNA	RP11-122L9.1	chrY	5000226	5742224	+	ENSG00000099715.13	protein_coding	PCDH11Y	576
chr17	27293910	27293996	-	ENSG00000263583.1	miRNA	MIR4522	chr17	27294076	27315926	+	ENSG00000109046.13	protein_coding	WSB1	80
chr10	88935074	88991390	-	ENSG00000107796.11	protein_coding	ACTA2	chr10	88990531	89015785	+	ENSG00000026103.18	protein_coding	FAS	-859
chr10	88935074	88991390	-	ENSG00000107796.11	protein_coding	ACTA2	chr10	88992370	88992539	+	ENSG00000275693.1	misc_RNA	FAS-AS1	980
chr17	37609739	37643464	-	ENSG00000278053.3	protein_coding	DDX52	chr17	37642947	37684252	+	ENSG00000277501.1	antisense	RP11-697E22.2	-517
chr11	115628065	115629743	+	ENSG00000255599.1	lincRNA	AP000997.1	chr11	115627082	115627185	-	ENSG00000239153.1	snoRNA	snoU13	880
chr4	134327063	134328798	+	ENSG00000248191.1	processed_pseudogene	PES1P1	chr4	134255173	134327473	-	ENSG00000251199.4	lincRNA	RP11-400D2.2	-410
chr10	45706431	45727231	-	ENSG00000237840.5	transcribed_unprocessed_pseudogene	FAM21FP	chr10	45727200	45792961	+	ENSG00000172661.16	protein_coding	FAM21C	-31
chr15	45117367	45129938	-	ENSG00000140254.11	protein_coding	DUOXA1	chr15	45129933	45165576	+	ENSG00000137857.16	protein_coding	DUOX1	-5
chr2	42442017	42494097	-	ENSG00000171126.7	protein_coding	KCNG3	chr2	42494569	42756947	+	ENSG00000057935.12	protein_coding	MTA3	472
chr16	58707131	58734357	-	ENSG00000125166.11	protein_coding	GOT2	chr16	58733912	59108974	+	ENSG00000245768.5	lincRNA	RP11-410D17.2	-445
chr7	150514830	150521073	+	ENSG00000179144.4	protein_coding	GIMAP7	chr7	150512559	150513839	-	ENSG00000213205.3	processed_pseudogene	STRADBP1	991
chr21	44241847	44242081	+	ENSG00000278158.1	lincRNA	AP001059.6	chr21	44222991	44240966	-	ENSG00000160223.15	protein_coding	ICOSLG	881
chr1	143498785	143499102	+	ENSG00000223495.2	processed_pseudogene	RP11-763B22.7	chr1	143461221	143498767	-	ENSG00000274927.1	unprocessed_pseudogene	CH17-13I23.1	18
chr16	1078781	1080142	+	ENSG00000162009.8	protein_coding	SSTR5	chr16	1064093	1078731	-	ENSG00000261713.5	processed_transcript	SSTR5-AS1	50
chr4	174829668	174978180	+	ENSG00000168594.14	protein_coding	ADAM29	chr4	174636914	174829314	-	ENSG00000145451.11	protein_coding	GLRA3	354
chr19	3607247	3613930	+	ENSG00000226800.5	antisense	CACTIN-AS1	chr19	3594506	3606840	-	ENSG00000006638.10	protein_coding	TBXA2R	407
chr16	25257952	25261066	+	ENSG00000274925.1	lincRNA	CTD-2547G23.4	chr16	25236001	25257931	-	ENSG00000155592.14	protein_coding	ZKSCAN2	21
chr12	109573255	109598117	+	ENSG00000110921.10	protein_coding	MVK	chr12	109553737	109573874	-	ENSG00000139428.10	protein_coding	MMAB	-619
chr16	22007638	22087534	+	ENSG00000185716.10	protein_coding	C16orf52	chr16	22007480	22008062	-	ENSG00000275445.1	antisense	CTD-2649C14.3	-424
chr5	1877413	1887236	-	ENSG00000113430.8	protein_coding	IRX4	chr5	1887332	1900493	+	ENSG00000249326.1	antisense	CTD-2194D22.4	96
chr6	159789812	159798436	+	ENSG00000112110.8	protein_coding	MRPL18	chr6	159778498	159789749	-	ENSG00000120438.10	protein_coding	TCP1	63
chr8	98102344	98117241	-	ENSG00000132541.9	protein_coding	HRSP12	chr8	98117297	98159834	+	ENSG00000104356.9	protein_coding	POP1	56
chr3	42601963	42654388	-	ENSG00000230084.4	antisense	RP4-613B23.1	chr3	42653684	42665854	+	ENSG00000114853.12	protein_coding	ZBTB47	-704
chr2	11673964	11676925	-	ENSG00000276411.1	lincRNA	RP11-494G9.1	chr2	11677595	11827409	+	ENSG00000134324.10	protein_coding	LPIN1	670
chr10	99396870	99430624	-	ENSG00000120053.10	protein_coding	GOT1	chr10	99431191	99438117	+	ENSG00000224934.2	lincRNA	RP11-441O15.3	567
chr16	87892955	87893735	+	ENSG00000270385.1	processed_pseudogene	GS1-21A4.2	chr16	87892938	87893685	-	ENSG00000260603.1	sense_intronic	GS1-21A4.1	-730
chr3	64093867	64445476	-	ENSG00000163637.10	protein_coding	PRICKLE2	chr3	64445231	64454832	+	ENSG00000244564.1	lincRNA	RP11-14D22.1	-245
chr10	95999778	96000243	-	ENSG00000227805.1	processed_pseudogene	RP11-248J23.5	chr10	96000091	96032684	+	ENSG00000188649.10	protein_coding	CC2D2B	-152
chrX	107777733	107794682	+	ENSG00000170935.6	protein_coding	NCBP2L	chrX	107713221	107777342	-	ENSG00000157514.15	protein_coding	TSC22D3	391
chr12	111841978	111902238	+	ENSG00000089022.12	protein_coding	MAPKAPK5	chr12	111839764	111842902	-	ENSG00000234608.6	lincRNA	MAPKAPK5-AS1	-924
chr12	108778144	108778271	-	ENSG00000273499.1	snoRNA	SNORA40	chr12	108778912	108779166	+	ENSG00000280110.1	TEC	RP11-423G4.8	641
chr9	68541036	68644442	+	ENSG00000226337.3	lincRNA	RP11-274B18.4	chr9	68536580	68540867	-	ENSG00000181778.4	protein_coding	TMEM252	169
chr5	123036271	123054667	+	ENSG00000249996.1	antisense	RP11-359P5.1	chr5	123023250	123036741	-	ENSG00000168938.5	protein_coding	PPIC	-470
chrY	9398421	9401223	+	ENSG00000228927.8	protein_coding	TSPY3	chrY	9388122	9397438	-	ENSG00000237802.5	transcribed_unprocessed_pseudogene	FAM197Y6	983
chr19	4890437	4902867	-	ENSG00000205784.2	protein_coding	ARRDC5	chr19	4903080	4962154	+	ENSG00000276043.3	protein_coding	UHRF1	213
chr5	72816312	72916733	+	ENSG00000083312.16	protein_coding	TNPO1	chr5	72794405	72816565	-	ENSG00000249085.1	antisense	CTD-2631K10.1	-253
chr2	227002711	227164113	-	ENSG00000081052.11	protein_coding	COL4A4	chr2	227164565	227314792	+	ENSG00000169031.17	protein_coding	COL4A3	452
chr20	44210960	44226027	+	ENSG00000223891.4	lincRNA	OSER1-AS1	chr20	44196496	44210791	-	ENSG00000132823.9	protein_coding	OSER1	169
chr2	49918505	51032561	-	ENSG00000179915.19	protein_coding	NRXN1	chr2	51032601	52407917	+	ENSG00000231918.1	lincRNA	AC007682.1	40
chr7	100428790	100434126	+	ENSG00000146834.12	protein_coding	MEPCE	chr7	100400826	100428992	-	ENSG00000078487.16	protein_coding	ZCWPW1	-202
chr14	74019353	74082863	+	ENSG00000119636.14	protein_coding	CCDC176	chr14	73958010	74019399	-	ENSG00000187097.11	protein_coding	ENTPD5	-46
chr5	37840438	37875799	+	ENSG00000248587.5	lincRNA	GDNF-AS1	chr5	37812677	37839686	-	ENSG00000168621.13	protein_coding	GDNF	752
chr11	59130133	59143015	-	ENSG00000245571.5	lincRNA	AP001258.4	chr11	59142748	59155039	+	ENSG00000166801.14	protein_coding	FAM111A	-267
chr4	98470367	98658629	-	ENSG00000168785.6	protein_coding	TSPAN5	chr4	98658904	98664550	+	ENSG00000260641.1	antisense	RP11-1299A16.3	275
chr8	25458997	25507920	+	ENSG00000184661.12	protein_coding	CDCA2	chr8	25427847	25458476	-	ENSG00000104756.14	protein_coding	KCTD9	521
chr18	12991362	13125052	+	ENSG00000101639.17	protein_coding	CEP192	chr18	12984694	12991173	-	ENSG00000266969.1	antisense	RP11-773H22.4	189
chr7	77310751	77416400	-	ENSG00000186088.14	protein_coding	GSAP	chr7	77416673	77425443	+	ENSG00000273341.1	lincRNA	RP5-899E9.1	273
chrX	119870475	119871827	-	ENSG00000125352.5	protein_coding	RNF113A	chrX	119871487	119876662	+	ENSG00000125356.6	protein_coding	NDUFA1	-340
chr9	83968083	83980616	-	ENSG00000165119.17	protein_coding	HNRNPK	chr9	83980711	84004074	+	ENSG00000178966.14	protein_coding	RMI1	95
chr17	78870910	78903217	-	ENSG00000178404.8	protein_coding	KIAA1731NL	chr17	78903263	78905024	+	ENSG00000267491.1	antisense	CTD-2373H9.5	46
chr2	39249266	39437312	-	ENSG00000011566.13	protein_coding	MAP4K3	chr2	39436637	39665343	+	ENSG00000231312.5	antisense	AC007246.3	-675
chr12	31729117	31731204	+	ENSG00000276900.1	antisense	RP11-467L13.7	chr12	31671137	31729174	-	ENSG00000151743.9	protein_coding	AMN1	-57
chr17	47823272	47831534	-	ENSG00000159111.11	protein_coding	MRPL10	chr17	47831627	47837713	+	ENSG00000141294.8	protein_coding	LRRC46	93
chr1	10430443	10442809	+	ENSG00000175279.20	protein_coding	APITD1	chr1	10429881	10430677	-	ENSG00000271989.1	antisense	RP4-736L20.3	-234
chr3	13479724	13506424	+	ENSG00000163517.13	protein_coding	HDAC11	chr3	13476982	13480053	-	ENSG00000244502.2	antisense	HDAC11-AS1	-329
chr8	17643795	17800917	-	ENSG00000129422.12	protein_coding	MTUS1	chr8	17801345	17861069	+	ENSG00000253944.1	antisense	RP11-156K13.1	428
chr10	5861617	5889906	-	ENSG00000134461.14	protein_coding	ANKRD16	chr10	5890203	5937594	+	ENSG00000134452.18	protein_coding	FBXO18	297
chr1	15847864	15940460	+	ENSG00000065526.9	protein_coding	SPEN	chr1	15834479	15848147	-	ENSG00000179743.3	antisense	FLJ37453	-283
chr1	103525691	103555239	+	ENSG00000185946.14	protein_coding	RNPC3	chr1	103418079	103525483	-	ENSG00000224613.5	antisense	RP11-153F1.1	208
chr2	119302225	119366828	-	ENSG00000186132.13	protein_coding	C2orf76	chr2	119366921	119372560	+	ENSG00000155368.15	protein_coding	DBI	93
chr5	140788457	140822193	-	ENSG00000279726.1	antisense	AC005609.16	chr5	140821604	141012344	+	ENSG00000204965.7	protein_coding	PCDHA5	-589
chr10	89414586	89421001	+	ENSG00000152778.8	protein_coding	IFIT5	chr10	89213569	89414557	-	ENSG00000107798.16	protein_coding	LIPA	29
chr16	47144323	47162747	+	ENSG00000260281.4	antisense	ITFG1-AS1	chr16	47077703	47143997	-	ENSG00000171208.8	protein_coding	NETO2	326
chr3	50611520	50649297	+	ENSG00000114738.9	protein_coding	MAPKAPK3	chr3	50606490	50611831	-	ENSG00000114737.14	protein_coding	CISH	-311
chr5	129459559	129460689	-	ENSG00000249421.1	antisense	ADAMTS19-AS1	chr5	129460265	129738683	+	ENSG00000145808.7	protein_coding	ADAMTS19	-424
chr12	76878193	76880352	+	ENSG00000257910.1	antisense	RP11-461F16.3	chr12	76858715	76879060	-	ENSG00000175183.8	protein_coding	CSRP2	-867
chr16	50065941	50106387	+	ENSG00000155393.11	protein_coding	HEATR3	chr16	50046429	50066224	-	ENSG00000259843.2	antisense	RP11-429P3.3	-283
chr8	81732434	81759515	+	ENSG00000164695.4	protein_coding	CHMP4C	chr8	81701334	81732903	-	ENSG00000104231.9	protein_coding	ZFAND1	-469
chr6	26114873	26123926	-	ENSG00000180596.7	protein_coding	HIST1H2BC	chr6	26124145	26139116	+	ENSG00000180573.9	protein_coding	HIST1H2AC	219
chr3	72085089	72085287	+	ENSG00000239350.1	processed_pseudogene	RP11-398A8.2	chr3	72080564	72084641	-	ENSG00000276471.1	lincRNA	RP11-398A8.5	448
chr1	107571160	107965144	-	ENSG00000134215.14	protein_coding	VAV3	chr1	107964443	107994607	+	ENSG00000230489.1	antisense	VAV3-AS1	-701
chrX	103687284	103691772	+	ENSG00000231154.1	antisense	MORF4L2-AS1	chrX	103675496	103688158	-	ENSG00000123562.15	protein_coding	MORF4L2	-874
chr1	151841736	151841837	-	ENSG00000201134.1	misc_RNA	Y_RNA	chr1	151841877	151850385	+	ENSG00000234614.1	antisense	AL450992.2	40
chr6	32844136	32859585	+	ENSG00000240065.6	protein_coding	PSMB9	chr6	32840717	32844703	-	ENSG00000204264.7	protein_coding	PSMB8	-567
chr3	9779860	9793011	-	ENSG00000171148.12	protein_coding	TADA3	chr3	9792495	9807726	+	ENSG00000241553.11	protein_coding	ARPC4	-516
chr3	9779860	9793011	-	ENSG00000171148.12	protein_coding	TADA3	chr3	9793082	9835401	+	ENSG00000250151.8	protein_coding	ARPC4-TTLL3	71
chr9	128720869	128724127	-	ENSG00000160446.17	protein_coding	ZDHHC12	chr9	128724445	128733194	+	ENSG00000223478.1	antisense	RP11-545E17.3	318
chr3	49412206	49416475	+	ENSG00000145022.4	protein_coding	TCTA	chr3	49359145	49412998	-	ENSG00000067560.9	protein_coding	RHOA	-792
chr15	78277835	78299794	-	ENSG00000140395.7	protein_coding	WDR61	chr15	78299701	78299924	+	ENSG00000277482.1	antisense	RP11-762H8.5	-93
chr12	100267140	100341724	+	ENSG00000136021.16	protein_coding	SCYL2	chr12	100203669	100267079	-	ENSG00000166153.15	protein_coding	DEPDC4	61
chr11	62665309	62668496	+	ENSG00000214756.6	protein_coding	METTL12	chr11	62662816	62665217	-	ENSG00000278615.3	protein_coding	C11orf98	92
chr11	62665309	62668496	+	ENSG00000214756.6	protein_coding	METTL12	chr11	62649694	62665178	-	ENSG00000255432.1	protein_coding	RP11-831H9.11	131
chr7	116275606	116286734	-	ENSG00000237870.5	processed_transcript	AC073130.1	chr7	116287380	116508541	+	ENSG00000105971.13	protein_coding	CAV2	646
chr9	104927553	104928892	+	ENSG00000226334.1	antisense	RP11-217B7.2	chr9	104781002	104928237	-	ENSG00000165029.14	protein_coding	ABCA1	-684
chr1	111989770	111998842	+	ENSG00000231437.3	lincRNA	RP11-88H9.2	chr1	111770662	111989155	-	ENSG00000171385.8	protein_coding	KCND3	615
chr1	53226892	53238610	-	ENSG00000162385.9	protein_coding	MAGOH	chr1	53238610	53242783	+	ENSG00000226754.1	antisense	RP5-1024G6.5	0
chr2	170723086	170770768	-	ENSG00000234350.3	lincRNA	AC007405.4	chr2	170771113	170778148	+	ENSG00000239467.4	lincRNA	AC007405.6	345
chr1	94896949	94927278	-	ENSG00000117519.14	protein_coding	CNN3	chr1	94927566	94963270	+	ENSG00000235501.4	antisense	RP4-639F20.1	288
chr15	90233808	90245811	+	ENSG00000183208.11	protein_coding	GDPGP1	chr15	90229975	90234047	-	ENSG00000185043.9	protein_coding	CIB1	-239
chr4	27217479	27282225	+	ENSG00000249699.1	lincRNA	RP11-415C15.2	chr4	27207505	27218404	-	ENSG00000205830.1	lincRNA	AC024132.1	-925
chr8	71448811	71449219	-	ENSG00000253124.1	processed_pseudogene	TRAPPC2P2	chr8	71449695	71449808	+	ENSG00000221446.1	miRNA	AC099805.1	476
chr12	54292111	54301121	-	ENSG00000123405.12	protein_coding	NFE2	chr12	54301202	54351849	+	ENSG00000111481.8	protein_coding	COPZ1	81
chr6	33250272	33272047	-	ENSG00000223501.7	protein_coding	VPS52	chr6	33272010	33276510	+	ENSG00000231500.5	protein_coding	RPS18	-37
chr17	4967992	4987652	-	ENSG00000108509.19	protein_coding	CAMTA2	chr17	4987706	4988446	+	ENSG00000262227.1	antisense	RP5-1050D4.5	54
chr11	45387215	45513802	-	ENSG00000255041.1	lincRNA	RP11-430H10.4	chr11	45514187	45514451	+	ENSG00000255519.1	processed_pseudogene	RP11-958J22.2	385
chr1	231528653	231819244	+	ENSG00000270106.4	protein_coding	TSNAX-DISC1	chr1	231522388	231528556	-	ENSG00000233461.4	antisense	RP11-295G20.2	97
chr1	54849633	54887218	-	ENSG00000116133.10	protein_coding	DHCR24	chr1	54886875	54888001	+	ENSG00000242396.1	antisense	RP11-67L3.5	-343
chr1	54849633	54887218	-	ENSG00000116133.10	protein_coding	DHCR24	chr1	54887563	54888850	+	ENSG00000233203.5	antisense	RP11-67L3.4	345
chr19	8308283	8321379	-	ENSG00000167774.2	protein_coding	NDUFA7	chr19	8321158	8323340	+	ENSG00000233927.4	protein_coding	RPS28	-221
chr21	32393130	32393960	+	ENSG00000256073.3	lincRNA	URB1-AS1	chr21	32311018	32393026	-	ENSG00000142207.6	protein_coding	URB1	104
chr10	116670103	116672739	+	ENSG00000232767.1	antisense	RP11-498B4.5	chr10	116663696	116670264	-	ENSG00000165863.15	protein_coding	C10orf82	-161
chr3	148280891	148399956	+	ENSG00000242440.1	lincRNA	RP11-501O2.5	chr3	148195729	148280098	-	ENSG00000243347.1	lincRNA	RP11-501O2.4	793
chr4	82422564	82430408	-	ENSG00000152795.16	protein_coding	HNRNPDL	chr4	82430562	82461091	+	ENSG00000145293.13	protein_coding	ENOPH1	154
chr17	2303383	2325260	+	ENSG00000167720.11	protein_coding	SRR	chr17	2059839	2303771	-	ENSG00000070366.12	protein_coding	SMG6	-388
chr19	10289981	10296778	+	ENSG00000105376.4	protein_coding	ICAM5	chr19	10285801	10289019	-	ENSG00000267607.1	antisense	CTD-2369P2.8	962
chr3	9397615	9479240	+	ENSG00000168137.14	protein_coding	SETD5	chr3	9349689	9398579	-	ENSG00000206573.7	antisense	THUMPD3-AS1	-964
chr12	126628172	126690322	-	ENSG00000255944.1	lincRNA	RP11-407A16.4	chr12	126690479	126695832	+	ENSG00000255998.1	lincRNA	RP11-407A16.7	157
chr16	25015978	25021023	+	ENSG00000260714.1	processed_pseudogene	RP11-266L9.1	chr16	24919385	25015666	-	ENSG00000140750.15	protein_coding	ARHGAP17	312
chr6	116280199	116370273	+	ENSG00000240050.4	lincRNA	RP1-93H18.1	chr6	116276578	116279903	-	ENSG00000189241.6	protein_coding	TSPYL1	296
chr17	62626437	62627590	-	ENSG00000274565.1	antisense	CTD-3035K23.7	chr17	62627401	62693597	+	ENSG00000011028.12	protein_coding	MRC2	-189
chr7	105605067	105876604	-	ENSG00000146776.13	protein_coding	ATXN7L1	chr7	105876796	106033773	+	ENSG00000128536.14	protein_coding	CDHR3	192
chr7	116953899	117098806	+	ENSG00000214188.8	sense_intronic	ST7-OT4	chr7	116952446	116954334	-	ENSG00000227199.1	antisense	ST7-AS1	-435
chr3	119429500	119468830	-	ENSG00000176142.11	protein_coding	TMEM39A	chr3	119468938	119494708	+	ENSG00000163389.9	protein_coding	POGLUT1	108
chr17	1650629	1684882	-	ENSG00000174231.15	protein_coding	PRPF8	chr17	1684726	1685151	+	ENSG00000277597.1	antisense	RP11-961A15.3	-156
chr10	87050486	87094866	-	ENSG00000148672.8	protein_coding	GLUD1	chr10	87094161	87191468	+	ENSG00000122376.10	protein_coding	FAM35A	-705
chr8	23458601	23484971	+	ENSG00000253390.1	lincRNA	CTC-756D1.2	chr8	23385783	23457695	-	ENSG00000197217.11	protein_coding	ENTPD4	906
chr10	46582782	46598145	-	ENSG00000231187.2	antisense	RP11-38L15.3	chr10	46597918	46612154	+	ENSG00000229227.7	lincRNA	RP11-38L15.2	-227
chr9	122159908	122200088	+	ENSG00000185681.11	protein_coding	MORN5	chr9	122144058	122159819	-	ENSG00000119421.6	protein_coding	NDUFA8	89
chr8	126552442	126558393	-	ENSG00000168672.3	protein_coding	FAM84B	chr8	126557875	126713415	+	ENSG00000254286.4	antisense	RP11-89K10.1	-518
chr19	781002	781862	-	ENSG00000272473.1	lincRNA	AC006273.4	chr19	782755	785080	+	ENSG00000267530.2	lincRNA	AC006273.5	893
chr20	23010209	23030785	-	ENSG00000230492.1	antisense	RP4-753D10.5	chr20	23031542	23039236	+	ENSG00000234646.4	sense_overlapping	RP4-753D10.3	757
chr17	42609676	42615234	+	ENSG00000131462.6	protein_coding	TUBG1	chr17	42579513	42610623	-	ENSG00000141699.9	protein_coding	FAM134C	-947
chr21	39184469	39184899	+	ENSG00000272991.1	antisense	AF129408.17	chr21	39174769	39183851	-	ENSG00000183527.10	protein_coding	PSMG1	618
chr2	88556741	88627576	-	ENSG00000172071.10	protein_coding	EIF2AK3	chr2	88627539	88631821	+	ENSG00000234028.3	antisense	AC062029.1	-37
chr22	31325804	31346232	-	ENSG00000100105.16	protein_coding	PATZ1	chr22	31346777	31348719	+	ENSG00000213888.3	lincRNA	LINC01521	545
chr1	162561506	162599842	+	ENSG00000117143.12	protein_coding	UAP1	chr1	162560227	162561308	-	ENSG00000259788.1	antisense	RP11-359K18.3	198
chr14	67359997	67386516	+	ENSG00000134001.11	protein_coding	EIF2S1	chr14	67294371	67360265	-	ENSG00000100554.10	protein_coding	ATP6V1D	-268
chr12	8080381	8082163	-	ENSG00000279865.1	TEC	RP11-69M1.6	chr12	8082211	8097771	+	ENSG00000089818.15	protein_coding	NECAP1	48
chr5	96814028	96935809	-	ENSG00000247121.5	antisense	CTD-2260A17.2	chr5	96935394	97037515	+	ENSG00000113441.14	protein_coding	LNPEP	-415
chr16	88663298	88687186	+	ENSG00000260630.5	antisense	SNAI3-AS1	chr16	88651935	88663161	-	ENSG00000167508.9	protein_coding	MVD	137
chr6	88610272	88963721	-	ENSG00000111880.14	protein_coding	RNGTT	chr6	88964527	88966587	+	ENSG00000280277.1	TEC	RP1-72A23.4	806
chr1	86914648	87109998	+	ENSG00000153936.15	protein_coding	HS2ST1	chr1	86862445	86914424	-	ENSG00000183291.14	protein_coding	2018-09-15	224
chr5	14664664	14699711	+	ENSG00000154124.4	protein_coding	OTULIN	chr5	14661808	14664604	-	ENSG00000261360.1	antisense	CTD-2165H16.4	60
chr14	58265365	58298134	-	ENSG00000257621.6	antisense	PSMA3-AS1	chr14	58298385	58373887	+	ENSG00000032219.17	protein_coding	ARID4A	251
chr2	47789316	47905793	-	ENSG00000138081.18	protein_coding	FBXO11	chr2	47905678	47907810	+	ENSG00000233230.1	antisense	AC079807.2	-115
chr20	21303304	21389827	+	ENSG00000088930.7	protein_coding	XRN2	chr20	21302731	21303704	-	ENSG00000275457.1	antisense	RP1-198K11.5	-400
chr21	44802577	44804717	+	ENSG00000236519.1	antisense	LINC01424	chr21	44768580	44802019	-	ENSG00000184787.17	protein_coding	UBE2G2	558
chr6	146598965	146815462	+	ENSG00000118492.15	protein_coding	ADGB	chr6	146594516	146598931	-	ENSG00000237468.2	lincRNA	RP11-715G15.1	34
chr9	75060573	75088217	-	ENSG00000106733.19	protein_coding	NMRK1	chr9	75088543	75147265	+	ENSG00000134996.11	protein_coding	OSTF1	326
chr2	74483073	74494886	+	ENSG00000115282.18	protein_coding	TTC31	chr2	74471986	74483408	-	ENSG00000135637.12	protein_coding	CCDC142	-335
chr7	44848416	44849568	+	ENSG00000234183.1	antisense	AC004854.4	chr7	44826791	44848083	-	ENSG00000105968.17	protein_coding	H2AFV	333
chr19	52153864	52171643	-	ENSG00000196267.11	protein_coding	ZNF836	chr19	52171158	52177002	+	ENSG00000267927.1	antisense	CTD-2525I3.2	-485
chr12	88581639	88581796	+	ENSG00000252850.1	snRNA	RNU1-117P	chr12	88492793	88580851	-	ENSG00000049130.12	protein_coding	KITLG	788
chr15	81309053	81324183	-	ENSG00000172345.12	protein_coding	STARD5	chr15	81324377	81362037	+	ENSG00000259343.4	antisense	TMC3-AS1	194
chr16	1580527	1610328	+	ENSG00000260989.1	antisense	LA16c-395F10.2	chr16	1579242	1580308	-	ENSG00000260954.1	sense_intronic	LA16c-425C2.1	219
chr18	36829106	37232172	+	ENSG00000150477.13	protein_coding	KIAA1328	chr18	36777647	36829216	-	ENSG00000134779.13	protein_coding	TPGS2	-110
chr12	121777754	121803403	-	ENSG00000139725.6	protein_coding	RHOF	chr12	121804180	121832584	+	ENSG00000139718.9	protein_coding	SETD1B	777
chr19	37497159	37507046	-	ENSG00000266916.4	antisense	ZNF793-AS1	chr19	37506939	37548762	+	ENSG00000188227.11	protein_coding	ZNF793	-107
chr22	24269346	24270134	-	ENSG00000215464.4	processed_pseudogene	AP000354.2	chr22	24270898	24442356	+	ENSG00000258555.4	protein_coding	SPECC1L-ADORA2A	764
chr1	108383736	108421295	-	ENSG00000238118.1	unprocessed_pseudogene	SLC25A24P2	chr1	108420689	108433184	+	ENSG00000224698.1	lincRNA	RP11-131J3.1	-606
chr8	28890394	29064764	+	ENSG00000147421.16	protein_coding	HMBOX1	chr8	28767661	28890242	-	ENSG00000104299.13	protein_coding	INTS9	152
chr1	19215664	19251552	-	ENSG00000127463.12	protein_coding	EMC1	chr1	19251539	19260128	+	ENSG00000053372.4	protein_coding	MRTO4	-13
chr22	20657035	20657116	+	ENSG00000264718.1	miRNA	AC007050.1	chr22	20602595	20656914	-	ENSG00000223553.4	transcribed_unprocessed_pseudogene	SMPD4P1	121
chr15	32586105	32615158	-	ENSG00000262728.4	antisense	RP11-1000B6.8	chr15	32615144	32639949	+	ENSG00000198826.9	protein_coding	ARHGAP11A	-14
chr10	125576522	125683144	-	ENSG00000175018.11	protein_coding	TEX36	chr10	125683229	125709677	+	ENSG00000228021.6	processed_transcript	RP11-383C5.3	85
chr7	144251264	144356181	-	ENSG00000244479.5	antisense	OR2A1-AS1	chr7	144355288	144380632	+	ENSG00000050327.13	protein_coding	ARHGEF5	-893
chr12	121795267	121803906	-	ENSG00000212694.7	lincRNA	LINC01089	chr12	121804180	121832584	+	ENSG00000139718.9	protein_coding	SETD1B	274
chr3	68634916	68635009	+	ENSG00000212095.1	miRNA	AC096922.1	chr3	68633706	68634356	-	ENSG00000244640.1	processed_pseudogene	RP11-436J20.1	560
chr19	2071038	2096673	-	ENSG00000172081.12	protein_coding	MOB3A	chr19	2096429	2099593	+	ENSG00000099840.12	protein_coding	IZUMO4	-244
chr19	52388842	52397766	-	ENSG00000269834.4	processed_transcript	ZNF528-AS1	chr19	52397849	52418412	+	ENSG00000167555.12	protein_coding	ZNF528	83
chr11	124800450	124834487	+	ENSG00000245498.5	antisense	RP11-677M14.7	chr11	124766498	124800673	-	ENSG00000120458.8	protein_coding	MSANTD2	-223
chr15	74478070	74490286	-	ENSG00000260103.2	transcribed_processed_pseudogene	RP11-10O17.1	chr15	74489602	74516959	+	ENSG00000261775.1	lincRNA	RP11-10O17.3	-684
chr12	109999186	110039763	+	ENSG00000076513.15	protein_coding	ANKRD13A	chr12	109997419	109999127	-	ENSG00000280426.1	TEC	RP11-837J7.3	59
chr1	248859164	248864796	+	ENSG00000227237.1	antisense	AL672294.1	chr1	248850006	248859144	-	ENSG00000171163.14	protein_coding	ZNF692	20
chr11	65568482	65570423	-	ENSG00000260233.3	processed_transcript	SSSCA1-AS1	chr11	65570430	65573942	+	ENSG00000173465.6	protein_coding	SSSCA1	7
chr16	28842411	28846408	-	ENSG00000178952.7	protein_coding	TUFM	chr16	28846600	28874212	+	ENSG00000178188.13	protein_coding	SH2B1	192
chr11	126303752	126345749	+	ENSG00000110063.7	protein_coding	DCPS	chr11	126294298	126304318	-	ENSG00000255062.1	antisense	RP11-712L6.5	-566
chr18	3246401	3247086	-	ENSG00000272688.1	lincRNA	RP13-270P17.3	chr18	3247481	3256236	+	ENSG00000101608.11	protein_coding	MYL12A	395
chr19	55338945	55339283	-	ENSG00000276831.1	lincRNA	CTD-2105E13.16	chr19	55339853	55348120	+	ENSG00000133247.12	protein_coding	SUV420H2	570
chrX	147909431	147911817	-	ENSG00000268066.4	processed_transcript	FMR1-AS1	chrX	147911822	147911948	+	ENSG00000274086.1	misc_RNA	FMR1-AS1_2	5
chr16	58059	76355	-	ENSG00000007384.14	protein_coding	RHBDF1	chr16	77007	85853	+	ENSG00000103152.10	protein_coding	MPG	652
chr5	111572102	111572239	-	ENSG00000249619.1	processed_pseudogene	HMGN1P13	chr5	111572236	111572398	+	ENSG00000251099.2	processed_pseudogene	CTD-2367A17.1	-3
chr2	135531455	135725270	+	ENSG00000048991.15	protein_coding	R3HDM1	chr2	135136916	135531236	-	ENSG00000121988.16	protein_coding	ZRANB3	219
chrX	126472885	126473281	+	ENSG00000232177.1	processed_pseudogene	MTND4P24	chrX	126472809	126472882	-	ENSG00000264338.1	miRNA	AL359973.1	3
chr5	154329437	154445850	-	ENSG00000245275.6	antisense	SAP30L-AS1	chr5	154445957	154461054	+	ENSG00000164576.10	protein_coding	SAP30L	107
chr5	31400497	31532196	-	ENSG00000113360.15	protein_coding	DROSHA	chr5	31532266	31555058	+	ENSG00000082213.16	protein_coding	C5orf22	70
chr19	19176903	19192591	-	ENSG00000254901.6	protein_coding	MEF2BNB	chr19	19192229	19201869	+	ENSG00000064490.12	protein_coding	RFXANK	-362
chr19	38915266	38930896	-	ENSG00000104835.13	protein_coding	SARS2	chr19	38930548	38933162	+	ENSG00000128626.10	protein_coding	MRPS12	-348
chr3	49689499	49721529	+	ENSG00000164068.14	protein_coding	RNF123	chr3	49683947	49689501	-	ENSG00000173531.14	protein_coding	MST1	-2
chr11	10511678	10541230	-	ENSG00000110315.5	protein_coding	RNF141	chr11	10541272	10599932	+	ENSG00000177112.6	antisense	MRVI1-AS1	42
chr1	232221938	232222174	-	ENSG00000224436.1	processed_pseudogene	RP11-284L19.1	chr1	232223059	232223141	+	ENSG00000281475.1	miRNA	BX323014.1	885
chr1	232221938	232222174	-	ENSG00000224436.1	processed_pseudogene	RP11-284L19.1	chr1	232222866	232223145	+	ENSG00000242794.2	misc_RNA	RN7SL299P	692
chr4	673580	682033	+	ENSG00000215375.5	protein_coding	MYL5	chr4	672436	674338	-	ENSG00000169020.8	protein_coding	ATP5I	-758
chr19	56536156	56538575	-	ENSG00000267421.5	lincRNA	AC005498.3	chr19	56538948	56556810	+	ENSG00000196867.6	protein_coding	ZFP28	373
chr2	227221052	227325201	-	ENSG00000236432.6	antisense	AC097662.2	chr2	227325151	227357836	+	ENSG00000168958.18	protein_coding	MFF	-50
chr6	46652915	46678193	+	ENSG00000153291.14	protein_coding	SLC25A27	chr6	46549580	46652830	-	ENSG00000146233.6	protein_coding	CYP39A1	85
chr11	64318088	64321811	+	ENSG00000126432.12	protein_coding	PRDX5	chr11	64316460	64318084	-	ENSG00000173113.5	protein_coding	TRMT112	4
chr1	10430102	10452153	+	ENSG00000251503.6	protein_coding	APITD1-CORT	chr1	10429881	10430677	-	ENSG00000271989.1	antisense	RP4-736L20.3	-575
chr19	35124513	35142451	-	ENSG00000153902.12	protein_coding	LGI4	chr19	35143250	35154301	+	ENSG00000221946.6	protein_coding	FXYD7	799
chr6	109440763	109443919	+	ENSG00000135587.7	protein_coding	SMPD2	chr6	109390215	109441171	-	ENSG00000185250.14	protein_coding	PPIL6	-408
chr4	145097932	145129179	+	ENSG00000164163.9	protein_coding	ABCE1	chr4	144967112	145098541	-	ENSG00000164162.11	protein_coding	ANAPC10	-609
chr16	2737076	2752600	-	ENSG00000205913.5	antisense	SRRM2-AS1	chr16	2752329	2772538	+	ENSG00000167978.15	protein_coding	SRRM2	-271
chr1	200669507	200694250	+	ENSG00000260088.1	lincRNA	RP11-92G12.3	chr1	200623896	200669969	-	ENSG00000118197.12	protein_coding	DDX59	-462
chr5	177301198	177303744	-	ENSG00000169228.12	protein_coding	RAB24	chr5	177303774	177306959	+	ENSG00000169230.8	protein_coding	PRELID1	30
chr12	62643982	62935037	-	ENSG00000111110.10	protein_coding	PPM1H	chr12	62935701	62935802	+	ENSG00000252660.1	misc_RNA	Y_RNA	664
chr19	39433207	39435948	-	ENSG00000105193.7	protein_coding	RPS16	chr19	39436156	39476670	+	ENSG00000196235.12	protein_coding	SUPT5H	208
chr22	37010859	37020183	-	ENSG00000128311.12	protein_coding	TST	chr22	37019635	37029822	+	ENSG00000128309.15	protein_coding	MPST	-548
chr11	117015430	117015529	-	ENSG00000264344.1	miRNA	AP000936.2	chr11	117015897	117015992	+	ENSG00000200537.1	misc_RNA	RNY4P6	368
chr3	180989770	181836880	+	ENSG00000242808.6	sense_overlapping	SOX2-OT	chr3	180983709	180989774	-	ENSG00000205981.5	protein_coding	DNAJC19	-4
chr5	144158159	144170714	-	ENSG00000145817.15	protein_coding	YIPF5	chr5	144170832	144485686	+	ENSG00000183775.9	protein_coding	KCTD16	118
chr7	143288215	143307696	+	ENSG00000106144.18	protein_coding	CASP2	chr7	143255264	143287380	-	ENSG00000231840.1	antisense	AC073342.12	835
chr10	97436142	97446017	-	ENSG00000171311.11	protein_coding	EXOSC1	chr10	97446131	97457370	+	ENSG00000171307.17	protein_coding	ZDHHC16	114
chr5	134371179	134391992	+	ENSG00000119048.6	protein_coding	UBE2B	chr5	134286350	134371047	-	ENSG00000006837.10	protein_coding	CDKL3	132
chr12	117099481	117142091	+	ENSG00000258285.1	lincRNA	TESC-AS1	chr12	117038923	117099479	-	ENSG00000088992.16	protein_coding	TESC	2
chr17	51177425	51260163	-	ENSG00000011258.14	protein_coding	MBTD1	chr17	51260528	51297936	+	ENSG00000011260.12	protein_coding	UTP18	365
chr1	587629	594768	+	ENSG00000235146.2	lincRNA	RP5-857K21.2	chr1	585989	588453	-	ENSG00000231709.1	lincRNA	RP5-857K21.1	-824
chr1	203305491	203309602	+	ENSG00000159388.5	protein_coding	BTG2	chr1	203298758	203305309	-	ENSG00000233791.4	lincRNA	LINC01136	182
chr11	33075566	33076460	-	ENSG00000213713.3	processed_pseudogene	PIGCP1	chr11	33076149	33079454	+	ENSG00000280798.1	lincRNA	LINC00294	-311
chr12	105107324	105169134	+	ENSG00000136051.12	protein_coding	KIAA1033	chr12	105102472	105107179	-	ENSG00000257999.1	antisense	RP11-61E11.2	145
chr13	22894656	22916369	-	ENSG00000262619.1	lincRNA	LINC00621	chr13	22915651	22916523	+	ENSG00000234685.1	processed_pseudogene	NUS1P2	-718
chr9	133338323	133348131	-	ENSG00000148297.14	protein_coding	MED22	chr9	133348214	133351426	+	ENSG00000148303.15	protein_coding	RPL7A	83
chr17	21197280	21214624	-	ENSG00000178307.8	protein_coding	TMEM11	chr17	21214331	21230035	+	ENSG00000235530.5	antisense	AC087294.2	-293
chr3	185190624	185281990	-	ENSG00000113790.9	protein_coding	EHHADH	chr3	185282941	185489097	+	ENSG00000073803.12	protein_coding	MAP3K13	951
chr6	29887294	29888268	-	ENSG00000230521.1	unprocessed_pseudogene	HCG4P7	chr6	29887752	29890482	+	ENSG00000206341.7	unprocessed_pseudogene	HLA-H	-516
chr2	61141592	61144969	-	ENSG00000212978.6	processed_transcript	AC016747.3	chr2	61145068	61164829	+	ENSG00000237651.5	protein_coding	C2orf74	99
chr2	74421678	74425755	+	ENSG00000005448.15	protein_coding	WDR54	chr2	74414176	74421591	-	ENSG00000159239.10	protein_coding	C2orf81	87
chrX	47144869	47186813	+	ENSG00000182872.14	protein_coding	RBM10	chrX	47142216	47145504	-	ENSG00000147123.10	protein_coding	NDUFB11	-635
chr19	43596617	43614497	+	ENSG00000226763.4	protein_coding	SRRM5	chr19	43584369	43596135	-	ENSG00000167378.7	protein_coding	IRGQ	482
chr14	74303069	74360008	+	ENSG00000133980.4	protein_coding	VRTN	chr14	74285423	74303056	-	ENSG00000119688.19	protein_coding	ABCD4	13
chr11	29335878	29594295	-	ENSG00000254530.1	lincRNA	RP11-460B17.3	chr11	29594918	29630664	+	ENSG00000255117.4	lincRNA	RP5-1027O15.1	623
chr17	50055968	50090481	+	ENSG00000005884.16	protein_coding	ITGA3	chr17	50050349	50055739	-	ENSG00000246640.1	lincRNA	RP11-1094H24.4	229
chr17	22435390	22439033	+	ENSG00000266885.1	lincRNA	RP11-744K17.2	chr17	22435176	22435392	-	ENSG00000264543.1	processed_pseudogene	RP11-744K17.7	-2
chr12	9240003	9243052	+	ENSG00000237248.4	lincRNA	LINC00987	chr12	9239986	9240331	-	ENSG00000231503.4	processed_pseudogene	PTMAP4	-328
chr19	36008638	36014235	-	ENSG00000248101.2	processed_transcript	AC002116.8	chr19	36014508	36045972	+	ENSG00000267698.1	antisense	AC002116.7	273
chr3	119579212	119579650	-	ENSG00000272967.1	antisense	RP11-190C22.9	chr3	119579268	119589945	+	ENSG00000144843.10	protein_coding	ADPRH	-382
chr11	6481447	6484679	+	ENSG00000132286.10	protein_coding	TIMM10B	chr11	6474683	6481479	-	ENSG00000132254.11	protein_coding	ARFIP2	-32
chr9	69818983	69820739	-	ENSG00000225626.2	lincRNA	C9orf135-AS1	chr9	69820793	69906232	+	ENSG00000204711.7	protein_coding	C9orf135	54
chr3	71276087	71289616	-	ENSG00000277539.1	sense_intronic	RP11-298C2.1	chr3	71289769	71305853	+	ENSG00000244203.2	antisense	FOXP1-AS1	153
chr16	74332402	74368240	-	ENSG00000214331.7	transcribed_unprocessed_pseudogene	RP11-252A24.2	chr16	74367462	74369826	+	ENSG00000261079.1	lincRNA	RP11-252A24.3	-778
chr19	56393656	56399172	+	ENSG00000267454.4	lincRNA	ZNF582-AS1	chr19	56375846	56393545	-	ENSG00000018869.15	protein_coding	ZNF582	111
chr16	67227103	67229278	+	ENSG00000168701.17	protein_coding	TMEM208	chr16	67207139	67227048	-	ENSG00000125122.13	protein_coding	LRRC29	55
chr20	34844720	34872860	-	ENSG00000131067.15	protein_coding	GGT7	chr20	34872146	34927962	+	ENSG00000131069.18	protein_coding	ACSS2	-714
chr17	4785285	4786433	-	ENSG00000182853.10	protein_coding	VMO1	chr17	4787057	4789162	+	ENSG00000280254.1	TEC	RP11-81A22.4	624
chrY	9466955	9490081	+	ENSG00000258992.4	protein_coding	TSPY1	chrY	9458613	9465974	-	ENSG00000225516.5	lincRNA	FAM197Y5	981
chrX	149929527	149938811	-	ENSG00000197021.7	protein_coding	CXorf40B	chrX	149938628	150224580	+	ENSG00000235703.4	antisense	LINC00894	-183
chr11	125893485	125903221	-	ENSG00000110060.7	protein_coding	PUS3	chr11	125903376	125928829	+	ENSG00000109832.11	protein_coding	DDX25	155
chr9	21967753	21995301	-	ENSG00000147889.15	protein_coding	CDKN2A	chr9	21995482	21996013	+	ENSG00000266446.1	sense_intronic	RP11-149I2.4	181
chr6	43014103	43021298	+	ENSG00000124702.16	protein_coding	KLHDC3	chr6	43012094	43013968	-	ENSG00000124733.3	protein_coding	MEA1	135
chr8	124474738	124487914	+	ENSG00000170881.4	protein_coding	RNF139	chr8	124462485	124474576	-	ENSG00000245149.3	lincRNA	RNF139-AS1	162
chr13	77895481	77919768	-	ENSG00000136160.13	protein_coding	EDNRB	chr13	77919689	78617328	+	ENSG00000234377.6	antisense	RNF219-AS1	-79
chr10	32347397	32374488	+	ENSG00000229327.1	antisense	RP11-135A24.2	chr10	32346864	32346946	-	ENSG00000222309.1	miRNA	AL391839.1	451
chr11	59669312	59676041	+	ENSG00000255355.1	processed_transcript	AP000640.2	chr11	59636716	59668980	-	ENSG00000166889.13	protein_coding	PATL1	332
chr20	33811304	33854366	+	ENSG00000101421.3	protein_coding	CHMP4B	chr20	33787373	33811097	-	ENSG00000230753.4	antisense	ZNF341-AS1	207
chr15	72376113	72378788	+	ENSG00000260339.1	antisense	HEXA-AS1	chr15	72284727	72375981	-	ENSG00000260729.1	protein_coding	RP11-106M3.2	132
chr15	72376113	72378788	+	ENSG00000260339.1	antisense	HEXA-AS1	chr15	72340919	72376476	-	ENSG00000213614.8	protein_coding	HEXA	-363
chr7	95596682	95613719	+	ENSG00000231170.4	antisense	AC002451.3	chr7	95583499	95596491	-	ENSG00000004799.7	protein_coding	PDK4	191
chrX	136840931	136847797	-	ENSG00000232611.1	lincRNA	RP11-1114A5.4	chrX	136847384	136848034	+	ENSG00000225400.1	processed_pseudogene	RP11-1114A5.5	-413
chr12	4809176	4813412	+	ENSG00000151079.7	protein_coding	KCNA6	chr12	4806542	4808641	-	ENSG00000256988.1	lincRNA	RP11-234B24.4	535
chr1	89633140	89933250	+	ENSG00000271949.1	protein_coding	RP11-302M6.4	chr1	89583241	89632894	-	ENSG00000231999.5	antisense	FLJ27354	246
chr1	247936061	247937513	-	ENSG00000226191.3	processed_pseudogene	CLK3P2	chr1	247937191	248100922	+	ENSG00000196071.3	protein_coding	OR2L13	-322
chr6	25726909	25727292	+	ENSG00000146047.5	protein_coding	HIST1H2BA	chr6	25726132	25726527	-	ENSG00000164508.4	protein_coding	HIST1H2AA	382
chr16	73060470	73062316	+	ENSG00000271009.2	lincRNA	RP11-346C20.3	chr16	72782885	73059698	-	ENSG00000140836.13	protein_coding	ZFHX3	772
chr2	90099156	90099391	-	ENSG00000279831.1	pseudogene	AC243981.1	chr2	90100236	90100738	+	ENSG00000241244.1	IG_V_gene	IGKV1D-16	845
chr10	61406643	61453450	-	ENSG00000196932.10	protein_coding	TMEM26	chr10	61452639	61481956	+	ENSG00000237233.2	antisense	TMEM26-AS1	-811
chr14	60396469	60515543	-	ENSG00000179008.7	protein_coding	C14orf39	chr14	60515119	60554916	+	ENSG00000258670.1	antisense	RP11-1042B17.3	-424
chr13	51932673	52011494	-	ENSG00000123191.12	protein_coding	ATP7B	chr13	52012398	52029664	+	ENSG00000253710.2	protein_coding	ALG11	904
chr16	2155698	2178129	+	ENSG00000131653.11	protein_coding	TRAF7	chr16	2154797	2155358	-	ENSG00000260260.1	lincRNA	SNHG19	340
chr16	2155698	2178129	+	ENSG00000131653.11	protein_coding	TRAF7	chr16	2155023	2155105	-	ENSG00000206630.1	snoRNA	SNORD60	593
chr16	2155698	2178129	+	ENSG00000131653.11	protein_coding	TRAF7	chr16	2155025	2155104	-	ENSG00000281010.1	snoRNA	snoR1	594
chr19	35059059	35106304	-	ENSG00000227392.1	antisense	HPN-AS1	chr19	35105969	35107318	+	ENSG00000179066.7	lincRNA	CTD-2527I21.15	-335
chr2	212999691	213152427	-	ENSG00000030419.15	protein_coding	IKZF2	chr2	213152970	213153659	+	ENSG00000270659.1	lincRNA	RP11-105N14.1	543
chr4	56393362	56435615	-	ENSG00000128059.7	protein_coding	PPAT	chr4	56435741	56464579	+	ENSG00000128050.7	protein_coding	PAICS	126
chr2	171317405	171434802	-	ENSG00000123600.17	protein_coding	METTL8	chr2	171434217	171485052	+	ENSG00000115827.12	protein_coding	DCAF17	-585
chr11	68030617	68036644	+	ENSG00000110717.9	protein_coding	NDUFS8	chr11	68024809	68030461	-	ENSG00000255306.1	antisense	RP5-901A4.1	156
chr10	8050450	8053484	-	ENSG00000197308.7	lincRNA	GATA3-AS1	chr10	8053604	8075198	+	ENSG00000107485.14	protein_coding	GATA3	120
chr7	67302621	67321526	+	ENSG00000106610.13	transcribed_unprocessed_pseudogene	STAG3L4	chr7	67295608	67302907	-	ENSG00000067601.7	transcribed_unprocessed_pseudogene	PMS2P4	-286
chrX	108736011	108738903	+	ENSG00000237863.2	antisense	RP6-24A23.3	chrX	108732482	108736409	-	ENSG00000133124.11	protein_coding	IRS4	-398
chr14	22556640	22559037	+	ENSG00000259003.1	lincRNA	AE000662.92	chr14	22556311	22557062	-	ENSG00000259054.1	lincRNA	AE000662.93	-422
chr6	99993944	100076413	+	ENSG00000229315.5	antisense	MCHR2-AS1	chr6	99919910	99994247	-	ENSG00000152034.9	protein_coding	MCHR2	-303
chr12	120503274	120534434	-	ENSG00000110871.13	protein_coding	COQ5	chr12	120533480	120577594	+	ENSG00000022840.14	protein_coding	RNF10	-954
chr15	82725873	82738904	-	ENSG00000259315.1	transcribed_processed_pseudogene	RP11-752G15.9	chr15	82738386	82739122	+	ENSG00000279758.1	TEC	RP11-752G15.10	-518
chr20	62804835	62814000	+	ENSG00000060491.15	protein_coding	OGFR	chr20	62800627	62805587	-	ENSG00000229873.1	antisense	OGFR-AS1	-752
chr9	113407235	113410672	-	ENSG00000148229.11	protein_coding	POLE3	chr9	113410054	113429684	+	ENSG00000157653.10	protein_coding	C9orf43	-618
chr5	135333900	135399914	-	ENSG00000113648.15	protein_coding	H2AFY	chr5	135399280	135401296	+	ENSG00000270021.1	antisense	CTC-203F4.2	-634
chr11	60924463	60937159	+	ENSG00000006118.13	protein_coding	TMEM132A	chr11	60918469	60925397	-	ENSG00000256196.1	antisense	RP11-881M11.4	-934
chrM	5761	5826	-	ENSG00000210140.1	Mt_tRNA	MT-TC	chrM	5904	7445	+	ENSG00000198804.2	protein_coding	MT-CO1	78
chr8	80484561	80485619	-	ENSG00000251867.3	antisense	RP11-48B3.5	chr8	80485619	80526265	+	ENSG00000205189.10	protein_coding	ZBTB10	0
chr2	37231631	37253403	+	ENSG00000003509.14	protein_coding	NDUFAF7	chr2	37201612	37231713	-	ENSG00000115816.12	protein_coding	CEBPZ	-82
chr18	36179996	36187448	-	ENSG00000260552.1	antisense	RP11-49I11.1	chr18	36187519	36272157	+	ENSG00000075643.5	protein_coding	MOCOS	71
chr8	142834247	142916506	+	ENSG00000104499.5	protein_coding	GML	chr8	142834138	142834940	-	ENSG00000253728.4	antisense	RP11-706C16.5	-693
chr11	5938751	5944984	+	ENSG00000255257.1	lincRNA	AC025016.1	chr11	5663557	5938619	-	ENSG00000132256.17	protein_coding	TRIM5	132
chr5	473310	524332	-	ENSG00000066230.9	protein_coding	SLC9A3	chr5	524705	526594	+	ENSG00000250385.1	antisense	RP11-310P5.2	373
chr9	35609533	35646810	-	ENSG00000137101.11	protein_coding	CD72	chr9	35646270	35647099	+	ENSG00000227933.1	antisense	RP11-331F9.4	-540
chr2	172099439	172102900	-	ENSG00000115844.9	protein_coding	DLX2	chr2	172103006	172109982	+	ENSG00000236651.1	lincRNA	DLX2-AS1	106
chr10	121928312	121951965	+	ENSG00000226864.1	antisense	ATE1-AS1	chr10	121740421	121928801	-	ENSG00000107669.16	protein_coding	ATE1	-489
chrX	27517771	27517881	-	ENSG00000223391.2	processed_pseudogene	GS1-309P15.3	chrX	27517884	27519759	+	ENSG00000238247.1	processed_pseudogene	GS1-309P15.4	3
chr19	8346517	8347687	+	ENSG00000268884.1	processed_pseudogene	CTD-2550O8.7	chr19	8346010	8346096	-	ENSG00000265364.1	miRNA	AC010323.1	421
chr7	139561570	139777778	-	ENSG00000064393.14	protein_coding	HIPK2	chr7	139777051	140020325	+	ENSG00000059377.14	protein_coding	TBXAS1	-727
chr9	128128529	128130628	+	ENSG00000232850.3	lincRNA	PTGES2-AS1	chr9	128120693	128128462	-	ENSG00000148334.13	protein_coding	PTGES2	67
chr8	98996763	99013044	-	ENSG00000253948.1	lincRNA	RP11-410L14.2	chr8	99013266	99877580	+	ENSG00000132549.17	protein_coding	VPS13B	222
chr2	200973718	201071671	-	ENSG00000155744.8	protein_coding	FAM126B	chr2	201071433	201085750	+	ENSG00000119013.7	protein_coding	NDUFB3	-238
chr15	74957219	75021496	+	ENSG00000198794.10	protein_coding	SCAMP5	chr15	74954416	74957464	-	ENSG00000178718.6	protein_coding	RPP25	-245
chr6	99542380	99568973	-	ENSG00000112237.11	protein_coding	CCNC	chr6	99568097	99569096	+	ENSG00000272017.1	antisense	RP1-199J3.7	-876
chr6	36386831	36393462	+	ENSG00000224666.3	antisense	RP1-50J22.4	chr6	36354091	36387800	-	ENSG00000010030.12	protein_coding	ETV7	-969
chr2	199911256	199955935	+	ENSG00000178074.5	protein_coding	C2orf69	chr2	199867396	199911159	-	ENSG00000232732.8	processed_transcript	AC073043.1	97
chr2	82817538	82818061	-	ENSG00000224695.1	processed_pseudogene	MTND6P7	chr2	82818131	82819264	+	ENSG00000227789.1	processed_pseudogene	AC098817.3	70
chr8	144107726	144118315	+	ENSG00000179698.12	protein_coding	KIAA1875	chr8	144098633	144108124	-	ENSG00000179526.15	protein_coding	SHARPIN	-398
chr6	131950946	132077393	+	ENSG00000227220.1	antisense	RP11-69I8.3	chr6	131948176	131951373	-	ENSG00000118523.5	protein_coding	CTGF	-427
chr20	37983007	38033468	-	ENSG00000101407.11	protein_coding	TTI1	chr20	38033546	38127780	+	ENSG00000101413.10	protein_coding	RPRD1B	78
chr15	40874433	40874595	+	ENSG00000274798.1	lincRNA	CTD-2129N1.1	chr15	40872214	40874289	-	ENSG00000104140.6	protein_coding	RHOV	144
chr16	46407	53628	-	ENSG00000161980.5	protein_coding	POLR3K	chr16	53010	57669	+	ENSG00000161981.9	protein_coding	SNRNP25	-618
chr11	66592821	66606019	+	ENSG00000173992.7	protein_coding	CCS	chr11	66590176	66593083	-	ENSG00000182791.4	protein_coding	CCDC87	-262
chr16	88191486	88193667	-	ENSG00000261816.1	lincRNA	RP11-863P13.2	chr16	88194281	88195217	+	ENSG00000260420.2	lincRNA	LA16c-444G7.2	614
chr8	124996985	124998198	-	ENSG00000253513.1	antisense	RP11-6D1.3	chr8	124998497	125022283	+	ENSG00000104549.10	protein_coding	SQLE	299
chr16	4788397	4796491	+	ENSG00000267795.4	protein_coding	SMIM22	chr16	4777669	4788521	-	ENSG00000140623.12	protein_coding	2018-09-12	-124
chr21	44932814	44939913	-	ENSG00000183250.10	lincRNA	LINC01547	chr21	44940010	44976989	+	ENSG00000160256.11	protein_coding	FAM207A	97
chr11	62662816	62665217	-	ENSG00000278615.3	protein_coding	C11orf98	chr11	62665422	62665570	+	ENSG00000206597.1	snoRNA	SNORA57	205
chr2	73228006	73233238	-	ENSG00000135617.3	protein_coding	PRADC1	chr2	73233420	73253021	+	ENSG00000135624.14	protein_coding	CCT7	182
chr14	35121846	35277614	+	ENSG00000100890.14	protein_coding	KIAA0391	chr14	35085467	35122517	-	ENSG00000092020.9	protein_coding	PPP2R3C	-671
chr18	61748176	61756646	+	ENSG00000260440.2	lincRNA	LINC01544	chr18	61592375	61748832	-	ENSG00000267175.4	lincRNA	RP11-879F14.1	-656
chr11	22338097	22379503	+	ENSG00000091664.7	protein_coding	SLC17A6	chr11	22283730	22338245	-	ENSG00000254768.4	antisense	CTD-2140G10.2	-148
chr1	2632568	2636620	+	ENSG00000237058.1	antisense	RP13-436F16.1	chr1	2590639	2632990	-	ENSG00000142606.14	protein_coding	MMEL1	-422
chr1	149861271	149862504	+	ENSG00000264207.1	antisense	RP11-196G18.23	chr1	149854045	149861210	-	ENSG00000270276.2	protein_coding	HIST2H4B	61
chr11	3218332	3223131	+	ENSG00000236301.5	antisense	MRGPRG-AS1	chr11	3217944	3218813	-	ENSG00000182170.3	protein_coding	MRGPRG	-481
chr6	159165899	159170007	-	ENSG00000233682.3	antisense	RP11-13P5.2	chr6	159169397	159272109	+	ENSG00000164694.15	protein_coding	FNDC1	-610
chr6	169740114	169751587	-	ENSG00000184786.5	protein_coding	TCTE3	chr6	169751622	169781584	+	ENSG00000130023.14	protein_coding	ERMARD	35
chr8	144079874	144079942	+	ENSG00000276472.1	miRNA	MIR6847	chr8	144078002	144079265	-	ENSG00000255224.1	antisense	CTD-3065J16.9	609
chr2	53970838	54305300	+	ENSG00000170634.11	protein_coding	ACYP2	chr2	53864067	53970840	-	ENSG00000068878.13	protein_coding	PSME4	-2
chr10	35098006	35127020	-	ENSG00000230534.5	antisense	RP11-297A16.2	chr10	35126791	35212958	+	ENSG00000095794.18	protein_coding	CREM	-229
chr1	160215715	160262531	-	ENSG00000132716.17	protein_coding	DCAF8	chr1	160261744	160262778	+	ENSG00000228606.1	antisense	RP11-574F21.2	-787
chr15	58865175	59097419	+	ENSG00000157450.14	protein_coding	RNF111	chr15	58856831	58865063	-	ENSG00000259353.1	antisense	RP11-30K9.5	112
chr1	111117333	111140216	-	ENSG00000156171.13	protein_coding	DRAM2	chr1	111139627	111185102	+	ENSG00000134255.12	protein_coding	CEPT1	-589
chr17	42980565	42993690	+	ENSG00000198863.6	protein_coding	RUNDC1	chr17	42950526	42980528	-	ENSG00000108825.16	protein_coding	PTGES3L-AARSD1	37
chr17	42980565	42993690	+	ENSG00000198863.6	protein_coding	RUNDC1	chr17	42968088	42980433	-	ENSG00000267060.4	protein_coding	PTGES3L	132
chr1	3059615	3068437	-	ENSG00000177133.9	antisense	LINC00982	chr1	3069168	3438621	+	ENSG00000142611.15	protein_coding	PRDM16	731
chr13	95693983	95694495	-	ENSG00000227714.1	processed_pseudogene	MTND6P18	chr13	95694569	95695705	+	ENSG00000232373.2	processed_pseudogene	MTCYBP3	74
chr3	45689056	45745424	+	ENSG00000211456.9	protein_coding	SACM1L	chr3	45679043	45689134	-	ENSG00000230530.1	antisense	LIMD1-AS1	-78
chr20	3888839	3929882	+	ENSG00000125779.20	protein_coding	PANK2	chr20	3888239	3888868	-	ENSG00000229539.1	antisense	RP11-119B16.2	-29
chr15	42273233	42356935	+	ENSG00000214013.8	protein_coding	GANC	chr15	42210452	42273663	-	ENSG00000103978.14	protein_coding	TMEM87A	-430
chr6	711533	750729	+	ENSG00000271727.1	lincRNA	RP11-532F6.4	chr6	708592	711405	-	ENSG00000272463.1	lincRNA	RP11-532F6.3	128
chr4	108810721	109302657	-	ENSG00000188517.13	protein_coding	COL25A1	chr4	109303035	109316135	+	ENSG00000246774.1	lincRNA	AC004051.2	378
chr11	76654169	76656712	-	ENSG00000254810.1	lincRNA	RP11-672A2.4	chr11	76657056	76663866	+	ENSG00000236304.1	antisense	AP001189.4	344
chr6	31879759	31897687	-	ENSG00000204371.10	protein_coding	EHMT2	chr6	31897785	31945672	+	ENSG00000166278.13	protein_coding	C2	98
chr16	75556392	75557059	+	ENSG00000276408.1	lincRNA	RP11-490B18.5	chr16	75536744	75556286	-	ENSG00000205084.9	protein_coding	TMEM231	106
chr5	112419583	112420978	+	ENSG00000278921.2	lincRNA	EPB41L4A-AS2	chr5	112142441	112419316	-	ENSG00000129595.11	protein_coding	EPB41L4A	267
chr6	138692548	138697288	+	ENSG00000225177.4	antisense	RP11-390P2.4	chr6	138422043	138692571	-	ENSG00000135540.10	protein_coding	NHSL1	-23
chr4	58780626	58984152	-	ENSG00000251339.4	lincRNA	RP11-506N2.1	chr4	58984282	59046959	+	ENSG00000251266.1	lincRNA	RP11-340A13.2	130
chr7	98252379	98310441	+	ENSG00000164713.8	protein_coding	BRI3	chr7	98214624	98252251	-	ENSG00000205356.8	protein_coding	TECPR1	128
chr3	161083883	161105384	-	ENSG00000169255.12	protein_coding	B3GALNT1	chr3	161104696	161253532	+	ENSG00000169251.11	protein_coding	NMD3	-688
chr5	4974690	5034267	-	ENSG00000250481.1	lincRNA	CTD-2247C11.1	chr5	5034359	5070004	+	ENSG00000215231.6	lincRNA	LINC01020	92
chr3	186789880	186807058	-	ENSG00000163918.9	protein_coding	RFC4	chr3	186807692	186818121	+	ENSG00000231724.1	antisense	RP11-573D15.3	634
chr4	158666679	158672255	-	ENSG00000205208.4	protein_coding	C4orf46	chr4	158672125	158709623	+	ENSG00000171503.10	protein_coding	ETFDH	-130
chr10	46759019	46786770	-	ENSG00000265366.5	transcribed_unprocessed_pseudogene	GLUD1P7	chr10	46786674	46811989	+	ENSG00000204177.9	transcribed_unprocessed_pseudogene	BMS1P1	-96
chr12	55954105	55973317	-	ENSG00000185664.13	protein_coding	PMEL	chr12	55973913	55996683	+	ENSG00000111540.14	protein_coding	RAB5B	596
chr7	55436056	55572988	-	ENSG00000154978.11	protein_coding	VOPP1	chr7	55573171	55588336	+	ENSG00000223475.1	antisense	RP11-310H4.1	183
chr19	36014508	36045972	+	ENSG00000267698.1	antisense	AC002116.7	chr19	36009120	36014239	-	ENSG00000239382.9	protein_coding	ALKBH6	269
chr16	58157907	58197920	-	ENSG00000070770.7	protein_coding	CSNK2A2	chr16	58197112	58217805	+	ENSG00000260867.1	antisense	RP11-459F6.1	-808
chr5	62403972	62628582	+	ENSG00000086200.15	protein_coding	IPO11	chr5	62387254	62403939	-	ENSG00000086189.8	protein_coding	DIMT1	33
chr1	165698750	165709968	+	ENSG00000215838.4	transcribed_processed_pseudogene	RP11-466F5.6	chr1	165662216	165698863	-	ENSG00000143149.11	protein_coding	ALDH9A1	-113
chr1	155562042	155563944	+	ENSG00000235919.4	antisense	ASH1L-AS1	chr1	155335268	155562807	-	ENSG00000116539.9	protein_coding	ASH1L	-765
chr1	156641390	156659532	+	ENSG00000132692.17	protein_coding	BCAN	chr1	156637783	156641004	-	ENSG00000272068.1	lincRNA	RP11-284F21.9	386
chr16	2852727	2858170	-	ENSG00000005001.8	protein_coding	PRSS22	chr16	2857898	2859726	+	ENSG00000263325.1	antisense	LA16c-325D7.1	-272
chr12	48995149	48999309	-	ENSG00000181418.7	protein_coding	DDN	chr12	48998367	49019235	+	ENSG00000257913.2	antisense	RP11-386G11.5	-942
chr17	70166961	70169402	-	ENSG00000267365.1	antisense	KCNJ2-AS1	chr17	70168673	70180048	+	ENSG00000123700.4	protein_coding	KCNJ2	-729
chr5	6599239	6633291	-	ENSG00000037474.13	protein_coding	NSUN2	chr5	6633343	6674386	+	ENSG00000145545.10	protein_coding	SRD5A1	52
chr1	1615415	1630610	+	ENSG00000197530.11	protein_coding	MIB2	chr1	1613758	1615795	-	ENSG00000272106.1	antisense	RP11-345P4.9	-380
chr16	67326798	67385203	+	ENSG00000159708.16	protein_coding	LRRC36	chr16	67289428	67326763	-	ENSG00000168676.9	protein_coding	KCTD19	35
chr2	216868012	216869156	+	ENSG00000227021.1	lincRNA	AC007557.3	chr2	216866332	216867813	-	ENSG00000237479.1	antisense	AC007557.2	199
chrX	24146225	24149654	-	ENSG00000234230.1	antisense	ZFX-AS1	chrX	24149173	24216255	+	ENSG00000005889.14	protein_coding	ZFX	-481
chr18	5236724	5238598	-	ENSG00000264575.1	lincRNA	LINC00526	chr18	5237826	5246508	+	ENSG00000263753.5	lincRNA	LINC00667	-772
chr21	42472486	42496354	-	ENSG00000160188.8	protein_coding	RSPH1	chr21	42496008	42581440	+	ENSG00000160190.12	protein_coding	SLC37A1	-346
chr10	49299193	49327487	+	ENSG00000177354.10	protein_coding	C10orf71	chr10	49296112	49299018	-	ENSG00000236208.1	antisense	C10orf71-AS1	175
chr20	50934867	50958555	-	ENSG00000000419.11	protein_coding	DPM1	chr20	50958826	50963931	+	ENSG00000124217.4	protein_coding	MOCS3	271
chr16	2047465	2088720	+	ENSG00000103197.15	protein_coding	TSC2	chr16	2039815	2047866	-	ENSG00000065057.6	protein_coding	NTHL1	-401
chr3	154024401	154121332	-	ENSG00000243069.6	processed_transcript	ARHGEF26-AS1	chr3	154121003	154257827	+	ENSG00000114790.11	protein_coding	ARHGEF26	-329
chr17	7686071	7703502	+	ENSG00000141499.15	protein_coding	WRAP53	chr17	7685260	7686371	-	ENSG00000262251.1	sense_intronic	RP11-199F11.2	-300
chr9	136483495	136486067	+	ENSG00000196366.3	lincRNA	C9orf163	chr9	136440096	136483759	-	ENSG00000148396.17	protein_coding	SEC16A	-264
chr9	214854	465259	+	ENSG00000107099.14	protein_coding	DOCK8	chr9	212824	215741	-	ENSG00000183784.6	protein_coding	C9orf66	-887
chr15	48312353	48331856	-	ENSG00000259488.2	antisense	RP11-154J22.1	chr15	48331011	48343373	+	ENSG00000128951.12	protein_coding	DUT	-845
chr7	156994051	157010651	-	ENSG00000130675.13	protein_coding	MNX1	chr7	157010805	157016426	+	ENSG00000243479.3	lincRNA	MNX1-AS1	154
chr12	48904110	48931840	+	ENSG00000139537.9	protein_coding	CCDC65	chr12	48903418	48903813	-	ENSG00000239617.1	processed_pseudogene	RP11-302B13.1	297
chr16	35207903	35208236	-	ENSG00000261274.1	processed_pseudogene	RP11-244B22.5	chr16	35208506	35208571	+	ENSG00000264479.1	miRNA	AC023824.1	270
chr16	35207903	35208236	-	ENSG00000261274.1	processed_pseudogene	RP11-244B22.5	chr16	35207937	35284146	+	ENSG00000260958.2	lincRNA	RP11-488I20.8	-299
chr3	81612790	81613072	+	ENSG00000240404.1	processed_pseudogene	RP11-142L1.3	chr3	81612238	81612805	-	ENSG00000241319.1	processed_pseudogene	SETP6	-15
chr8	23068229	23083619	+	ENSG00000246130.1	antisense	RP11-875O11.2	chr8	23020133	23069179	-	ENSG00000120889.11	protein_coding	TNFRSF10B	-950
chr19	49877425	49888749	+	ENSG00000104946.9	protein_coding	TBC1D17	chr19	49861204	49878351	-	ENSG00000039650.8	protein_coding	PNKP	-926
chr3	182783236	182793394	-	ENSG00000240063.1	antisense	RP11-225N10.1	chr3	182793500	182921635	+	ENSG00000058063.14	protein_coding	ATP11B	106
chr18	33552123	33578187	-	ENSG00000267642.1	lincRNA	RP11-258B16.1	chr18	33578615	33751192	+	ENSG00000141431.8	protein_coding	ASXL3	428
chr2	131492813	131521573	+	ENSG00000152117.16	transcribed_processed_pseudogene	AC093838.4	chr2	131464900	131492743	-	ENSG00000173272.12	protein_coding	MZT2A	70
chr17	40628797	40665141	-	ENSG00000264058.1	protein_coding	KRT222	chr17	40665624	40665723	+	ENSG00000271876.1	miRNA	AC073508.1	483
chr11	76381313	76414619	+	ENSG00000179240.7	protein_coding	RP11-111M22.2	chr11	76349956	76380971	-	ENSG00000137492.6	protein_coding	PRKRIR	342
chr16	84117051	84117571	+	ENSG00000260018.1	antisense	RP11-505K9.1	chr16	84053761	84116906	-	ENSG00000140943.15	protein_coding	MBTPS1	145
chr19	39532412	39534422	+	ENSG00000269792.1	antisense	CTB-60E11.9	chr19	39530990	39532854	-	ENSG00000176401.5	protein_coding	EID2B	-442
chr7	17298622	17346152	+	ENSG00000106546.11	protein_coding	AHR	chr7	17279834	17299357	-	ENSG00000237773.4	antisense	AC003075.4	-735
chr1	28589323	28643085	-	ENSG00000120656.10	protein_coding	TAF12	chr1	28643228	28648581	+	ENSG00000229388.1	lincRNA	RP11-442N24__B.1	143
chr14	70722526	70809534	-	ENSG00000006432.14	protein_coding	MAP3K9	chr14	70810205	70815403	+	ENSG00000259153.1	lincRNA	RP6-65G23.3	671
chr11	134253495	134265855	+	ENSG00000151498.10	protein_coding	ACAD8	chr11	134248279	134253370	-	ENSG00000151500.13	protein_coding	THYN1	125
chr11	9434165	9434251	+	ENSG00000278792.1	miRNA	AC132192.1	chr11	9430356	9433486	-	ENSG00000254397.1	antisense	CTD-2371O3.2	679
chr1	52056125	52090716	+	ENSG00000134717.16	protein_coding	BTF3L4	chr1	52020131	52056171	-	ENSG00000117862.10	protein_coding	TXNDC12	-46
chr4	44622065	44678556	-	ENSG00000177752.13	protein_coding	YIPF7	chr4	44678427	44700926	+	ENSG00000151806.12	protein_coding	GUF1	-129
chr8	38269697	38382272	-	ENSG00000147548.15	protein_coding	WHSC1L1	chr8	38382364	38383461	+	ENSG00000272092.1	lincRNA	RP11-350N15.5	92
chr14	105419820	105470729	+	ENSG00000182979.16	protein_coding	MTA1	chr14	105416884	105419739	-	ENSG00000251602.5	antisense	RP11-521B24.3	81
chr5	1801400	1816605	+	ENSG00000145494.10	protein_coding	NDUFS6	chr5	1798386	1801366	-	ENSG00000171421.11	protein_coding	MRPL36	34
chr1	75724347	75787575	+	ENSG00000117054.12	protein_coding	ACADM	chr1	75710003	75724011	-	ENSG00000178193.5	antisense	RP4-682C21.5	336
chr3	128075810	128079056	+	ENSG00000239608.1	antisense	RUVBL1-AS1	chr3	128075073	128075249	-	ENSG00000222627.1	snRNA	RNU2-37P	561
chr5	5140330	5320304	+	ENSG00000145536.14	protein_coding	ADAMTS16	chr5	5132780	5140054	-	ENSG00000250579.1	antisense	CTD-2297D10.2	276
chr12	48789147	48790535	+	ENSG00000257660.4	lincRNA	RP11-579D7.4	chr12	48766194	48789037	-	ENSG00000174233.10	protein_coding	ADCY6	110
chr17	8088056	8088147	+	ENSG00000264005.1	miRNA	MIR4314	chr17	8072636	8087703	-	ENSG00000179477.8	protein_coding	ALOX12B	353
chr7	7566872	7608929	+	ENSG00000164654.14	protein_coding	MIOS	chr7	7552462	7566996	-	ENSG00000272894.4	lincRNA	RP5-1159O4.1	-124
chr6	166999182	167052713	+	ENSG00000213066.10	protein_coding	FGFR1OP	chr6	166969626	166999065	-	ENSG00000227598.1	antisense	RP1-167A14.2	117
chr17	74213514	74262020	+	ENSG00000141540.9	protein_coding	TTYH2	chr17	74209980	74213342	-	ENSG00000246731.2	antisense	MGC16275	172
chr1	151050971	151070325	-	ENSG00000197622.11	protein_coding	CDC42SE1	chr1	151070578	151125542	+	ENSG00000143458.10	protein_coding	GABPB2	253
chr3	131381671	131388830	+	ENSG00000198585.10	protein_coding	NUDT16	chr3	131325092	131381475	-	ENSG00000250608.1	processed_transcript	RP11-933H2.4	196
chr10	45016080	45147221	-	ENSG00000277757.3	processed_transcript	RP11-285G1.15	chr10	45147394	45171389	+	ENSG00000243349.2	processed_transcript	RP11-445N18.7	173
chr4	145830456	145832980	-	ENSG00000279481.1	TEC	RP11-181K12.1	chr4	145833118	145839580	+	ENSG00000251687.1	antisense	RP11-181K12.2	138
chr9	135907812	135913513	+	ENSG00000238058.1	antisense	RP11-432J22.2	chr9	135808487	135907228	-	ENSG00000130559.17	protein_coding	CAMSAP1	584
chr20	3227417	3239190	-	ENSG00000088836.11	protein_coding	SLC4A11	chr20	3239705	3245382	+	ENSG00000277287.1	lincRNA	RP4-794I6.4	515
chr10	6427143	6580301	-	ENSG00000065675.13	protein_coding	PRKCQ	chr10	6580419	6616452	+	ENSG00000237943.5	processed_transcript	PRKCQ-AS1	118
chr1	44775251	44778779	+	ENSG00000142937.10	protein_coding	RPS8	chr1	44759037	44775810	-	ENSG00000225721.4	antisense	RP11-269F19.2	-559
chr17	3385930	3386833	+	ENSG00000180042.4	unprocessed_pseudogene	OR1R1P	chr17	3278775	3386339	-	ENSG00000262670.4	sense_overlapping	RP11-64J4.2	-409
[truncated: 2,084 more rows]

## Sheet: CG1
chr1	start1	end1	strand1	gene1	gene_type1	gene_name1	chr2	start2	end2	strand2	gene2	gene_type2	gene_name2	distance between TESs
chr11	75422394	75430629	-	ENSG00000149243.14	protein_coding	KLHL35	chr11	75399486	75422280	+	ENSG00000149273.13	protein_coding	RPS3	114
chr16	29464967	29467833	-	ENSG00000258150.4	protein_coding	RP11-345J4.3	chr16	29459889	29464976	+	ENSG00000213648.9	protein_coding	SULT1A4	-9
chr1	145845629	145848953	+	ENSG00000186364.10	protein_coding	NUDT17	chr1	145848522	145859836	-	ENSG00000131788.14	protein_coding	PIAS3	-431
chr19	1103926	1106791	+	ENSG00000167468.15	protein_coding	GPX4	chr19	1107636	1174283	-	ENSG00000064932.14	protein_coding	SBNO2	845
chr20	30403123	30403384	-	ENSG00000238151.1	processed_pseudogene	MLLT10P1	chr20	30402486	30402624	+	ENSG00000221319.1	miRNA	AL441988.1	499
chr17	35744511	35752878	-	ENSG00000270765.4	protein_coding	GAS2L2	chr17	35731649	35743521	+	ENSG00000270885.1	protein_coding	RASL10B	990
chr10	87009785	87015782	-	ENSG00000229969.1	antisense	RP11-96C23.10	chr10	86992406	87010203	+	ENSG00000151303.11	processed_transcript	RP11-96C23.13	-418
chr10	87009785	87015782	-	ENSG00000229969.1	antisense	RP11-96C23.10	chr10	87001636	87009905	+	ENSG00000261011.1	transcribed_unprocessed_pseudogene	RP11-96C23.11	-120
chr6	31718648	31721845	-	ENSG00000204421.2	protein_coding	LY6G6C	chr6	31715356	31717804	+	ENSG00000244355.6	protein_coding	LY6G6D	844
chr6	31718648	31721845	-	ENSG00000204421.2	protein_coding	LY6G6C	chr6	31706904	31717918	+	ENSG00000250641.1	protein_coding	XXbac-BPG32J3.19	730
chr17	44076746	44123702	-	ENSG00000108840.14	protein_coding	HDAC5	chr17	44070735	44076344	+	ENSG00000141349.7	protein_coding	G6PC3	402
chr7	66556889	66557362	-	ENSG00000177418.2	processed_pseudogene	RP4-756H11.4	chr7	66556216	66557065	+	ENSG00000232491.1	processed_pseudogene	SAPCD2P3	-176
chr1	37556919	37566857	+	ENSG00000163879.10	protein_coding	DNALI1	chr1	37566816	37595935	-	ENSG00000134697.11	protein_coding	GNL2	-41
chr17	79089345	79516148	-	ENSG00000167281.17	protein_coding	RBFOX3	chr17	79074939	79088599	+	ENSG00000167280.15	protein_coding	ENGASE	746
chr1	37806979	37809454	+	ENSG00000197982.13	protein_coding	C1orf122	chr1	37809567	37859620	-	ENSG00000188786.9	protein_coding	MTF1	113
chr1	235449923	235504481	-	ENSG00000162885.11	protein_coding	B3GALNT2	chr1	235367360	235448968	+	ENSG00000116957.11	protein_coding	TBCE	955
chr15	34229996	34338060	-	ENSG00000140199.10	protein_coding	SLC12A6	chr15	34224999	34230156	+	ENSG00000128463.11	protein_coding	EMC4	-160
chr17	1003518	1229021	-	ENSG00000159842.13	protein_coding	ABR	chr17	997117	1003671	+	ENSG00000177370.4	protein_coding	TIMM22	-153
chr16	643262	768865	+	ENSG00000102854.13	protein_coding	MSLN	chr16	769428	783370	-	ENSG00000162006.8	protein_coding	MSLNL	563
chr6	32041154	32115334	-	ENSG00000168477.16	protein_coding	TNXB	chr6	32038265	32041670	+	ENSG00000231852.5	protein_coding	CYP21A2	-516
chr18	47105946	47108062	+	ENSG00000267724.1	antisense	RP11-49K24.8	chr18	47107403	47150520	-	ENSG00000167220.10	protein_coding	HDHD2	-659
chr16	287440	352673	-	ENSG00000103126.13	protein_coding	AXIN1	chr16	283152	287215	+	ENSG00000185615.14	protein_coding	PDIA2	225
chr22	23567064	23573507	+	ENSG00000224277.4	antisense	AP000345.2	chr22	23573125	23580308	-	ENSG00000128322.6	protein_coding	IGLL1	-382
chr4	151669786	151670503	+	ENSG00000278978.1	TEC	RP11-164P12.5	chr4	151670504	151761023	-	ENSG00000059691.10	protein_coding	GATB	1
chr11	63838928	63911019	+	ENSG00000072518.19	protein_coding	MARK2	chr11	63911221	63916844	-	ENSG00000167771.5	protein_coding	RCOR2	202
chr5	73132008	73150592	-	ENSG00000251599.1	antisense	RP11-232L2.2	chr5	73120292	73131817	+	ENSG00000157111.11	protein_coding	TMEM171	191
chr7	142941114	142962681	-	ENSG00000197993.6	protein_coding	KEL	chr7	142939343	142940868	+	ENSG00000165131.6	protein_coding	C7orf34	246
chr9	37879400	37904353	-	ENSG00000122696.11	protein_coding	SLC25A51	chr9	37878116	37879493	+	ENSG00000226055.2	processed_pseudogene	PAICSP1	-93
chr14	99971449	100144236	+	ENSG00000196405.11	protein_coding	EVL	chr14	100143957	100160163	-	ENSG00000168350.7	protein_coding	DEGS2	-279
chr7	142855061	142871094	+	ENSG00000106123.10	protein_coding	EPHB6	chr7	142871203	142885762	-	ENSG00000165125.16	protein_coding	TRPV6	109
chr11	67483041	67491103	+	ENSG00000110711.8	protein_coding	AIP	chr11	67491768	67506263	-	ENSG00000110697.11	protein_coding	PITPNM1	665
chr13	37009312	37059713	-	ENSG00000102710.18	protein_coding	SUPT20H	chr13	36998816	37009613	+	ENSG00000120699.11	protein_coding	EXOSC8	-301
chr1	152511791	152512783	-	ENSG00000279850.1	protein_coding	AL135842.1	chr1	152510844	152512177	+	ENSG00000186207.4	protein_coding	LCE5A	-386
chr11	47589664	47594659	-	ENSG00000172247.3	protein_coding	C1QTNF4	chr11	47586693	47589194	+	ENSG00000196666.4	protein_coding	FAM180B	470
chr1	212297448	212299579	+	ENSG00000230063.1	sense_intronic	RP11-384C4.6	chr1	212299495	212331713	-	ENSG00000234915.1	antisense	RP11-384C4.7	-84
chr16	2091436	2095433	+	ENSG00000259933.5	sense_overlapping	RP11-304L19.1	chr16	2094830	2097026	-	ENSG00000261123.1	sense_intronic	RP11-304L19.3	-603
chr17	2030110	2043430	+	ENSG00000108963.16	protein_coding	DPH1	chr17	2043475	2044968	-	ENSG00000263050.1	lincRNA	RP11-667K14.3	45
chr2	233738952	233741957	+	ENSG00000248114.1	unprocessed_pseudogene	AC114812.9	chr2	233742750	233744015	-	ENSG00000227802.1	transcribed_processed_pseudogene	DNAJB3	793
chr9	35561831	35563899	-	ENSG00000215187.8	protein_coding	FAM166B	chr9	35490127	35561898	+	ENSG00000198853.10	protein_coding	RUSC2	-67
chr15	57553955	57555680	+	ENSG00000276772.1	lincRNA	CTD-2515H24.2	chr15	57555951	57556379	-	ENSG00000240874.1	processed_pseudogene	CTD-2515H24.1	271
chr2	131958277	131965535	+	ENSG00000244337.2	lincRNA	AJ239322.3	chr2	131964731	131979873	-	ENSG00000235615.2	lincRNA	AJ239322.1	-804
chr9	37509150	37510299	+	ENSG00000234160.1	antisense	RP11-613M10.6	chr9	37510892	37576349	-	ENSG00000147912.11	protein_coding	FBXO10	593
chr11	67785273	67792335	+	ENSG00000227620.4	unprocessed_pseudogene	ALG1L8P	chr11	67791648	67805336	-	ENSG00000160172.9	transcribed_unprocessed_pseudogene	FAM86C2P	-687
chr18	34892013	34902885	-	ENSG00000278464.1	lincRNA	RP11-96A15.1	chr18	34493290	34891844	+	ENSG00000134769.20	protein_coding	DTNA	169
chr1	209614870	209652466	-	ENSG00000196878.11	protein_coding	LAMB3	chr1	209583717	209613938	+	ENSG00000008118.8	protein_coding	CAMK1G	932
chr1	1312502	1312566	-	ENSG00000274153.1	miRNA	MIR6727	chr1	1308567	1311677	+	ENSG00000169972.10	protein_coding	PUSL1	825
chr17	42700275	42745049	-	ENSG00000108799.11	protein_coding	EZH1	chr17	42682613	42699814	+	ENSG00000108797.10	protein_coding	CNTNAP1	461
chr2	181457202	181536187	+	ENSG00000115232.12	protein_coding	ITGA4	chr2	181536676	181680665	-	ENSG00000188452.12	protein_coding	CERKL	489
chr7	75410322	75416787	+	ENSG00000223705.8	transcribed_unprocessed_pseudogene	NSUN5P1	chr7	75416787	75486271	-	ENSG00000272391.4	protein_coding	POM121C	0
chr5	141187127	141191541	+	ENSG00000177839.6	protein_coding	PCDHB9	chr5	141191599	141194088	-	ENSG00000279375.1	antisense	CH17-140K24.6	58
chr22	20148427	20151065	-	ENSG00000234409.6	protein_coding	AC006547.14	chr22	20129456	20148007	+	ENSG00000099904.14	protein_coding	ZDHHC8	420
chr11	129591493	129612110	+	ENSG00000281386.1	lincRNA	RP11-237N19.3	chr11	129612116	129617269	-	ENSG00000281097.1	lincRNA	LINC01395	6
chr21	25943044	25943145	-	ENSG00000251972.1	snRNA	RNU6-123P	chr21	25928754	25942686	+	ENSG00000233783.6	processed_transcript	AP001442.2	358
chr1	110456505	110457354	-	ENSG00000270380.1	antisense	RP11-470L19.5	chr1	110451200	110457354	+	ENSG00000143125.5	protein_coding	PROK1	-849
chr1	16057769	16073632	-	ENSG00000185519.8	protein_coding	FAM131C	chr1	16043736	16057308	+	ENSG00000184908.16	protein_coding	CLCNKB	461
chr7	74486691	74486955	+	ENSG00000280743.1	misc_RNA	Metazoa_SRP	chr7	74487428	74487540	-	ENSG00000238391.1	rRNA	RNA5SP233	473
chr6	91727159	91727324	+	ENSG00000219087.2	processed_pseudogene	RP3-433F14.2	chr6	91727282	91727505	-	ENSG00000220340.1	processed_pseudogene	RP3-433F14.1	-42
chr7	151232489	151238827	+	ENSG00000033100.13	protein_coding	CHPF2	chr7	151238764	151277896	-	ENSG00000082014.15	protein_coding	SMARCD3	-63
chr2	216805737	216806129	-	ENSG00000234588.1	processed_pseudogene	FABP5P14	chr2	216799608	216805335	+	ENSG00000229352.1	lincRNA	AC007563.3	402
chr19	41350853	41425004	+	ENSG00000255730.3	protein_coding	CTC-435M10.3	chr19	41425359	41428730	-	ENSG00000177191.2	protein_coding	B3GNT8	355
chr12	120740470	120761592	-	ENSG00000255946.1	antisense	RP11-173P15.7	chr12	120725735	120740008	+	ENSG00000122971.7	protein_coding	ACADS	462
chr19	35788876	35797885	-	ENSG00000225872.2	lincRNA	LINC01529	chr19	35774532	35788822	+	ENSG00000004777.17	protein_coding	ARHGAP33	54
chr9	99183373	99184891	+	ENSG00000227269.1	lincRNA	RP11-96L7.2	chr9	99185587	99185866	-	ENSG00000240235.3	misc_RNA	RN7SL794P	696
chr20	41359966	41366827	-	ENSG00000183798.4	protein_coding	EMILIN3	chr20	41340920	41360582	+	ENSG00000132793.10	protein_coding	LPIN3	-616
chr16	4510675	4538828	-	ENSG00000089486.15	protein_coding	CDIP1	chr16	4474690	4510347	+	ENSG00000103415.10	protein_coding	HMOX2	328
chr1	242057085	242060242	+	ENSG00000224625.2	unprocessed_pseudogene	TUBB8P6	chr1	242060490	242062595	-	ENSG00000277099.1	unprocessed_pseudogene	RP11-323D18.5	248
chr10	102394110	102402529	+	ENSG00000077150.16	protein_coding	NFKB2	chr10	102402617	102421539	-	ENSG00000059915.15	protein_coding	PSD	88
chr22	18605355	18605497	+	ENSG00000274625.1	scaRNA	SCARNA17	chr22	18605802	18606102	-	ENSG00000222630.2	misc_RNA	RN7SKP41	305
chr22	18605355	18605497	+	ENSG00000274625.1	scaRNA	SCARNA17	chr22	18605815	18611919	-	ENSG00000275793.1	protein_coding	RIMBP3	318
chr2	202617983	202618881	+	ENSG00000227454.2	unprocessed_pseudogene	MTND4P30	chr2	202619185	202619896	-	ENSG00000233311.1	processed_pseudogene	AC009960.3	304
chr9	127692978	127724873	-	ENSG00000187024.12	protein_coding	PTRH1	chr9	127611760	127692936	+	ENSG00000136854.16	protein_coding	STXBP1	42
chr6	31727038	31730617	-	ENSG00000213722.7	protein_coding	DDAH2	chr6	31718594	31726714	+	ENSG00000204420.7	protein_coding	C6orf25	324
chrX	119222564	119223245	-	ENSG00000270625.1	processed_pseudogene	RP4-555N2.4	chrX	119220782	119221742	+	ENSG00000230170.1	processed_pseudogene	HNRNPA1P28	822
chr11	67317871	67398410	+	ENSG00000172613.6	protein_coding	RAD9A	chr11	67398183	67421183	-	ENSG00000172531.13	protein_coding	PPP1CA	-227
chr12	460364	563509	+	ENSG00000139044.9	protein_coding	B4GALNT3	chr12	564296	663779	-	ENSG00000171840.10	protein_coding	NINJ2	787
chr5	73451498	73453395	+	ENSG00000251604.1	lincRNA	LINC01385	chr5	73454187	73472896	-	ENSG00000251324.1	antisense	LINC01386	792
chr10	73785582	73801797	+	ENSG00000214655.9	protein_coding	ZSWIM8	chr10	73801911	73811798	-	ENSG00000166507.15	protein_coding	NDST2	114
chr14	67617302	67617415	-	ENSG00000201529.1	misc_RNA	Y_RNA	chr14	67614929	67616626	+	ENSG00000259648.1	transcribed_processed_pseudogene	RP11-643G16.4	676
chr14	67617302	67617415	-	ENSG00000201529.1	misc_RNA	Y_RNA	chr14	67616903	67617084	+	ENSG00000281228.1	pseudogene	AL132640.1	218
chr11	3645128	3664416	+	ENSG00000129744.2	protein_coding	ART1	chr11	3665164	3665259	-	ENSG00000200201.1	misc_RNA	Y_RNA	748
chr7	97964405	97964481	-	ENSG00000266668.1	miRNA	MIR5692C2	chr7	97963658	97963726	+	ENSG00000266318.1	miRNA	MIR5692A1	679
chr1	151765709	151766389	+	ENSG00000232937.1	sense_intronic	RP11-98D18.2	chr1	151766486	151767000	-	ENSG00000268288.1	antisense	RP11-98D18.16	97
chr22	40370591	40410289	+	ENSG00000100359.19	protein_coding	SGSM3	chr22	40410281	40636702	-	ENSG00000196588.13	protein_coding	MKL1	-8
chr9	92205356	92210158	+	ENSG00000236115.1	antisense	RP11-62C3.6	chr9	92210207	92293756	-	ENSG00000196305.16	protein_coding	IARS	49
chr10	121956782	121957098	+	ENSG00000276742.1	antisense	RP11-500G22.4	chr10	121957088	121975217	-	ENSG00000107672.13	protein_coding	NSMCE4A	-10
chr12	53064316	53079420	-	ENSG00000167778.7	protein_coding	SPRYD3	chr12	53046969	53064372	+	ENSG00000111077.16	protein_coding	TNS2	-56
chr10	102423245	102432661	-	ENSG00000107874.9	protein_coding	CUEDC2	chr10	102419189	102423136	+	ENSG00000107872.11	protein_coding	FBXL15	109
chr11	93730513	93730646	-	ENSG00000207112.1	snoRNA	SNORA25	chr11	93661639	93730358	+	ENSG00000166004.13	protein_coding	CEP295	155
chr17	58192737	58205174	+	ENSG00000121053.5	protein_coding	EPX	chr17	58205437	58219605	-	ENSG00000011143.15	protein_coding	MKS1	263
chr15	40238759	40277487	+	ENSG00000137843.10	protein_coding	PAK6	chr15	40278176	40307935	-	ENSG00000137841.10	protein_coding	PLCB2	689
chr21	36699133	36749917	+	ENSG00000159263.14	protein_coding	SIM2	chr21	36750888	36990236	-	ENSG00000159267.13	protein_coding	HLCS	971
chr3	10285754	10293449	+	ENSG00000240288.6	antisense	GHRLOS	chr3	10293131	10321178	-	ENSG00000157020.16	protein_coding	SEC13	-318
chr14	102501676	102501779	+	ENSG00000212330.1	snRNA	RNU6-244P	chr14	102501760	102509799	-	ENSG00000156381.7	protein_coding	ANKRD9	-19
chr6	3153669	3157526	-	ENSG00000137267.5	protein_coding	TUBB2A	chr6	3118374	3153578	+	ENSG00000137274.11	protein_coding	BPHL	91
chr10	133390834	133420495	+	ENSG00000254536.1	protein_coding	RP11-108K14.8	chr10	133420666	133424572	-	ENSG00000203772.7	protein_coding	SPRN	171
chr11	111514043	111526755	-	ENSG00000254980.1	antisense	RP11-794P6.6	chr11	111513431	111513538	+	ENSG00000207562.2	miRNA	MIR34C	505
chr14	106637718	106637973	-	ENSG00000254329.1	IG_V_pseudogene	IGHVII-60-1	chr14	106636704	106636763	+	ENSG00000280494.1	miRNA	AC245369.3	955
chr14	106637718	106637973	-	ENSG00000254329.1	IG_V_pseudogene	IGHVII-60-1	chr14	106636672	106636786	+	ENSG00000199480.1	rRNA	RNA5SP389	932
chr19	1815249	1815873	+	ENSG00000267007.1	antisense	CTB-31O20.3	chr19	1816159	1816238	-	ENSG00000223244.1	miRNA	MIR1909	286
chrX	154477769	154479257	-	ENSG00000196976.6	protein_coding	LAGE3	chrX	154458281	154477779	+	ENSG00000130827.6	protein_coding	PLXNA3	-10
chr12	55901413	55932618	-	ENSG00000170473.15	protein_coding	WIBG	chr12	55900300	55900618	+	ENSG00000257569.1	processed_pseudogene	GSTP1P1	795
chr12	122975320	122982907	+	ENSG00000256028.2	processed_transcript	RP11-197N18.2	chr12	122983480	123150015	-	ENSG00000090975.11	protein_coding	PITPNM2	573
chr1	6101793	6180123	-	ENSG00000116254.16	protein_coding	CHD5	chr1	5991466	6101193	+	ENSG00000069424.13	protein_coding	KCNAB2	600
chr22	19046162	19048375	-	ENSG00000273311.1	sense_intronic	DGCR11	chr22	19045256	19045367	+	ENSG00000206739.1	misc_RNA	Y_RNA	795
chr16	31131433	31131877	+	ENSG00000261385.1	antisense	RP11-388M20.2	chr16	31131433	31135762	-	ENSG00000052344.14	protein_coding	PRSS8	-444
chr6	29036021	29076524	+	ENSG00000277661.3	antisense	XXbac-BPG258E24.10	chr6	29076573	29077168	-	ENSG00000228364.1	processed_pseudogene	SAR1P1	49
chr3	126660609	126671939	+	ENSG00000198284.8	transcribed_processed_pseudogene	NUP210P1	chr3	126672106	126673223	-	ENSG00000248850.1	processed_pseudogene	RP11-605F14.2	167
chr6	29800415	29802425	+	ENSG00000261548.1	unprocessed_pseudogene	HLA-P	chr6	29803195	29803991	-	ENSG00000213880.3	processed_pseudogene	RPL7AP7	770
chrX	71103889	71106788	-	ENSG00000204165.5	protein_coding	CXorf65	chrX	71096197	71103535	+	ENSG00000184481.15	protein_coding	FOXO4	354
chr1	148388282	148388363	+	ENSG00000278596.1	miRNA	MIR6077	chr1	148388490	148388651	-	ENSG00000238825.1	snRNA	RNU1-13P	127
chr16	16317444	16350590	+	ENSG00000183889.11	protein_coding	AC138969.4	chr16	16351545	16351653	-	ENSG00000277920.1	unprocessed_pseudogene	RP11-958N24.4	955
chr6	43021645	43034156	+	ENSG00000124541.6	protein_coding	RRP36	chr6	43033897	43034405	-	ENSG00000272223.1	antisense	RP1-20C7.6	-259
chr5	109884610	109885423	-	ENSG00000253224.1	processed_pseudogene	PGAM5P1	chr5	109883182	109884751	+	ENSG00000254106.1	lincRNA	AC011366.3	-141
chr19	6467207	6482557	-	ENSG00000205744.8	protein_coding	DENND1C	chr19	6463777	6467221	+	ENSG00000130545.14	protein_coding	CRB3	-14
chr1	179816184	179818191	-	ENSG00000229407.4	antisense	RP11-12M5.3	chr1	179743163	179816198	+	ENSG00000143340.6	protein_coding	FAM163A	-14
chr1	16197854	16212609	-	ENSG00000142632.15	protein_coding	ARHGEF19	chr1	16197854	16198357	+	ENSG00000234166.1	antisense	ARHGEF19-AS1	-503
chr1	28578538	28582983	-	ENSG00000197989.12	antisense	SNHG12	chr1	28553085	28578545	+	ENSG00000180098.8	protein_coding	TRNAU1AP	-7
chr9	128392007	128393510	-	ENSG00000207955.3	lincRNA	MIR219A2	chr9	128371319	128392016	+	ENSG00000167118.9	protein_coding	URM1	-9
chr9	128392007	128393510	-	ENSG00000207955.3	lincRNA	MIR219A2	chr9	128391461	128392016	+	ENSG00000272593.1	lincRNA	RP11-339B21.11	-9
chrX	116436622	116461458	+	ENSG00000268104.2	protein_coding	SLC6A14	chrX	116461682	116463003	-	ENSG00000204019.4	protein_coding	CT83	224
chr10	71816298	71851369	-	ENSG00000197746.12	protein_coding	PSAP	chr10	71396934	71815947	+	ENSG00000107736.18	protein_coding	CDH23	351
chr4	127781821	127840733	+	ENSG00000164070.10	protein_coding	HSPA4L	chr4	127840198	127844040	-	ENSG00000261668.1	antisense	RP11-50D9.3	-535
chr6	31764310	31765588	-	ENSG00000235663.1	antisense	SAPCD1-AS1	chr6	31762799	31764851	+	ENSG00000228727.7	protein_coding	SAPCD1	-541
chr16	28878405	28904509	+	ENSG00000196296.12	protein_coding	ATP2A1	chr16	28904421	28936526	-	ENSG00000177548.11	protein_coding	RABEP2	-88
chr6	32390510	32393686	+	ENSG00000228962.1	antisense	HCG23	chr6	32393963	32407128	-	ENSG00000204290.9	protein_coding	BTNL2	277
chr11	69004395	69013409	-	ENSG00000172935.8	protein_coding	MRGPRF	chr11	69004394	69005100	+	ENSG00000261276.1	antisense	RP11-554A11.5	-705
chr11	13758111	13758345	-	ENSG00000255088.1	processed_pseudogene	RP11-23B7.4	chr11	13756027	13757560	+	ENSG00000255075.1	processed_pseudogene	CENPUP1	551
chr19	14408819	14419383	-	ENSG00000123136.13	protein_coding	DDX39A	chr19	14380501	14408725	+	ENSG00000123146.18	protein_coding	CD97	94
chr12	131647113	131648121	-	ENSG00000256424.1	lincRNA	RP11-495K9.7	chr12	131645918	131646444	+	ENSG00000279153.1	TEC	RP11-495K9.8	669
chr8	47736909	47739086	-	ENSG00000221869.4	protein_coding	CEBPD	chr8	47260575	47736306	+	ENSG00000164808.15	protein_coding	SPIDR	603
chrX	21374418	21654695	+	ENSG00000149970.13	protein_coding	CNKSR2	chrX	21654690	21658330	-	ENSG00000185915.5	protein_coding	KLHL34	-5
chr17	19063346	19064136	-	ENSG00000262074.5	snoRNA	SNORD3B-2	chr17	19061912	19062669	+	ENSG00000265185.4	snoRNA	SNORD3B-1	677
chr22	41998725	42058456	+	ENSG00000183066.13	protein_coding	WBP2NL	chr22	42058354	42070842	-	ENSG00000198951.10	protein_coding	NAGA	-102
chrX	120258650	120311556	-	ENSG00000125355.14	protein_coding	TMEM255A	chrX	120250752	120258398	+	ENSG00000177485.6	protein_coding	ZBTB33	252
chrX	78129748	78139706	-	ENSG00000187325.4	protein_coding	TAF9B	chrX	78065188	78129296	+	ENSG00000102144.12	protein_coding	PGK1	452
chr6	29672392	29681110	-	ENSG00000204644.8	protein_coding	ZFP57	chr6	29656981	29672372	+	ENSG00000204655.10	protein_coding	MOG	20
chr17	80544819	80966371	+	ENSG00000141564.12	protein_coding	RPTOR	chr17	80966239	80971213	-	ENSG00000261924.1	antisense	CTD-2561B21.5	-132
chrX	49171926	49175239	+	ENSG00000102007.9	protein_coding	PLP2	chrX	49175264	49186528	-	ENSG00000012211.11	protein_coding	PRICKLE3	25
chr3	191641329	191641424	-	ENSG00000280857.1	misc_RNA	Y_RNA	chr3	191641135	191641237	+	ENSG00000201860.1	misc_RNA	Y_RNA	92
chr2	97035461	97037549	-	ENSG00000236847.1	unprocessed_pseudogene	AC018892.3	chr2	97034442	97034706	+	ENSG00000230343.1	unprocessed_pseudogene	AC018892.8	755
chr18	24162044	24397880	-	ENSG00000141447.15	protein_coding	OSBPL1A	chr18	24138956	24161603	+	ENSG00000154040.19	protein_coding	CABYR	441
chr1	28553085	28578545	+	ENSG00000180098.8	protein_coding	TRNAU1AP	chr1	28578749	28578822	-	ENSG00000221539.1	snoRNA	SNORD99	204
chr17	42874670	42898704	-	ENSG00000213373.6	lincRNA	LINC00671	chr17	42865922	42874369	+	ENSG00000260105.5	transcribed_unprocessed_pseudogene	AOC4P	301
chr8	27010486	27010746	+	ENSG00000275115.1	unprocessed_pseudogene	RP11-613H2.3	chr8	27011147	27012371	-	ENSG00000215288.4	processed_pseudogene	RP11-613H2.1	401
chr12	118032694	118062430	-	ENSG00000176871.7	protein_coding	WSB2	chr12	118013588	118033130	+	ENSG00000111445.12	protein_coding	RFC5	-436
chr11	65367438	65375299	+	ENSG00000255478.1	antisense	RP11-867O8.5	chr11	65375192	65383701	-	ENSG00000162241.11	protein_coding	SLC25A45	-107
chr1	203090654	203167405	+	ENSG00000163485.14	protein_coding	ADORA1	chr1	203167811	203175813	-	ENSG00000133055.7	protein_coding	MYBPH	406
chr19	13099033	13103161	-	ENSG00000104903.4	protein_coding	LYL1	chr19	12995608	13098796	+	ENSG00000008441.15	protein_coding	NFIX	237
chr12	56998834	57006446	-	ENSG00000166860.2	protein_coding	ZBTB39	chr12	56994446	56998441	+	ENSG00000166856.2	protein_coding	GPR182	393
chr10	124461834	124617888	+	ENSG00000107902.12	protein_coding	LHPP	chr10	124617080	124791727	-	ENSG00000258539.1	protein_coding	RP11-12J10.3	-808
chr1	224219613	224228043	+	ENSG00000237101.1	antisense	RP11-365O16.6	chr1	224227334	224330387	-	ENSG00000143748.16	protein_coding	NVL	-709
chr16	30896607	30903560	+	ENSG00000150281.6	protein_coding	CTF1	chr16	30904348	30910208	-	ENSG00000230447.2	unitary_pseudogene	CTF2P	788
chr9	137169186	137169270	-	ENSG00000263697.1	miRNA	MIR3621	chr9	137138390	137168762	+	ENSG00000176884.13	protein_coding	GRIN1	424
chr1	155230975	155234325	+	ENSG00000236675.1	unprocessed_pseudogene	MTX1P1	chr1	155234452	155244699	-	ENSG00000177628.14	protein_coding	GBA	127
chr10	32111644	32111789	-	ENSG00000234811.1	processed_pseudogene	RP11-241I20.5	chr10	32109861	32111666	+	ENSG00000235113.1	processed_pseudogene	RP11-241I20.4	-22
chr20	58995185	59007247	-	ENSG00000101160.12	protein_coding	CTSZ	chr20	58981208	58995133	+	ENSG00000101158.11	protein_coding	NELFCD	52
chr15	20773084	20774871	+	ENSG00000259443.1	lincRNA	RP11-403B2.5	chr15	20775464	20775998	-	ENSG00000258420.1	processed_pseudogene	RP11-403B2.3	593
chr2	37923187	38067142	+	ENSG00000115841.18	protein_coding	RMDN2	chr2	38066973	38109902	-	ENSG00000138061.10	protein_coding	CYP1B1	-169
chr11	119189638	119196769	-	ENSG00000248712.6	protein_coding	CCDC153	chr11	119185457	119190223	+	ENSG00000172367.14	protein_coding	PDZD3	-585
chrX	48831094	48835633	-	ENSG00000102109.8	protein_coding	PCSK1N	chrX	48828873	48830138	+	ENSG00000187682.1	protein_coding	ERAS	956
chr19	39202831	39204266	-	ENSG00000179751.6	protein_coding	SYCN	chr19	39196961	39201884	+	ENSG00000188505.4	protein_coding	NCCRP1	947
chr9	94176602	94204568	-	ENSG00000230262.5	lincRNA	MIRLET7DHG	chr9	94175952	94176043	+	ENSG00000199165.2	miRNA	MIRLET7A1	559
chr9	94176602	94204568	-	ENSG00000230262.5	lincRNA	MIRLET7DHG	chr9	94176333	94176442	+	ENSG00000199072.2	miRNA	MIRLET7F1	160
chr21	18917213	18917429	+	ENSG00000279156.1	TEC	RP4-646P19.1	chr21	18917934	18935859	-	ENSG00000232193.1	lincRNA	AL157359.4	505
chr22	46244011	46250679	-	ENSG00000205643.9	protein_coding	CDPF1	chr22	46150521	46243756	+	ENSG00000186951.15	protein_coding	PPARA	255
chr22	37943050	37953669	-	ENSG00000128346.9	protein_coding	C22orf23	chr22	37905657	37942822	+	ENSG00000100139.12	protein_coding	MICALL1	228
chr22	41560763	41577741	+	ENSG00000172346.13	protein_coding	CSDC2	chr22	41576894	41589890	-	ENSG00000100417.10	protein_coding	PMM1	-847
chrX	154762742	154777689	+	ENSG00000130826.14	protein_coding	DKC1	chrX	154778684	154821007	-	ENSG00000130830.13	protein_coding	MPP1	995
chr12	57229327	57234935	+	ENSG00000182199.9	protein_coding	SHMT2	chr12	57234903	57240715	-	ENSG00000185633.9	protein_coding	NDUFA4L2	-32
chr10	73631654	73641757	-	ENSG00000177791.11	protein_coding	MYOZ1	chr10	73630556	73631490	+	ENSG00000272791.1	lincRNA	RP11-464F9.22	164
chr11	102835801	102843803	-	ENSG00000149968.10	protein_coding	MMP3	chr11	102746968	102836766	+	ENSG00000255282.5	transcribed_processed_pseudogene	WTAPP1	-965
chr10	45164014	45164088	+	ENSG00000263476.1	miRNA	MIR3156-1	chr10	45164228	45181427	-	ENSG00000227683.1	lincRNA	RP11-445N18.5	140
chr20	45487613	45490248	+	ENSG00000237464.1	antisense	RP3-461P17.9	chr20	45490818	45491671	-	ENSG00000237068.1	processed_pseudogene	RPL5P2	570
chr11	64251523	64269150	+	ENSG00000149782.10	protein_coding	PLCB3	chr11	64269830	64284704	-	ENSG00000002330.12	protein_coding	BAD	680
chr2	26173091	26189663	+	ENSG00000157833.11	protein_coding	GAREML	chr2	26190635	26244726	-	ENSG00000084754.9	protein_coding	HADHA	972
chr12	132279256	132280900	-	ENSG00000278872.1	TEC	RP13-895J2.4	chr12	132275391	132278329	+	ENSG00000256943.1	antisense	RP13-895J2.2	927
chr22	20481158	20481268	+	ENSG00000201916.1	misc_RNA	Y_RNA	chr22	20481935	20482213	-	ENSG00000242876.3	misc_RNA	RN7SL812P	667
chr5	28926816	28927023	+	ENSG00000162685.6	processed_pseudogene	LSP1P3	chr5	28927298	28927459	-	ENSG00000277878.1	processed_pseudogene	CTD-2269E23.4	275
chr16	67148105	67151214	-	ENSG00000237172.3	protein_coding	B3GNT9	chr16	67109958	67148539	+	ENSG00000125149.10	protein_coding	C16orf70	-434
chr5	179859013	179861283	+	ENSG00000245317.2	lincRNA	CTC-241N9.1	chr5	179862066	179907859	-	ENSG00000197226.11	protein_coding	TBC1D9B	783
chr9	123379654	123930152	-	ENSG00000119522.14	protein_coding	DENND1A	chr9	123356170	123380324	+	ENSG00000148204.10	protein_coding	CRB2	-670
chr1	44213455	44220681	+	ENSG00000178028.12	protein_coding	DMAP1	chr1	44221070	44355260	-	ENSG00000117419.13	protein_coding	ERI3	389
chr5	179845832	179846152	+	ENSG00000222448.1	misc_RNA	RN7SKP150	chr5	179847035	179847130	-	ENSG00000252202.1	misc_RNA	Y_RNA	883
chr17	42667914	42676994	-	ENSG00000068137.13	protein_coding	PLEKHH3	chr17	42659305	42667006	+	ENSG00000037042.8	protein_coding	TUBG2	908
chr16	11968508	11968743	-	ENSG00000260224.1	processed_pseudogene	UBL5P4	chr16	11965107	11968068	+	ENSG00000048462.9	protein_coding	TNFRSF17	440
chr6	37433219	37482827	+	ENSG00000137200.11	protein_coding	CMTR1	chr6	37482920	37499922	-	ENSG00000198937.8	protein_coding	CCDC167	93
chr1	175010789	175023425	-	ENSG00000120333.4	protein_coding	MRPS14	chr1	174999163	175011715	+	ENSG00000116161.16	protein_coding	CACYBP	-926
chrX	131938846	131938956	-	ENSG00000200587.1	rRNA	RNA5SP514	chrX	131937670	131937853	+	ENSG00000235190.1	processed_pseudogene	RP1-197O17.3	993
chr20	36086252	36088192	-	ENSG00000237063.1	lincRNA	RP4-550H1.5	chr20	36072441	36085260	+	ENSG00000234139.2	lincRNA	RP4-550H1.4	992
chr12	52837804	52849092	-	ENSG00000170423.11	protein_coding	KRT78	chr12	52837403	52837739	+	ENSG00000257389.1	processed_pseudogene	RP11-153F5.3	65
chr17	18225587	18244875	+	ENSG00000131899.9	protein_coding	LLGL1	chr17	18244836	18258916	-	ENSG00000177731.14	protein_coding	FLII	-39
chr7	100888723	100889718	-	ENSG00000176125.4	protein_coding	UFSP1	chr7	100875111	100888664	+	ENSG00000087087.17	protein_coding	SRRT	59
chr11	113769660	113769994	+	ENSG00000257070.1	processed_pseudogene	RP11-667M19.4	chr11	113770393	113771691	-	ENSG00000256603.1	antisense	RP11-667M19.2	399
chr19	45764785	45769806	+	ENSG00000259605.3	processed_transcript	AC074212.5	chr19	45769717	45782552	-	ENSG00000104936.16	protein_coding	DMPK	-89
chr10	84220495	84225589	-	ENSG00000204033.8	protein_coding	LRIT2	chr10	84194635	84219621	+	ENSG00000148600.13	protein_coding	CDHR1	874
chr7	56080283	56092996	-	ENSG00000164776.8	protein_coding	PHKG1	chr7	56064002	56080670	+	ENSG00000129103.16	protein_coding	SUMF2	-387
chr17	18377662	18389647	+	ENSG00000214860.4	protein_coding	EVPLL	chr17	18390153	18390323	-	ENSG00000275206.1	unprocessed_pseudogene	RP1-37N7.7	506
chr17	74356416	74361946	-	ENSG00000204347.3	protein_coding	BTBD17	chr17	74326210	74355820	+	ENSG00000196169.13	protein_coding	KIF19	596
chr13	100539901	100540248	-	ENSG00000234354.3	processed_pseudogene	RPS26P47	chr13	100537365	100539567	+	ENSG00000280169.1	antisense	RP11-151A6.6	334
chr14	100675930	100679884	-	ENSG00000258717.1	lincRNA	RP11-566J3.2	chr14	100657250	100676069	+	ENSG00000196273.6	lincRNA	LINC00523	-139
chr11	17074389	17077787	-	ENSG00000110700.5	protein_coding	RPS13	chr11	17073952	17074035	+	ENSG00000221322.1	miRNA	AC116533.1	354
chr10	132783179	132786052	-	ENSG00000148826.8	protein_coding	NKX6-2	chr10	132537820	132783480	+	ENSG00000068383.17	protein_coding	INPP5A	-301
chr16	88809339	88811944	-	ENSG00000198931.9	protein_coding	APRT	chr16	88803213	88809258	+	ENSG00000167513.7	protein_coding	CDT1	81
chr2	96760902	96811891	+	ENSG00000158158.10	protein_coding	CNNM4	chr2	96812239	96813657	-	ENSG00000273265.1	lincRNA	RP11-353K11.1	348
chr6	42890265	42890816	-	ENSG00000221821.3	protein_coding	C6orf226	chr6	42879618	42889925	+	ENSG00000146223.13	protein_coding	RPL7L1	340
chrX	51803007	51902357	+	ENSG00000179222.16	protein_coding	MAGED1	chrX	51903338	51903850	-	ENSG00000228827.1	unprocessed_pseudogene	RP11-234P3.2	981
chr4	7041899	7057952	+	ENSG00000173011.11	protein_coding	TADA2B	chr4	7058906	7068197	-	ENSG00000109519.11	protein_coding	GRPEL1	954
chr13	18610298	18611675	-	ENSG00000229788.1	lincRNA	LINC00388	chr13	18609132	18609702	+	ENSG00000233905.1	processed_pseudogene	LONRF2P2	596
chr17	50281577	50287855	-	ENSG00000251179.1	antisense	TMEM92-AS1	chr17	50271406	50281485	+	ENSG00000167105.6	protein_coding	TMEM92	92
chr17	35499690	35510270	-	ENSG00000267074.1	sense_intronic	RP11-1094M14.5	chr17	35498218	35499175	+	ENSG00000267369.1	processed_pseudogene	RP11-1094M14.8	515
chr8	12421032	12425000	+	ENSG00000250794.2	unprocessed_pseudogene	ALG1L12P	chr8	12425614	12436343	-	ENSG00000145002.11	protein_coding	FAM86B2	614
chr22	23862188	23895223	+	ENSG00000251357.4	protein_coding	AP000350.10	chr22	23894426	23898930	-	ENSG00000218537.1	antisense	MIF-AS1	-797
chr22	20111866	20117392	-	ENSG00000099899.13	protein_coding	TRMT2A	chr22	20080232	20111877	+	ENSG00000128191.12	protein_coding	DGCR8	-11
chr11	2404515	2423045	-	ENSG00000070985.12	protein_coding	TRPM5	chr11	2400488	2403878	+	ENSG00000184281.13	protein_coding	TSSC4	637
chr9	138177426	138179774	-	ENSG00000278130.1	unprocessed_pseudogene	RP11-424E7.6	chr9	138150113	138177369	+	ENSG00000159247.11	transcribed_unprocessed_pseudogene	TUBBP5	57
chr10	16513743	16522005	-	ENSG00000165985.9	protein_coding	C1QL3	chr10	16436943	16513745	+	ENSG00000165983.13	protein_coding	PTER	-2
chr16	2464950	2468213	-	ENSG00000259895.1	antisense	RP11-715J22.2	chr16	2463967	2464038	+	ENSG00000274805.1	miRNA	MIR6768	912
chr10	119029716	119033732	+	ENSG00000188613.6	protein_coding	NANOS1	chr10	119033670	119080823	-	ENSG00000107581.11	protein_coding	EIF3A	-62
chr16	16394912	16398594	-	ENSG00000261181.1	unprocessed_pseudogene	RP11-467M13.2	chr16	16379055	16393954	+	ENSG00000214967.5	protein_coding	NPIPA7	958
chr22	35335640	35335758	+	ENSG00000266320.1	miRNA	MIR3909	chr22	35336721	35336799	-	ENSG00000274280.1	miRNA	MIR6069	963
chr6	42963870	42979220	-	ENSG00000124587.12	protein_coding	PEX6	chr6	42960758	42963880	+	ENSG00000124713.5	protein_coding	GNMT	-10
chr19	45039040	45070956	+	ENSG00000104859.13	protein_coding	CLASRP	chr19	45071500	45076588	-	ENSG00000170684.7	protein_coding	ZNF296	544
chr14	77069180	77076344	-	ENSG00000258819.1	lincRNA	RP11-7F17.3	chr14	77041064	77069503	+	ENSG00000246548.3	lincRNA	RP11-7F17.5	-323
chr16	22479121	22536521	+	ENSG00000243716.9	protein_coding	NPIPB5	chr16	22537478	22537584	-	ENSG00000277041.1	unprocessed_pseudogene	RP11-368J21.4	957
chr12	55743280	55757278	+	ENSG00000135414.8	protein_coding	GDF11	chr12	55757275	55827546	-	ENSG00000257390.4	protein_coding	RP11-762I7.5	-3
chr19	38304161	38305009	+	ENSG00000167644.10	protein_coding	C19orf33	chr19	38305104	38317273	-	ENSG00000167645.15	protein_coding	YIF1B	95
chr19	36139575	36150353	+	ENSG00000126247.9	protein_coding	CAPNS1	chr19	36150922	36152869	-	ENSG00000161281.9	protein_coding	COX7A1	569
chrX	54445454	54496166	-	ENSG00000102302.7	protein_coding	FGD1	chrX	54440401	54445487	+	ENSG00000158526.7	protein_coding	TSR2	-33
chr5	26669346	26669736	+	ENSG00000230571.2	processed_pseudogene	CTD-2533K21.3	chr5	26669711	26669989	-	ENSG00000248426.1	processed_pseudogene	CTD-2533K21.2	-25
chr5	26669346	26669736	+	ENSG00000230571.2	processed_pseudogene	CTD-2533K21.3	chr5	26670334	26670481	-	ENSG00000250703.1	processed_pseudogene	CTD-2533K21.1	598
chr5	176880869	176899332	-	ENSG00000160883.9	protein_coding	HK3	chr5	176810477	176880895	+	ENSG00000113763.9	protein_coding	UNC5A	-26
chr13	113324164	113364148	-	ENSG00000139835.12	protein_coding	GRTP1	chr13	113297241	113323672	+	ENSG00000185896.10	protein_coding	LAMP1	492
chr12	120313238	120313341	-	ENSG00000252659.1	snRNA	RNU6-1088P	chr12	120302316	120313249	+	ENSG00000089163.4	protein_coding	SIRT4	-11
chr19	57151587	57151860	-	ENSG00000270790.1	processed_pseudogene	CTC-360J11.6	chr19	57150513	57150978	+	ENSG00000270293.1	processed_pseudogene	CTC-360J11.5	609
chrX	154233615	154251288	-	ENSG00000277009.1	unprocessed_pseudogene	CH17-128G5.1	chrX	154219756	154233286	+	ENSG00000166160.8	protein_coding	OPN1MW2	329
chr19	51478622	51490952	+	ENSG00000213822.6	protein_coding	CEACAM18	chr19	51491357	51501789	-	ENSG00000254521.5	protein_coding	SIGLEC12	405
chr17	42567068	42573239	+	ENSG00000108788.10	protein_coding	MLX	chr17	42572315	42577831	-	ENSG00000131470.13	protein_coding	PSMC3IP	-924
chrX	3041471	3112726	+	ENSG00000062096.13	protein_coding	ARSF	chrX	3112900	3113596	-	ENSG00000230249.1	processed_pseudogene	RP13-824C8.2	174
chr19	6375148	6379058	-	ENSG00000125650.4	protein_coding	PSPN	chr19	6372433	6375251	+	ENSG00000125652.6	protein_coding	ALKBH7	-103
chr17	7306999	7312463	+	ENSG00000132507.16	protein_coding	EIF5A	chr17	7312661	7319174	-	ENSG00000261915.5	protein_coding	RP11-542C16.2	198
chr16	31131433	31135762	-	ENSG00000052344.14	protein_coding	PRSS8	chr16	31115754	31131393	+	ENSG00000103510.18	protein_coding	KAT8	40
chr1	71067631	71067716	-	ENSG00000207721.1	miRNA	MIR186	chr1	71048855	71067184	+	ENSG00000235079.1	antisense	ZRANB2-AS1	447
chr12	122983480	123150015	-	ENSG00000090975.11	protein_coding	PITPNM2	chr12	122980060	122982913	+	ENSG00000182196.12	protein_coding	ARL6IP4	567
chr5	154712902	154817607	+	ENSG00000155506.15	protein_coding	LARP1	chr5	154818491	154859252	-	ENSG00000170271.9	protein_coding	FAXDC2	884
chrX	149757797	149757895	+	ENSG00000228833.1	unprocessed_pseudogene	RP5-1014O16.9	chrX	149758021	149758295	-	ENSG00000223377.1	unprocessed_pseudogene	RP5-1014O16.1	126
chr13	88142867	88236082	+	ENSG00000231019.1	lincRNA	RP11-545P6.2	chr13	88236547	88236969	-	ENSG00000225289.1	processed_pseudogene	RPL29P29	465
chr3	167864849	167866614	+	ENSG00000244214.1	lincRNA	RP11-298O21.7	chr3	167866500	167870977	-	ENSG00000244706.2	lincRNA	RP11-298O21.3	-114
chr16	77722492	77742260	+	ENSG00000140876.10	protein_coding	NUDT7	chr16	77741468	77743000	-	ENSG00000261707.1	antisense	RP11-264M12.2	-792
chr5	29104880	29105438	+	ENSG00000248687.2	unprocessed_pseudogene	RP11-42L13.2	chr5	29105568	29106861	-	ENSG00000270430.1	processed_pseudogene	RP11-42L13.3	130
chr1	37860697	37861580	+	ENSG00000230955.1	antisense	RP11-109P14.10	chr1	37860697	37947057	-	ENSG00000204084.11	protein_coding	INPP5B	-883
chr17	55842677	55872939	-	ENSG00000262052.1	lincRNA	RP11-763E3.1	chr17	55750979	55842830	+	ENSG00000141179.12	protein_coding	PCTP	-153
chr1	204617170	204685733	-	ENSG00000170382.10	protein_coding	LRRN2	chr1	204603035	204616565	+	ENSG00000240710.1	antisense	RP11-430C7.4	605
chr2	27070472	27071773	-	ENSG00000228474.4	protein_coding	OST4	chr2	27042364	27070622	+	ENSG00000084693.14	protein_coding	AGBL5	-150
chr17	19737984	19748943	-	ENSG00000108602.16	protein_coding	ALDH3A1	chr17	19737682	19738542	+	ENSG00000264785.1	antisense	RP11-311F12.2	-558
chr17	50023661	50023794	+	ENSG00000281242.1	sRNA	Clostridiales-1	chr17	50024408	50024572	-	ENSG00000281631.1	sRNA	Clostridiales-1	614
chr17	50023661	50023794	+	ENSG00000281242.1	sRNA	Clostridiales-1	chr17	50024129	50024285	-	ENSG00000280736.1	sRNA	Clostridiales-1	335
chr17	57255851	57684685	+	ENSG00000153944.9	protein_coding	MSI2	chr17	57685529	57685592	-	ENSG00000238447.1	snRNA	RNU7-134P	844
chr2	130570829	130584161	+	ENSG00000183292.11	protein_coding	TISP43	chr2	130583549	130590463	-	ENSG00000232408.1	antisense	AC140481.4	-612
chr4	3935447	3942519	+	ENSG00000251271.3	unprocessed_pseudogene	ALG1L7P	chr4	3941760	3955419	-	ENSG00000251669.4	transcribed_unprocessed_pseudogene	FAM86EP	-759
chr17	44793199	44794474	+	ENSG00000267505.1	lincRNA	CTC-296K1.3	chr17	44794747	44797783	-	ENSG00000267405.1	lincRNA	CTC-296K1.4	273
chr5	87267888	87391931	+	ENSG00000145715.13	protein_coding	RASA1	chr5	87391494	87413019	-	ENSG00000134480.12	protein_coding	CCNH	-437
chr21	15694300	15696581	-	ENSG00000226298.1	processed_pseudogene	RAD23BLP	chr21	15693208	15693303	+	ENSG00000221497.1	miRNA	AL034449.1	997
chr3	10285675	10292947	-	ENSG00000157017.14	protein_coding	GHRL	chr3	10249372	10285796	+	ENSG00000272410.4	protein_coding	RP11-438J1.1	-121
chr3	10285675	10292947	-	ENSG00000157017.14	protein_coding	GHRL	chr3	10284419	10285746	+	ENSG00000231177.4	antisense	LINC00852	-71
chr16	81987948	81989016	+	ENSG00000276519.1	lincRNA	RP11-510J16.6	chr16	81988855	82011488	-	ENSG00000184860.8	protein_coding	SDR42E1	-161
chr10	36944111	36944738	-	ENSG00000233533.1	processed_pseudogene	MKNK2P1	chr10	36940109	36943932	+	ENSG00000238176.1	lincRNA	RP11-322I2.1	179
chr14	105664633	105669843	-	ENSG00000253755.1	IG_C_pseudogene	IGHGP	chr14	105663828	105663892	+	ENSG00000275301.1	miRNA	AL928761.1	741
chr9	126530915	126530991	-	ENSG00000221768.1	miRNA	AL356309.1	chr9	126527618	126530343	+	ENSG00000226078.1	lincRNA	RP11-205K6.2	572
chr17	42011382	42025644	+	ENSG00000168256.16	protein_coding	NKIRAS2	chr17	42025576	42065365	-	ENSG00000187595.13	protein_coding	ZNF385C	-68
chr14	94280455	94293271	-	ENSG00000140093.8	protein_coding	SERPINA10	chr14	94146128	94279735	+	ENSG00000119698.10	protein_coding	PPP4R4	720
chrX	156020826	156025710	+	ENSG00000182484.13	transcribed_unprocessed_pseudogene	WASH6P	chrX	156025664	156027877	-	ENSG00000227159.6	unprocessed_pseudogene	DDX11L16	-46
chr14	76778952	76782249	+	ENSG00000258610.1	lincRNA	RP11-488C13.7	chr14	76781733	76786724	-	ENSG00000258301.3	lincRNA	RP11-488C13.5	-516
chr11	64118272	64119210	-	ENSG00000256341.1	antisense	RP11-21A7A.3	chr11	64103188	64119173	+	ENSG00000126500.3	protein_coding	FLRT1	-901
chr5	176238367	176345991	+	ENSG00000170085.16	protein_coding	SIMC1	chr5	176346061	176361968	-	ENSG00000122203.13	protein_coding	KIAA1191	70
chr3	25597905	25664907	-	ENSG00000077097.12	protein_coding	TOP2B	chr3	25174332	25597932	+	ENSG00000077092.17	protein_coding	RARB	-27
chr16	2520357	2531422	+	ENSG00000162066.13	protein_coding	AMDHD2	chr16	2531922	2532005	-	ENSG00000266232.1	miRNA	MIR3178	500
chr19	9294275	9309838	-	ENSG00000196110.6	protein_coding	ZNF699	chr19	9291515	9294482	+	ENSG00000267510.1	antisense	CTC-325H20.4	-207
chr2	176122720	176124937	+	ENSG00000128709.11	protein_coding	HOXD9	chr2	176125773	176125910	-	ENSG00000281719.1	miRNA	AC009336.1	836
chr17	7017615	7017701	-	ENSG00000275739.1	miRNA	MIR195	chr17	7014495	7017525	+	ENSG00000258315.4	protein_coding	C17orf49	90
chr8	143790920	143815379	-	ENSG00000180900.15	protein_coding	SCRIB	chr8	143788920	143790459	+	ENSG00000214733.7	antisense	RP11-429J17.8	461
chr6	29994437	29995314	-	ENSG00000224312.1	unprocessed_pseudogene	MCCD1P2	chr6	29993209	29993605	+	ENSG00000238024.1	unprocessed_pseudogene	DDX39BP2	832
chr14	76634775	76635661	-	ENSG00000242952.1	transcribed_processed_pseudogene	RP11-187O7.1	chr14	76633714	76634028	+	ENSG00000271423.1	processed_pseudogene	CYCSP1	747
chr5	97091175	97091303	+	ENSG00000281286.1	miRNA	AC008865.1	chr5	97091867	97142872	-	ENSG00000145721.10	protein_coding	LIX1	564
chr9	34457414	34520989	+	ENSG00000122735.14	protein_coding	DNAI1	chr9	34521040	34523041	-	ENSG00000168913.6	protein_coding	ENHO	51
chr1	151159748	151165948	-	ENSG00000163155.10	protein_coding	LYSMD1	chr1	151156629	151159749	+	ENSG00000163154.5	protein_coding	TNFAIP8L2	-1
chr19	16892947	17026815	-	ENSG00000160111.11	protein_coding	CPAMD8	chr19	16888860	16892606	+	ENSG00000127533.3	protein_coding	F2RL3	341
chr6	80470071	80470428	-	ENSG00000219361.1	processed_pseudogene	RP11-250B2.2	chr6	80466958	80469080	+	ENSG00000260645.1	lincRNA	RP11-250B2.5	991
chr15	66919811	66931755	+	ENSG00000259437.1	lincRNA	RP11-798K3.4	chr15	66931537	66956518	-	ENSG00000259289.2	lincRNA	RP11-798K3.3	-218
chr20	36605734	36612557	+	ENSG00000101084.15	protein_coding	C20orf24	chr20	36612318	36646216	-	ENSG00000101082.12	protein_coding	SLA2	-239
chr7	44114681	44124358	-	ENSG00000106628.9	protein_coding	POLD2	chr7	44104361	44114562	+	ENSG00000106624.7	protein_coding	AEBP1	119
chr17	50693190	50707924	-	ENSG00000154945.6	protein_coding	ANKRD40	chr17	50634777	50692252	+	ENSG00000108846.14	protein_coding	ABCC3	938
chr17	18087886	18107971	+	ENSG00000108591.8	protein_coding	DRG2	chr17	18107334	18110463	-	ENSG00000279428.1	TEC	RP11-258F1.2	-637
chr9	87844152	87847314	+	ENSG00000234575.1	unprocessed_pseudogene	CTSLP8	chr9	87848113	87853442	-	ENSG00000233884.1	antisense	XXyac-YM21GA2.3	799
chr12	114550762	114550849	-	ENSG00000265632.1	miRNA	AC069240.1	chr12	114548854	114549852	+	ENSG00000255830.2	processed_pseudogene	RP11-385N17.3	910
chr17	35190961	35191702	+	ENSG00000267744.1	transcribed_processed_pseudogene	RP11-799D4.1	chr17	35192520	35194523	-	ENSG00000164729.7	protein_coding	SLC35G3	818
chr20	3732667	3753111	+	ENSG00000132622.9	protein_coding	HSPA12B	chr20	3753508	3768387	-	ENSG00000101220.16	protein_coding	C20orf27	397
chr8	17150301	17150888	-	ENSG00000244113.1	processed_pseudogene	RP11-468H14.1	chr8	17131181	17149789	+	ENSG00000249258.2	lincRNA	RP11-468H14.2	512
chr2	26401916	26456711	+	ENSG00000157856.9	protein_coding	DRC1	chr2	26457203	26558698	-	ENSG00000115155.15	protein_coding	OTOF	492
chr11	75260129	75262466	-	ENSG00000279117.1	TEC	CTD-2562J17.6	chr11	75260127	75261025	+	ENSG00000254429.1	antisense	CTD-2562J17.7	-896
chr11	78068304	78080219	-	ENSG00000151366.11	protein_coding	NDUFC2	chr11	78063861	78068351	+	ENSG00000151365.2	protein_coding	THRSP	-47
chr17	4267691	4268430	+	ENSG00000274363.1	lincRNA	RP11-104O19.4	chr17	4269259	4366628	-	ENSG00000132388.11	protein_coding	UBE2G1	829
chr9	136935840	136937161	+	ENSG00000213590.2	processed_pseudogene	RP11-229P13.2	chr9	136937169	136937988	-	ENSG00000260190.1	sense_overlapping	RP11-229P13.25	8
chr11	67435510	67438067	-	ENSG00000213402.2	protein_coding	PTPRCAP	chr11	67428460	67435408	+	ENSG00000175634.13	protein_coding	RPS6KB2	102
chr2	130429827	130441413	-	ENSG00000239402.3	transcribed_unprocessed_pseudogene	CYP4F62P	chr2	130427731	130429225	+	ENSG00000230646.1	processed_pseudogene	KLF2P2	602
chr3	12557014	12583713	+	ENSG00000075975.14	protein_coding	MKRN2	chr3	12583601	12664226	-	ENSG00000132155.10	protein_coding	RAF1	-112
chr14	104769349	104795751	-	ENSG00000142208.14	protein_coding	AKT1	chr14	104753100	104768494	+	ENSG00000184990.11	protein_coding	SIVA1	855
chr14	104769349	104795751	-	ENSG00000142208.14	protein_coding	AKT1	chr14	104769349	104770271	+	ENSG00000258430.1	antisense	RP11-982M15.2	-922
chr16	29217170	29220031	-	ENSG00000259807.1	lincRNA	RP11-426C22.4	chr16	29116127	29217860	+	ENSG00000260517.2	lincRNA	RP11-426C22.5	-690
chr7	75986837	75994659	-	ENSG00000189077.9	protein_coding	TMEM120A	chr7	75899200	75986855	+	ENSG00000127948.12	protein_coding	POR	-18
chr4	47593998	47838106	-	ENSG00000145244.10	protein_coding	CORIN	chr4	47485288	47593486	+	ENSG00000145246.12	protein_coding	ATP10D	512
chr7	100673531	100679174	+	ENSG00000172354.8	protein_coding	GNB2	chr7	100679507	100689448	-	ENSG00000146830.9	protein_coding	GIGYF1	333
chr19	19255638	19256141	+	ENSG00000280282.1	TEC	LLNLR-259H9.1	chr19	19255641	19262796	-	ENSG00000187664.8	protein_coding	HAPLN4	-500
chr2	74458329	74460891	+	ENSG00000239779.5	protein_coding	WBP1	chr2	74461057	74465410	-	ENSG00000115275.10	protein_coding	MOGS	166
chr1	43991500	44031467	-	ENSG00000196517.10	protein_coding	SLC6A9	chr1	43978943	43991170	+	ENSG00000117411.15	protein_coding	B4GALT2	330
chr9	21455642	21559669	-	ENSG00000171889.3	sense_overlapping	MIR31HG	chr9	21455484	21456049	+	ENSG00000238271.2	unprocessed_pseudogene	IFNWP19	-407
chr20	50585786	50585879	+	ENSG00000208018.1	miRNA	MIR645	chr20	50586108	50691528	-	ENSG00000042062.10	protein_coding	FAM65C	229
chr10	73654039	73674719	+	ENSG00000271848.1	antisense	RP11-464F9.21	chr10	73674285	73698159	-	ENSG00000172650.11	protein_coding	AGAP5	-434
chr5	124455373	124460098	+	ENSG00000248600.1	lincRNA	CTD-2308B18.4	chr5	124459912	124460549	-	ENSG00000251214.1	lincRNA	CTD-2308B18.1	-186
chrX	119895837	119920716	+	ENSG00000186471.11	protein_coding	AKAP14	chrX	119920672	119943772	-	ENSG00000101882.8	protein_coding	NKAP	-44
chr8	103383078	103383854	-	ENSG00000266289.1	lincRNA	RP11-1C8.6	chr8	103371515	103382997	+	ENSG00000164932.11	protein_coding	CTHRC1	81
chr6	15522801	15663058	-	ENSG00000047579.18	protein_coding	DTNBP1	chr6	15246296	15522040	+	ENSG00000008083.12	protein_coding	JARID2	761
chr15	25091786	25091877	+	ENSG00000207375.1	snoRNA	SNORD116-23	chr15	25091960	25092377	-	ENSG00000279735.1	protein_coding	AC124312.1	83
chr8	97775057	97853013	+	ENSG00000104341.15	protein_coding	LAPTM4B	chr8	97853021	97853253	-	ENSG00000270861.1	processed_pseudogene	KB-1589B1.4	8
chr12	6870935	6889358	-	ENSG00000111671.8	protein_coding	SPSB2	chr12	6867119	6870948	+	ENSG00000111669.13	protein_coding	TPI1	-13
chr6	160453428	160511124	-	ENSG00000213071.9	transcribed_unprocessed_pseudogene	LPAL2	chr6	160348268	160452581	+	ENSG00000146477.5	protein_coding	SLC22A3	847
chr5	151020438	151028993	+	ENSG00000211445.10	protein_coding	GPX3	chr5	151029945	151093577	-	ENSG00000145901.13	protein_coding	TNIP1	952
chr2	180967248	181076585	+	ENSG00000170035.14	protein_coding	UBE2E3	chr2	181076051	181105968	-	ENSG00000238171.1	lincRNA	AC068196.1	-534
chr1	150549369	150560937	+	ENSG00000143382.12	protein_coding	ADAMTSL4	chr1	150560202	150574552	-	ENSG00000203804.4	processed_transcript	ADAMTSL4-AS1	-735
chr14	88175391	88180198	+	ENSG00000258538.4	lincRNA	RP11-753D20.3	chr14	88180103	88326907	-	ENSG00000100433.14	protein_coding	KCNK10	-95
chr3	47850690	48089272	-	ENSG00000047849.20	protein_coding	MAP4	chr3	47802909	47850195	+	ENSG00000132153.13	protein_coding	DHX30	495
chr10	113550837	113589602	+	ENSG00000148702.13	protein_coding	HABP2	chr10	113588716	113664127	-	ENSG00000197893.12	protein_coding	NRAP	-886
chr22	28232756	28232823	-	ENSG00000201209.1	snoRNA	SNORD42	chr22	28220486	28232600	+	ENSG00000279802.1	antisense	CTA-544A11.1	156
chr1	1280436	1292029	+	ENSG00000162572.18	protein_coding	SCNN1D	chr1	1292376	1309609	-	ENSG00000131584.17	protein_coding	ACAP3	347
chr19	52597699	52598887	-	ENSG00000268970.1	sense_intronic	CTD-3099C6.11	chr19	52588505	52597345	+	ENSG00000123870.10	transcribed_unprocessed_pseudogene	ZNF137P	354
chr7	101162509	101165593	-	ENSG00000128564.6	protein_coding	VGF	chr7	101154397	101161596	+	ENSG00000106367.12	protein_coding	AP1S1	913
chr12	48813794	48828941	+	ENSG00000167535.6	protein_coding	CACNB3	chr12	48829764	48852842	-	ENSG00000174243.8	protein_coding	DDX23	823
chr16	3014712	3020071	-	ENSG00000184697.6	protein_coding	CLDN6	chr16	3012456	3014505	+	ENSG00000213937.3	protein_coding	CLDN9	207
chr17	50556207	50562108	-	ENSG00000250107.1	antisense	CACNA1G-AS1	chr17	50543058	50555852	+	ENSG00000006282.18	protein_coding	SPATA20	355
chr17	36013056	36017968	-	ENSG00000274736.3	protein_coding	CCL23	chr17	36012504	36012891	+	ENSG00000278690.1	lincRNA	RP11-104J23.2	165
chr16	19501689	19502286	+	ENSG00000260934.1	antisense	CTA-363E6.7	chr16	19501689	19522145	-	ENSG00000006007.10	protein_coding	GDE1	-597
chr20	7069614	7146656	+	ENSG00000232271.1	lincRNA	RP4-764O22.1	chr20	7146467	7254202	-	ENSG00000228888.1	lincRNA	LINC01428	-189
chr2	127638381	127681786	-	ENSG00000072163.17	protein_coding	LIMS2	chr2	127535802	127637729	+	ENSG00000169994.17	protein_coding	MYO7B	652
chr10	89853906	89914948	+	ENSG00000280560.1	lincRNA	LINC01374	chr10	89915489	89957373	-	ENSG00000226159.1	lincRNA	LINC01375	541
chr1	160190556	160201886	+	ENSG00000143318.11	protein_coding	CASQ1	chr1	160202199	160208869	-	ENSG00000227741.1	antisense	RP11-536C5.7	313
chr16	18313294	18316984	+	ENSG00000276484.1	unprocessed_pseudogene	RP11-1212A22.7	chr16	18317942	18336736	-	ENSG00000214940.7	protein_coding	NPIPA8	958
chr17	18452955	18453062	+	ENSG00000227919.1	unprocessed_pseudogene	AL353997.11	chr17	18453574	18453739	-	ENSG00000267492.1	processed_pseudogene	RP1-37N7.6	512
chr9	130140610	130144219	-	ENSG00000196979.1	lincRNA	RP11-88G17.6	chr9	130053426	130140169	+	ENSG00000148358.18	protein_coding	GPR107	441
chr17	7014495	7017525	+	ENSG00000258315.4	protein_coding	C17orf49	chr17	7017911	7018022	-	ENSG00000273895.1	miRNA	MIR497	386
chr5	126600268	126627252	+	ENSG00000164902.12	protein_coding	PHAX	chr5	126628019	126628319	-	ENSG00000230929.5	processed_pseudogene	RP11-395C3.1	767
chr11	89546637	89589611	-	ENSG00000255429.1	lincRNA	RP11-643G5.6	chr11	89545128	89545744	+	ENSG00000279697.1	TEC	RP11-643G5.2	893
chr19	47757036	47768840	-	ENSG00000269656.1	antisense	CTD-2571L23.6	chr19	47745522	47757058	+	ENSG00000105373.17	protein_coding	GLTSCR2	-22
chr12	6310436	6328506	+	ENSG00000008323.14	protein_coding	PLEKHG6	chr12	6328757	6342114	-	ENSG00000067182.6	protein_coding	TNFRSF1A	251
chr17	7281667	7288257	+	ENSG00000181856.13	protein_coding	SLC2A4	chr17	7288252	7294615	-	ENSG00000006047.11	protein_coding	YBX2	-5
chr19	40798996	40808433	+	ENSG00000269858.4	protein_coding	EGLN2	chr19	40808525	40811390	-	ENSG00000233622.1	unitary_pseudogene	CYP2T1P	92
chr17	20554137	20554380	+	ENSG00000230339.2	processed_pseudogene	RP11-434D2.8	chr17	20554971	20559410	-	ENSG00000263946.1	transcribed_processed_pseudogene	RP11-434D2.11	591
chr9	35673856	35681159	+	ENSG00000107159.11	protein_coding	CA9	chr9	35681992	35691020	-	ENSG00000198467.12	protein_coding	TPM2	833
chr19	10251901	10260045	+	ENSG00000105364.12	protein_coding	MRPL4	chr19	10259109	10260045	-	ENSG00000267105.1	antisense	CTD-2369P2.4	-936
chr6	30647039	30653210	+	ENSG00000204564.10	protein_coding	C6orf136	chr6	30653119	30673037	-	ENSG00000204560.8	protein_coding	DHX16	-91
chr16	30199228	30204310	+	ENSG00000261052.4	protein_coding	SULT1A3	chr16	30204316	30209071	-	ENSG00000258130.6	protein_coding	RP11-347C12.3	6
chr1	143729407	143729570	-	ENSG00000206737.1	snRNA	RNVU1-18	chr1	143729192	143729268	+	ENSG00000277331.1	miRNA	AC239800.1	139
chr7	6931684	6939603	-	ENSG00000242731.3	unprocessed_pseudogene	FAM86LP	chr7	6923804	6930835	+	ENSG00000226943.3	unprocessed_pseudogene	ALG1L5P	849
chr2	218990189	218993421	-	ENSG00000163499.10	protein_coding	CRYBA2	chr2	218975393	218989940	+	ENSG00000236445.4	antisense	LINC00608	249
chr10	93772681	93788605	-	ENSG00000280485.1	antisense	RP11-437J2.4	chr10	93762453	93771991	+	ENSG00000280660.1	sense_intronic	RP11-437J2.3	690
chr19	50817681	50818878	+	ENSG00000180279.5	lincRNA	MGC45922	chr19	50819148	50823787	-	ENSG00000167748.9	protein_coding	KLK1	270
chr7	21543215	21901839	+	ENSG00000105877.16	protein_coding	DNAH11	chr7	21900900	21946084	-	ENSG00000164649.18	protein_coding	CDCA7L	-939
chr14	30734926	30822702	-	ENSG00000258558.1	antisense	RP11-159L20.2	chr14	30622112	30735812	+	ENSG00000092108.19	protein_coding	SCFD1	-886
chr15	74541177	74598131	+	ENSG00000179361.16	protein_coding	ARID3B	chr15	74598919	74599397	-	ENSG00000275527.1	lincRNA	CTD-3154N5.2	788
chr1	220094102	220148041	+	ENSG00000067704.9	protein_coding	IARS2	chr1	220148293	220272454	-	ENSG00000118873.14	protein_coding	RAB3GAP2	252
chr11	78015715	78016495	+	ENSG00000254829.1	antisense	RP11-7I15.3	chr11	78015715	78080219	-	ENSG00000151364.14	protein_coding	KCTD14	-780
chr11	78015715	78016495	+	ENSG00000254829.1	antisense	RP11-7I15.3	chr11	78016971	78079865	-	ENSG00000259112.1	protein_coding	NDUFC2-KCTD14	476
chrX	103499750	103519489	-	ENSG00000172476.3	protein_coding	RAB40A	chrX	103497523	103500317	+	ENSG00000234405.1	antisense	LL0XNC01-250H12.3	-567
chr7	64149685	64150432	-	ENSG00000213643.3	processed_pseudogene	VN1R37P	chr7	64140495	64150058	+	ENSG00000229881.1	lincRNA	RP11-321E8.4	-373
chr14	67619798	67651720	+	ENSG00000081181.6	protein_coding	ARG2	chr14	67652300	67652614	-	ENSG00000258626.2	processed_pseudogene	COX7A2P1	580
chr22	18178038	18205915	-	ENSG00000187979.4	antisense	AC008079.9	chr22	18149899	18177397	+	ENSG00000184979.9	protein_coding	USP18	641
chr10	47501854	47549750	-	ENSG00000204172.10	protein_coding	AGAP10	chr10	47496212	47502195	+	ENSG00000224919.1	antisense	RP11-144G6.4	-341
chr19	35738801	35742453	-	ENSG00000126246.8	protein_coding	IGFLR1	chr19	35718019	35738878	+	ENSG00000272333.4	protein_coding	KMT2B	-77
chr11	6395124	6419414	-	ENSG00000166313.17	protein_coding	APBB1	chr11	6390431	6394998	+	ENSG00000166311.8	protein_coding	SMPD1	126
chr7	96120220	96322147	-	ENSG00000004864.12	protein_coding	SLC25A13	chr7	96118647	96119995	+	ENSG00000279067.1	TEC	GS1-25M2.1	225
chr19	1875016	1875992	+	ENSG00000267232.1	lincRNA	CTB-31O20.9	chr19	1876810	1885547	-	ENSG00000129968.14	protein_coding	ABHD17A	818
chr19	45506579	45526983	+	ENSG00000125753.12	protein_coding	VASP	chr19	45527427	45602212	-	ENSG00000125741.4	protein_coding	OPA3	444
chr17	64145970	64146476	+	ENSG00000266402.3	lincRNA	RP11-329L6.2	chr17	64147227	64263301	-	ENSG00000136478.6	protein_coding	TEX2	751
chr1	1335276	1349350	-	ENSG00000107404.16	protein_coding	DVL1	chr1	1331314	1335306	+	ENSG00000169962.4	protein_coding	TAS1R3	-30
chr19	37613749	37692337	-	ENSG00000120784.14	protein_coding	ZFP30	chr19	37551406	37614097	+	ENSG00000171817.15	protein_coding	ZNF540	-348
chr17	63832081	63843065	-	ENSG00000108604.14	protein_coding	SMARCD2	chr17	63827152	63832026	+	ENSG00000087191.11	protein_coding	PSMC5	55
chr1	74469878	74512614	-	ENSG00000162621.6	protein_coding	LRRC53	chr1	74468195	74469543	+	ENSG00000233894.1	antisense	RP4-650F12.2	335
chr19	14517085	14565980	+	ENSG00000099797.10	protein_coding	TECR	chr19	14566078	14572062	-	ENSG00000099795.5	protein_coding	NDUFB7	98
chr13	19349137	19407962	+	ENSG00000224976.2	unprocessed_pseudogene	PARP4P2	chr13	19408042	19409529	-	ENSG00000229791.1	lincRNA	RP11-385E5.5	80
chr3	23891660	23946591	-	ENSG00000197885.9	protein_coding	NKIRAS1	chr3	23805903	23891316	+	ENSG00000170142.10	protein_coding	UBE2E1	344
chr2	95486480	95488627	-	ENSG00000223917.1	unprocessed_pseudogene	AC009237.2	chr2	95485541	95485805	+	ENSG00000238162.1	processed_pseudogene	AC009237.4	675
chrX	153075769	153076968	-	ENSG00000268883.2	unprocessed_pseudogene	PNMA6B	chrX	153072482	153075018	+	ENSG00000235961.5	protein_coding	PNMA6A	751
chr22	21545357	21551461	-	ENSG00000183246.6	protein_coding	RIMBP3C	chr22	21544897	21545039	+	ENSG00000252143.1	scaRNA	SCARNA17	318
chr19	10543895	10553418	+	ENSG00000130734.8	protein_coding	ATG4D	chr19	10553078	10566037	-	ENSG00000129347.18	protein_coding	KRI1	-340
chr17	82057506	82065887	-	ENSG00000169718.16	protein_coding	DUS1L	chr17	82050691	82057470	+	ENSG00000169727.11	protein_coding	GPS1	36
chr6	33416442	33418317	-	ENSG00000112514.14	protein_coding	CUTA	chr6	33410399	33416453	+	ENSG00000112511.16	protein_coding	PHF1	-11
chr19	51012739	51020175	-	ENSG00000129451.10	protein_coding	KLK10	chr19	50968210	51012129	+	ENSG00000267879.1	antisense	CTB-147C22.9	610
chr17	19411125	19417276	+	ENSG00000128482.14	protein_coding	RNF112	chr17	19417804	19492991	-	ENSG00000235979.7	lincRNA	AC004448.5	528
chr11	18693122	18704785	+	ENSG00000151117.7	protein_coding	TMEM86A	chr11	18704305	18726230	-	ENSG00000179057.12	protein_coding	IGSF22	-480
chr16	3106764	3109576	+	ENSG00000263011.1	sense_overlapping	RP11-473M20.11	chr16	3110460	3115598	-	ENSG00000263214.1	antisense	ZNF205-AS1	884
chr7	107168961	107202529	+	ENSG00000105856.12	protein_coding	HBP1	chr7	107201555	107564514	-	ENSG00000164597.12	protein_coding	COG5	-974
chr20	62307955	62367312	-	ENSG00000130702.12	protein_coding	LAMA5	chr20	62302093	62308862	+	ENSG00000130706.11	protein_coding	ADRM1	-907
chr19	52222020	52222098	+	ENSG00000274380.1	miRNA	MIR6801	chr19	52222225	52231294	-	ENSG00000268015.1	antisense	CTD-2525I3.3	127
chr6	167237508	167240480	-	ENSG00000231720.1	lincRNA	RP11-568A7.3	chr6	167228300	167237511	+	ENSG00000280707.1	lincRNA	RP11-568A7.4	-3
chr1	20651767	20661544	-	ENSG00000244038.8	protein_coding	DDOST	chr1	20633455	20651511	+	ENSG00000158828.5	protein_coding	PINK1	256
chr8	144262673	144262737	-	ENSG00000277158.1	miRNA	MIR7112	chr8	144148016	144261940	+	ENSG00000179832.16	protein_coding	MROH1	733
chr12	113098819	113136239	-	ENSG00000111344.10	protein_coding	RASAL1	chr12	113056709	113098028	+	ENSG00000135144.6	protein_coding	DTX1	791
chr19	40191744	40215575	+	ENSG00000130758.6	protein_coding	MAP3K10	chr19	40216058	40218399	-	ENSG00000174521.7	protein_coding	TTC9B	483
chr12	123472200	123476093	-	ENSG00000280328.1	TEC	RP11-972P1.7	chr12	123457641	123473154	+	ENSG00000184209.14	protein_coding	SNRNP35	-954
chr19	3296765	3303003	-	ENSG00000267448.4	antisense	AC010649.1	chr19	3224703	3297076	+	ENSG00000161082.11	protein_coding	CELF5	-311
chr5	178840097	178841134	+	ENSG00000253725.1	processed_pseudogene	RP11-21I4.2	chr5	178842028	178842235	-	ENSG00000278441.1	processed_pseudogene	RP11-21I4.4	894
chr17	63819433	63830012	-	ENSG00000108592.15	protein_coding	FTSJ3	chr17	63773603	63819317	+	ENSG00000198231.11	protein_coding	DDX42	116
chr11	89978540	89980661	+	ENSG00000255305.1	unprocessed_pseudogene	RP11-529A4.7	chr11	89981441	89989559	-	ENSG00000237706.4	unprocessed_pseudogene	TRIM51EP	780
chr2	54972187	55112621	-	ENSG00000115310.16	protein_coding	RTN4	chr2	54723499	54972025	+	ENSG00000214595.10	protein_coding	EML6	162
chr18	32937402	33441101	-	ENSG00000166960.15	protein_coding	CCDC178	chr18	32833454	32938316	+	ENSG00000263765.4	antisense	RP11-746B8.1	-914
chr5	176595802	176610133	-	ENSG00000169258.6	protein_coding	GPRIN1	chr5	176542511	176595974	+	ENSG00000074276.9	protein_coding	CDHR2	-172
chr21	36295173	36295702	-	ENSG00000214867.3	processed_pseudogene	SRSF9P1	chr21	36156782	36294274	+	ENSG00000142197.11	protein_coding	DOPEY2	899
chr2	233754305	233755345	-	ENSG00000178836.6	transcribed_processed_pseudogene	AC114812.5	chr2	233750617	233753656	+	ENSG00000248705.1	unprocessed_pseudogene	AC114812.10	649
chr17	7920952	7921254	+	ENSG00000281523.1	protein_coding	AC104581.1	chr17	7921859	7929803	-	ENSG00000170049.8	protein_coding	KCNAB3	605
chr7	128667043	128668156	+	ENSG00000271553.1	lincRNA	RP11-274B21.10	chr7	128669087	128669892	-	ENSG00000241493.1	processed_pseudogene	RP11-274B21.5	931
chr14	104924816	104937790	+	ENSG00000166428.11	protein_coding	PLD4	chr14	104937244	104978357	-	ENSG00000185567.6	protein_coding	AHNAK2	-546
chr1	51561866	51594897	-	ENSG00000227742.1	unitary_pseudogene	CALR4P	chr1	51518309	51561629	+	ENSG00000227070.1	antisense	RP11-191G24.1	237
chr20	34546854	34560345	+	ENSG00000101460.11	protein_coding	MAP1LC3A	chr20	34560542	34698790	-	ENSG00000101464.9	protein_coding	PIGU	197
chr8	58552924	58582860	+	ENSG00000137575.10	protein_coding	SDCBP	chr8	58583504	58659844	-	ENSG00000035681.6	protein_coding	NSMAF	644
chr2	196639554	196763490	+	ENSG00000144395.16	protein_coding	CCDC150	chr2	196763032	196799725	-	ENSG00000119041.9	protein_coding	GTF3C3	-458
chr20	31377164	31390603	-	ENSG00000180483.6	protein_coding	DEFB119	chr20	31376319	31376446	+	ENSG00000212134.1	snoRNA	SNORA40	718
chr2	99337353	99401326	+	ENSG00000158417.9	protein_coding	EIF5B	chr2	99400475	99490035	-	ENSG00000135945.8	protein_coding	REV1	-851
chr9	137241213	137243707	+	ENSG00000188229.5	protein_coding	TUBB4B	chr9	137243584	137247770	-	ENSG00000188163.7	protein_coding	FAM166A	-123
chr3	15450133	15521751	-	ENSG00000206561.11	protein_coding	COLQ	chr3	15427355	15450635	+	ENSG00000144597.12	protein_coding	EAF1	-502
chr3	9986893	10006990	+	ENSG00000180385.7	transcribed_unprocessed_pseudogene	EMC3-AS1	chr3	10006418	10011209	-	ENSG00000206567.8	lincRNA	AC022007.5	-572
chr1	9651732	9729114	+	ENSG00000171608.14	protein_coding	PIK3CD	chr1	9729026	9824526	-	ENSG00000171603.15	protein_coding	CLSTN1	-88
chr1	1512151	1534687	+	ENSG00000197785.12	protein_coding	ATAD3A	chr1	1535174	1540453	-	ENSG00000205090.7	protein_coding	TMEM240	487
chr15	38454127	38487710	+	ENSG00000171262.10	protein_coding	FAM98B	chr15	38488103	38565575	-	ENSG00000172575.10	protein_coding	RASGRP1	393
chr9	88991447	89005010	+	ENSG00000213694.3	protein_coding	S1PR3	chr9	89005771	89178767	-	ENSG00000148082.8	protein_coding	SHC3	761
chr22	23894426	23898930	-	ENSG00000218537.1	antisense	MIF-AS1	chr22	23894004	23895227	+	ENSG00000240972.1	protein_coding	MIF	-801
chr2	27061038	27061815	+	ENSG00000229122.1	sense_intronic	AGBL5-IT1	chr2	27062428	27062907	-	ENSG00000272148.1	antisense	RP11-195B17.1	613
chr1	93026252	93026542	+	ENSG00000222664.1	misc_RNA	RN7SKP123	chr1	93027410	93027506	-	ENSG00000251837.1	misc_RNA	Y_RNA	868
chr9	121074863	121177610	+	ENSG00000119397.15	protein_coding	CNTRL	chr9	121178137	121223014	-	ENSG00000119396.9	protein_coding	RAB14	527
chr3	130560334	130678155	+	ENSG00000206384.9	protein_coding	COL6A6	chr3	130678935	130746829	-	ENSG00000196455.6	protein_coding	PIK3R4	780
chr12	102012927	102062149	-	ENSG00000120860.9	protein_coding	CCDC53	chr12	101877351	102012130	+	ENSG00000136048.12	protein_coding	DRAM1	797
chr1	227509028	227520477	-	ENSG00000227711.2	transcribed_unprocessed_pseudogene	RP11-275O4.5	chr1	227506182	227508292	+	ENSG00000235827.2	unprocessed_pseudogene	TUBB8P9	736
chr1	96583209	96583527	+	ENSG00000241992.3	misc_RNA	RN7SL831P	chr1	96584422	96584727	-	ENSG00000234226.5	processed_pseudogene	NDUFS5P2	895
chr17	48549630	48606414	+	ENSG00000233101.9	antisense	HOXB-AS3	chr17	48607227	48633572	-	ENSG00000260027.4	protein_coding	HOXB7	813
chr19	46018932	46019049	+	ENSG00000211580.1	miRNA	MIR769	chr19	46019153	46023065	-	ENSG00000008438.4	protein_coding	PGLYRP1	104
chr7	6104884	6161564	+	ENSG00000106346.10	protein_coding	USP42	chr7	6161776	6272644	-	ENSG00000008256.14	protein_coding	CYTH3	212
chrY	24182477	24183071	+	ENSG00000230977.1	unprocessed_pseudogene	AC023274.6	chrY	24183434	24187231	-	ENSG00000244231.1	processed_transcript	CSPG4P2Y	363
chr19	12945855	12953642	+	ENSG00000179262.8	protein_coding	RAD23A	chr19	12953119	12957236	-	ENSG00000179271.2	protein_coding	GADD45GIP1	-523
chr5	74327995	74334766	-	ENSG00000250446.1	lincRNA	LINC01332	chr5	74322486	74328297	+	ENSG00000249343.1	lincRNA	LINC01333	-302
chr16	1959508	1961975	+	ENSG00000140990.13	protein_coding	NDUFB10	chr16	1962334	1962466	-	ENSG00000206811.1	snoRNA	SNORA10	359
chr16	1959508	1961975	+	ENSG00000140990.13	protein_coding	NDUFB10	chr16	1962973	1963106	-	ENSG00000207405.1	snoRNA	SNORA64	998
chr13	19172773	19172925	+	ENSG00000278337.1	unprocessed_pseudogene	RP11-408E5.8	chr13	19173770	19181852	-	ENSG00000198033.10	protein_coding	TUBA3C	845
chr10	95194200	95228928	+	ENSG00000173124.13	protein_coding	ACSM6	chr10	95228243	95231144	-	ENSG00000234026.1	antisense	RP11-310E22.4	-685
chr22	41064052	41064633	+	ENSG00000237214.3	processed_pseudogene	RP11-12M9.3	chr22	41065554	41065646	-	ENSG00000199515.1	misc_RNA	Y_RNA	921
chr10	94333226	94362959	-	ENSG00000173145.10	protein_coding	NOC3L	chr10	93993989	94332823	+	ENSG00000138193.13	protein_coding	PLCE1	403
chrX	55000357	55009057	+	ENSG00000169188.4	protein_coding	APEX2	chrX	55009055	55031064	-	ENSG00000158578.17	protein_coding	ALAS2	-2
chr1	223947605	223950416	+	ENSG00000233771.2	unprocessed_pseudogene	CICP5	chr1	223951388	223953439	-	ENSG00000272645.2	lincRNA	RP11-504P24.8	972
chr22	25436312	25436915	+	ENSG00000272798.1	lincRNA	CTA-390C10.9	chr22	25437306	25437823	-	ENSG00000271138.1	IG_V_pseudogene	IGLVIVOR22-1	391
chr1	239915439	239916955	-	ENSG00000231979.1	lincRNA	RP11-35L17.3	chr1	239386565	239915452	+	ENSG00000133019.10	protein_coding	CHRM3	-13
chr22	37570246	37582616	-	ENSG00000100079.6	protein_coding	LGALS2	chr22	37560447	37569405	+	ENSG00000128283.6	protein_coding	CDC42EP1	841
chr13	112313467	112321758	+	ENSG00000260343.1	lincRNA	LINC01043	chr13	112322567	112331225	-	ENSG00000223626.1	lincRNA	LINC01044	809
chr3	124733418	124733754	-	ENSG00000242199.1	processed_pseudogene	RP11-71H17.1	chr3	124732439	124732516	+	ENSG00000265981.1	miRNA	MIR544B	902
chr2	27307400	27308445	-	ENSG00000163794.6	protein_coding	UCN	chr2	27282392	27307439	+	ENSG00000138100.12	protein_coding	TRIM54	-39
chr6	91726810	91727070	+	ENSG00000262095.1	processed_pseudogene	RP3-433F14.4	chr6	91727282	91727505	-	ENSG00000220340.1	processed_pseudogene	RP3-433F14.1	212
chrX	100673330	100673981	+	ENSG00000261295.1	antisense	RP11-524D16__A.3	chrX	100674491	100732123	-	ENSG00000102362.14	protein_coding	SYTL4	510
chr5	151724831	151725356	-	ENSG00000272112.1	lincRNA	CTB-113P19.5	chr5	151676945	151724782	+	ENSG00000249035.5	antisense	CTB-113P19.1	49
chr7	71306592	71306698	+	ENSG00000277487.1	miRNA	AC079398.3	chr7	71307672	71307770	-	ENSG00000265878.2	miRNA	MIR3914-1	974
chr1	40040233	40072649	+	ENSG00000131236.15	protein_coding	CAP1	chr1	40072705	40097703	-	ENSG00000131238.15	protein_coding	PPT1	56
chr15	67834310	67838879	-	ENSG00000245719.1	lincRNA	RP11-34F13.2	chr15	67819704	67834561	+	ENSG00000188779.9	protein_coding	SKOR1	-251
chr11	612553	615999	-	ENSG00000185507.18	protein_coding	IRF7	chr11	576486	612222	+	ENSG00000070047.10	protein_coding	PHRF1	331
chr12	56230049	56237846	+	ENSG00000139540.10	protein_coding	SLC39A5	chr12	56237807	56258391	-	ENSG00000139645.9	protein_coding	ANKRD52	-39
chr17	29573469	29594054	-	ENSG00000108262.14	protein_coding	GIT1	chr17	29566052	29573157	+	ENSG00000167543.14	protein_coding	TP53I13	312
chr1	204131062	204131966	+	ENSG00000261065.1	antisense	RP11-74C13.4	chr1	204131062	204152003	-	ENSG00000143845.13	protein_coding	ETNK2	-904
chr22	32386668	32386868	+	ENSG00000232218.1	unprocessed_pseudogene	RP1-149A16.16	chr22	32387582	32412255	-	ENSG00000100220.10	protein_coding	RTCB	714
chr19	37091341	37092564	+	ENSG00000267672.1	sense_intronic	CTD-2293H3.1	chr19	37093019	37210512	-	ENSG00000267360.5	protein_coding	CTC-454I21.3	455
chr18	10661933	10666887	+	ENSG00000260779.1	antisense	RP11-856M7.1	chr18	10666483	11148762	-	ENSG00000154864.10	protein_coding	PIEZO2	-404
chr18	12031178	12032181	-	ENSG00000267480.1	antisense	RP11-703I16.1	chr18	11981025	12030883	+	ENSG00000141401.10	protein_coding	IMPA2	295
chr5	28927298	28927459	-	ENSG00000277878.1	processed_pseudogene	CTD-2269E23.4	chr5	28927029	28927284	+	ENSG00000226400.2	processed_pseudogene	CTD-2269E23.2	14
chr15	99565417	99716466	+	ENSG00000068305.16	protein_coding	MEF2A	chr15	99715697	99733561	-	ENSG00000183060.14	protein_coding	LYSMD4	-769
chr5	177446445	177456286	+	ENSG00000131188.10	protein_coding	PRR7	chr5	177456608	177474401	-	ENSG00000113758.12	protein_coding	DBN1	322
chr16	70768967	70770221	-	ENSG00000279122.1	TEC	RP11-394B2.3	chr16	70768356	70768785	+	ENSG00000279815.1	TEC	RP11-394B2.7	182
chr16	29992321	29996436	-	ENSG00000149929.14	protein_coding	HIRIP3	chr16	29973641	29992261	+	ENSG00000149930.16	protein_coding	TAOK2	60
chr16	21834569	21880827	-	ENSG00000185864.15	protein_coding	NPIPB4	chr16	21833516	21833621	+	ENSG00000276721.1	unprocessed_pseudogene	RP11-645C24.6	948
chr4	163523292	163523386	+	ENSG00000264535.1	miRNA	AC093788.1	chr4	163524298	164384050	-	ENSG00000145416.12	protein_coding	2019-03-01	912
chr9	95085208	95085304	+	ENSG00000207563.1	miRNA	MIR23B	chr9	95086012	95086096	-	ENSG00000207617.3	miRNA	MIR3074	708
chr10	102230186	102241474	-	ENSG00000107859.8	protein_coding	PITX3	chr10	102226328	102229589	+	ENSG00000119915.4	protein_coding	ELOVL3	597
chr16	17932720	17933275	+	ENSG00000228071.4	processed_pseudogene	RPL7P47	chr16	17933189	18151595	-	ENSG00000259929.4	lincRNA	CTA-481E9.4	-86
chr5	1598920	1634005	-	ENSG00000188002.9	transcribed_unprocessed_pseudogene	RP11-43F13.1	chr5	1598127	1598247	+	ENSG00000248126.1	unprocessed_pseudogene	CTD-2012J19.2	673
chr8	53395211	53395946	-	ENSG00000253369.1	lincRNA	RP11-1081M5.1	chr8	53394215	53394795	+	ENSG00000274295.1	processed_pseudogene	RP11-1081M5.3	416
chr2	9951693	10002277	+	ENSG00000134317.16	protein_coding	GRHL1	chr2	10003158	10006030	-	ENSG00000188525.3	antisense	AC010969.1	881
chr2	231452195	231453153	+	ENSG00000233538.1	lincRNA	AC017104.2	chr2	231453531	231483641	-	ENSG00000115053.14	protein_coding	NCL	378
chr2	11155198	11178874	+	ENSG00000162976.11	protein_coding	PQLC3	chr2	11179761	11348330	-	ENSG00000134318.12	protein_coding	ROCK2	887
chr22	23607041	23608407	+	ENSG00000278655.1	unprocessed_pseudogene	KB-1572G7.5	chr22	23608452	23632321	-	ENSG00000189269.11	protein_coding	DRICH1	45
chr8	30095398	30177208	+	ENSG00000104660.16	protein_coding	LEPROTL1	chr8	30176554	30180888	-	ENSG00000253708.1	antisense	RP11-51J9.4	-654
chr1	149832659	149839767	+	ENSG00000270882.2	protein_coding	HIST2H4A	chr1	149839538	149841193	-	ENSG00000203811.1	protein_coding	HIST2H3C	-229
chr15	30005205	30006430	+	ENSG00000259749.1	unprocessed_pseudogene	CTD-2022H16.2	chr15	30005443	30045848	-	ENSG00000259647.1	lincRNA	RP11-143J24.1	-987
chr8	63013068	63014681	+	ENSG00000240915.2	antisense	RP11-659E9.2	chr8	63015079	63039171	-	ENSG00000137563.10	protein_coding	GGH	398
chr11	67435510	67443821	-	ENSG00000172725.12	protein_coding	CORO1B	chr11	67428460	67435408	+	ENSG00000175634.13	protein_coding	RPS6KB2	102
chr16	2968024	2980539	-	ENSG00000127564.15	protein_coding	PKMYT1	chr16	2963944	2968383	+	ENSG00000131650.12	protein_coding	KREMEN2	-359
chr16	30985207	30989152	+	ENSG00000099377.12	protein_coding	HSD3B7	chr16	30989256	31010628	-	ENSG00000099365.8	protein_coding	STX1B	104
chr6	43427366	43450430	+	ENSG00000124574.13	protein_coding	ABCC10	chr6	43450352	43456632	-	ENSG00000171462.13	protein_coding	DLK2	-78
chr6	8341937	8343021	-	ENSG00000234763.1	lincRNA	RP11-203H2.2	chr6	8329655	8342455	+	ENSG00000232234.2	lincRNA	RP11-203H2.1	-518
chr2	207762586	207769563	-	ENSG00000163251.3	protein_coding	FZD5	chr2	207711540	207761839	+	ENSG00000163249.8	protein_coding	CCNYL1	747
chr6	41780349	41790141	+	ENSG00000124593.13	protein_coding	PRICKLE4	chr6	41789896	41895361	-	ENSG00000164663.12	protein_coding	USP49	-245
chr1	131025	134836	+	ENSG00000233750.3	processed_pseudogene	CICP27	chr1	135141	135895	-	ENSG00000268903.1	processed_pseudogene	RP11-34P13.15	305
chr1	52142094	52346686	+	ENSG00000157077.13	protein_coding	ZFYVE9	chr1	52345723	52366193	-	ENSG00000154222.13	protein_coding	CC2D1B	-963
chr12	132621999	132622973	-	ENSG00000280311.1	TEC	RP13-554M15.5	chr12	132618780	132622386	+	ENSG00000187848.11	protein_coding	P2RX2	-387
chr19	10115017	10119920	-	ENSG00000130811.9	protein_coding	EIF3G	chr19	10106223	10114780	+	ENSG00000243207.5	protein_coding	PPAN-P2RY11	237
chr19	10115017	10119920	-	ENSG00000130811.9	protein_coding	EIF3G	chr19	10111538	10115372	+	ENSG00000244165.1	protein_coding	P2RY11	-355
chr10	46892	74163	-	ENSG00000261456.4	protein_coding	TUBB8	chr10	44712	46884	+	ENSG00000237297.1	unprocessed_pseudogene	RP11-631M21.6	8
chr1	26019884	26036464	+	ENSG00000158008.8	protein_coding	EXTL1	chr1	26037252	26046133	-	ENSG00000158014.13	protein_coding	SLC30A2	788
chr13	25190063	25190317	-	ENSG00000279550.1	TEC	RP11-165I9.9	chr13	25181441	25189760	+	ENSG00000238169.1	antisense	LINC01053	303
chr4	52712404	52720351	+	ENSG00000226950.5	processed_transcript	DANCR	chr4	52720081	52720831	-	ENSG00000248375.1	processed_pseudogene	RP11-177B4.1	-270
chr12	12715058	12722371	+	ENSG00000111276.9	protein_coding	CDKN1B	chr12	12723297	12724011	-	ENSG00000256658.1	antisense	RP11-180M15.4	926
chr1	156243321	156248117	-	ENSG00000160781.14	protein_coding	PAQR6	chr1	156241962	156243321	+	ENSG00000242252.1	protein_coding	BGLAP	0
chr1	156243321	156248117	-	ENSG00000160781.14	protein_coding	PAQR6	chr1	156212982	156243332	+	ENSG00000260238.4	protein_coding	PMF1-BGLAP	-11
chr6	31586124	31588909	+	ENSG00000204482.9	protein_coding	LST1	chr6	31588895	31592985	-	ENSG00000204475.8	protein_coding	NCR3	-14
chr1	144560451	144560527	+	ENSG00000273689.1	miRNA	AC253578.1	chr1	144560666	144560829	-	ENSG00000277918.1	snRNA	U1	139
chr11	65592855	65595996	-	ENSG00000173338.11	protein_coding	KCNK7	chr11	65576038	65592650	+	ENSG00000173442.10	protein_coding	EHBP1L1	205
chr11	118657316	118679690	-	ENSG00000118094.10	protein_coding	TREH	chr11	118606440	118658038	+	ENSG00000019144.15	protein_coding	PHLDB1	-722
chr17	44319625	44324870	-	ENSG00000013306.14	protein_coding	SLC25A39	chr17	44308413	44318671	+	ENSG00000108309.11	protein_coding	RUNDC3A	954
chr1	32086949	32087007	+	ENSG00000266203.1	miRNA	MIR5585	chr1	32087523	32087813	-	ENSG00000276493.1	misc_RNA	Metazoa_SRP	516
chr3	12514706	12514807	+	ENSG00000251774.1	snRNA	RNU6-377P	chr3	12514934	12561059	-	ENSG00000225526.4	protein_coding	MKRN2OS	127
chr1	32775237	32818153	-	ENSG00000134684.9	protein_coding	YARS	chr1	32741885	32774970	+	ENSG00000162522.9	protein_coding	KIAA1522	267
chr7	149891191	149909704	-	ENSG00000224016.2	unprocessed_pseudogene	RP11-728K20.1	chr7	149890739	149891416	+	ENSG00000273011.1	lincRNA	RP11-728K20.3	-225
chr1	244064330	244067909	+	ENSG00000279774.1	TEC	RP11-278H7.5	chr1	244068820	244093026	-	ENSG00000229960.1	lincRNA	RP11-278H7.4	911
chr19	279495	280170	+	ENSG00000267447.1	processed_pseudogene	VN2R11P	chr19	281040	291504	-	ENSG00000141934.8	protein_coding	PPAP2C	870
chr11	63681446	63759891	+	ENSG00000133318.12	protein_coding	RTN3	chr11	63759892	63768775	-	ENSG00000188070.9	protein_coding	C11orf95	1
chr19	55708432	55738402	-	ENSG00000185792.8	protein_coding	NLRP9	chr19	55707550	55707855	+	ENSG00000268593.3	processed_pseudogene	CTD-2611O12.6	577
chr11	87323709	87324359	-	ENSG00000270510.1	processed_pseudogene	RP11-777F6.3	chr11	87037844	87323758	+	ENSG00000166575.15	protein_coding	TMEM135	-49
chr14	52775194	52791668	-	ENSG00000100522.7	protein_coding	GNPNAT1	chr14	52730180	52774998	+	ENSG00000198252.10	protein_coding	STYX	196
chrX	154144224	154159032	+	ENSG00000102076.8	protein_coding	OPN1LW	chrX	154159357	154176349	-	ENSG00000277008.1	unprocessed_pseudogene	TEX28P2	325
chr20	45890144	45898820	+	ENSG00000064601.15	protein_coding	CTSA	chr20	45898621	45912155	-	ENSG00000100979.13	protein_coding	PLTP	-199
chr4	118279190	118279320	+	ENSG00000275994.1	snoRNA	SNORA24	chr4	118280038	118353003	-	ENSG00000164099.3	protein_coding	PRSS12	718
chr11	61746493	61757655	-	ENSG00000124915.9	lincRNA	DKFZP434K028	chr11	61680433	61747001	+	ENSG00000134780.8	protein_coding	DAGLA	-508
chr4	118278709	118279823	+	ENSG00000269893.5	lincRNA	SNHG8	chr4	118280038	118353003	-	ENSG00000164099.3	protein_coding	PRSS12	215
chr1	166856510	166876327	-	ENSG00000152382.5	protein_coding	TADA1	chr1	166839447	166856344	+	ENSG00000143157.10	protein_coding	POGK	166
chr16	87326987	87327584	+	ENSG00000270082.1	antisense	RP11-178L8.8	chr16	87326987	87392142	-	ENSG00000103264.14	protein_coding	FBXO31	-597
chr9	127940579	127980513	-	ENSG00000167106.10	protein_coding	FAM102A	chr9	127934503	127940952	+	ENSG00000227218.6	antisense	RP11-203J24.8	-373
chr20	1309909	1329239	-	ENSG00000125775.13	protein_coding	SDCBP2	chr20	1266316	1309328	+	ENSG00000101298.12	protein_coding	SNPH	581
chr1	153534599	153536244	-	ENSG00000197956.8	protein_coding	S100A6	chr1	153533603	153535115	+	ENSG00000238279.1	antisense	BX470102.3	-516
chr1	160081570	160090563	+	ENSG00000162728.4	protein_coding	KCNJ9	chr1	160091340	160098943	-	ENSG00000162729.12	protein_coding	IGSF8	777
chr11	71787510	71801236	+	ENSG00000158483.14	protein_coding	FAM86C1	chr11	71800541	71804640	-	ENSG00000254978.2	transcribed_unprocessed_pseudogene	ALG1L9P	-695
chr11	45906534	45907282	-	ENSG00000234776.3	protein_coding	C11orf94	chr11	45885651	45906465	+	ENSG00000121653.10	protein_coding	MAPK8IP1	69
chr4	40810027	41216714	-	ENSG00000163697.15	protein_coding	APBB2	chr4	40749897	40809985	+	ENSG00000179299.15	protein_coding	NSUN7	42
chr16	89195761	89201664	-	ENSG00000259803.5	protein_coding	SLC22A31	chr16	89171767	89195492	+	ENSG00000129910.6	protein_coding	CDH15	269
chr11	65538560	65558930	-	ENSG00000168056.13	protein_coding	LTBP3	chr11	65525077	65538704	+	ENSG00000142186.15	protein_coding	SCYL1	-144
chr12	24213256	24562590	-	ENSG00000255864.4	lincRNA	RP11-444D3.1	chr12	24212421	24212495	+	ENSG00000216192.1	miRNA	MIR920	761
chr12	93677375	93894840	+	ENSG00000169372.11	protein_coding	CRADD	chr12	93894965	93943603	-	ENSG00000257283.1	antisense	RP11-1060G2.1	125
chr16	14953012	14953120	-	ENSG00000273804.1	unprocessed_pseudogene	RP11-680G24.7	chr16	14750813	14952060	+	ENSG00000183426.14	protein_coding	NPIPA1	952
chr16	14953012	14953120	-	ENSG00000273804.1	unprocessed_pseudogene	RP11-680G24.7	chr16	14708944	14952073	+	ENSG00000224712.9	protein_coding	NPIPA3	939
chr1	104153306	104153830	-	ENSG00000228347.1	processed_pseudogene	FTLP17	chr1	104153272	104153347	+	ENSG00000281297.1	miRNA	AC092506.1	-41
chr6	127659424	127660338	+	ENSG00000260212.1	unprocessed_pseudogene	RP11-325O24.5	chr6	127659690	127660579	-	ENSG00000219699.2	unprocessed_pseudogene	RP11-325O24.2	-648
chr8	143597835	143603224	+	ENSG00000179886.5	protein_coding	TIGD5	chr8	143603913	143609773	-	ENSG00000104524.12	protein_coding	PYCRL	689
chr17	28360654	28360734	+	ENSG00000264302.1	miRNA	MIR4723	chr17	28361601	28362859	-	ENSG00000265618.1	antisense	CTB-96E2.7	867
chr1	924880	944581	+	ENSG00000187634.9	protein_coding	SAMD11	chr1	944204	959309	-	ENSG00000188976.9	protein_coding	NOC2L	-377
chrX	103909126	103909449	+	ENSG00000276298.1	unprocessed_pseudogene	LL0XNC01-116E7.5	chrX	103910305	103911352	-	ENSG00000234345.2	processed_pseudogene	LL0XNC01-116E7.1	856
chr12	49967194	49977139	+	ENSG00000086159.11	protein_coding	AQP6	chr12	49976923	50033136	-	ENSG00000161800.11	protein_coding	RACGAP1	-216
chr19	47019820	47045775	+	ENSG00000130751.8	protein_coding	NPAS1	chr19	47045907	47048630	-	ENSG00000130748.6	protein_coding	TMEM160	132
chr1	244845167	244855497	-	ENSG00000277877.3	protein_coding	RP11-11N7.5	chr1	244835322	244845057	+	ENSG00000203667.8	protein_coding	COX20	110
chr3	183806457	183810783	-	ENSG00000233885.6	antisense	YEATS2-AS1	chr3	183806156	183806204	+	ENSG00000276325.1	miRNA	AC131160.2	253
chr11	65174117	65176470	-	ENSG00000255200.1	transcribed_processed_pseudogene	AP003068.18	chr11	65170154	65173244	+	ENSG00000204710.2	protein_coding	SPDYC	873
chr5	139448556	139462743	-	ENSG00000249751.3	protein_coding	ECSCR	chr5	139447907	139448017	+	ENSG00000200378.1	snRNA	RNU5B-4P	539
chr17	2019952	2023664	-	ENSG00000262869.1	sense_intronic	CTD-2545H1.1	chr17	2017716	2020706	+	ENSG00000228133.2	antisense	AC099684.1	-754
chr11	5106062	5107530	-	ENSG00000236897.1	lincRNA	AC113331.9	chr11	5104153	5105084	+	ENSG00000203560.3	unprocessed_pseudogene	OR52J1P	978
chr17	6444415	6451469	+	ENSG00000129195.14	protein_coding	FAM64A	chr17	6451264	6556494	-	ENSG00000091622.14	protein_coding	PITPNM3	-205
chr6	44246166	44253888	+	ENSG00000096384.18	protein_coding	HSP90AB1	chr6	44254206	44254285	-	ENSG00000265700.1	miRNA	MIR4647	318
chr6	44246166	44253888	+	ENSG00000096384.18	protein_coding	HSP90AB1	chr6	44254096	44257890	-	ENSG00000157593.15	protein_coding	SLC35B2	208
chr8	144049129	144051522	+	ENSG00000204791.7	antisense	CTD-3065J16.6	chr8	144051266	144063832	-	ENSG00000178814.14	protein_coding	OPLAH	-256
chr11	124739846	124747210	+	ENSG00000154146.11	protein_coding	NRGN	chr11	124747472	124752238	-	ENSG00000019102.10	protein_coding	VSIG2	262
chr1	44800225	44805990	+	ENSG00000173846.11	protein_coding	PLK3	chr1	44805913	44806675	-	ENSG00000188396.3	protein_coding	TCTEX1D4	-77
chr3	69084944	69106066	+	ENSG00000144746.6	protein_coding	ARL6IP5	chr3	69106872	69123032	-	ENSG00000163380.14	protein_coding	LMOD3	806
chrX	55143102	55161310	-	ENSG00000182518.12	protein_coding	FAM104B	chrX	55137930	55142433	+	ENSG00000276929.1	unprocessed_pseudogene	RP11-266I3.9	669
chr19	40808525	40811390	-	ENSG00000233622.1	unitary_pseudogene	CYP2T1P	chr19	40778242	40808198	+	ENSG00000171570.9	protein_coding	RAB4B-EGLN2	327
chr10	101570560	101609668	+	ENSG00000166171.11	protein_coding	DPCD	chr10	101610664	101695295	-	ENSG00000107829.12	protein_coding	FBXW4	996
chr8	47190772	47193262	+	ENSG00000255366.1	lincRNA	RP11-1134I14.8	chr8	47194002	47194347	-	ENSG00000253502.1	processed_pseudogene	ATP6V1G1P2	740
chr3	49940007	50100045	+	ENSG00000004534.13	protein_coding	RBM6	chr3	50099603	50100988	-	ENSG00000281691.1	antisense	RBM5-AS1	-442
chr22	30421206	30421536	-	ENSG00000272689.1	sense_intronic	RP4-539M6.21	chr22	30421045	30421148	+	ENSG00000222915.1	snRNA	RNU6-564P	58
chr22	30421206	30421536	-	ENSG00000272689.1	sense_intronic	RP4-539M6.21	chr22	30420512	30420912	+	ENSG00000273350.1	sense_intronic	RP4-539M6.20	294
chr3	49803254	49805030	+	ENSG00000185614.4	protein_coding	FAM212A	chr3	49805207	49813946	-	ENSG00000182179.9	protein_coding	UBA7	177
chr22	50343304	50445090	+	ENSG00000100239.14	protein_coding	PPP6R2	chr22	50445000	50475024	-	ENSG00000100241.19	protein_coding	SBF1	-90
chr2	175897336	175904232	+	ENSG00000235047.1	antisense	AC016751.3	chr2	175904371	175905502	-	ENSG00000229779.1	lincRNA	AC016751.2	139
chr1	146376807	146376970	+	ENSG00000273768.1	snRNA	RNU1-1	chr1	146377104	146377184	-	ENSG00000277573.1	miRNA	AC245407.1	134
chr9	85785722	85793480	-	ENSG00000230303.4	lincRNA	RP11-213G2.2	chr9	85753306	85786575	+	ENSG00000234424.2	unprocessed_pseudogene	RP11-213G2.1	-853
chr13	27424544	27435823	+	ENSG00000122034.11	protein_coding	GTF3A	chr13	27435643	27450591	-	ENSG00000122033.13	protein_coding	MTIF3	-180
chr1	11845549	11845697	+	ENSG00000278852.1	misc_RNA	NPPA-AS1_2	chr1	11845709	11848345	-	ENSG00000175206.9	protein_coding	NPPA	12
chr19	18531751	18544077	-	ENSG00000105701.14	protein_coding	FKBP8	chr19	18531613	18532632	+	ENSG00000268938.2	antisense	AC005387.3	-881
chr19	45733251	45764534	+	ENSG00000237452.2	protein_coding	BHMG1	chr19	45764785	45769226	-	ENSG00000177045.7	protein_coding	SIX5	251
chr2	71012331	71012407	+	ENSG00000266029.1	miRNA	AC007040.2	chr2	71013089	71013157	-	ENSG00000266186.1	miRNA	AC007040.3	682
chr7	100156605	100156669	-	ENSG00000266154.1	miRNA	MIR4658	chr7	100148907	100155944	+	ENSG00000188186.9	protein_coding	LAMTOR4	661
chr19	1065923	1086628	+	ENSG00000180448.9	protein_coding	HMHA1	chr19	1086579	1095380	-	ENSG00000099817.10	protein_coding	POLR2E	-49
chr12	47753916	47782753	+	ENSG00000211584.12	protein_coding	SLC48A1	chr12	47782722	47833132	-	ENSG00000061273.16	protein_coding	HDAC7	-31
chr9	32384603	32454769	+	ENSG00000122729.17	protein_coding	ACO1	chr9	32455705	32526324	-	ENSG00000107201.8	protein_coding	DDX58	936
chr8	53515171	53523931	-	ENSG00000237807.3	lincRNA	RP11-400K9.4	chr8	53515170	53515905	+	ENSG00000254204.1	lincRNA	RP11-400K9.3	-734
chr2	74518131	74526336	-	ENSG00000144045.12	protein_coding	DQX1	chr2	74513463	74517147	+	ENSG00000115297.10	protein_coding	TLX2	984
chr19	33177603	33208867	+	ENSG00000130881.12	protein_coding	LRP3	chr19	33208664	33225850	-	ENSG00000130876.10	protein_coding	SLC7A10	-203
chr3	58607080	58634440	+	ENSG00000244383.1	antisense	RP11-475O23.3	chr3	58633946	58666848	-	ENSG00000198643.5	protein_coding	FAM3D	-494
chr19	41425359	41426237	+	ENSG00000268475.1	antisense	CTC-435M10.6	chr19	41425359	41428730	-	ENSG00000177191.2	protein_coding	B3GNT8	-878
chr1	28870483	28877336	-	ENSG00000233427.1	antisense	RP1-212P9.3	chr1	28812142	28871267	+	ENSG00000116329.9	protein_coding	OPRD1	-784
chr9	19375715	19380254	-	ENSG00000137154.11	protein_coding	RPS6	chr9	19375451	19375996	+	ENSG00000273226.1	antisense	RP11-513M16.8	-281
chr20	10435303	10636829	+	ENSG00000149346.13	protein_coding	SLX4IP	chr20	10637684	10674107	-	ENSG00000101384.10	protein_coding	JAG1	855
chr16	689001	692554	+	ENSG00000261659.2	processed_transcript	LA16c-313D11.12	chr16	692498	705829	-	ENSG00000127585.10	protein_coding	FBXL16	-56
chrY	57212184	57214397	-	ENSGR0000227159.6	unprocessed_pseudogene	DDX11L16	chrY	57207346	57212230	+	ENSGR0000182484.13	transcribed_unprocessed_pseudogene	WASH6P	-46
chr14	105009573	105021148	-	ENSG00000170779.10	protein_coding	CDCA4	chr14	104985775	105010482	+	ENSG00000140104.12	protein_coding	C14orf79	-909
chr5	132468890	132473043	-	ENSG00000234290.2	antisense	AC116366.6	chr5	132468147	132468257	+	ENSG00000202533.1	misc_RNA	Y_RNA	633
chr9	137168854	137171984	-	ENSG00000261793.1	protein_coding	RP11-350O14.18	chr9	137138390	137168762	+	ENSG00000176884.13	protein_coding	GRIN1	92
chr9	128371319	128392016	+	ENSG00000167118.9	protein_coding	URM1	chr9	128392618	128392714	-	ENSG00000273685.1	miRNA	MIR219B	602
chr9	101360417	101383519	-	ENSG00000136881.10	protein_coding	BAAT	chr9	101358932	101361242	+	ENSG00000230328.2	processed_pseudogene	RP11-35N6.6	-825
chr5	72878868	72879185	-	ENSG00000242602.1	processed_pseudogene	CTD-2339M3.1	chr5	72878591	72878663	+	ENSG00000263593.1	miRNA	MIR4804	205
chr12	48198387	48202031	+	ENSG00000269514.1	lincRNA	RP11-370I10.12	chr12	48202083	48203387	-	ENSG00000172640.3	protein_coding	OR10AD1	52
chr1	206897443	206904139	+	ENSG00000162892.14	protein_coding	IL24	chr1	206904386	206923247	-	ENSG00000162894.10	protein_coding	FAIM3	247
chr20	10753090	10753966	+	ENSG00000224961.1	lincRNA	RP1-278O22.1	chr20	10753278	10765286	-	ENSG00000234900.1	lincRNA	RP1-278O22.2	-688
chr2	233833416	233854566	-	ENSG00000123485.10	protein_coding	HJURP	chr2	233775679	233833423	+	ENSG00000185038.13	protein_coding	MROH2A	-7
chr11	10308313	10507579	+	ENSG00000133805.14	protein_coding	AMPD3	chr11	10507887	10509189	-	ENSG00000255823.2	protein_coding	MTRNR2L8	308
chr3	113211003	113287459	+	ENSG00000144857.13	protein_coding	BOC	chr3	113286930	113441610	-	ENSG00000206530.7	protein_coding	CFAP44	-529
chr7	151238764	151277896	-	ENSG00000082014.15	protein_coding	SMARCD3	chr7	151238421	151238538	+	ENSG00000211517.1	miRNA	MIR671	226
chr1	966497	975865	+	ENSG00000187583.9	protein_coding	PLEKHN1	chr1	975204	982093	-	ENSG00000187642.8	protein_coding	PERM1	-661
chr16	2235689	2236913	-	ENSG00000259780.3	lincRNA	RP11-304L19.12	chr16	2223566	2235742	+	ENSG00000167967.14	protein_coding	E4F1	-53
chr20	25226448	25226735	-	ENSG00000279322.1	TEC	RP4-738P15.6	chr20	25195693	25226729	+	ENSG00000197586.11	protein_coding	ENTPD6	-281
chr22	42140203	42144577	-	ENSG00000205702.9	polymorphic_pseudogene	CYP2D7	chr22	42138060	42139726	+	ENSG00000281538.1	lincRNA	RP4-669P10.20	477
chr16	30075978	30085377	+	ENSG00000149923.12	protein_coding	PPP4C	chr16	30085793	30091887	-	ENSG00000149922.9	protein_coding	TBX6	416
chr8	81439436	81521818	+	ENSG00000253859.2	antisense	RP11-157I4.4	chr8	81521682	81522232	-	ENSG00000237264.4	processed_pseudogene	FTH1P11	-136
chr5	4775476	4805769	-	ENSG00000248311.1	lincRNA	CTD-2161F6.2	chr5	4773481	4774865	+	ENSG00000249521.1	lincRNA	CTD-2161F6.3	611
chr1	235537520	235538041	+	ENSG00000235638.1	processed_pseudogene	MTND6P14	chr1	235538052	235539845	-	ENSG00000231199.2	processed_pseudogene	MTND5P19	11
chr21	45336707	45338665	+	ENSG00000229382.1	lincRNA	BX322557.13	chr21	45338590	45341990	-	ENSG00000237664.1	lincRNA	LINC00316	-75
chr19	43554692	43593036	-	ENSG00000268361.1	protein_coding	L34079.2	chr19	43553445	43555494	+	ENSG00000269177.1	antisense	L34079.3	-802
chr22	16572027	16574637	+	ENSG00000233995.1	unprocessed_pseudogene	KB-67B5.12	chr22	16575363	16582707	-	ENSG00000239435.2	transcribed_unprocessed_pseudogene	KCNMB3P1	726
chr15	71972206	72040265	+	ENSG00000261632.1	antisense	RP11-390D11.1	chr15	72041194	72041653	-	ENSG00000260576.1	processed_pseudogene	EIF5A2P1	929
chr20	63739861	63743505	+	ENSG00000125520.12	protein_coding	SLC2A4RG	chr20	63743666	63831244	-	ENSG00000130584.9	protein_coding	ZBTB46	161
chr12	57472255	57488814	-	ENSG00000123329.16	protein_coding	ARHGAP9	chr12	57460135	57472262	+	ENSG00000111087.8	protein_coding	GLI1	-7
chr11	49817778	49825553	+	ENSG00000254487.2	unprocessed_pseudogene	RP11-707M1.7	chr11	49824839	49826724	-	ENSG00000255268.2	unprocessed_pseudogene	RP11-707M1.9	-714
chr12	52092485	52104297	-	ENSG00000257989.1	lincRNA	RP1-288H2.2	chr12	52084744	52092285	+	ENSG00000272724.1	sense_intronic	OR7E47P	200
chr9	34661880	34664048	-	ENSG00000213927.3	protein_coding	CCL27	chr9	34650702	34661892	+	ENSG00000137070.16	protein_coding	IL11RA	-12
chr15	40278176	40307935	-	ENSG00000137841.10	protein_coding	PLCB2	chr15	40217428	40277486	+	ENSG00000259288.4	protein_coding	PAK6	690
chr16	78099413	79212667	+	ENSG00000186153.15	protein_coding	WWOX	chr16	79212711	79229453	-	ENSG00000261722.1	lincRNA	RP11-679B19.2	44
chr1	153661788	153671048	-	ENSG00000143621.15	protein_coding	ILF2	chr1	153658654	153661830	+	ENSG00000143553.9	protein_coding	SNAPIN	-42
chrY	10197256	10199103	-	ENSG00000225840.2	processed_pseudogene	AC010970.2	chrY	10196372	10196484	+	ENSG00000251966.2	miRNA	AC010970.1	772
chr22	21544897	21545039	+	ENSG00000252143.1	scaRNA	SCARNA17	chr22	21545344	21545644	-	ENSG00000222352.1	misc_RNA	RN7SKP221	305
chr7	100139629	100140682	-	ENSG00000214142.2	processed_pseudogene	RPL7P60	chr7	100130964	100140439	+	ENSG00000235077.1	antisense	AC073842.19	-810
chr20	50586108	50691528	-	ENSG00000042062.10	protein_coding	FAM65C	chr20	50510321	50585241	+	ENSG00000196396.8	protein_coding	PTPN1	867
chr13	95019829	95301446	-	ENSG00000125257.12	protein_coding	ABCC4	chr13	95019235	95019336	+	ENSG00000252335.1	snRNA	RNU6-62P	493
chr6	149566294	149591748	+	ENSG00000055211.11	protein_coding	GINM1	chr6	149591755	149592663	-	ENSG00000233330.1	antisense	RP1-12G14.7	7
chr12	115569664	115581739	+	ENSG00000258108.1	lincRNA	RP11-1028N23.3	chr12	115582061	115639734	-	ENSG00000257407.1	lincRNA	RP11-1028N23.4	322
chr16	70579895	70660682	+	ENSG00000157368.9	protein_coding	IL34	chr16	70661204	70686066	-	ENSG00000132613.13	protein_coding	MTSS1L	522
chr17	20788071	20789584	+	ENSG00000264215.1	lincRNA	RP11-283C24.1	chr17	20789217	20789595	-	ENSG00000264662.1	processed_pseudogene	RP11-283C24.2	-367
chr16	53491040	53504411	-	ENSG00000166971.15	protein_coding	AKTIP	chr16	53433977	53491649	+	ENSG00000103479.13	protein_coding	RBL2	-609
chr11	119403963	119404227	-	ENSG00000254892.1	processed_pseudogene	RP11-334E6.4	chr11	119402792	119404088	+	ENSG00000254590.1	processed_pseudogene	RP11-334E6.2	-125
chr9	127794597	127814327	+	ENSG00000136877.13	protein_coding	FPGS	chr9	127815012	127854756	-	ENSG00000106991.12	protein_coding	ENG	685
chr3	37988059	38007188	+	ENSG00000136059.13	protein_coding	VILL	chr3	38007496	38029762	-	ENSG00000187091.12	protein_coding	PLCD1	308
chr16	68084751	68229259	+	ENSG00000072736.17	protein_coding	NFATC3	chr16	68229111	68238102	-	ENSG00000103067.10	protein_coding	ESRP2	-148
chr20	47656348	47786616	-	ENSG00000196562.13	protein_coding	SULF2	chr20	47501902	47656877	+	ENSG00000124151.17	protein_coding	NCOA3	-529
chr19	10086122	10093252	+	ENSG00000130813.16	protein_coding	C19orf66	chr19	10092338	10102796	-	ENSG00000130812.9	protein_coding	ANGPTL6	-914
chr2	217283370	217283523	+	ENSG00000278004.1	misc_RNA	Pinc	chr2	217284019	217756593	-	ENSG00000231672.5	protein_coding	DIRC3	496
chrX	153785766	153794523	-	ENSG00000067829.17	protein_coding	IDH3G	chrX	153776412	153785732	+	ENSG00000184343.9	protein_coding	SRPK3	34
chr9	136994635	136996803	-	ENSG00000169583.12	protein_coding	CLIC3	chr9	136992418	136993984	+	ENSG00000148362.9	protein_coding	C9orf142	651
chr5	88883328	89466398	+	ENSG00000248309.4	antisense	MEF2C-AS1	chr5	89466537	89470039	-	ENSG00000250831.1	lincRNA	CTD-2232E5.2	139
chr17	44345246	44353102	+	ENSG00000030582.15	protein_coding	GRN	chr17	44353215	44363875	-	ENSG00000161682.13	protein_coding	FAM171A2	113
chr7	80246409	80312456	-	ENSG00000234223.2	lincRNA	AC003988.1	chr7	80245926	80246225	+	ENSG00000244392.3	misc_RNA	RN7SL869P	184
chr9	137168758	137170051	-	ENSG00000184709.7	protein_coding	LRRC26	chr9	137138390	137168762	+	ENSG00000176884.13	protein_coding	GRIN1	-4
chr1	32204769	32206814	-	ENSG00000224066.1	antisense	RP4-622L5.7	chr1	32200386	32205387	+	ENSG00000160050.13	protein_coding	CCDC28B	-618
chr5	135900353	135918161	-	ENSG00000253927.1	lincRNA	GS1-39E22.1	chr5	135897637	135900250	+	ENSG00000254239.1	lincRNA	GS1-39E22.2	103
chr6	15522195	15522300	-	ENSG00000277411.1	rRNA	5S_rRNA	chr6	15246296	15522040	+	ENSG00000008083.12	protein_coding	JARID2	155
chr16	2839568	2842744	-	ENSG00000172460.13	unitary_pseudogene	PRSS30P	chr16	2830169	2839585	+	ENSG00000162078.10	protein_coding	ZG16B	-17
chr4	68615393	68616137	-	ENSG00000251101.1	processed_pseudogene	RP11-1267H10.1	chr4	68614419	68615013	+	ENSG00000249472.1	processed_pseudogene	RP11-1267H10.2	380
chr12	49323236	49331731	+	ENSG00000135451.11	protein_coding	TROAP	chr12	49332411	49337188	-	ENSG00000186897.4	protein_coding	C1QL4	680
chr17	30564057	30565576	-	ENSG00000259928.1	lincRNA	RP11-218M11.1	chr17	30557112	30563493	+	ENSG00000266733.4	protein_coding	TBC1D29	564
chr19	49625994	49626439	-	ENSG00000268636.1	antisense	CTB-33G10.11	chr19	49591643	49626439	+	ENSG00000126464.12	protein_coding	PRR12	-445
chr17	2043475	2044968	-	ENSG00000263050.1	lincRNA	RP11-667K14.3	chr17	2041936	2043430	+	ENSG00000262664.2	protein_coding	OVCA2	45
chr16	75226074	75228197	+	ENSG00000240338.4	transcribed_unprocessed_pseudogene	RP11-331F4.4	chr16	75228187	75268053	-	ENSG00000050820.15	protein_coding	BCAR1	-10
chr1	17406760	17407382	+	ENSG00000227751.1	antisense	RP1-20B21.4	chr1	17406760	17439724	-	ENSG00000179051.12	protein_coding	RCC2	-622
chr20	45948653	45972172	-	ENSG00000198026.7	protein_coding	ZNF335	chr20	45934628	45948023	+	ENSG00000100982.10	protein_coding	PCIF1	630
chr3	49015488	49022293	-	ENSG00000178149.15	protein_coding	DALRD3	chr3	49007062	49015953	+	ENSG00000178252.16	protein_coding	WDR6	-465
chr5	177619059	177672209	-	ENSG00000246596.5	transcribed_unprocessed_pseudogene	RP11-1277A3.2	chr5	177611253	177619754	+	ENSG00000247679.2	antisense	RP11-1277A3.1	-695
chr3	51957454	51968410	-	ENSG00000090097.19	protein_coding	PCBP4	chr3	51955314	51957504	+	ENSG00000180929.5	protein_coding	GPR62	-50
chr17	77546940	77563243	+	ENSG00000267506.4	lincRNA	RP11-13K12.1	chr17	77563368	77568695	-	ENSG00000267466.1	lincRNA	RP11-13K12.5	125
chr6	127288710	127343609	-	ENSG00000093144.17	protein_coding	ECHDC1	chr6	127266610	127288567	+	ENSG00000118518.14	protein_coding	RNF146	143
chr22	50548033	50551023	+	ENSG00000130487.5	protein_coding	KLHDC7B	chr22	50551112	50562905	-	ENSG00000217442.3	protein_coding	SYCE3	89
chr19	36113710	36115346	-	ENSG00000105258.7	protein_coding	POLR2I	chr19	36111202	36113711	+	ENSG00000105261.6	protein_coding	OVOL3	-1
chr2	28782517	28850611	+	ENSG00000163806.14	protein_coding	SPDYA	chr2	28849821	28870301	-	ENSG00000171103.9	protein_coding	TRMT61B	-790
chr16	66614750	66696707	-	ENSG00000183723.11	protein_coding	CMTM4	chr16	66603874	66613892	+	ENSG00000140931.18	protein_coding	CMTM3	858
chr17	7389727	7394843	-	ENSG00000187838.15	protein_coding	TMEM256-PLSCR3	chr17	7380534	7389774	+	ENSG00000174292.11	protein_coding	TNK1	-47
chr1	54184041	54225464	+	ENSG00000116221.14	protein_coding	MRPL37	chr1	54225432	54413479	-	ENSG00000157216.14	protein_coding	SSBP3	-32
chr7	27099778	27099836	+	ENSG00000274864.1	misc_RNA	HOTAIRM1_3	chr7	27100354	27102811	-	ENSG00000105996.6	protein_coding	HOXA2	518
chr3	52681156	52694492	+	ENSG00000163938.15	protein_coding	GNL3	chr3	52694485	52706083	-	ENSG00000016864.15	protein_coding	GLT8D1	-7
chrX	111618808	111619094	+	ENSG00000229939.1	processed_pseudogene	RP11-111F16.2	chrX	111619677	111621489	-	ENSG00000225031.1	processed_pseudogene	EIF4BP7	583
chr1	23019448	23083689	+	ENSG00000004487.14	protein_coding	KDM1A	chr1	23084023	23177808	-	ENSG00000169641.12	protein_coding	LUZP1	334
chr14	24138959	24141588	-	ENSG00000100908.12	protein_coding	EMC9	chr14	24136158	24138967	+	ENSG00000092010.13	protein_coding	PSME1	-8
chr19	58475355	58475763	-	ENSG00000269106.1	antisense	CTD-2619J13.23	chr19	58467045	58475436	+	ENSG00000083812.10	protein_coding	ZNF324	-81
chr6	41228324	41238882	+	ENSG00000188056.10	protein_coding	TREML4	chr6	41239520	41239626	-	ENSG00000212176.1	rRNA	RNA5SP207	638
chr16	20586550	20607107	-	ENSG00000260762.1	unprocessed_pseudogene	ACSM5P1	chr16	20580999	20586640	+	ENSG00000260201.2	lincRNA	RP11-143N13.2	-90
chr4	121816444	121823933	-	ENSG00000145386.8	protein_coding	CCNA2	chr4	121801317	121817021	+	ENSG00000123737.11	protein_coding	EXOSC9	-577
chr16	57471922	57487327	-	ENSG00000125170.9	protein_coding	DOK4	chr16	57462387	57472010	+	ENSG00000102978.11	protein_coding	POLR2C	-88
chr16	71859680	71895336	-	ENSG00000102984.13	protein_coding	ZNF821	chr16	71859680	71860676	+	ENSG00000279592.1	TEC	RP11-417N10.4	-996
chr19	12461559	12551474	-	ENSG00000196826.7	protein_coding	ZNF709	chr19	12450935	12460705	+	ENSG00000234848.1	antisense	CTD-3105H18.7	854
chr16	15611030	15611095	-	ENSG00000275184.1	miRNA	MIR6506	chr16	15608474	15610563	+	ENSG00000257769.1	antisense	CTB-193M12.1	467
chr7	151076593	151080866	-	ENSG00000164896.18	protein_coding	FASTK	chr7	151057210	151076527	+	ENSG00000164889.11	protein_coding	SLC4A2	66
chr2	27130756	27134675	-	ENSG00000138073.12	protein_coding	PREB	chr2	27123789	27130812	+	ENSG00000143994.12	protein_coding	ABHD1	-56
chr1	32333832	32336379	-	ENSG00000175130.6	protein_coding	MARCKSL1	chr1	32292086	32333635	+	ENSG00000116478.10	protein_coding	HDAC1	197
chr19	3538261	3574290	-	ENSG00000161091.11	protein_coding	MFSD12	chr19	3506273	3538330	+	ENSG00000105325.12	protein_coding	FZR1	-69
chr5	150000046	150053142	+	ENSG00000113716.11	protein_coding	HMGXB3	chr5	150053291	150113372	-	ENSG00000182578.12	protein_coding	CSF1R	149
chr19	19710471	19733097	-	ENSG00000105708.8	protein_coding	ZNF14	chr19	19708965	19710465	+	ENSG00000270402.1	processed_pseudogene	CTC-412M14.5	6
chr17	29641611	29641702	-	ENSG00000222858.1	snRNA	RNU6-920P	chr17	29639627	29640825	+	ENSG00000263370.1	antisense	RP11-68I3.5	786
chr13	25017766	25017903	-	ENSG00000276958.1	unprocessed_pseudogene	RP11-458I4.2	chr13	25017404	25017536	+	ENSG00000269099.2	processed_pseudogene	RP11-458I4.1	230
chr6	149796151	149826294	-	ENSG00000231760.4	antisense	RP11-350J20.5	chr6	149794763	149795746	+	ENSG00000219433.2	processed_pseudogene	RP11-350J20.4	405
chr19	37251912	37265535	+	ENSG00000226686.6	lincRNA	LINC01535	chr19	37265939	37271518	-	ENSG00000267605.4	lincRNA	CTD-3220F14.1	404
chr3	49674002	49683963	+	ENSG00000164062.11	protein_coding	APEH	chr3	49684480	49684983	-	ENSG00000259970.1	processed_transcript	AC099668.5	517
chrX	46599252	46759172	-	ENSG00000065923.8	protein_coding	SLC9A7	chrX	46573784	46598408	+	ENSG00000147119.3	protein_coding	CHST7	844
chr22	23786963	23834516	+	ENSG00000099956.16	protein_coding	SMARCB1	chr22	23834503	23839128	-	ENSG00000099958.13	protein_coding	DERL3	-13
chr12	64404350	64451127	+	ENSG00000184575.10	protein_coding	XPOT	chr12	64451591	64452901	-	ENSG00000277895.1	antisense	RP11-114F3.4	464
chr16	75111860	75116771	-	ENSG00000166816.12	protein_coding	LDHD	chr16	74999030	75110994	+	ENSG00000186187.10	protein_coding	ZNRF1	866
chr6	35805293	35833874	+	ENSG00000197753.8	protein_coding	LHFPL5	chr6	35832966	35921342	-	ENSG00000096063.13	protein_coding	SRPK1	-908
chr2	63892146	64019072	-	ENSG00000143952.18	protein_coding	VPS54	chr2	63840940	63891562	+	ENSG00000169764.13	protein_coding	UGP2	584
chr17	29614756	29622907	-	ENSG00000167549.17	protein_coding	CORO6	chr17	29589769	29614761	+	ENSG00000198720.11	protein_coding	ANKRD13B	-5
chr22	38483440	38507660	-	ENSG00000100201.17	protein_coding	DDX17	chr22	38468062	38483447	+	ENSG00000100196.9	protein_coding	KDELR3	-7
chr1	151169987	151195321	-	ENSG00000163159.10	protein_coding	VPS72	chr1	151156664	151170297	+	ENSG00000163156.10	protein_coding	SCNM1	-310
chr12	66347431	66804186	-	ENSG00000155974.10	protein_coding	GRIP1	chr12	66302545	66347645	+	ENSG00000127311.8	protein_coding	HELB	-214
chr22	19783224	19854939	-	ENSG00000185838.12	protein_coding	GNB1L	chr22	19756703	19783593	+	ENSG00000184058.11	protein_coding	TBX1	-369
chr7	102380465	102382737	-	ENSG00000239486.1	unprocessed_pseudogene	RP11-163E9.1	chr7	102364162	102380633	+	ENSG00000239969.4	transcribed_unprocessed_pseudogene	RP11-163E9.2	-168
chr17	48724763	48729178	-	ENSG00000159184.7	protein_coding	HOXB13	chr17	48723692	48723772	+	ENSG00000277542.1	misc_RNA	HOXB13-AS1_2	991
chr1	111346288	111353013	+	ENSG00000173947.12	protein_coding	PIFO	chr1	111353275	111367409	-	ENSG00000234020.1	unprocessed_pseudogene	CHIAP3	262
chr1	202122858	202133592	+	ENSG00000170075.8	protein_coding	GPR37L1	chr1	202133404	202144743	-	ENSG00000143862.6	protein_coding	ARL8A	-188
chr7	144451941	144836395	-	ENSG00000196511.12	protein_coding	TPK1	chr7	144451681	144451817	+	ENSG00000221507.1	snRNA	RNU6ATAC40P	124
chr20	18486540	18497243	-	ENSG00000089050.13	protein_coding	RBBP9	chr20	18485265	18486052	+	ENSG00000225419.1	processed_pseudogene	RPL21P3	488
chr13	111144305	111144733	-	ENSG00000227352.1	antisense	ARHGEF7-AS1	chr13	111122652	111144264	+	ENSG00000233644.1	sense_intronic	ARHGEF7-IT1	41
chr1	147994301	148009592	-	ENSG00000244211.3	unprocessed_pseudogene	PDZK1P2	chr1	147928393	147993521	+	ENSG00000188092.13	protein_coding	GPR89B	780
chr16	77201474	77249957	-	ENSG00000261063.1	antisense	RP11-538I12.2	chr16	77190835	77202405	+	ENSG00000103111.13	protein_coding	MON1B	-931
chr2	11561661	11561779	-	ENSG00000202248.1	rRNA	RNA5SP85	chr2	11561194	11561306	+	ENSG00000251718.1	snRNA	RNU2-13P	355
chr8	10474565	10481974	+	ENSG00000253641.4	lincRNA	RP11-981G7.2	chr8	10482878	10547585	-	ENSG00000253649.2	antisense	PRSS51	904
chr2	28956611	29061373	+	ENSG00000189350.11	protein_coding	FAM179A	chr2	29060976	29074261	-	ENSG00000179270.6	protein_coding	C2orf71	-397
chr14	87837820	87993665	-	ENSG00000054983.15	protein_coding	GALC	chr14	87810982	87838339	+	ENSG00000259077.1	lincRNA	RP11-804L24.2	-519
chr20	36612318	36646216	-	ENSG00000101082.12	protein_coding	SLA2	chr20	36574553	36612384	+	ENSG00000259399.1	protein_coding	TGIF2-C20orf24	-66
chr16	3500924	3539048	+	ENSG00000103351.11	protein_coding	CLUAP1	chr16	3539033	3577400	-	ENSG00000167984.15	protein_coding	NLRC3	-15
chr12	66563967	66569194	-	ENSG00000256420.1	processed_pseudogene	OSBPL9P4	chr12	66563524	66563694	+	ENSG00000256285.1	processed_pseudogene	OSBPL9P5	273
chr18	47077361	47091280	-	ENSG00000266957.1	antisense	RP11-49K24.4	chr18	47076117	47076594	+	ENSG00000280212.1	TEC	RP11-49K24.3	767
chr4	9703754	9710812	-	ENSG00000251087.3	unprocessed_pseudogene	ALG1L3P	chr4	9692495	9702954	+	ENSG00000186234.7	unprocessed_pseudogene	FAM86MP	800
chr14	60398934	60400013	-	ENSG00000259169.1	unprocessed_pseudogene	GNRHR2P1	chr14	60397757	60398281	+	ENSG00000258427.3	processed_pseudogene	RBM8B	653
chr15	21344548	21345085	-	ENSG00000258415.2	processed_pseudogene	RP11-32B5.4	chr15	21342171	21343958	+	ENSG00000280703.1	lincRNA	RP11-275E15.3	590
chr9	128165104	128165375	+	ENSG00000281669.1	misc_RNA	Metazoa_SRP	chr9	128166064	128204383	-	ENSG00000148337.18	protein_coding	CIZ1	689
chr14	20033844	20034760	-	ENSG00000176253.2	protein_coding	OR4K13	chr14	20033661	20033764	+	ENSG00000265199.1	miRNA	AL359218.1	80
chr19	15107403	15114988	+	ENSG00000105137.11	protein_coding	SYDE1	chr19	15114984	15125785	-	ENSG00000105135.14	protein_coding	ILVBL	-4
chr8	66922467	66922555	-	ENSG00000254341.2	snoRNA	SNORD87	chr8	66870749	66922048	+	ENSG00000178460.16	protein_coding	MCMDC2	419
chr7	130486171	130506296	+	ENSG00000106484.13	protein_coding	MEST	chr7	130506238	130668748	-	ENSG00000158623.13	protein_coding	COPG2	-58
chr11	55684141	55686160	-	ENSG00000254804.1	lincRNA	RP11-674C21.9	chr11	55683239	55684374	+	ENSG00000188439.3	unprocessed_pseudogene	OR4P1P	-233
chr19	10553078	10566037	-	ENSG00000129347.18	protein_coding	KRI1	chr19	10552122	10552204	+	ENSG00000221410.1	miRNA	MIR1238	874
chr6	36673621	36675126	-	ENSG00000281450.1	lincRNA	PANDAR	chr6	36672838	36672944	+	ENSG00000251864.1	misc_RNA	Y_RNA	677
chr1	147420199	147420300	-	ENSG00000207209.1	misc_RNA	Y_RNA	chr1	147419050	147419883	+	ENSG00000226653.2	unitary_pseudogene	OR13Z1P	316
chr18	13459947	13460026	+	ENSG00000266146.1	miRNA	MIR5190	chr18	13461020	13470823	-	ENSG00000267694.1	antisense	RP11-691H4.4	994
chr16	69118010	69132584	-	ENSG00000168802.11	protein_coding	CHTF8	chr16	69105564	69118719	+	ENSG00000103044.9	protein_coding	HAS3	-709
chr6	136995170	136999504	+	ENSG00000235399.1	antisense	RP11-204P2.3	chr6	136999971	137045180	-	ENSG00000016402.11	protein_coding	IL20RA	467
chr4	162742591	162742677	-	ENSG00000273556.1	miRNA	AC005150.2	chr4	162740668	162742048	+	ENSG00000248431.1	lincRNA	AC005150.1	543
chr14	73906316	73906427	-	ENSG00000199472.1	misc_RNA	Y_RNA	chr14	73905267	73905636	+	ENSG00000270140.1	sense_intronic	RP5-1021I20.6	680
chr11	65892049	65900573	-	ENSG00000175592.7	protein_coding	FOSL1	chr11	65890112	65891635	+	ENSG00000175602.3	protein_coding	CCDC85B	414
chr20	20034368	20056046	-	ENSG00000101343.13	protein_coding	CRNKL1	chr20	20017116	20033655	+	ENSG00000173418.10	protein_coding	NAA20	713
chr16	56609501	56611375	-	ENSG00000260823.1	lincRNA	RP11-249C24.10	chr16	56608199	56609497	+	ENSG00000125148.6	protein_coding	MT2A	4
chr19	589893	617159	+	ENSG00000099822.2	protein_coding	HCN2	chr19	617223	633604	-	ENSG00000099821.12	protein_coding	POLRMT	64
chr2	16050427	16085801	+	ENSG00000236289.2	lincRNA	GACAT3	chr2	16085222	16105841	-	ENSG00000236989.4	lincRNA	AC142119.1	-579
chr19	812488	821977	-	ENSG00000129951.17	protein_coding	LPPR3	chr19	797075	812327	+	ENSG00000011304.15	protein_coding	PTBP1	161
chr14	63123033	63128214	-	ENSG00000259093.1	lincRNA	RP11-1112J20.2	chr14	63123007	63123201	+	ENSG00000258995.1	processed_pseudogene	RP11-1112J20.1	-168
chr16	23690326	23713500	-	ENSG00000134398.11	protein_coding	ERN2	chr16	23677656	23690367	+	ENSG00000166851.13	protein_coding	PLK1	-41
chr4	40812779	40826151	+	ENSG00000250906.1	antisense	RP11-632F7.3	chr4	40826655	40826765	-	ENSG00000207195.1	misc_RNA	Y_RNA	504
chr11	62213427	62260549	-	ENSG00000254404.1	antisense	RP11-703H8.9	chr11	62208668	62213939	+	ENSG00000124939.5	protein_coding	SCGB2A1	-512
chr19	2425624	2427894	-	ENSG00000099800.6	protein_coding	TIMM13	chr19	2389771	2426239	+	ENSG00000178297.11	protein_coding	TMPRSS9	-615
chr12	52076841	52082084	-	ENSG00000257663.1	antisense	RP11-1100L3.7	chr12	52069246	52077494	+	ENSG00000123395.13	protein_coding	ATG101	-653
chr17	44645411	44645587	+	ENSG00000267384.3	processed_pseudogene	SMCO4P1	chr17	44646364	44650349	-	ENSG00000266979.1	lincRNA	LINC01180	777
chr1	228394290	228396967	+	ENSG00000270094.1	antisense	RP11-245P10.8	chr1	228397048	228397109	-	ENSG00000278067.1	miRNA	MIR6742	81
chr1	11026523	11047233	-	ENSG00000009724.15	protein_coding	MASP2	chr1	11012344	11026420	+	ENSG00000120948.14	protein_coding	TARDBP	103
chr16	51017758	51035777	+	ENSG00000261637.1	lincRNA	RP11-883G14.2	chr16	51035118	51038764	-	ENSG00000260605.1	lincRNA	RP11-883G14.3	-659
chr6	109288440	109288562	+	ENSG00000233908.1	processed_pseudogene	RP11-425D10.1	chr6	109288571	109290503	-	ENSG00000219700.1	processed_pseudogene	PTCHD3P3	9
chr19	18868545	18896096	-	ENSG00000130283.8	protein_coding	GDF1	chr19	18831938	18868236	+	ENSG00000005007.11	protein_coding	UPF1	309
chr19	36379351	36380912	-	ENSG00000267363.1	lincRNA	CTD-3162L10.4	chr19	36378028	36378832	+	ENSG00000266973.1	antisense	CTD-3162L10.3	519
chr1	225810092	225845563	+	ENSG00000143819.11	protein_coding	EPHX1	chr1	225845536	225882369	-	ENSG00000196187.10	protein_coding	TMEM63A	-27
chr8	143417679	143419150	+	ENSG00000254338.1	antisense	MAFA-AS1	chr8	143419182	143430406	-	ENSG00000182759.3	protein_coding	MAFA	32
chr16	1706183	1770317	+	ENSG00000138834.11	protein_coding	MAPK8IP3	chr16	1770286	1771730	-	ENSG00000103024.6	protein_coding	NME3	-31
chr17	50346092	50363138	+	ENSG00000015532.8	protein_coding	XYLT2	chr17	50362967	50365232	-	ENSG00000279792.1	TEC	RP11-893F2.18	-171
chr11	6108135	6185576	-	ENSG00000254444.1	sense_overlapping	RP11-290F24.3	chr11	6107684	6108835	+	ENSG00000180919.3	protein_coding	OR56B4	-700
chr3	42685519	42692544	+	ENSG00000157119.11	protein_coding	KLHL40	chr3	42692663	42773253	-	ENSG00000244607.4	protein_coding	CCDC13	119
chr17	75038863	75046985	-	ENSG00000167863.10	protein_coding	ATP5H	chr17	75038085	75038357	+	ENSG00000281674.1	protein_coding	AC087651.2	506
chr19	38305104	38317273	-	ENSG00000167645.15	protein_coding	YIF1B	chr19	38289151	38304910	+	ENSG00000267748.4	protein_coding	CTB-102L5.4	194
chr20	63953384	63956985	+	ENSG00000280213.1	antisense	UCKL1-AS1	chr20	63956702	64048758	-	ENSG00000196700.6	protein_coding	ZNF512B	-283
chr16	2239395	2252300	-	ENSG00000167969.11	protein_coding	ECI1	chr16	2235816	2238711	+	ENSG00000167968.11	protein_coding	DNASE1L2	684
chr3	8573726	8593124	-	ENSG00000224884.1	lincRNA	AC034187.2	chr3	8501707	8574673	+	ENSG00000071282.10	protein_coding	LMCD1	-947
chr11	125955796	126063335	-	ENSG00000064309.13	protein_coding	CDON	chr11	125950116	125956319	+	ENSG00000254967.5	antisense	RP11-680F20.6	-523
chr19	12450935	12460705	+	ENSG00000234848.1	antisense	CTD-3105H18.7	chr19	12461184	12513854	-	ENSG00000242852.5	protein_coding	ZNF709	479
chr8	93974671	93974776	-	ENSG00000275386.1	unprocessed_pseudogene	CTC-788C1.2	chr8	93973854	93973923	+	ENSG00000263855.1	miRNA	AC105081.1	748
chr17	9021542	9244000	+	ENSG00000065320.7	protein_coding	NTN1	chr17	9244666	9244897	-	ENSG00000273816.1	lincRNA	RP11-85B7.5	666
chr13	41446057	41446125	-	ENSG00000263928.1	miRNA	AL354833.2	chr13	41445291	41445367	+	ENSG00000263907.1	miRNA	AL354833.1	690
chr8	66176382	66178725	-	ENSG00000147571.4	protein_coding	CRH	chr8	66126896	66175487	+	ENSG00000147573.15	protein_coding	TRIM55	895
chr11	405716	417455	-	ENSG00000185187.11	protein_coding	SIGIRR	chr11	392614	404908	+	ENSG00000184363.8	protein_coding	PKP3	808
chr20	62841115	62861763	-	ENSG00000101190.11	protein_coding	TCFL5	chr20	62816244	62841159	+	ENSG00000092758.14	protein_coding	COL9A3	-44
chr1	147928393	147993521	+	ENSG00000188092.13	protein_coding	GPR89B	chr1	147993862	148014956	-	ENSG00000215859.7	lincRNA	RP6-74O6.2	341
chr19	4402662	4445018	+	ENSG00000167670.14	protein_coding	CHAF1A	chr19	4444999	4457822	-	ENSG00000167671.10	protein_coding	UBXN6	-19
chr2	238138722	238152947	+	ENSG00000168427.8	protein_coding	KLHL30	chr2	238152889	238155994	-	ENSG00000279484.1	TEC	KLHL30-AS1	-58
chr11	62615296	62622175	-	ENSG00000149541.8	protein_coding	B3GAT3	chr11	62611722	62615120	+	ENSG00000149489.7	protein_coding	ROM1	176
chr21	44929653	44930112	-	ENSG00000273027.1	sense_intronic	LL21NC02-1C16.1	chr21	44921051	44929678	+	ENSG00000227039.5	antisense	ITGB2-AS1	-25
chr1	31789130	31791322	+	ENSG00000254545.1	antisense	RP11-84A19.3	chr1	31790422	31816051	-	ENSG00000134668.11	protein_coding	SPOCD1	-900
chr1	916865	921016	-	ENSG00000223764.2	lincRNA	RP11-54O7.3	chr1	904834	915976	+	ENSG00000272438.1	lincRNA	RP11-54O7.16	889
chr9	136673143	136687423	-	ENSG00000169692.11	protein_coding	AGPAT2	chr9	136658856	136672678	+	ENSG00000172889.14	protein_coding	EGFL7	465
chr22	29312933	29319679	-	ENSG00000100276.9	protein_coding	RASL10A	chr22	29306582	29312785	+	ENSG00000185340.14	protein_coding	GAS2L1	148
chr14	60643415	60658259	-	ENSG00000126778.8	protein_coding	SIX1	chr14	60639216	60642589	+	ENSG00000258952.2	lincRNA	SALRNA1	826
chr11	1012821	1036706	-	ENSG00000184956.14	protein_coding	MUC6	chr11	924894	1012245	+	ENSG00000183020.12	protein_coding	AP2A2	576
chr17	64146339	64146471	+	ENSG00000277887.1	snoRNA	SNORA76C	chr17	64147227	64263301	-	ENSG00000136478.6	protein_coding	TEX2	756
chr12	2742626	2771908	-	ENSG00000256150.1	lincRNA	RP11-885B4.1	chr12	2740093	2742855	+	ENSG00000274659.1	lincRNA	RP11-986G18.2	-229
chr3	198119721	198120778	+	ENSG00000213113.3	unprocessed_pseudogene	TUBB8P8	chr3	198121388	198123274	-	ENSG00000236246.1	processed_pseudogene	AC073135.4	610
chr18	735746	737459	+	ENSG00000266171.1	antisense	RP11-769O8.1	chr18	738058	739662	-	ENSG00000264635.1	sense_intronic	RP11-769O8.3	599
chr12	31615771	31616439	-	ENSG00000233381.3	processed_pseudogene	AK4P3	chr12	31589923	31615666	+	ENSG00000255867.1	antisense	DENND5B-AS1	105
chrM	15956	16023	-	ENSG00000210196.2	Mt_tRNA	MT-TP	chrM	15888	15953	+	ENSG00000210195.2	Mt_tRNA	MT-TT	3
chr17	55265012	55325065	+	ENSG00000108924.12	protein_coding	HLF	chr17	55325757	55327791	-	ENSG00000262079.1	lincRNA	RP11-515O17.3	692
chr1	156591762	156594299	+	ENSG00000163382.10	protein_coding	APOA1BP	chr1	156594487	156601496	-	ENSG00000160818.15	protein_coding	GPATCH4	188
chrY	25482908	25486705	+	ENSG00000240450.1	lincRNA	CSPG4P1Y	chrY	25487284	25487662	-	ENSG00000233619.1	processed_pseudogene	AC006328.9	579
chr22	20965108	20981360	+	ENSG00000183773.14	protein_coding	AIFM3	chr22	20981361	20981755	-	ENSG00000272829.1	lincRNA	XXbac-B135H6.18	1
chr19	18448275	18448802	+	ENSG00000279262.1	TEC	CTD-3137H5.5	chr19	18448275	18448805	-	ENSG00000280121.1	TEC	CTD-3137H5.4	-527
chr11	65044818	65058549	-	ENSG00000168060.13	protein_coding	NAALADL1	chr11	65040901	65044828	+	ENSG00000168061.12	protein_coding	SAC3D1	-10
chr16	14766402	14770075	-	ENSG00000255037.1	unprocessed_pseudogene	RP11-680G24.1	chr16	14748066	14765413	+	ENSG00000254852.7	protein_coding	NPIPA2	989
chr17	39667981	39670475	+	ENSG00000141744.3	protein_coding	PNMT	chr17	39671122	39696797	-	ENSG00000161395.11	protein_coding	PGAP3	647
chr22	31064105	31104757	+	ENSG00000183963.17	protein_coding	SMTN	chr22	31104772	31120069	-	ENSG00000198832.9	protein_coding	SELM	15
chr12	8634367	8637608	+	ENSG00000255967.1	processed_pseudogene	RP11-438L7.3	chr12	8637346	8662888	-	ENSG00000197614.9	protein_coding	MFAP5	-262
chr9	95086012	95086096	-	ENSG00000207617.3	miRNA	MIR3074	chr9	95085435	95085542	+	ENSG00000207864.2	miRNA	MIR27B	470
chr17	48724408	48724475	-	ENSG00000263602.1	miRNA	MIR3185	chr17	48723692	48723772	+	ENSG00000277542.1	misc_RNA	HOXB13-AS1_2	636
chr11	45929323	46121178	-	ENSG00000135365.14	protein_coding	PHF21A	chr11	45921621	45929096	+	ENSG00000165905.15	protein_coding	GYLTL1B	227
chr16	57758217	57863053	-	ENSG00000140859.14	protein_coding	KIFC3	chr16	57735730	57757250	+	ENSG00000140854.11	protein_coding	KATNB1	967
chrX	153902531	153907166	+	ENSG00000126895.12	protein_coding	AVPR2	chrX	153907367	153934999	-	ENSG00000089820.14	protein_coding	ARHGAP4	201
chr6	7881517	7910814	-	ENSG00000239264.7	protein_coding	TXNDC5	chr6	7726797	7881422	+	ENSG00000153162.8	protein_coding	BMP6	95
chr15	41848144	41894077	-	ENSG00000137877.9	protein_coding	SPTBN5	chr15	41837775	41848147	+	ENSG00000243708.7	protein_coding	PLA2G4B	-3
chr6	26017085	26017732	-	ENSG00000124610.4	protein_coding	HIST1H1A	chr6	26016379	26016601	+	ENSG00000224447.1	unprocessed_pseudogene	HIST1H1PS2	484
chr11	17073952	17074035	+	ENSG00000221322.1	miRNA	AC116533.1	chr11	17074654	17074744	-	ENSG00000272034.1	snoRNA	SNORD14A	619
chr7	128739292	128771807	+	ENSG00000128595.15	protein_coding	CALU	chr7	128772491	128775790	-	ENSG00000128617.2	protein_coding	OPN1SW	684
chr11	3609901	3637559	+	ENSG00000182048.10	transcribed_unprocessed_pseudogene	TRPC2	chr11	3638503	3642316	-	ENSG00000167311.12	protein_coding	ART5	944
chr8	144394149	144394230	-	ENSG00000216133.1	miRNA	MIR939	chr8	144373101	144393242	+	ENSG00000173137.10	protein_coding	ADCK5	907
chr4	69480165	69526014	-	ENSG00000156096.11	protein_coding	UGT2B4	chr4	69479331	69479434	+	ENSG00000264696.1	miRNA	AC108078.1	731
chr3	100709331	100748966	+	ENSG00000114354.11	protein_coding	TFG	chr3	100749156	100993515	-	ENSG00000154175.15	protein_coding	ABI3BP	190
chr11	47164299	47177125	-	ENSG00000149182.13	protein_coding	ARFGAP2	chr11	46936689	47164385	+	ENSG00000149179.12	protein_coding	C11orf49	-86
chr14	51750560	51763114	+	ENSG00000259111.1	lincRNA	RP11-280K24.1	chr14	51763056	51764076	-	ENSG00000258550.1	unprocessed_pseudogene	OR7E106P	-58
chr16	85676198	85690073	-	ENSG00000131153.7	protein_coding	GINS2	chr16	85611409	85676204	+	ENSG00000131149.16	protein_coding	GSE1	-6
chr16	18358086	18379331	-	ENSG00000233024.6	protein_coding	RP11-1212A22.4	chr16	18357026	18357136	+	ENSG00000277647.1	unprocessed_pseudogene	RP11-1212A22.8	950
chr17	64146337	64146471	+	ENSG00000281311.1	snoRNA	SNORA76C	chr17	64147227	64263301	-	ENSG00000136478.6	protein_coding	TEX2	756
chr17	7217125	7225273	+	ENSG00000072778.18	protein_coding	ACADVL	chr17	7225341	7234545	-	ENSG00000004975.10	protein_coding	DVL2	68
chr2	74557883	74648338	-	ENSG00000159374.16	protein_coding	M1AP	chr2	74549026	74557554	+	ENSG00000115325.12	protein_coding	DOK1	329
chr3	71570255	71574457	-	ENSG00000242094.1	sense_intronic	FOXP1-IT1	chr3	71567863	71571112	+	ENSG00000274387.1	antisense	RP11-154H23.5	-857
chr12	56309842	56316336	-	ENSG00000257727.4	protein_coding	CNPY2	chr12	56308868	56309449	+	ENSG00000257740.1	antisense	RP11-977G19.12	393
chr1	153990759	153992150	+	ENSG00000177954.10	protein_coding	RPS27	chr1	153992685	154155116	-	ENSG00000143552.8	protein_coding	NUP210L	535
chr17	19189665	19190245	-	ENSG00000264940.3	snoRNA	SNORD3C	chr17	19188016	19188714	+	ENSG00000263934.3	snoRNA	SNORD3A	951
chr1	1914827	1917296	+	ENSG00000169885.8	protein_coding	CALML6	chr1	1917590	1919273	-	ENSG00000178821.11	protein_coding	TMEM52	294
chr1	28887091	29120046	+	ENSG00000159023.17	protein_coding	EPB41	chr1	29119428	29123935	-	ENSG00000253304.1	protein_coding	TMEM200B	-618
chr17	50627032	50631940	-	ENSG00000251239.1	antisense	CTB-22K21.2	chr17	50561068	50627474	+	ENSG00000006283.16	protein_coding	CACNA1G	-442
chr21	17512382	17593579	+	ENSG00000154639.17	protein_coding	CXADR	chr21	17593653	17612947	-	ENSG00000154640.13	protein_coding	BTG3	74
chr22	21009808	21028830	+	ENSG00000099957.15	protein_coding	P2RX6	chr22	21028718	21032840	-	ENSG00000099960.11	protein_coding	SLC7A4	-112
chr11	69985876	70015815	+	ENSG00000255191.1	lincRNA	RP11-626H12.1	chr11	70014858	70021059	-	ENSG00000254605.1	lincRNA	RP11-626H12.2	-957
chr2	130680050	130691691	+	ENSG00000214081.6	transcribed_unprocessed_pseudogene	CYP4F30P	chr2	130692243	130693770	-	ENSG00000223349.1	processed_pseudogene	KLF2P3	552
chr20	34975403	35002437	+	ENSG00000078814.14	protein_coding	MYH7B	chr20	35002404	35092871	-	ENSG00000100991.10	protein_coding	TRPC4AP	-33
chr3	52495338	52524495	+	ENSG00000010327.9	protein_coding	STAB1	chr3	52524385	52535054	-	ENSG00000168268.9	protein_coding	NT5DC2	-110
chr1	64745095	64833232	+	ENSG00000162437.13	protein_coding	RAVER2	chr1	64833229	64966504	-	ENSG00000162434.10	protein_coding	JAK1	-3
chr10	2166332	2169460	+	ENSG00000227912.1	lincRNA	RP11-69C17.3	chr10	2169140	2189474	-	ENSG00000231326.5	lincRNA	RP11-69C17.4	-320
chr21	36131767	36175815	-	ENSG00000236830.5	processed_transcript	CBR3-AS1	chr21	36130489	36131376	+	ENSG00000226054.2	processed_pseudogene	MEMO1P1	391
chr6	31762799	31764851	+	ENSG00000228727.7	protein_coding	SAPCD1	chr6	31765590	31777294	-	ENSG00000204396.9	protein_coding	VWA7	739
chr3	48465811	48467645	+	ENSG00000213689.8	protein_coding	TREX1	chr3	48467798	48504826	-	ENSG00000164054.14	protein_coding	SHISA5	153
chr13	23979700	24321031	+	ENSG00000273167.1	protein_coding	RP11-307N16.6	chr13	24321126	24321428	-	ENSG00000281899.1	protein_coding	C1QTNF9B-AS1	95
chr11	321991	322426	+	ENSG00000255089.1	antisense	RP11-326C3.10	chr11	322186	322727	-	ENSG00000270105.1	lincRNA	RP11-326C3.14	-240
chr11	57743514	57751781	-	ENSG00000233436.6	protein_coding	BTBD18	chr11	57741250	57743554	+	ENSG00000211450.8	protein_coding	C11orf31	-40
chr6	149594084	149594543	+	ENSG00000220848.4	processed_pseudogene	RPS18P9	chr6	149594873	149648972	-	ENSG00000186625.12	protein_coding	KATNA1	330
chr19	22455988	22456459	+	ENSG00000270947.1	lincRNA	AC025811.3	chr19	22457329	22458212	-	ENSG00000268717.1	processed_pseudogene	BNIP3P33	870
chr6	154832697	155257723	+	ENSG00000146426.16	protein_coding	TIAM2	chr6	155257509	155314493	-	ENSG00000029639.9	protein_coding	TFB1M	-214
chr9	131502902	131523806	+	ENSG00000130714.14	protein_coding	POMT1	chr9	131523801	131531268	-	ENSG00000130717.11	protein_coding	UCK1	-5
chr15	45170344	45199958	+	ENSG00000259519.1	antisense	RP11-519G16.2	chr15	45200325	45200632	-	ENSG00000260035.1	sense_intronic	CTD-2651B20.6	367
chr20	34688688	34688978	+	ENSG00000231034.1	processed_pseudogene	RP11-346K17.3	chr20	34689097	34825649	-	ENSG00000198646.12	protein_coding	NCOA6	119
chr8	66870749	66922048	+	ENSG00000178460.16	protein_coding	MCMDC2	chr8	66921684	66926398	-	ENSG00000245910.7	processed_transcript	SNHG6	-364
chr22	21389796	21389938	-	ENSG00000252020.1	scaRNA	SCARNA17	chr22	21389191	21389491	+	ENSG00000200057.1	misc_RNA	RN7SKP63	305
chr22	21389796	21389938	-	ENSG00000252020.1	scaRNA	SCARNA17	chr22	21383374	21389478	+	ENSG00000274600.1	protein_coding	RIMBP3B	318
chr19	52453576	52512154	+	ENSG00000258405.8	protein_coding	ZNF578	chr19	52511282	52512342	-	ENSG00000269349.1	antisense	CTD-3099C6.5	-872
chr15	85750336	85752901	-	ENSG00000259762.1	antisense	RP11-158M2.4	chr15	85380571	85749358	+	ENSG00000170776.18	protein_coding	AKAP13	978
chr20	25407727	25452628	+	ENSG00000101003.9	protein_coding	GINS1	chr20	25452705	25585517	-	ENSG00000101004.13	protein_coding	NINL	77
chr19	51152923	51181966	-	ENSG00000269072.1	antisense	CTD-3187F8.14	chr19	51142299	51153526	+	ENSG00000168995.12	protein_coding	SIGLEC7	-603
chr19	7519916	7520460	-	ENSG00000269371.1	antisense	CTD-2207O23.11	chr19	7507052	7519622	+	ENSG00000267952.1	protein_coding	CTD-2207O23.12	294
chr14	24180219	24188964	-	ENSG00000196497.14	protein_coding	IPO4	chr14	24171853	24180257	+	ENSG00000100918.11	protein_coding	REC8	-38
chr11	72223701	72239105	+	ENSG00000165458.12	protein_coding	INPPL1	chr11	72239077	72245664	-	ENSG00000165462.5	protein_coding	PHOX2A	-28
chr17	50909637	50910232	-	ENSG00000262006.1	lincRNA	RP11-700H6.4	chr17	50866679	50909737	+	ENSG00000229980.4	processed_transcript	TOB1-AS1	-100
[truncated: 182 more rows]

## Sheet: CG2
chr1	start1	end1	strand1	gene1	gene_type1	gene_name1	chr2	start2	end2	strand2	gene2	gene_type2	gene_name2	distance between TSS and TES
[truncated: 13,037 more rows]
