# Supplementary material for: Characterization of bidirectional gene pairs in The Cancer Genome Atlas (TCGA) dataset
Source: PeerJ. 2019 Jun 17;7:e7107. doi: 10.7717/peerj.7107 (PMC6585903; doi:10.7717/peerj.7107)
Supplement: Supplemental Information 7 [file peerj-07-7107-s007.xlsx]

## Sheet: BLCA
genes	logFC	PValue	FDR
ENSG00000173065.12	5.44706	2.10868e-24	6.72796e-20
ENSG00000168256.16	3.58005	1.75807e-23	2.80466e-19
ENSG00000277182.1	8.44777	1.23381e-21	1.3122e-17
ENSG00000277258.3	5.7225	3.2821e-21	2.61796e-17
ENSG00000169876.12	37.2959	5.29205e-21	3.37696e-17
ENSG00000250838.1	22.4332	1.71561e-20	9.12302e-17
ENSG00000120071.11	3.15794	9.86612e-20	4.49698e-16
ENSG00000112494.8	24.7052	4.1595e-19	1.65891e-15
ENSG00000163817.14	18.6352	4.93762e-19	1.75044e-15
ENSG00000102181.18	-5.18928	1.99324e-18	6.35964e-15
ENSG00000074276.9	11.6361	5.09622e-18	1.47818e-14
ENSG00000268628.2	14.396	1.40568e-17	3.73746e-14
ENSG00000113722.15	17.332	1.73132e-17	4.2492e-14
ENSG00000175311.6	21.7738	6.10835e-17	1.39209e-13
ENSG00000095932.6	14.4799	7.78236e-17	1.65536e-13
ENSG00000173801.15	5.99758	8.88283e-17	1.77135e-13
ENSG00000160325.13	4.55483	1.23636e-16	2.32043e-13
ENSG00000141198.12	4.95768	2.19248e-16	3.8863e-13
ENSG00000073584.17	3.13505	5.00635e-16	8.40698e-13
ENSG00000167183.2	13.5566	6.16242e-16	9.39973e-13
ENSG00000124766.5	6.32833	6.18675e-16	9.39973e-13
ENSG00000073350.12	6.07543	7.43162e-16	1.07779e-12
ENSG00000197021.7	-4.08735	8.04872e-16	1.11653e-12
ENSG00000108468.13	3.38628	2.15308e-15	2.86234e-12
ENSG00000079112.8	19.6352	2.51188e-15	3.20576e-12
ENSG00000113758.12	7.70451	3.77019e-15	4.6266e-12
ENSG00000232237.3	13.3308	6.07871e-15	7.18323e-12
ENSG00000260852.1	6.29093	8.13069e-15	9.26492e-12
ENSG00000183161.4	5.09407	1.06591e-14	1.17272e-11
ENSG00000184216.10	-3.78024	1.33293e-14	1.41761e-11
ENSG00000188277.9	8.73973	2.94943e-14	3.03563e-11
ENSG00000167604.12	-4.519	3.22135e-14	3.21188e-11
ENSG00000159111.11	3.0205	3.45974e-14	3.34505e-11
ENSG00000163449.9	9.80509	4.5851e-14	4.25882e-11
ENSG00000101323.4	-18.5414	4.67181e-14	4.25882e-11
ENSG00000169925.15	3.40024	5.17539e-14	4.58683e-11
ENSG00000125686.10	3.43085	1.02958e-13	8.87831e-11
ENSG00000257605.2	-4.66977	1.08502e-13	9.07869e-11
ENSG00000258710.6	25.0484	1.10973e-13	9.07869e-11
ENSG00000167552.12	6.98166	1.32787e-13	1.05917e-10
ENSG00000226812.2	21.3136	1.63731e-13	1.27415e-10
ENSG00000161960.13	-4.45588	2.20678e-13	1.65536e-10
ENSG00000084710.12	7.56648	2.23094e-13	1.65536e-10
ENSG00000177106.13	5.70008	2.70784e-13	1.88804e-10
ENSG00000278845.3	3.52381	2.70924e-13	1.88804e-10
ENSG00000254656.1	24.5186	2.72205e-13	1.88804e-10
ENSG00000159210.8	2.47862	3.10958e-13	2.11094e-10
ENSG00000180329.12	2.68456	3.21924e-13	2.13986e-10
ENSG00000121073.12	2.97541	3.60157e-13	2.34514e-10
ENSG00000198221.8	8.18927	3.83511e-13	2.44726e-10
ENSG00000135540.10	5.02447	4.24907e-13	2.65825e-10
ENSG00000091138.11	15.1177	4.58302e-13	2.81203e-10
ENSG00000103550.12	3.55713	4.96312e-13	2.9878e-10
ENSG00000278053.3	3.30592	5.85407e-13	3.45889e-10
ENSG00000228789.5	16.4324	6.10756e-13	3.54305e-10
ENSG00000132185.15	-19.2632	7.27882e-13	4.14711e-10
ENSG00000185269.10	18.2533	7.85837e-13	4.39469e-10
ENSG00000169258.6	7.16291	7.98884e-13	4.39469e-10
ENSG00000108828.14	3.87049	9.21386e-13	4.98267e-10
ENSG00000136750.10	18.7291	1.05488e-12	5.60952e-10
ENSG00000175329.11	19.7969	1.18408e-12	6.19332e-10
ENSG00000253807.4	17.7892	1.29879e-12	6.68373e-10
ENSG00000276293.3	3.1969	1.34258e-12	6.79941e-10
ENSG00000278259.3	3.34302	1.49096e-12	7.43292e-10
ENSG00000164221.11	4.80635	1.65192e-12	8.10863e-10
ENSG00000150995.16	-6.39383	1.75348e-12	8.47677e-10
ENSG00000148308.16	3.21758	1.90891e-12	9.09042e-10
ENSG00000204542.2	31.7909	1.9672e-12	9.2302e-10
ENSG00000168903.8	19.3992	2.32341e-12	1.07436e-09
ENSG00000188322.4	10.2328	2.45307e-12	1.11811e-09
ENSG00000140807.5	12.0451	2.52911e-12	1.13653e-09
ENSG00000278834.1	3.81328	2.70751e-12	1.19355e-09
ENSG00000118898.14	7.03469	2.76671e-12	1.19355e-09
ENSG00000280623.1	26.7322	2.76821e-12	1.19355e-09
ENSG00000188554.12	2.64413	3.0555e-12	1.29985e-09
ENSG00000259974.2	22.2127	3.18343e-12	1.33645e-09
ENSG00000172197.10	8.95644	3.5417e-12	1.46755e-09
ENSG00000166352.14	4.25035	4.24615e-12	1.72782e-09
ENSG00000196659.9	3.83313	4.30505e-12	1.72782e-09
ENSG00000011258.14	2.98499	4.33228e-12	1.72782e-09
ENSG00000078061.11	-2.98494	4.83011e-12	1.90259e-09
ENSG00000095794.18	-3.98443	4.9216e-12	1.91498e-09
ENSG00000206013.2	17.347	5.435e-12	2.08927e-09
ENSG00000099849.13	4.93789	5.75085e-12	2.17171e-09
ENSG00000165185.13	4.409	5.83508e-12	2.17171e-09
ENSG00000259798.1	14.7294	5.85367e-12	2.17171e-09
ENSG00000269335.4	-3.40285	6.18139e-12	2.26693e-09
ENSG00000203780.9	5.98571	6.58215e-12	2.36252e-09
ENSG00000083093.8	3.70779	6.59011e-12	2.36252e-09
ENSG00000235434.1	-17.951	7.31672e-12	2.59386e-09
ENSG00000136802.10	3.80942	7.68473e-12	2.69439e-09
ENSG00000148985.18	3.30623	9.06467e-12	3.14367e-09
ENSG00000161955.15	-4.93732	9.33342e-12	3.20206e-09
ENSG00000242207.1	13.6897	9.78297e-12	3.32059e-09
ENSG00000124092.11	25.5953	1.00247e-11	3.36681e-09
ENSG00000159182.4	23.2852	1.0934e-11	3.63398e-09
ENSG00000147804.8	4.90126	1.14239e-11	3.75765e-09
ENSG00000179967.11	3.65324	1.23049e-11	4.00613e-09
ENSG00000196670.12	3.36297	1.38841e-11	4.45219e-09
ENSG00000144583.4	14.8801	1.39541e-11	4.45219e-09
ENSG00000144119.3	18.1469	1.44941e-11	4.57871e-09
ENSG00000233143.1	-17.3753	1.49378e-11	4.67261e-09
ENSG00000131686.13	18.4082	1.66661e-11	5.1626e-09
ENSG00000173786.15	3.10407	1.71162e-11	5.25106e-09
ENSG00000046604.11	6.72993	1.7592e-11	5.32552e-09
ENSG00000079246.14	2.63187	1.76928e-11	5.32552e-09
ENSG00000167705.10	-4.28982	1.80845e-11	5.39255e-09
ENSG00000055957.9	-19.3923	1.94731e-11	5.70966e-09
ENSG00000121207.10	19.3342	1.95058e-11	5.70966e-09
ENSG00000155592.14	3.89201	1.97151e-11	5.71844e-09
ENSG00000142961.13	-3.91599	2.03008e-11	5.8353e-09
ENSG00000167306.17	6.53315	2.06154e-11	5.8728e-09
ENSG00000087152.14	2.55138	2.18212e-11	6.1613e-09
ENSG00000269706.1	16.5595	2.26002e-11	6.32528e-09
ENSG00000224660.1	-4.30072	2.30659e-11	6.39948e-09
ENSG00000141699.9	2.49421	2.56869e-11	7.06522e-09
ENSG00000160446.17	3.18737	2.84949e-11	7.77058e-09
ENSG00000006611.14	19.4244	2.92972e-11	7.92168e-09
ENSG00000099364.15	3.2757	3.16837e-11	8.49496e-09
ENSG00000204544.5	19.9823	3.5205e-11	9.36042e-09
ENSG00000237087.1	16.3913	4.10958e-11	1.08364e-08
ENSG00000136697.11	16.1261	4.15035e-11	1.08542e-08
ENSG00000227252.1	5.14108	4.19113e-11	1.08717e-08
ENSG00000140297.11	14.5383	4.44781e-11	1.14445e-08
ENSG00000155085.14	4.48309	4.48748e-11	1.14542e-08
ENSG00000176749.7	6.42093	4.65653e-11	1.17914e-08
ENSG00000163803.11	-8.43687	4.80368e-11	1.20682e-08
ENSG00000230844.2	-4.02361	5.0371e-11	1.25558e-08
ENSG00000161652.11	17.85	5.25441e-11	1.29959e-08
ENSG00000197620.9	-3.22385	5.57787e-11	1.36322e-08
ENSG00000117153.14	2.79838	5.59713e-11	1.36322e-08
ENSG00000184697.6	16.3734	5.72934e-11	1.38485e-08
ENSG00000131482.8	-16.6609	5.86518e-11	1.40702e-08
ENSG00000143257.10	-7.24578	5.95579e-11	1.4181e-08
ENSG00000071054.14	4.00659	6.1642e-11	1.45685e-08
ENSG00000188162.9	18.416	6.41066e-11	1.50396e-08
ENSG00000231503.4	4.2598	6.98943e-11	1.62777e-08
ENSG00000211661.2	-20.8328	7.217e-11	1.65942e-08
ENSG00000260027.4	5.28055	7.22933e-11	1.65942e-08
ENSG00000112782.14	9.17051	7.42187e-11	1.69144e-08
ENSG00000074319.11	2.64568	7.66606e-11	1.7347e-08
ENSG00000063587.13	-3.54168	8.71762e-11	1.95876e-08
ENSG00000052344.14	9.26246	8.88238e-11	1.98183e-08
ENSG00000277791.3	2.75031	9.64016e-11	2.13597e-08
ENSG00000119335.15	2.11371	9.89043e-11	2.1763e-08
ENSG00000225217.1	-9.07024	1.02752e-10	2.24547e-08
ENSG00000003249.12	7.47053	1.05731e-10	2.29487e-08
ENSG00000212724.3	18.4092	1.13306e-10	2.44266e-08
ENSG00000107831.11	16.7321	1.17505e-10	2.50702e-08
ENSG00000198720.11	6.11061	1.17863e-10	2.50702e-08
ENSG00000174628.15	4.60702	1.21708e-10	2.55812e-08
ENSG00000160551.8	2.94263	1.22485e-10	2.55812e-08
ENSG00000089053.11	-2.51516	1.22671e-10	2.55812e-08
ENSG00000276476.2	17.9986	1.25928e-10	2.60899e-08
ENSG00000134644.14	2.10801	1.30383e-10	2.68387e-08
ENSG00000110442.10	3.05362	1.43439e-10	2.90362e-08
ENSG00000100034.12	-3.43318	1.43541e-10	2.90362e-08
ENSG00000160606.9	5.04808	1.4466e-10	2.90362e-08
ENSG00000261460.1	-4.56924	1.44699e-10	2.90362e-08
ENSG00000143162.7	-4.95153	1.4948e-10	2.98081e-08
ENSG00000099804.7	2.50765	1.52812e-10	3.02833e-08
ENSG00000071051.12	3.47391	1.5552e-10	3.06299e-08
ENSG00000173898.10	6.63008	1.57105e-10	3.07521e-08
ENSG00000215478.7	16.1808	1.59885e-10	3.11055e-08
ENSG00000244468.1	-25.3547	1.66038e-10	3.21067e-08
ENSG00000236643.1	8.58678	1.79526e-10	3.43246e-08
ENSG00000198814.11	-5.43844	1.79659e-10	3.43246e-08
ENSG00000129675.14	-6.87846	1.82979e-10	3.47508e-08
ENSG00000121067.16	2.82099	2.06072e-10	3.89049e-08
ENSG00000136110.11	16.1937	2.21514e-10	4.15743e-08
ENSG00000134490.12	4.96459	2.34748e-10	4.38004e-08
ENSG00000068028.16	-3.13162	2.45403e-10	4.55223e-08
ENSG00000187164.16	5.91456	2.47067e-10	4.5566e-08
ENSG00000246465.1	10.7017	2.65163e-10	4.86223e-08
ENSG00000001626.13	16.5719	2.84055e-10	5.17888e-08
ENSG00000165813.15	2.99713	2.95618e-10	5.35909e-08
ENSG00000135931.16	3.97968	3.00533e-10	5.4174e-08
ENSG00000118292.7	-3.67859	3.05556e-10	5.477e-08
ENSG00000167771.5	8.56029	3.09993e-10	5.52549e-08
ENSG00000171522.5	-7.94143	3.12105e-10	5.53224e-08
ENSG00000182220.12	-2.68267	3.31473e-10	5.84307e-08
ENSG00000235269.1	17.3071	3.51298e-10	6.15853e-08
ENSG00000260822.1	-4.71602	3.76532e-10	6.56482e-08
ENSG00000219200.9	-2.94042	3.8429e-10	6.66368e-08
ENSG00000106701.10	5.99878	3.9972e-10	6.89377e-08
ENSG00000136504.10	2.54024	4.05389e-10	6.95395e-08
ENSG00000163630.9	19.9853	4.10452e-10	7.00315e-08
ENSG00000067113.15	-5.09371	4.24589e-10	7.20582e-08
ENSG00000047634.13	-5.42099	4.47595e-10	7.55607e-08
ENSG00000265980.1	16.3271	4.57374e-10	7.68051e-08
ENSG00000130958.10	3.08317	5.12898e-10	8.56782e-08
ENSG00000243284.1	13.3743	5.332e-10	8.86056e-08
ENSG00000171475.12	2.39791	5.78883e-10	9.56987e-08
ENSG00000249396.1	-17.9011	5.87315e-10	9.65921e-08
ENSG00000157873.16	-3.93861	5.99428e-10	9.80787e-08
ENSG00000117598.10	13.8179	6.13978e-10	9.99468e-08
ENSG00000139540.10	11.0851	6.32943e-10	1.02511e-07
ENSG00000260314.2	-7.65964	6.90579e-10	1.11261e-07
ENSG00000196502.10	-7.25671	6.93941e-10	1.11261e-07
ENSG00000167117.7	14.205	7.1111e-10	1.13443e-07
ENSG00000124490.12	20.5448	7.5446e-10	1.1976e-07
ENSG00000277969.1	4.17147	7.75627e-10	1.22511e-07
ENSG00000159496.13	-5.42509	7.87318e-10	1.23483e-07
ENSG00000171102.13	17.6864	7.89522e-10	1.23483e-07
ENSG00000071564.13	2.77571	8.0265e-10	1.24924e-07
ENSG00000154143.2	15.1397	8.1133e-10	1.25662e-07
ENSG00000187258.12	17.3322	8.32963e-10	1.28389e-07
ENSG00000168875.2	25.7542	8.62969e-10	1.32374e-07
ENSG00000144730.15	6.60986	8.71557e-10	1.33052e-07
ENSG00000075415.11	-2.23565	9.2619e-10	1.40719e-07
ENSG00000153048.9	4.38617	9.56769e-10	1.44676e-07
ENSG00000129757.11	8.28514	1.02824e-09	1.5475e-07
ENSG00000220771.2	10.4183	1.08159e-09	1.62015e-07
ENSG00000167535.6	3.98361	1.11743e-09	1.66601e-07
ENSG00000125482.11	2.26233	1.15274e-09	1.71067e-07
ENSG00000173457.9	2.90561	1.18938e-09	1.75687e-07
ENSG00000276707.1	15.3597	1.19581e-09	1.75822e-07
ENSG00000175065.10	21.2941	1.21244e-09	1.77449e-07
ENSG00000254815.4	7.39845	1.22555e-09	1.7855e-07
ENSG00000114455.12	14.6535	1.28084e-09	1.85671e-07
ENSG00000121957.11	3.72296	1.28607e-09	1.85671e-07
ENSG00000170893.3	17.9607	1.2965e-09	1.85952e-07
ENSG00000188015.8	9.93747	1.29967e-09	1.85952e-07
ENSG00000142661.17	9.25682	1.31743e-09	1.87251e-07
ENSG00000122386.9	3.03344	1.32479e-09	1.87251e-07
ENSG00000169989.2	6.5324	1.32636e-09	1.87251e-07
ENSG00000170367.4	20.0444	1.33371e-09	1.8746e-07
ENSG00000204121.2	14.7954	1.36783e-09	1.90741e-07
ENSG00000103353.14	3.02029	1.36901e-09	1.90741e-07
ENSG00000156395.11	16.966	1.40434e-09	1.94812e-07
ENSG00000120685.18	3.38865	1.41162e-09	1.94974e-07
ENSG00000225830.9	3.70749	1.4321e-09	1.96951e-07
ENSG00000254042.1	-13.168	1.49189e-09	2.04293e-07
ENSG00000155816.18	15.6534	1.5047e-09	2.05167e-07
ENSG00000215182.8	20.9132	1.51313e-09	2.05437e-07
ENSG00000146521.8	8.27428	1.53802e-09	2.07932e-07
ENSG00000170689.9	11.9551	1.6559e-09	2.22925e-07
ENSG00000141219.14	2.58173	1.66543e-09	2.23265e-07
ENSG00000127831.9	17.0558	1.70486e-09	2.27595e-07
ENSG00000165215.6	13.0782	1.74953e-09	2.32585e-07
ENSG00000119333.10	2.84878	1.79129e-09	2.36715e-07
ENSG00000213397.9	-3.62418	1.79543e-09	2.36715e-07
ENSG00000196189.11	-5.07344	1.95438e-09	2.55121e-07
ENSG00000204128.5	13.5261	1.95872e-09	2.55121e-07
ENSG00000198074.8	-17.3605	1.95903e-09	2.55121e-07
ENSG00000122862.4	-6.16991	2.03405e-09	2.63814e-07
ENSG00000205339.8	2.50251	2.04499e-09	2.6416e-07
ENSG00000154124.4	-3.24516	2.13419e-09	2.74571e-07
ENSG00000184502.3	13.2445	2.16095e-09	2.7513e-07
ENSG00000082641.14	2.8211	2.16304e-09	2.7513e-07
ENSG00000121058.4	2.66546	2.16441e-09	2.7513e-07
ENSG00000106723.15	2.69112	2.31962e-09	2.9303e-07
ENSG00000104043.13	-5.45323	2.32359e-09	2.9303e-07
ENSG00000111245.13	15.887	2.36398e-09	2.96751e-07
ENSG00000164488.10	17.0077	2.3717e-09	2.96751e-07
ENSG00000224164.1	-11.1891	2.38683e-09	2.97477e-07
ENSG00000167792.10	-2.62137	2.39888e-09	2.97816e-07
ENSG00000148291.8	2.57568	2.42611e-09	3.00029e-07
ENSG00000130396.19	3.50622	2.57437e-09	3.17134e-07
ENSG00000123901.7	10.7861	2.61892e-09	3.21382e-07
ENSG00000163041.8	2.82201	2.701e-09	3.30184e-07
ENSG00000108561.7	-2.81328	2.78129e-09	3.38701e-07
ENSG00000132026.12	13.7026	2.80128e-09	3.39839e-07
ENSG00000087589.15	-5.69477	2.81803e-09	3.40576e-07
ENSG00000124429.16	8.41418	2.85372e-09	3.43572e-07
ENSG00000263345.1	-4.77053	2.86436e-09	3.43572e-07
ENSG00000172578.10	-7.50042	2.9705e-09	3.5497e-07
ENSG00000166501.11	-9.56009	3.04755e-09	3.62818e-07
ENSG00000171243.7	15.6467	3.26551e-09	3.87321e-07
ENSG00000187514.13	2.71212	3.28401e-09	3.88072e-07
ENSG00000072818.10	-5.25323	3.4701e-09	4.0855e-07
ENSG00000073969.17	2.85846	3.50116e-09	4.10692e-07
ENSG00000079691.16	4.49225	3.60876e-09	4.21763e-07
ENSG00000171159.4	3.10609	3.80394e-09	4.42951e-07
ENSG00000116128.8	3.46706	3.89748e-09	4.52192e-07
ENSG00000162819.10	2.44569	3.95653e-09	4.57381e-07
ENSG00000078018.18	9.39984	3.9936e-09	4.59999e-07
ENSG00000170099.5	20.4209	4.04335e-09	4.62962e-07
ENSG00000132382.13	-2.67399	4.04834e-09	4.62962e-07
ENSG00000155959.9	-2.55725	4.09575e-09	4.6671e-07
ENSG00000133985.2	6.80449	4.16941e-09	4.73413e-07
ENSG00000214856.10	12.3588	4.19582e-09	4.74723e-07
ENSG00000169696.14	3.84133	4.29725e-09	4.82932e-07
ENSG00000186007.8	13.5161	4.32262e-09	4.82932e-07
ENSG00000270015.1	-3.24454	4.32686e-09	4.82932e-07
ENSG00000242407.1	16.3825	4.34254e-09	4.82932e-07
ENSG00000005022.5	-2.66595	4.34406e-09	4.82932e-07
ENSG00000243449.5	5.53923	4.38044e-09	4.85285e-07
ENSG00000070214.14	3.37508	4.44771e-09	4.91033e-07
ENSG00000185559.12	26.6834	4.55396e-09	5.0103e-07
ENSG00000006125.15	3.20727	4.65882e-09	5.10806e-07
ENSG00000235016.1	-3.75269	4.6952e-09	5.13031e-07
ENSG00000187595.13	6.58854	5.0187e-09	5.46508e-07
ENSG00000105204.12	4.09269	5.12708e-09	5.56411e-07
ENSG00000166927.11	-8.01148	5.1892e-09	5.59369e-07
ENSG00000256870.2	16.3599	5.19577e-09	5.59369e-07
ENSG00000168955.3	18.2666	5.20694e-09	5.59369e-07
ENSG00000124205.14	20.2493	5.36516e-09	5.74432e-07
ENSG00000130701.3	7.05102	5.50801e-09	5.86583e-07
ENSG00000101746.14	16.8015	5.51542e-09	5.86583e-07
ENSG00000139648.6	15.4484	5.56991e-09	5.90411e-07
ENSG00000133812.13	2.56575	5.74808e-09	6.07279e-07
ENSG00000187714.6	22.958	5.7681e-09	6.07383e-07
ENSG00000182208.11	2.53525	5.83981e-09	6.11743e-07
ENSG00000262692.1	-4.66965	5.84786e-09	6.11743e-07
ENSG00000281406.1	10.8711	6.14821e-09	6.39616e-07
ENSG00000263639.4	-19.6322	6.15439e-09	6.39616e-07
ENSG00000144959.8	-4.58439	6.31571e-09	6.52237e-07
ENSG00000095627.8	14.6773	6.31672e-09	6.52237e-07
ENSG00000197694.12	3.10278	6.57518e-09	6.75006e-07
ENSG00000134986.12	5.88868	6.57954e-09	6.75006e-07
ENSG00000156052.9	3.3185	6.7306e-09	6.8829e-07
ENSG00000165269.11	-11.7531	6.80315e-09	6.91844e-07
ENSG00000128294.14	-4.17036	6.80872e-09	6.91844e-07
ENSG00000113300.10	2.21421	6.89408e-09	6.98294e-07
ENSG00000237015.1	-5.06859	7.07823e-09	7.14677e-07
ENSG00000178531.5	7.11345	7.30123e-09	7.34868e-07
ENSG00000101745.14	3.1046	7.32734e-09	7.35176e-07
ENSG00000273096.1	-5.09759	7.52732e-09	7.52874e-07
ENSG00000143862.6	2.86962	7.68465e-09	7.66207e-07
ENSG00000187268.10	28.3347	7.75187e-09	7.69154e-07
ENSG00000165309.12	13.2829	7.76242e-09	7.69154e-07
ENSG00000163660.10	-2.69035	7.89188e-09	7.79561e-07
ENSG00000117602.10	3.9313	7.99388e-09	7.872e-07
ENSG00000156219.15	-11.2065	8.07754e-09	7.92991e-07
ENSG00000182600.8	5.81341	8.20535e-09	8.03068e-07
ENSG00000108963.16	-2.82989	8.39303e-09	8.18924e-07
ENSG00000179051.12	2.23569	8.54579e-09	8.31286e-07
ENSG00000276234.3	2.60858	8.61369e-09	8.33694e-07
ENSG00000137251.14	16.7522	8.6228e-09	8.33694e-07
ENSG00000134072.9	-3.91528	8.66856e-09	8.35587e-07
ENSG00000162344.3	20.766	8.759e-09	8.41761e-07
ENSG00000073792.14	9.08611	8.82291e-09	8.45357e-07
ENSG00000171100.13	-2.71145	8.90697e-09	8.50855e-07
ENSG00000163530.4	18.0134	9.06229e-09	8.63109e-07
ENSG00000237268.2	14.7882	9.12227e-09	8.66236e-07
ENSG00000182179.9	-4.50848	9.17133e-09	8.6831e-07
ENSG00000261310.1	12.7898	9.4517e-09	8.92207e-07
ENSG00000158104.10	-8.19856	9.96813e-09	9.36204e-07
ENSG00000213654.8	-4.79554	9.97647e-09	9.36204e-07
ENSG00000132003.8	3.3371	1.01806e-08	9.5256e-07
ENSG00000234678.1	5.76174	1.02382e-08	9.55143e-07
ENSG00000102393.8	-3.94414	1.03021e-08	9.58304e-07
ENSG00000180423.4	2.94812	1.04301e-08	9.67392e-07
ENSG00000109320.10	-2.97807	1.05619e-08	9.7678e-07
ENSG00000266469.1	2.89254	1.07607e-08	9.89778e-07
ENSG00000100307.11	-3.74727	1.07645e-08	9.89778e-07
ENSG00000152642.9	-4.75761	1.09052e-08	9.99834e-07
ENSG00000089472.15	6.03429	1.10579e-08	1.01092e-06
ENSG00000023892.10	-3.768	1.13436e-08	1.03205e-06
ENSG00000170946.13	2.86581	1.13537e-08	1.03205e-06
ENSG00000010327.9	-4.93944	1.15986e-08	1.05132e-06
ENSG00000243055.1	-7.61012	1.19414e-08	1.07933e-06
ENSG00000006704.9	3.10914	1.21243e-08	1.09276e-06
ENSG00000156103.14	6.90189	1.23381e-08	1.1089e-06
ENSG00000266278.1	12.3323	1.25522e-08	1.12497e-06
ENSG00000273706.3	18.2214	1.26339e-08	1.12913e-06
ENSG00000179409.9	-2.64708	1.26968e-08	1.13157e-06
ENSG00000104067.15	2.86907	1.29068e-08	1.14482e-06
ENSG00000240053.8	-3.82808	1.29645e-08	1.14482e-06
ENSG00000215301.8	-2.39079	1.29685e-08	1.14482e-06
ENSG00000184363.8	5.33172	1.30043e-08	1.14482e-06
ENSG00000136937.11	2.15306	1.30676e-08	1.14482e-06
ENSG00000132522.14	-3.00285	1.30953e-08	1.14482e-06
ENSG00000166833.18	5.92047	1.30965e-08	1.14482e-06
ENSG00000105639.17	-4.57374	1.32766e-08	1.15467e-06
ENSG00000111300.8	-2.8288	1.32816e-08	1.15467e-06
ENSG00000085644.12	2.98437	1.34107e-08	1.16272e-06
ENSG00000168010.9	-4.28855	1.37267e-08	1.1869e-06
ENSG00000120756.11	5.49256	1.39033e-08	1.19891e-06
ENSG00000271964.1	-5.27388	1.4122e-08	1.2116e-06
ENSG00000100429.16	-2.83638	1.41263e-08	1.2116e-06
ENSG00000143590.12	5.85467	1.44242e-08	1.22934e-06
ENSG00000122756.13	-16.8168	1.4434e-08	1.22934e-06
ENSG00000245466.1	9.77538	1.44487e-08	1.22934e-06
ENSG00000212901.3	20.0455	1.45744e-08	1.23461e-06
ENSG00000067596.9	2.00929	1.45881e-08	1.23461e-06
ENSG00000136003.14	-2.46664	1.47102e-08	1.23943e-06
ENSG00000177125.5	2.75868	1.47227e-08	1.23943e-06
ENSG00000176658.15	3.98401	1.48378e-08	1.24583e-06
ENSG00000105383.13	-6.01448	1.51526e-08	1.26892e-06
ENSG00000145730.19	4.10082	1.52208e-08	1.2713e-06
ENSG00000181143.14	17.2983	1.53884e-08	1.28194e-06
ENSG00000174010.9	-3.1122	1.54692e-08	1.28531e-06
ENSG00000233396.6	5.6449	1.58955e-08	1.311e-06
ENSG00000126368.5	4.93527	1.59282e-08	1.311e-06
ENSG00000178977.3	-4.40475	1.59433e-08	1.311e-06
ENSG00000197557.6	3.95167	1.59725e-08	1.311e-06
ENSG00000198513.10	5.03034	1.60159e-08	1.311e-06
ENSG00000174358.14	-20.6378	1.60249e-08	1.311e-06
ENSG00000155052.14	14.0395	1.63434e-08	1.33364e-06
ENSG00000184956.14	15.2971	1.66287e-08	1.35345e-06
ENSG00000134070.4	-6.49305	1.69534e-08	1.37638e-06
ENSG00000119888.9	6.99191	1.74867e-08	1.41607e-06
ENSG00000157017.14	-5.29855	1.78802e-08	1.44427e-06
ENSG00000117632.19	3.69568	1.79438e-08	1.44574e-06
ENSG00000074755.13	-2.39114	1.84339e-08	1.47752e-06
ENSG00000260228.4	-9.90414	1.84466e-08	1.47752e-06
ENSG00000160588.8	4.12671	1.84771e-08	1.47752e-06
ENSG00000138439.11	3.22337	1.93238e-08	1.54136e-06
ENSG00000227243.3	13.0346	1.95014e-08	1.55165e-06
ENSG00000251577.4	14.9656	1.97407e-08	1.56678e-06
ENSG00000226746.2	-11.6056	1.99641e-08	1.58058e-06
ENSG00000204711.7	12.8174	2.04558e-08	1.61551e-06
ENSG00000196693.13	3.16505	2.06858e-08	1.6284e-06
ENSG00000273045.4	4.75088	2.07213e-08	1.6284e-06
ENSG00000123636.16	2.88008	2.11356e-08	1.65689e-06
ENSG00000236699.7	8.44845	2.2008e-08	1.72104e-06
ENSG00000247774.5	-6.9554	2.22045e-08	1.73217e-06
ENSG00000169957.9	2.84215	2.24158e-08	1.74439e-06
ENSG00000135315.10	2.93889	2.35705e-08	1.82978e-06
ENSG00000051825.13	-2.64434	2.3724e-08	1.83722e-06
ENSG00000203761.5	-3.01113	2.40392e-08	1.85713e-06
ENSG00000236956.1	16.1866	2.41702e-08	1.86274e-06
ENSG00000163833.7	-11.6331	2.50624e-08	1.92685e-06
ENSG00000139192.10	-4.34168	2.53929e-08	1.94405e-06
ENSG00000267551.3	-5.28739	2.5408e-08	1.94405e-06
ENSG00000228295.1	-19.2037	2.54793e-08	1.94484e-06
ENSG00000272763.1	11.9041	2.56804e-08	1.95426e-06
ENSG00000183018.7	6.92541	2.57253e-08	1.95426e-06
ENSG00000146910.10	16.575	2.58672e-08	1.96038e-06
ENSG00000074660.14	-3.89832	2.60809e-08	1.96875e-06
ENSG00000209482.1	-6.45307	2.61011e-08	1.96875e-06
ENSG00000172731.12	4.93505	2.63378e-08	1.98192e-06
ENSG00000137563.10	5.65542	2.74041e-08	2.0573e-06
ENSG00000170827.8	10.9786	2.79604e-08	2.09414e-06
ENSG00000112146.15	-2.77559	2.81295e-08	2.10188e-06
ENSG00000176884.13	9.09477	2.83908e-08	2.11296e-06
ENSG00000175216.13	2.40974	2.84103e-08	2.11296e-06
ENSG00000162641.17	10.1627	2.86324e-08	2.12087e-06
ENSG00000156886.11	-9.44214	2.86789e-08	2.12087e-06
ENSG00000185920.14	4.106	2.87161e-08	2.12087e-06
ENSG00000168826.14	-2.52679	2.91963e-08	2.15065e-06
ENSG00000131910.4	13.3063	2.92541e-08	2.15065e-06
ENSG00000137634.8	13.2471	3.02448e-08	2.21837e-06
ENSG00000212864.3	4.79392	3.05023e-08	2.23201e-06
ENSG00000255145.2	5.24998	3.05706e-08	2.23201e-06
ENSG00000203809.5	13.1597	3.06775e-08	2.23469e-06
ENSG00000176101.10	2.16141	3.13199e-08	2.27629e-06
ENSG00000129437.8	13.4417	3.18876e-08	2.31229e-06
ENSG00000218617.1	13.3771	3.20609e-08	2.31958e-06
ENSG00000130749.8	1.99988	3.26021e-08	2.3534e-06
ENSG00000117122.12	6.52555	3.29825e-08	2.37549e-06
ENSG00000179163.11	-3.77405	3.33142e-08	2.39397e-06
ENSG00000134109.9	-3.56186	3.34276e-08	2.39672e-06
ENSG00000272168.4	7.23987	3.39622e-08	2.42959e-06
ENSG00000255318.1	11.2673	3.42386e-08	2.44389e-06
ENSG00000011454.15	2.37577	3.44286e-08	2.45196e-06
ENSG00000182196.12	-2.7219	3.48265e-08	2.47477e-06
ENSG00000100604.11	21.1706	3.49909e-08	2.4803e-06
ENSG00000277268.1	16.2057	3.50597e-08	2.4803e-06
ENSG00000154359.11	-3.5597	3.55112e-08	2.50668e-06
ENSG00000153339.12	2.62879	3.55956e-08	2.50709e-06
ENSG00000130812.9	-4.92115	3.58538e-08	2.51972e-06
ENSG00000145220.12	-2.60416	3.65405e-08	2.56233e-06
ENSG00000108813.10	8.78204	3.69409e-08	2.58473e-06
ENSG00000167880.6	5.13358	3.80626e-08	2.65739e-06
ENSG00000105364.12	-2.41708	3.91062e-08	2.72428e-06
ENSG00000250247.1	-12.0559	3.92326e-08	2.72714e-06
ENSG00000169994.17	9.7586	3.98624e-08	2.76489e-06
ENSG00000254726.2	5.68654	4.02435e-08	2.78527e-06
ENSG00000242258.1	-7.23141	4.04306e-08	2.79216e-06
ENSG00000157224.14	2.73638	4.08935e-08	2.81803e-06
ENSG00000248118.1	16.9802	4.12659e-08	2.83756e-06
ENSG00000240103.2	15.0863	4.2466e-08	2.91381e-06
ENSG00000108298.8	2.97456	4.25887e-08	2.91596e-06
ENSG00000258483.2	10.4624	4.31291e-08	2.94663e-06
ENSG00000261437.1	5.814	4.33924e-08	2.95829e-06
ENSG00000099992.14	-3.21501	4.3597e-08	2.9659e-06
ENSG00000224778.1	15.5376	4.3995e-08	2.9866e-06
ENSG00000118564.13	-2.61921	4.41987e-08	2.99406e-06
ENSG00000145014.16	4.30111	4.44976e-08	3.00793e-06
ENSG00000269952.1	-4.92209	4.48896e-08	3.02801e-06
ENSG00000118855.17	-2.86096	4.49892e-08	3.02832e-06
ENSG00000119950.19	3.58002	4.54818e-08	3.04954e-06
ENSG00000268758.4	-7.39801	4.54956e-08	3.04954e-06
ENSG00000075239.12	-3.3209	4.57246e-08	3.05512e-06
ENSG00000244682.6	-6.73539	4.57702e-08	3.05512e-06
ENSG00000177853.13	2.75817	4.6061e-08	3.0681e-06
ENSG00000257391.1	10.4714	4.61668e-08	3.06875e-06
ENSG00000162191.12	2.25088	4.64105e-08	3.07853e-06
ENSG00000262879.4	3.32829	4.66746e-08	3.08963e-06
ENSG00000186526.11	-15.5637	4.69195e-08	3.0994e-06
ENSG00000132256.17	3.24887	4.77487e-08	3.14767e-06
ENSG00000196998.14	-2.58141	4.84323e-08	3.18615e-06
ENSG00000165209.17	2.97647	4.8854e-08	3.20728e-06
ENSG00000106078.16	12.0615	4.94791e-08	3.24164e-06
ENSG00000167261.12	-8.20979	5.01535e-08	3.27909e-06
ENSG00000131473.15	2.33788	5.07797e-08	3.31324e-06
ENSG00000261667.1	19.0656	5.17748e-08	3.37128e-06
ENSG00000156026.13	2.79228	5.31239e-08	3.45208e-06
ENSG00000260073.2	19.8441	5.34925e-08	3.46897e-06
ENSG00000132849.17	3.49443	5.63029e-08	3.64381e-06
ENSG00000142677.3	6.81233	5.64993e-08	3.64912e-06
ENSG00000267440.1	11.0355	5.7427e-08	3.69352e-06
ENSG00000166847.8	2.60921	5.74974e-08	3.69352e-06
ENSG00000091106.17	-3.95744	5.75339e-08	3.69352e-06
ENSG00000110324.8	-5.57516	5.77889e-08	3.69756e-06
ENSG00000264247.1	3.25433	5.78287e-08	3.69756e-06
ENSG00000179715.11	-5.54999	5.84875e-08	3.7322e-06
ENSG00000160593.16	-5.84059	5.93903e-08	3.78225e-06
ENSG00000127616.16	2.30245	6.05418e-08	3.8479e-06
ENSG00000108262.14	2.86313	6.19296e-08	3.92828e-06
ENSG00000101752.10	2.57776	6.39501e-08	4.0484e-06
ENSG00000175029.15	3.80915	6.4273e-08	4.06078e-06
ENSG00000224041.3	-14.0009	6.466e-08	4.07512e-06
ENSG00000171813.12	3.40044	6.48551e-08	4.07512e-06
ENSG00000188994.11	2.84934	6.48832e-08	4.07512e-06
ENSG00000186594.11	-4.25121	6.51899e-08	4.08634e-06
ENSG00000117139.15	2.77235	6.67307e-08	4.17473e-06
ENSG00000204138.11	2.37307	6.6943e-08	4.17981e-06
ENSG00000090382.5	-10.2924	6.75747e-08	4.21101e-06
ENSG00000111907.19	6.85886	6.77971e-08	4.21664e-06
ENSG00000264772.4	-2.8873	6.86485e-08	4.25942e-06
ENSG00000138363.13	2.77222	6.87519e-08	4.25942e-06
ENSG00000168916.14	7.05041	6.92295e-08	4.27285e-06
ENSG00000145113.20	14.5509	6.92366e-08	4.27285e-06
ENSG00000073169.12	-2.28956	6.98026e-08	4.29287e-06
ENSG00000154118.11	13.1051	6.98301e-08	4.29287e-06
ENSG00000125850.9	6.44931	7.10974e-08	4.36237e-06
ENSG00000177192.12	-2.39278	7.14295e-08	4.37434e-06
ENSG00000083457.10	-3.24919	7.5477e-08	4.60143e-06
ENSG00000151092.15	-2.82148	7.55683e-08	4.60143e-06
ENSG00000185002.8	15.1156	7.55703e-08	4.60143e-06
ENSG00000197114.10	-2.45642	7.77023e-08	4.72223e-06
ENSG00000230873.7	12.3348	7.81173e-08	4.73842e-06
ENSG00000047578.11	2.63123	7.95627e-08	4.81694e-06
ENSG00000225356.3	9.1378	8.05978e-08	4.87036e-06
ENSG00000176624.10	2.72495	8.16203e-08	4.92005e-06
ENSG00000110955.7	-2.08102	8.17285e-08	4.92005e-06
ENSG00000250641.1	17.5855	8.32931e-08	5.0048e-06
ENSG00000253981.4	-7.32466	8.3582e-08	5.01272e-06
ENSG00000138336.8	5.15386	8.43741e-08	5.04164e-06
ENSG00000137942.15	3.56968	8.44555e-08	5.04164e-06
ENSG00000159224.4	10.3751	8.45382e-08	5.04164e-06
ENSG00000054967.11	-3.42386	8.59594e-08	5.11235e-06
ENSG00000254545.1	-9.1639	8.614e-08	5.11235e-06
ENSG00000213420.6	6.55914	8.62046e-08	5.11235e-06
ENSG00000026751.15	-7.58698	8.76146e-08	5.18633e-06
ENSG00000113327.13	21.3308	8.98527e-08	5.30896e-06
ENSG00000112941.11	-2.71388	9.00357e-08	5.30995e-06
ENSG00000213373.6	-8.7998	9.02679e-08	5.31382e-06
ENSG00000260676.4	-24.0408	9.12654e-08	5.35825e-06
ENSG00000261643.1	-4.68463	9.13586e-08	5.35825e-06
ENSG00000275023.3	2.87303	9.21248e-08	5.39327e-06
ENSG00000189325.6	12.198	9.29944e-08	5.43421e-06
ENSG00000174514.11	7.51903	9.3864e-08	5.475e-06
ENSG00000160868.13	-11.0539	9.40668e-08	5.47682e-06
ENSG00000149948.12	12.0711	9.42951e-08	5.48011e-06
ENSG00000153558.12	4.81273	9.57732e-08	5.55589e-06
ENSG00000015285.9	-5.16502	9.60432e-08	5.55729e-06
ENSG00000067992.11	-4.1141	9.61457e-08	5.55729e-06
ENSG00000120832.8	-2.75943	9.78268e-08	5.64424e-06
ENSG00000099797.10	2.4909	9.81717e-08	5.65391e-06
ENSG00000171311.11	2.20692	9.83649e-08	5.65483e-06
ENSG00000183597.14	-2.543	9.91411e-08	5.6892e-06
ENSG00000135902.8	14.4142	1.00663e-07	5.76615e-06
ENSG00000242828.1	16.6031	1.03204e-07	5.90115e-06
ENSG00000119411.10	5.91222	1.03491e-07	5.90696e-06
ENSG00000103510.18	2.38884	1.04504e-07	5.95409e-06
ENSG00000174469.16	16.7533	1.05348e-07	5.9865e-06
ENSG00000155111.13	2.69814	1.05448e-07	5.9865e-06
ENSG00000155622.6	18.0075	1.05761e-07	5.99363e-06
ENSG00000170242.16	2.19664	1.0759e-07	6.08648e-06
ENSG00000095110.6	12.308	1.1026e-07	6.22648e-06
ENSG00000103642.10	-2.6763	1.11365e-07	6.27778e-06
ENSG00000274099.1	13.3836	1.11912e-07	6.29207e-06
ENSG00000172137.17	12.4356	1.12013e-07	6.29207e-06
ENSG00000108179.12	-4.15347	1.12534e-07	6.31024e-06
ENSG00000165650.10	2.58267	1.15122e-07	6.444e-06
ENSG00000171634.15	1.99322	1.15567e-07	6.45759e-06
ENSG00000261701.5	-12.7305	1.1583e-07	6.46095e-06
ENSG00000237159.4	-12.3215	1.16228e-07	6.46336e-06
ENSG00000178750.2	9.17878	1.16469e-07	6.46336e-06
ENSG00000244280.1	13.6827	1.16481e-07	6.46336e-06
ENSG00000169894.16	12.5031	1.1701e-07	6.48149e-06
ENSG00000085185.14	3.29238	1.17325e-07	6.48765e-06
ENSG00000047056.13	-2.66394	1.17574e-07	6.49018e-06
ENSG00000170091.9	12.2475	1.19704e-07	6.59633e-06
ENSG00000161265.13	-2.82586	1.19981e-07	6.60022e-06
ENSG00000142675.16	4.20365	1.20486e-07	6.61654e-06
ENSG00000103056.10	5.22966	1.21014e-07	6.62419e-06
ENSG00000054179.10	9.49289	1.2104e-07	6.62419e-06
ENSG00000152240.11	3.05159	1.21387e-07	6.63179e-06
ENSG00000169297.7	-18.3353	1.22824e-07	6.69885e-06
ENSG00000259848.7	14.5101	1.24015e-07	6.75228e-06
ENSG00000155827.10	2.27652	1.24335e-07	6.75435e-06
ENSG00000126759.11	-6.215	1.24571e-07	6.75435e-06
ENSG00000077380.14	2.24485	1.24688e-07	6.75435e-06
ENSG00000177963.11	2.14734	1.25191e-07	6.76096e-06
ENSG00000118412.11	2.4005	1.25234e-07	6.76096e-06
ENSG00000175387.14	2.42567	1.27611e-07	6.87102e-06
ENSG00000182628.11	2.75219	1.27867e-07	6.87102e-06
ENSG00000225091.3	-6.74997	1.27919e-07	6.87102e-06
ENSG00000111291.7	7.10324	1.30432e-07	6.99421e-06
ENSG00000167861.14	4.77656	1.31452e-07	7.03708e-06
ENSG00000139194.6	-5.70502	1.32068e-07	7.05824e-06
ENSG00000226869.5	11.9411	1.33535e-07	7.12469e-06
ENSG00000145996.10	4.81749	1.35302e-07	7.20693e-06
ENSG00000151655.16	-11.6771	1.35942e-07	7.22892e-06
ENSG00000213658.9	-4.0756	1.41214e-07	7.49677e-06
ENSG00000141854.6	5.39905	1.42613e-07	7.55849e-06
ENSG00000248727.4	9.54265	1.43781e-07	7.60774e-06
ENSG00000094755.15	17.2857	1.44514e-07	7.63389e-06
ENSG00000185737.11	12.5987	1.46383e-07	7.70882e-06
ENSG00000069764.8	8.91163	1.4663e-07	7.70882e-06
ENSG00000104973.13	2.29415	1.46658e-07	7.70882e-06
ENSG00000244649.3	10.2471	1.47e-07	7.71413e-06
ENSG00000113971.17	-2.49621	1.48479e-07	7.77895e-06
ENSG00000173905.7	3.33437	1.51621e-07	7.92144e-06
ENSG00000176194.16	-12.7931	1.51696e-07	7.92144e-06
ENSG00000131462.6	2.38012	1.53806e-07	8.01852e-06
ENSG00000133195.10	2.86054	1.54099e-07	8.02069e-06
ENSG00000138735.14	4.75511	1.5498e-07	8.0534e-06
ENSG00000159173.17	6.44753	1.55345e-07	8.05923e-06
ENSG00000089876.10	2.50818	1.56684e-07	8.1155e-06
ENSG00000272502.1	9.04504	1.58244e-07	8.18304e-06
ENSG00000101074.3	15.5672	1.58725e-07	8.18375e-06
ENSG00000205414.1	10.9429	1.58771e-07	8.18375e-06
ENSG00000196116.7	2.56673	1.60145e-07	8.24125e-06
ENSG00000184281.13	2.13619	1.63931e-07	8.4225e-06
ENSG00000186517.12	-4.53087	1.6615e-07	8.52283e-06
ENSG00000261829.1	10.64	1.67541e-07	8.58038e-06
ENSG00000198455.4	-3.04859	1.67878e-07	8.58385e-06
ENSG00000185567.6	8.39768	1.68355e-07	8.59444e-06
ENSG00000162073.12	3.91449	1.72335e-07	8.77408e-06
ENSG00000103740.8	-9.93051	1.72424e-07	8.77408e-06
ENSG00000151135.8	-2.77898	1.73895e-07	8.83396e-06
ENSG00000087495.15	11.5519	1.74154e-07	8.83396e-06
ENSG00000248844.5	-13.1552	1.76211e-07	8.92413e-06
ENSG00000177732.7	4.50344	1.77272e-07	8.96362e-06
ENSG00000136695.13	13.8885	1.77813e-07	8.97673e-06
ENSG00000234979.1	-14.1802	1.78716e-07	9.00809e-06
ENSG00000169750.7	5.09023	1.81846e-07	9.15139e-06
ENSG00000158717.9	-2.49262	1.85613e-07	9.32627e-06
ENSG00000188991.3	-11.8455	1.86221e-07	9.3421e-06
ENSG00000167925.14	2.58673	1.87607e-07	9.39687e-06
ENSG00000235124.1	9.96308	1.93526e-07	9.66478e-06
ENSG00000280816.1	-4.68482	1.93562e-07	9.66478e-06
ENSG00000270010.1	4.53835	1.95298e-07	9.72936e-06
ENSG00000239636.1	-5.30452	1.95465e-07	9.72936e-06
ENSG00000205531.11	2.25078	1.96385e-07	9.75993e-06
ENSG00000140557.10	13.9974	1.98849e-07	9.86699e-06
ENSG00000229267.2	7.7061	1.99294e-07	9.87371e-06
ENSG00000134755.13	8.2083	1.99728e-07	9.87989e-06
ENSG00000201512.1	-6.82966	2.02113e-07	9.9824e-06
ENSG00000196406.4	22.7437	2.07802e-07	1.02475e-05
ENSG00000155918.6	12.62	2.08235e-07	1.0253e-05
ENSG00000232024.2	3.07168	2.08688e-07	1.02595e-05
ENSG00000146063.17	2.20862	2.09951e-07	1.03057e-05
ENSG00000177822.6	11.6997	2.10371e-07	1.03104e-05
ENSG00000105696.7	7.93684	2.14989e-07	1.05206e-05
ENSG00000117983.16	13.5377	2.15608e-07	1.05347e-05
ENSG00000185339.7	-4.50832	2.17273e-07	1.05999e-05
ENSG00000135426.13	-7.10297	2.22581e-07	1.08423e-05
ENSG00000077235.16	2.36173	2.24905e-07	1.09388e-05
ENSG00000104472.8	2.42578	2.26964e-07	1.10221e-05
ENSG00000109881.15	3.48779	2.27933e-07	1.10523e-05
ENSG00000214826.5	-3.16976	2.32429e-07	1.12532e-05
ENSG00000081052.11	8.26357	2.37003e-07	1.14573e-05
ENSG00000111664.9	-5.73627	2.37927e-07	1.14846e-05
ENSG00000152939.13	3.53204	2.39145e-07	1.15259e-05
ENSG00000211804.3	-12.8739	2.47045e-07	1.18887e-05
ENSG00000228873.1	-12.5021	2.50013e-07	1.2e-05
ENSG00000204361.8	10.5169	2.50109e-07	1.2e-05
ENSG00000249993.1	-11.2325	2.51387e-07	1.20432e-05
ENSG00000177030.15	2.67755	2.54578e-07	1.21778e-05
ENSG00000261599.4	10.6843	2.56448e-07	1.22488e-05
ENSG00000092931.10	2.46616	2.57427e-07	1.22772e-05
ENSG00000162746.13	-8.21293	2.59232e-07	1.23449e-05
ENSG00000254976.1	11.8893	2.61312e-07	1.24138e-05
ENSG00000077232.15	2.60673	2.61459e-07	1.24138e-05
ENSG00000246273.5	4.03642	2.64395e-07	1.25346e-05
ENSG00000125910.5	-5.55443	2.70004e-07	1.27815e-05
ENSG00000153982.9	3.85371	2.79819e-07	1.32167e-05
ENSG00000062096.13	12.7107	2.80397e-07	1.32167e-05
ENSG00000126838.8	-11.4218	2.8044e-07	1.32167e-05
ENSG00000188676.12	-11.4726	2.81874e-07	1.32647e-05
ENSG00000214822.7	11.8456	2.88152e-07	1.35402e-05
ENSG00000241697.4	9.39735	2.94254e-07	1.38066e-05
ENSG00000135655.12	-2.05556	3.00362e-07	1.40725e-05
ENSG00000148950.8	2.6709	3.01559e-07	1.41079e-05
ENSG00000272574.1	-5.95393	3.02292e-07	1.41214e-05
ENSG00000138606.18	5.5354	3.04372e-07	1.41978e-05
ENSG00000204539.3	15.5267	3.10001e-07	1.44393e-05
ENSG00000239819.2	-12.9347	3.17159e-07	1.47511e-05
ENSG00000264859.4	6.48493	3.21606e-07	1.49362e-05
ENSG00000229474.5	-5.84046	3.25074e-07	1.50753e-05
ENSG00000072682.17	3.26554	3.28429e-07	1.51827e-05
ENSG00000068354.14	-2.33072	3.28596e-07	1.51827e-05
ENSG00000154814.12	-2.63152	3.28818e-07	1.51827e-05
ENSG00000143756.10	2.2277	3.29317e-07	1.51838e-05
ENSG00000132361.15	-2.37813	3.30164e-07	1.52009e-05
ENSG00000123329.16	-5.59323	3.33183e-07	1.53178e-05
ENSG00000116857.15	2.87143	3.36759e-07	1.54348e-05
ENSG00000198837.8	-2.21776	3.37068e-07	1.54348e-05
ENSG00000095319.13	2.03524	3.3718e-07	1.54348e-05
ENSG00000166263.12	2.90245	3.39625e-07	1.55199e-05
ENSG00000175283.7	2.21094	3.40012e-07	1.55199e-05
ENSG00000158815.9	8.29572	3.43066e-07	1.56181e-05
ENSG00000181378.12	9.72647	3.43143e-07	1.56181e-05
ENSG00000250920.1	23.5916	3.48007e-07	1.5817e-05
ENSG00000120075.5	7.14773	3.48726e-07	1.58271e-05
ENSG00000095596.10	13.3887	3.50196e-07	1.58712e-05
ENSG00000204592.8	-3.2013	3.54189e-07	1.60294e-05
ENSG00000177238.12	-13.7598	3.54996e-07	1.60432e-05
ENSG00000129235.9	-3.05195	3.57496e-07	1.61333e-05
ENSG00000130826.14	-2.14241	3.59863e-07	1.62027e-05
ENSG00000155265.9	9.76196	3.60292e-07	1.62027e-05
ENSG00000228261.1	7.37115	3.60556e-07	1.62027e-05
ENSG00000253665.1	-16.7978	3.61426e-07	1.62189e-05
ENSG00000143190.20	2.24661	3.6314e-07	1.62692e-05
ENSG00000230099.2	-8.30134	3.64232e-07	1.62692e-05
ENSG00000068323.15	-2.27473	3.64484e-07	1.62692e-05
ENSG00000143079.13	2.40925	3.64587e-07	1.62692e-05
ENSG00000133318.12	2.85003	3.66251e-07	1.63207e-05
ENSG00000261884.2	-3.32023	3.69904e-07	1.64605e-05
ENSG00000144063.3	7.14746	3.73977e-07	1.66185e-05
ENSG00000176566.4	22.8832	3.83164e-07	1.70031e-05
ENSG00000100365.13	-5.5401	3.8658e-07	1.71245e-05
ENSG00000132437.16	16.2871	3.86974e-07	1.71245e-05
ENSG00000206192.7	11.0059	3.87513e-07	1.71247e-05
ENSG00000173214.5	3.18691	3.88417e-07	1.71408e-05
ENSG00000273611.3	2.18739	4.02361e-07	1.77317e-05
ENSG00000244355.6	15.9539	4.04601e-07	1.78058e-05
ENSG00000233198.3	6.76931	4.0637e-07	1.7859e-05
ENSG00000261685.2	8.05971	4.11913e-07	1.80777e-05
ENSG00000051620.9	3.07151	4.14451e-07	1.8146e-05
ENSG00000227191.5	-8.55005	4.14606e-07	1.8146e-05
ENSG00000251331.5	12.8427	4.19142e-07	1.83194e-05
ENSG00000145916.17	2.49494	4.19766e-07	1.83215e-05
ENSG00000100902.9	-2.29013	4.22059e-07	1.83964e-05
ENSG00000237938.4	-3.60747	4.24799e-07	1.84313e-05
ENSG00000253681.1	12.6992	4.25207e-07	1.84313e-05
ENSG00000110497.13	2.40109	4.25299e-07	1.84313e-05
ENSG00000111405.7	11.6572	4.25448e-07	1.84313e-05
ENSG00000236017.6	-4.60903	4.25748e-07	1.84313e-05
ENSG00000183248.10	7.38795	4.27157e-07	1.84673e-05
ENSG00000165443.10	11.9782	4.30047e-07	1.85671e-05
ENSG00000254139.1	-13.5286	4.31883e-07	1.86212e-05
ENSG00000150722.9	7.58121	4.34007e-07	1.86875e-05
ENSG00000187772.6	16.2724	4.34692e-07	1.86918e-05
ENSG00000213809.7	-6.7408	4.37869e-07	1.87619e-05
ENSG00000116698.19	2.13262	4.38471e-07	1.87619e-05
ENSG00000248607.1	-10.7061	4.38724e-07	1.87619e-05
ENSG00000265688.1	4.51086	4.39541e-07	1.87619e-05
ENSG00000254756.1	-6.84291	4.39699e-07	1.87619e-05
ENSG00000171501.8	-17.9628	4.39851e-07	1.87619e-05
ENSG00000080293.8	10.7682	4.41702e-07	1.88157e-05
ENSG00000167085.10	1.95197	4.485e-07	1.9072e-05
ENSG00000277901.1	-7.62566	4.48915e-07	1.9072e-05
ENSG00000222030.1	16.8138	4.52737e-07	1.92088e-05
ENSG00000247095.2	5.46782	4.57479e-07	1.93842e-05
ENSG00000166337.8	2.20976	4.59193e-07	1.9431e-05
ENSG00000066735.13	6.32765	4.61299e-07	1.94943e-05
ENSG00000081248.9	14.5923	4.63255e-07	1.95511e-05
ENSG00000175832.11	6.26074	4.65757e-07	1.96307e-05
ENSG00000197446.7	18.0187	4.66698e-07	1.96444e-05
ENSG00000164414.15	2.90449	4.70423e-07	1.97751e-05
ENSG00000108306.10	2.69376	4.77152e-07	2.00316e-05
ENSG00000264956.1	13.383	4.85224e-07	2.03437e-05
ENSG00000229664.1	-9.56287	4.8876e-07	2.04651e-05
ENSG00000204532.5	-9.98154	4.89867e-07	2.04806e-05
ENSG00000237412.5	19.779	4.90842e-07	2.04806e-05
ENSG00000110079.15	-5.80265	4.91058e-07	2.04806e-05
ENSG00000138107.10	1.94723	4.95679e-07	2.06464e-05
ENSG00000051009.9	2.22675	4.97394e-07	2.06908e-05
ENSG00000116704.7	-3.38331	5.02603e-07	2.08614e-05
ENSG00000122584.11	13.4327	5.02802e-07	2.08614e-05
ENSG00000267121.4	-5.31552	5.09764e-07	2.10932e-05
ENSG00000136250.10	-6.18105	5.10008e-07	2.10932e-05
ENSG00000242574.7	-5.95474	5.10372e-07	2.10932e-05
ENSG00000260838.3	14.8296	5.15674e-07	2.12847e-05
ENSG00000158764.6	16.9078	5.17468e-07	2.13312e-05
ENSG00000165376.9	10.2746	5.31002e-07	2.18608e-05
ENSG00000277161.1	2.70757	5.35101e-07	2.19931e-05
ENSG00000119487.15	1.74062	5.35984e-07	2.19931e-05
ENSG00000273576.1	3.71301	5.36283e-07	2.19931e-05
ENSG00000164543.5	-3.25888	5.4433e-07	2.22945e-05
ENSG00000250366.2	16.5062	5.45864e-07	2.23227e-05
ENSG00000140694.15	2.25825	5.46484e-07	2.23227e-05
ENSG00000081026.17	3.04481	5.47369e-07	2.23227e-05
ENSG00000196547.13	-3.00186	5.47819e-07	2.23227e-05
ENSG00000148925.9	2.26531	5.50362e-07	2.23978e-05
ENSG00000257267.2	2.37598	5.57469e-07	2.26581e-05
ENSG00000267919.1	10.1098	5.62286e-07	2.28248e-05
ENSG00000168246.5	2.36796	5.65456e-07	2.29243e-05
ENSG00000115685.13	2.05329	5.68768e-07	2.30148e-05
ENSG00000187134.11	-10.131	5.6913e-07	2.30148e-05
ENSG00000034510.5	3.14348	5.71857e-07	2.30749e-05
ENSG00000157216.14	3.32114	5.72064e-07	2.30749e-05
ENSG00000177675.7	-7.03677	5.77624e-07	2.32698e-05
ENSG00000107829.12	2.42076	5.82549e-07	2.34386e-05
ENSG00000204869.7	12.1712	5.90465e-07	2.37272e-05
ENSG00000175868.12	10.4054	5.91332e-07	2.37321e-05
ENSG00000051108.13	-2.9829	5.92415e-07	2.37457e-05
ENSG00000232653.7	-4.86293	5.94682e-07	2.38067e-05
ENSG00000125378.14	8.17998	5.97771e-07	2.39004e-05
ENSG00000169184.5	6.41374	6.04488e-07	2.41387e-05
ENSG00000198563.12	-2.62448	6.06151e-07	2.41748e-05
ENSG00000196976.6	-2.66933	6.08236e-07	2.41933e-05
ENSG00000125449.5	2.82526	6.08864e-07	2.41933e-05
ENSG00000198839.8	2.623	6.0889e-07	2.41933e-05
ENSG00000176142.11	-2.24624	6.14673e-07	2.43927e-05
ENSG00000264727.1	12.0293	6.22057e-07	2.46551e-05
ENSG00000165457.12	-6.08055	6.30615e-07	2.49633e-05
ENSG00000261632.1	9.83719	6.38865e-07	2.52373e-05
ENSG00000001084.9	-4.73777	6.3912e-07	2.52373e-05
ENSG00000149418.9	4.32119	6.41208e-07	2.52885e-05
ENSG00000132964.10	2.64776	6.42811e-07	2.53204e-05
ENSG00000261402.1	11.4358	6.52483e-07	2.56697e-05
ENSG00000130755.11	-4.96951	6.53828e-07	2.56909e-05
ENSG00000214182.5	3.49925	6.55339e-07	2.57186e-05
ENSG00000165168.7	-5.7371	6.6072e-07	2.58979e-05
ENSG00000231721.5	-3.96817	6.64315e-07	2.60069e-05
ENSG00000172466.14	2.26696	6.66302e-07	2.60527e-05
ENSG00000071889.15	-2.37029	6.67617e-07	2.60722e-05
ENSG00000167523.12	2.70062	6.71329e-07	2.61664e-05
ENSG00000090659.16	-6.35434	6.71669e-07	2.61664e-05
ENSG00000186417.12	-7.96591	6.89371e-07	2.68233e-05
ENSG00000258947.5	7.84002	6.94779e-07	2.70007e-05
ENSG00000163216.6	15.4288	7.0286e-07	2.72696e-05
ENSG00000197070.12	2.42662	7.03406e-07	2.72696e-05
ENSG00000198610.9	-13.5749	7.0455e-07	2.72808e-05
ENSG00000039987.5	11.1034	7.05536e-07	2.72859e-05
ENSG00000207148.1	12.6609	7.10251e-07	2.7435e-05
ENSG00000221909.2	2.29819	7.1605e-07	2.76255e-05
ENSG00000115661.12	2.04666	7.25699e-07	2.7964e-05
ENSG00000167286.8	-7.03697	7.39692e-07	2.84688e-05
ENSG00000163823.3	-6.40374	7.4207e-07	2.85259e-05
ENSG00000138434.15	3.81952	7.44621e-07	2.85895e-05
ENSG00000275066.3	2.21644	7.51582e-07	2.88008e-05
ENSG00000204136.9	-5.31702	7.51929e-07	2.88008e-05
ENSG00000251321.1	-12.5741	7.54881e-07	2.88535e-05
ENSG00000105122.11	-4.89864	7.55115e-07	2.88535e-05
ENSG00000110077.13	-5.1615	7.61809e-07	2.90506e-05
ENSG00000258727.1	-3.45022	7.62092e-07	2.90506e-05
ENSG00000104814.11	-5.30445	7.63059e-07	2.90527e-05
ENSG00000107968.8	-4.32345	7.64203e-07	2.90616e-05
ENSG00000266947.1	3.81965	7.78813e-07	2.95819e-05
ENSG00000236540.6	-3.22147	7.83817e-07	2.97335e-05
ENSG00000138308.5	11.5576	7.84667e-07	2.97335e-05
ENSG00000012211.11	-2.71303	7.9346e-07	3.0031e-05
ENSG00000175606.9	-2.38754	7.96441e-07	3.01081e-05
ENSG00000175229.6	13.5977	8.02869e-07	3.03152e-05
ENSG00000167395.10	2.16872	8.35958e-07	3.15273e-05
ENSG00000014164.6	2.23871	8.39882e-07	3.16379e-05
ENSG00000183654.8	14.2658	8.48848e-07	3.19379e-05
ENSG00000197629.5	-5.11705	8.57114e-07	3.22109e-05
ENSG00000213115.2	13.7514	8.59524e-07	3.22635e-05
ENSG00000264575.1	5.27386	8.66118e-07	3.24728e-05
ENSG00000173826.13	11.4782	8.7516e-07	3.27733e-05
ENSG00000175866.14	4.3074	8.82698e-07	3.30168e-05
ENSG00000144057.14	9.93576	8.86723e-07	3.31285e-05
ENSG00000162374.15	9.32038	8.91426e-07	3.32653e-05
ENSG00000165912.14	3.63595	8.95256e-07	3.33692e-05
ENSG00000065361.13	4.75103	8.98344e-07	3.34452e-05
ENSG00000275882.1	-7.57279	9.04883e-07	3.3635e-05
ENSG00000188026.10	-2.5824	9.05549e-07	3.3635e-05
ENSG00000177181.13	8.23346	9.14277e-07	3.39197e-05
ENSG00000103356.14	2.75531	9.16365e-07	3.39576e-05
ENSG00000204460.3	15.0851	9.17604e-07	3.39641e-05
ENSG00000089012.13	-8.32969	9.19454e-07	3.39932e-05
ENSG00000165792.16	-2.46293	9.24803e-07	3.41452e-05
ENSG00000061987.13	-2.13916	9.25707e-07	3.41452e-05
ENSG00000167191.10	6.40345	9.28741e-07	3.42176e-05
ENSG00000222345.1	-4.5434	9.30984e-07	3.42305e-05
ENSG00000008838.16	2.40936	9.31956e-07	3.42305e-05
ENSG00000184060.9	-4.15431	9.3231e-07	3.42305e-05
ENSG00000196586.12	3.296	9.3339e-07	3.42307e-05
ENSG00000185499.15	7.90882	9.3523e-07	3.42588e-05
ENSG00000124116.17	-7.99689	9.41855e-07	3.4462e-05
ENSG00000169836.4	13.281	9.46632e-07	3.45971e-05
ENSG00000267197.1	-5.34101	9.49925e-07	3.46777e-05
ENSG00000111364.14	-2.08421	9.5579e-07	3.48519e-05
ENSG00000223678.1	-11.4277	9.59355e-07	3.4942e-05
ENSG00000175137.10	2.29827	9.64983e-07	3.51069e-05
ENSG00000165197.4	-7.37202	9.7856e-07	3.55603e-05
ENSG00000184108.6	16.7596	9.82468e-07	3.56372e-05
ENSG00000204370.7	-2.34796	9.82911e-07	3.56372e-05
ENSG00000180979.8	2.2037	9.92813e-07	3.5944e-05
ENSG00000235934.1	10.0178	9.94083e-07	3.5944e-05
ENSG00000184434.7	8.98411	9.95275e-07	3.5944e-05
ENSG00000136819.13	1.9747	9.95878e-07	3.5944e-05
ENSG00000160183.12	9.44722	9.97591e-07	3.59651e-05
ENSG00000157131.10	-13.3276	9.99989e-07	3.60109e-05
ENSG00000204889.9	11.918	1.01767e-06	3.66062e-05
ENSG00000156427.7	6.68785	1.03725e-06	3.72653e-05
ENSG00000168906.11	-2.60391	1.03833e-06	3.72653e-05
ENSG00000183117.16	14.3736	1.03996e-06	3.7282e-05
ENSG00000162069.13	5.68067	1.04548e-06	3.74138e-05
ENSG00000100600.13	-3.83678	1.04598e-06	3.74138e-05
ENSG00000115993.10	2.63541	1.0567e-06	3.77548e-05
ENSG00000108375.11	7.96325	1.0604e-06	3.78448e-05
ENSG00000139631.17	-3.0705	1.06626e-06	3.80111e-05
ENSG00000106384.9	12.01	1.06945e-06	3.80826e-05
ENSG00000125872.7	9.36538	1.08076e-06	3.84422e-05
ENSG00000225313.4	-3.712	1.08453e-06	3.85334e-05
ENSG00000196581.9	9.94276	1.09242e-06	3.87704e-05
ENSG00000060709.12	10.307	1.09482e-06	3.87708e-05
ENSG00000181867.2	-11.584	1.09564e-06	3.87708e-05
ENSG00000134779.13	2.73956	1.09686e-06	3.87708e-05
ENSG00000123213.21	3.33688	1.09729e-06	3.87708e-05
ENSG00000226053.1	10.8027	1.10996e-06	3.91752e-05
ENSG00000153347.8	10.97	1.1179e-06	3.94117e-05
ENSG00000196126.9	-6.41387	1.12024e-06	3.94418e-05
ENSG00000126903.14	-2.39456	1.12122e-06	3.94418e-05
ENSG00000248796.1	12.8038	1.12973e-06	3.96972e-05
ENSG00000135930.12	2.11156	1.14034e-06	4.0026e-05
ENSG00000123989.12	3.24547	1.15969e-06	4.06605e-05
ENSG00000271860.4	13.1056	1.16204e-06	4.06983e-05
ENSG00000130957.4	-9.13842	1.16587e-06	4.07841e-05
ENSG00000275700.3	2.17717	1.16735e-06	4.07841e-05
ENSG00000117724.11	3.65898	1.16833e-06	4.07841e-05
ENSG00000005302.16	-2.26848	1.18233e-06	4.11991e-05
ENSG00000119446.12	1.83106	1.1828e-06	4.11991e-05
ENSG00000167110.15	1.88453	1.19122e-06	4.14471e-05
ENSG00000100362.11	-15.5328	1.19501e-06	4.15339e-05
ENSG00000213606.3	-13.5806	1.19994e-06	4.16598e-05
ENSG00000255501.1	13.2822	1.21422e-06	4.21096e-05
ENSG00000112658.7	-2.47814	1.2224e-06	4.23473e-05
ENSG00000167130.16	2.25971	1.22528e-06	4.23686e-05
ENSG00000197632.7	13.6784	1.22567e-06	4.23686e-05
ENSG00000072518.19	2.0474	1.22821e-06	4.24105e-05
ENSG00000166130.13	-2.88854	1.23135e-06	4.24728e-05
ENSG00000242841.1	8.48199	1.24069e-06	4.2749e-05
ENSG00000197520.9	-7.58098	1.25196e-06	4.30905e-05
ENSG00000171446.6	12.9901	1.25408e-06	4.31172e-05
ENSG00000175463.10	-5.67748	1.26026e-06	4.32393e-05
ENSG00000225151.9	4.54517	1.26034e-06	4.32393e-05
ENSG00000280187.1	3.61536	1.26905e-06	4.34911e-05
ENSG00000110218.7	2.97245	1.27833e-06	4.37622e-05
ENSG00000204872.3	-8.22879	1.28739e-06	4.40251e-05
ENSG00000249639.1	-11.08	1.29673e-06	4.42971e-05
ENSG00000152904.10	2.07376	1.30987e-06	4.46982e-05
ENSG00000145808.7	11.1664	1.31846e-06	4.49266e-05
ENSG00000173715.14	3.40262	1.31938e-06	4.49266e-05
ENSG00000166928.9	-7.16019	1.32441e-06	4.50498e-05
ENSG00000122986.12	-4.12878	1.33273e-06	4.52508e-05
ENSG00000008394.11	-4.79812	1.33316e-06	4.52508e-05
ENSG00000099284.12	4.31322	1.33694e-06	4.53309e-05
ENSG00000161654.8	2.03307	1.33857e-06	4.53379e-05
ENSG00000115718.16	7.15387	1.3512e-06	4.57172e-05
ENSG00000117009.10	-6.77096	1.3544e-06	4.5777e-05
ENSG00000121900.17	2.90722	1.35673e-06	4.58071e-05
ENSG00000187079.13	2.82464	1.36049e-06	4.58855e-05
ENSG00000187021.13	11.1339	1.36447e-06	4.59713e-05
ENSG00000124104.17	-2.94541	1.36721e-06	4.59784e-05
ENSG00000079462.6	3.00576	1.36756e-06	4.59784e-05
ENSG00000228782.6	2.98841	1.36965e-06	4.6e-05
ENSG00000255587.6	-11.8161	1.39454e-06	4.67866e-05
ENSG00000250563.1	12.6152	1.3972e-06	4.68267e-05
ENSG00000180448.9	-4.0162	1.40516e-06	4.7044e-05
ENSG00000002834.16	2.62619	1.42083e-06	4.75188e-05
ENSG00000134460.14	-6.31894	1.42397e-06	4.75741e-05
ENSG00000180347.12	12.0137	1.44429e-06	4.82025e-05
ENSG00000188803.13	10.8853	1.46335e-06	4.87874e-05
ENSG00000119139.15	2.86168	1.46571e-06	4.88151e-05
ENSG00000069493.13	-3.88901	1.49913e-06	4.98761e-05
ENSG00000239704.9	-4.14338	1.51173e-06	5.02428e-05
ENSG00000132109.9	2.80586	1.52795e-06	5.07292e-05
ENSG00000183888.4	10.6249	1.53344e-06	5.08584e-05
ENSG00000104537.15	11.482	1.53601e-06	5.08909e-05
ENSG00000271971.1	2.85894	1.55788e-06	5.1562e-05
ENSG00000251574.5	11.8758	1.56723e-06	5.18176e-05
ENSG00000102710.18	2.47617	1.57919e-06	5.21592e-05
ENSG00000169692.11	3.79709	1.60271e-06	5.28813e-05
ENSG00000166743.8	6.60335	1.62393e-06	5.34974e-05
ENSG00000025156.11	2.33492	1.62474e-06	5.34974e-05
ENSG00000153820.11	14.4709	1.62854e-06	5.35672e-05
ENSG00000154310.15	6.83714	1.63163e-06	5.36135e-05
ENSG00000226377.1	5.21491	1.63424e-06	5.36441e-05
ENSG00000281433.1	-4.80663	1.64032e-06	5.37883e-05
ENSG00000106799.11	3.78258	1.64212e-06	5.37922e-05
ENSG00000110148.8	12.0687	1.65787e-06	5.42524e-05
ENSG00000168772.10	7.3026	1.6635e-06	5.43295e-05
ENSG00000110697.11	-2.88467	1.66363e-06	5.43295e-05
ENSG00000185753.11	-2.54488	1.67465e-06	5.46185e-05
ENSG00000137285.9	9.08309	1.67591e-06	5.46185e-05
ENSG00000210741.1	9.92108	1.70081e-06	5.53736e-05
ENSG00000151632.15	-10.1093	1.7036e-06	5.54079e-05
ENSG00000137842.5	2.79652	1.71013e-06	5.55635e-05
ENSG00000182795.12	6.47182	1.73854e-06	5.64292e-05
ENSG00000163131.9	-4.14536	1.75065e-06	5.67646e-05
ENSG00000167323.8	2.46858	1.75369e-06	5.68052e-05
ENSG00000121388.5	22.0493	1.75778e-06	5.68801e-05
ENSG00000196329.9	-5.1069	1.76199e-06	5.69047e-05
ENSG00000225680.1	14.3572	1.76221e-06	5.69047e-05
ENSG00000148290.8	2.04255	1.76389e-06	5.69047e-05
ENSG00000260742.1	4.9466	1.76633e-06	5.69259e-05
ENSG00000261568.1	9.26622	1.76957e-06	5.69725e-05
ENSG00000157827.18	4.15814	1.77759e-06	5.7173e-05
ENSG00000136930.11	1.68991	1.79154e-06	5.75264e-05
ENSG00000279233.1	-4.09838	1.79218e-06	5.75264e-05
ENSG00000280927.1	-3.51134	1.80257e-06	5.78017e-05
ENSG00000281103.1	-6.10817	1.81165e-06	5.80348e-05
ENSG00000265589.2	-9.93256	1.81416e-06	5.80569e-05
ENSG00000134668.11	-7.44087	1.81808e-06	5.8124e-05
ENSG00000099381.15	1.86587	1.82536e-06	5.82981e-05
ENSG00000067900.6	2.23326	1.84416e-06	5.88398e-05
ENSG00000198205.6	-2.90429	1.86652e-06	5.94938e-05
ENSG00000135269.16	3.52993	1.86986e-06	5.95407e-05
ENSG00000265646.2	12.3269	1.87263e-06	5.95695e-05
ENSG00000204147.8	3.04424	1.87964e-06	5.97329e-05
ENSG00000140395.7	-2.06593	1.88302e-06	5.97806e-05
ENSG00000165195.12	-2.90207	1.89075e-06	5.99664e-05
ENSG00000123159.14	2.14092	1.93761e-06	6.13897e-05
ENSG00000240045.1	11.9122	1.93947e-06	6.13897e-05
ENSG00000144331.17	9.86927	1.9445e-06	6.14879e-05
ENSG00000120055.7	4.43669	1.95363e-06	6.16536e-05
ENSG00000197724.9	2.1424	1.95503e-06	6.16536e-05
ENSG00000108798.7	-3.70556	1.95554e-06	6.16536e-05
ENSG00000165359.13	-4.29721	1.96422e-06	6.18663e-05
ENSG00000157429.14	2.79587	1.98139e-06	6.23454e-05
ENSG00000171302.15	2.25214	1.99023e-06	6.25617e-05
ENSG00000253584.1	12.9546	2.00134e-06	6.28492e-05
ENSG00000104870.11	-3.50442	2.00833e-06	6.30066e-05
ENSG00000136448.10	1.86918	2.02447e-06	6.34507e-05
ENSG00000155966.12	9.16058	2.03527e-06	6.37265e-05
ENSG00000076826.8	4.75138	2.04547e-06	6.39831e-05
ENSG00000143776.17	3.07909	2.04858e-06	6.40176e-05
ENSG00000237470.3	-10.1092	2.05799e-06	6.42487e-05
ENSG00000198496.9	3.39103	2.0788e-06	6.48351e-05
ENSG00000227300.11	11.3015	2.08436e-06	6.49071e-05
ENSG00000129538.12	-5.22064	2.08518e-06	6.49071e-05
ENSG00000117222.12	2.03853	2.10447e-06	6.54212e-05
ENSG00000226372.2	15.9215	2.1058e-06	6.54212e-05
ENSG00000239264.7	-3.01729	2.11256e-06	6.55674e-05
ENSG00000136436.13	2.11138	2.13542e-06	6.62125e-05
ENSG00000156006.4	9.03452	2.15119e-06	6.66368e-05
ENSG00000118997.12	5.10999	2.1557e-06	6.66983e-05
ENSG00000223486.1	10.2014	2.15736e-06	6.66983e-05
ENSG00000177570.12	5.02932	2.16156e-06	6.67635e-05
ENSG00000245848.2	-5.54608	2.17044e-06	6.69731e-05
ENSG00000253435.1	-10.0466	2.18894e-06	6.74785e-05
ENSG00000137496.16	-3.87454	2.19294e-06	6.75366e-05
ENSG00000177663.12	-2.6295	2.20854e-06	6.79515e-05
ENSG00000149716.11	-5.64706	2.21293e-06	6.80211e-05
ENSG00000086712.11	-2.40709	2.21527e-06	6.80272e-05
ENSG00000083067.21	8.16129	2.22936e-06	6.83942e-05
ENSG00000171843.14	5.23671	2.24218e-06	6.86699e-05
ENSG00000152620.11	-3.10172	2.24265e-06	6.86699e-05
ENSG00000175390.11	1.99126	2.26161e-06	6.91839e-05
ENSG00000150893.10	12.1839	2.26439e-06	6.92026e-05
ENSG00000281189.1	3.86894	2.27591e-06	6.94883e-05
ENSG00000132740.7	-3.29861	2.28223e-06	6.96146e-05
ENSG00000017797.10	3.65905	2.28513e-06	6.96366e-05
ENSG00000163938.15	-2.32506	2.28997e-06	6.97175e-05
ENSG00000185745.9	8.79143	2.29304e-06	6.97217e-05
ENSG00000273335.1	9.85451	2.29448e-06	6.97217e-05
ENSG00000204366.3	3.28587	2.29893e-06	6.97323e-05
ENSG00000170775.2	7.98751	2.2992e-06	6.97323e-05
ENSG00000132475.7	2.37128	2.30204e-06	6.97522e-05
ENSG00000280639.1	8.59351	2.31296e-06	7.00166e-05
ENSG00000186474.14	16.8853	2.32324e-06	7.0261e-05
ENSG00000132854.17	12.4214	2.3332e-06	7.04954e-05
ENSG00000135365.14	2.28028	2.33686e-06	7.05099e-05
ENSG00000279861.1	-3.0678	2.3381e-06	7.05099e-05
ENSG00000184454.6	10.084	2.34274e-06	7.0583e-05
ENSG00000159516.8	17.6712	2.34777e-06	7.0668e-05
ENSG00000144567.9	2.05208	2.37269e-06	7.13102e-05
ENSG00000090615.11	-2.02004	2.37358e-06	7.13102e-05
ENSG00000279396.1	-6.42565	2.37657e-06	7.13328e-05
ENSG00000060642.9	2.38668	2.41908e-06	7.25406e-05
ENSG00000224784.2	13.4257	2.42428e-06	7.26282e-05
ENSG00000204217.11	2.15221	2.4343e-06	7.28601e-05
ENSG00000110719.8	-3.20973	2.46176e-06	7.36128e-05
ENSG00000110321.14	1.92284	2.47963e-06	7.40778e-05
ENSG00000197747.7	4.48291	2.48543e-06	7.41817e-05
ENSG00000111737.10	-1.82158	2.49348e-06	7.43524e-05
ENSG00000236423.4	6.11103	2.51211e-06	7.4838e-05
ENSG00000163435.14	5.65856	2.52423e-06	7.51288e-05
ENSG00000111788.10	-3.12134	2.53157e-06	7.5274e-05
ENSG00000005469.10	-4.54055	2.53383e-06	7.5274e-05
ENSG00000013016.13	-4.56347	2.53845e-06	7.53413e-05
ENSG00000109089.7	4.13767	2.55621e-06	7.57979e-05
ENSG00000180921.6	3.34584	2.56085e-06	7.5865e-05
ENSG00000131368.6	-3.06579	2.57154e-06	7.61109e-05
ENSG00000229628.1	-10.8953	2.59777e-06	7.68159e-05
ENSG00000278514.1	-5.99509	2.63688e-06	7.78814e-05
ENSG00000174607.9	11.8539	2.63868e-06	7.78814e-05
ENSG00000260611.1	12.7266	2.64908e-06	7.81161e-05
ENSG00000111716.11	-3.40316	2.73709e-06	8.06369e-05
ENSG00000226508.1	10.3421	2.74275e-06	8.06527e-05
ENSG00000073060.14	-4.42396	2.74626e-06	8.06527e-05
ENSG00000165669.12	1.87409	2.74705e-06	8.06527e-05
ENSG00000147443.11	-5.06045	2.74774e-06	8.06527e-05
ENSG00000135116.8	11.8995	2.754e-06	8.07622e-05
ENSG00000114115.8	7.34626	2.75964e-06	8.07975e-05
ENSG00000166145.13	4.03666	2.76027e-06	8.07975e-05
ENSG00000175707.8	4.53641	2.79345e-06	8.1678e-05
ENSG00000188342.10	2.42382	2.79547e-06	8.1678e-05
ENSG00000239148.1	-10.1195	2.80563e-06	8.18996e-05
ENSG00000224789.1	10.6759	2.81138e-06	8.19925e-05
ENSG00000181274.6	2.96112	2.82249e-06	8.22415e-05
ENSG00000206557.5	12.6232	2.83006e-06	8.23868e-05
ENSG00000085721.11	2.28292	2.83613e-06	8.24882e-05
ENSG00000111231.7	-2.05169	2.87073e-06	8.34186e-05
ENSG00000198555.7	13.8982	2.90118e-06	8.42266e-05
ENSG00000119318.11	1.81535	2.92429e-06	8.48203e-05
ENSG00000073067.12	11.2241	2.96845e-06	8.6023e-05
ENSG00000013725.13	-6.0679	2.97677e-06	8.61859e-05
ENSG00000170484.8	10.3775	2.98093e-06	8.62281e-05
ENSG00000158882.11	-3.71037	2.98727e-06	8.62866e-05
ENSG00000113263.11	-6.36866	2.98836e-06	8.62866e-05
ENSG00000142347.15	-3.69036	3.0459e-06	8.78684e-05
ENSG00000257657.2	-9.77072	3.05945e-06	8.81224e-05
ENSG00000181588.16	2.70851	3.06023e-06	8.81224e-05
ENSG00000120805.12	-1.97092	3.09573e-06	8.90644e-05
ENSG00000134202.9	-10.4329	3.10639e-06	8.92906e-05
ENSG00000176973.7	2.23248	3.13185e-06	8.99414e-05
ENSG00000170677.5	3.05149	3.221e-06	9.24183e-05
ENSG00000277449.1	-4.1779	3.25138e-06	9.31363e-05
ENSG00000152503.8	6.69416	3.25186e-06	9.31363e-05
ENSG00000167800.9	9.92528	3.26017e-06	9.32907e-05
ENSG00000167863.10	1.86949	3.27951e-06	9.37333e-05
ENSG00000073861.2	-6.69327	3.28152e-06	9.37333e-05
ENSG00000230916.2	10.6972	3.32655e-06	9.4914e-05
ENSG00000272367.1	-3.15511	3.3288e-06	9.4914e-05
ENSG00000145824.11	9.66531	3.39192e-06	9.66275e-05
ENSG00000169991.9	-5.04618	3.40397e-06	9.6884e-05
ENSG00000238795.1	-5.66086	3.47377e-06	9.87826e-05
ENSG00000156966.6	6.1404	3.52191e-06	9.99251e-05
ENSG00000177042.13	2.99634	3.52485e-06	9.99251e-05
ENSG00000260000.2	3.27988	3.52509e-06	9.99251e-05
ENSG00000235974.1	-12.0028	3.53047e-06	9.99251e-05
ENSG00000114902.12	-2.39403	3.53225e-06	9.99251e-05
ENSG00000187556.7	5.13009	3.53274e-06	9.99251e-05
ENSG00000074054.16	1.85913	3.53707e-06	9.99591e-05
ENSG00000100416.11	-1.95947	3.54489e-06	0.000100091
ENSG00000115425.12	4.37698	3.56097e-06	0.000100456
ENSG00000129295.7	5.78036	3.56839e-06	0.000100577
ENSG00000230231.1	-10.6295	3.62841e-06	0.000102178
ENSG00000165434.7	3.87058	3.65805e-06	0.000102922
ENSG00000167721.9	-2.0615	3.6796e-06	0.000103437
ENSG00000103042.7	2.37045	3.68702e-06	0.000103555
ENSG00000249428.4	10.122	3.70398e-06	0.000103939
ENSG00000204287.12	-6.17324	3.75385e-06	0.000105183
ENSG00000255398.2	-8.20955	3.7549e-06	0.000105183
ENSG00000112149.8	-4.61019	3.76253e-06	0.000105305
ENSG00000273355.1	4.44661	3.79252e-06	0.000106023
ENSG00000159885.12	-3.0453	3.79486e-06	0.000106023
ENSG00000233250.1	-4.59018	3.79834e-06	0.000106028
ENSG00000139154.13	-2.69341	3.80707e-06	0.000106179
ENSG00000186566.10	1.64967	3.83442e-06	0.000106848
ENSG00000011405.12	1.94025	3.8532e-06	0.000107241
ENSG00000255399.3	7.46667	3.85525e-06	0.000107241
ENSG00000218336.6	9.36301	3.85967e-06	0.000107271
ENSG00000261092.1	14.3961	3.8666e-06	0.00010737
ENSG00000165495.14	-9.58022	3.88166e-06	0.000107694
ENSG00000138663.7	-1.9946	3.90601e-06	0.000108231
ENSG00000149781.11	-4.47252	3.90778e-06	0.000108231
ENSG00000186815.11	-3.27453	3.93119e-06	0.000108785
ENSG00000147121.14	-2.4095	3.94322e-06	0.000108992
ENSG00000232594.1	12.0228	3.94551e-06	0.000108992
ENSG00000115137.10	-2.22703	3.99813e-06	0.000110346
ENSG00000160471.11	8.8138	4.00144e-06	0.000110346
ENSG00000255341.1	10.216	4.02547e-06	0.000110912
ENSG00000149782.10	2.34183	4.06515e-06	0.000111843
ENSG00000140093.8	12.5615	4.06624e-06	0.000111843
ENSG00000127337.5	-5.26677	4.089e-06	0.000112318
ENSG00000152689.16	-4.003	4.09055e-06	0.000112318
ENSG00000089060.10	-2.76287	4.09604e-06	0.000112372
ENSG00000224243.1	12.0197	4.09975e-06	0.000112377
ENSG00000160654.8	-5.9736	4.11501e-06	0.000112698
ENSG00000072694.17	-7.20441	4.13154e-06	0.000113054
ENSG00000007952.16	6.14267	4.15063e-06	0.000113479
ENSG00000106992.16	3.41354	4.16045e-06	0.00011365
ENSG00000180745.4	10.5127	4.17188e-06	0.000113865
ENSG00000198879.10	-5.42289	4.17558e-06	0.000113868
ENSG00000151702.15	-3.68155	4.18211e-06	0.000113883
ENSG00000272572.1	3.25087	4.18327e-06	0.000113883
ENSG00000163536.11	5.24795	4.1976e-06	0.000114176
ENSG00000101076.15	12.3621	4.21715e-06	0.000114563
ENSG00000070601.8	10.3525	4.2207e-06	0.000114563
ENSG00000166171.11	2.55219	4.22421e-06	0.000114563
ENSG00000223865.9	-5.46067	4.22618e-06	0.000114563
ENSG00000229604.2	12.5065	4.23282e-06	0.000114645
ENSG00000254609.1	12.1248	4.24253e-06	0.000114811
ENSG00000189052.6	18.8943	4.26088e-06	0.00011521
ENSG00000081721.10	-2.78097	4.29204e-06	0.000115954
ENSG00000108840.14	2.53316	4.30257e-06	0.00011614
ENSG00000250038.4	16.3378	4.33656e-06	0.000116959
ENSG00000078898.6	-15.4566	4.376e-06	0.000117923
ENSG00000158169.10	2.1285	4.39468e-06	0.000118326
ENSG00000196218.10	-8.93651	4.4266e-06	0.000119085
ENSG00000281756.1	-7.6588	4.45025e-06	0.000119621
ENSG00000114757.17	10.5197	4.45505e-06	0.000119649
ENSG00000165655.15	4.65429	4.47364e-06	0.000120047
ENSG00000176826.14	6.49566	4.48305e-06	0.000120198
ENSG00000115468.10	7.57373	4.4947e-06	0.000120345
ENSG00000182898.3	14.0396	4.49607e-06	0.000120345
ENSG00000272779.1	-2.79559	4.51686e-06	0.000120801
ENSG00000238227.6	1.97692	4.55184e-06	0.000121634
ENSG00000172465.12	-3.00674	4.56492e-06	0.000121882
ENSG00000168259.13	1.70094	4.59216e-06	0.000122506
ENSG00000185187.11	3.04062	4.65462e-06	0.000124069
ENSG00000236242.1	13.1116	4.70918e-06	0.000125418
ENSG00000145384.3	11.9866	4.73234e-06	0.00012593
ENSG00000172992.10	2.53244	4.74391e-06	0.000126133
ENSG00000204257.13	-4.67609	4.77342e-06	0.000126812
ENSG00000008294.19	2.17908	4.78277e-06	0.000126954
ENSG00000102898.10	1.7985	4.78746e-06	0.000126973
ENSG00000145934.14	11.5112	4.80036e-06	0.00012721
ENSG00000280120.1	-2.69772	4.84879e-06	0.000128386
ENSG00000064652.9	3.0124	4.85414e-06	0.000128421
ENSG00000182150.14	2.01192	4.86025e-06	0.000128477
ENSG00000229431.1	-3.80229	4.87165e-06	0.00012866
ENSG00000253818.1	-13.6428	4.87526e-06	0.00012866
ENSG00000265743.1	-4.47397	4.88138e-06	0.000128715
ENSG00000196591.10	2.02678	4.88813e-06	0.000128787
ENSG00000128655.15	8.8531	4.90225e-06	0.000129049
ENSG00000007541.13	2.2445	4.90617e-06	0.000129049
ENSG00000256464.1	5.46925	4.93868e-06	0.000129797
ENSG00000197976.9	-2.69659	4.94443e-06	0.000129841
ENSG00000168434.11	2.28703	4.96848e-06	0.000130294
ENSG00000147676.12	5.72051	4.96985e-06	0.000130294
ENSG00000269964.2	11.5935	4.9823e-06	0.000130454
ENSG00000115386.5	15.6281	4.98413e-06	0.000130454
ENSG00000135925.7	10.3154	4.99185e-06	0.000130549
ENSG00000278993.1	-3.22522	5.00598e-06	0.000130811
ENSG00000238213.1	8.52471	5.02761e-06	0.000131269
ENSG00000226786.2	9.09243	5.03735e-06	0.000131416
ENSG00000134369.14	4.31253	5.0458e-06	0.000131529
ENSG00000168421.11	-5.82396	5.05301e-06	0.00013153
ENSG00000080603.15	2.06836	5.05409e-06	0.00013153
ENSG00000198546.13	2.08294	5.08778e-06	0.000132299
ENSG00000214039.7	12.9607	5.12006e-06	0.00013303
ENSG00000148737.14	3.16545	5.14177e-06	0.000133485
ENSG00000108819.10	2.21227	5.16094e-06	0.000133874
ENSG00000010610.8	-4.58072	5.20071e-06	0.000134778
ENSG00000106927.10	-14.4764	5.20424e-06	0.000134778
ENSG00000087842.9	-4.98947	5.21113e-06	0.000134847
ENSG00000198739.9	13.0421	5.23966e-06	0.000135475
ENSG00000183091.18	6.07216	5.25375e-06	0.00013573
ENSG00000232139.4	8.56294	5.28425e-06	0.000136407
ENSG00000230155.5	-5.28652	5.30044e-06	0.000136715
ENSG00000105609.15	-5.46219	5.33089e-06	0.000137389
ENSG00000172613.6	-2.6008	5.36633e-06	0.000138191
ENSG00000260105.5	-7.11827	5.37384e-06	0.000138272
ENSG00000168685.13	-5.81652	5.40176e-06	0.000138879
ENSG00000198700.8	1.95054	5.41364e-06	0.000139072
ENSG00000214654.6	3.21813	5.47066e-06	0.000140412
ENSG00000238273.3	-5.24796	5.4746e-06	0.000140412
ENSG00000135677.9	-2.42393	5.47972e-06	0.00014043
ENSG00000081386.11	1.98462	5.48762e-06	0.00014052
ENSG00000267795.4	6.1715	5.5124e-06	0.000141041
ENSG00000198573.6	12.7344	5.5195e-06	0.00014111
ENSG00000261652.2	3.83201	5.52794e-06	0.000141213
ENSG00000224122.1	11.5948	5.53256e-06	0.000141217
ENSG00000187066.7	-2.68215	5.5435e-06	0.000141384
ENSG00000138286.13	2.12298	5.55814e-06	0.000141644
ENSG00000069702.9	-4.859	5.63804e-06	0.000143416
ENSG00000141425.16	2.34317	5.64099e-06	0.000143416
ENSG00000146463.10	1.65053	5.64116e-06	0.000143416
ENSG00000139146.12	2.58	5.64787e-06	0.00014345
ENSG00000253821.1	-12.4919	5.65151e-06	0.00014345
ENSG00000138182.13	2.50322	5.67549e-06	0.000143944
ENSG00000257870.1	-12.4689	5.73181e-06	0.000145257
ENSG00000129990.13	11.5436	5.76034e-06	0.000145865
ENSG00000198925.9	2.05358	5.82095e-06	0.000147282
ENSG00000170374.5	11.9334	5.83346e-06	0.000147482
ENSG00000212206.1	-7.02227	5.85011e-06	0.000147786
ENSG00000131773.12	6.03849	5.91245e-06	0.000149243
ENSG00000171450.5	10.5731	5.92151e-06	0.000149353
ENSG00000279520.1	-3.76381	5.96422e-06	0.00015027
ENSG00000021852.11	-12.6346	5.96728e-06	0.00015027
ENSG00000154447.13	2.87587	5.97817e-06	0.000150425
ENSG00000001460.16	3.44289	6.01158e-06	0.000151141
ENSG00000264364.2	2.39916	6.01607e-06	0.000151141
ENSG00000185666.13	8.46913	6.05395e-06	0.000151973
ENSG00000183691.4	10.2708	6.07542e-06	0.000152379
ENSG00000196177.11	-3.32123	6.08159e-06	0.000152379
ENSG00000164794.7	12.7536	6.08445e-06	0.000152379
ENSG00000204472.11	-4.51242	6.11334e-06	0.00015291
ENSG00000234899.8	7.29949	6.1167e-06	0.00015291
ENSG00000122335.12	2.42113	6.12003e-06	0.00015291
ENSG00000084070.10	-3.30641	6.15428e-06	0.000153645
ENSG00000163879.10	8.48899	6.23474e-06	0.000155532
ENSG00000276926.1	-5.38235	6.31167e-06	0.000157328
ENSG00000172215.5	-6.00209	6.33024e-06	0.000157583
ENSG00000115507.8	5.35099	6.33177e-06	0.000157583
ENSG00000168243.9	9.05535	6.34114e-06	0.000157693
ENSG00000268189.2	-2.97343	6.39284e-06	0.000158855
ENSG00000104447.10	5.56092	6.43262e-06	0.000159719
ENSG00000157326.17	-2.48183	6.50199e-06	0.000161316
ENSG00000180999.9	10.1662	6.50748e-06	0.000161327
ENSG00000226235.1	9.10512	6.57555e-06	0.000162881
ENSG00000115109.12	3.01097	6.58037e-06	0.000162881
ENSG00000203499.9	4.53259	6.61246e-06	0.000163548
ENSG00000166396.11	13.3456	6.63952e-06	0.00016409
ENSG00000233930.3	10.0522	6.66936e-06	0.0001647
ENSG00000153208.15	-4.96116	6.71823e-06	0.000165779
ENSG00000242512.7	12.929	6.73425e-06	0.000166045
ENSG00000167716.17	-2.29848	6.75125e-06	0.000166336
ENSG00000169188.4	-2.16571	6.77188e-06	0.000166716
ENSG00000167850.3	-5.1405	6.77729e-06	0.00016672
ENSG00000232807.2	-3.14836	6.78383e-06	0.000166753
ENSG00000104964.13	2.09439	6.84833e-06	0.000168208
ENSG00000174775.15	2.64559	6.91609e-06	0.000169742
ENSG00000130768.13	6.78319	6.92526e-06	0.000169836
ENSG00000198730.6	2.02662	6.95492e-06	0.000170433
ENSG00000185847.6	13.9174	6.98106e-06	0.000170942
ENSG00000254143.1	-12.2506	7.00705e-06	0.000171447
ENSG00000279422.1	-5.98049	7.02729e-06	0.00017181
ENSG00000158006.12	2.25931	7.03644e-06	0.000171902
ENSG00000117148.7	-14.5364	7.14028e-06	0.000174306
ENSG00000170425.3	-5.18834	7.15977e-06	0.000174562
ENSG00000198216.9	9.70458	7.16172e-06	0.000174562
ENSG00000181830.8	2.73749	7.19313e-06	0.000175194
ENSG00000170486.9	12.5098	7.24291e-06	0.000176272
ENSG00000100055.19	-4.45285	7.25282e-06	0.000176325
ENSG00000145685.12	-2.74867	7.25614e-06	0.000176325
ENSG00000115694.13	1.99272	7.30814e-06	0.000177453
ENSG00000248762.2	11.966	7.3851e-06	0.000179177
ENSG00000120068.6	9.74197	7.39038e-06	0.000179177
ENSG00000146166.15	17.5816	7.41287e-06	0.000179586
ENSG00000104897.8	1.96566	7.43543e-06	0.000179996
ENSG00000273188.1	-3.11347	7.46248e-06	0.000180514
ENSG00000107105.13	10.0781	7.47022e-06	0.000180564
ENSG00000130035.5	9.52965	7.49678e-06	0.000181069
ENSG00000165819.10	-2.07512	7.57488e-06	0.000182817
ENSG00000277147.3	4.28697	7.58086e-06	0.000182823
ENSG00000143167.10	8.64284	7.60802e-06	0.000183204
ENSG00000169248.11	-9.5357	7.6093e-06	0.000183204
ENSG00000135387.18	2.12867	7.61388e-06	0.000183204
ENSG00000110429.12	2.48038	7.6636e-06	0.000184261
ENSG00000115457.8	8.43403	7.69282e-06	0.000184825
ENSG00000146263.10	2.35672	7.71427e-06	0.000185137
ENSG00000224999.1	-13.0527	7.71742e-06	0.000185137
ENSG00000166411.12	-2.13883	7.73823e-06	0.000185497
ENSG00000233732.5	-9.97234	7.80038e-06	0.000186846
ENSG00000171316.10	2.62749	7.85034e-06	0.000187902
ENSG00000274737.1	-5.5324	7.94086e-06	0.000189926
ENSG00000153283.11	-5.89361	7.95532e-06	0.000190028
ENSG00000162692.9	-5.3206	7.95703e-06	0.000190028
ENSG00000102032.11	-5.10349	8.02468e-06	0.0001915
ENSG00000179344.15	-6.53427	8.05439e-06	0.000192065
ENSG00000159166.12	4.74651	8.06727e-06	0.000192146
ENSG00000146776.13	2.38946	8.0698e-06	0.000192146
ENSG00000197302.9	2.11889	8.1647e-06	0.000193995
ENSG00000174405.12	2.56806	8.16504e-06	0.000193995
ENSG00000186354.9	-6.61597	8.16572e-06	0.000193995
ENSG00000166164.14	1.9167	8.17218e-06	0.000194004
ENSG00000218048.2	14.9107	8.19483e-06	0.000194397
ENSG00000136816.14	2.12453	8.22075e-06	0.000194867
ENSG00000138029.12	-2.12473	8.34371e-06	0.000197542
ENSG00000248869.4	10.9325	8.34596e-06	0.000197542
ENSG00000010671.14	-4.72501	8.39326e-06	0.000198514
ENSG00000108733.8	2.4487	8.40182e-06	0.000198569
ENSG00000134709.9	4.14941	8.43873e-06	0.000199294
ENSG00000183837.9	-8.87758	8.45465e-06	0.000199522
ENSG00000203876.8	4.815	8.56413e-06	0.000201957
ENSG00000179178.9	6.68082	8.57198e-06	0.000201992
ENSG00000253632.1	-8.14382	8.58569e-06	0.000202166
ENSG00000171659.12	-4.93291	8.59868e-06	0.000202228
ENSG00000075391.15	2.61841	8.60098e-06	0.000202228
ENSG00000280046.1	-3.14402	8.62648e-06	0.000202678
ENSG00000211644.2	-10.9605	8.66092e-06	0.000203337
ENSG00000108511.9	6.0555	8.69185e-06	0.000203913
ENSG00000272269.1	-3.89786	8.70302e-06	0.000204025
ENSG00000078814.14	7.70869	8.71584e-06	0.000204176
ENSG00000198924.6	2.18773	8.74967e-06	0.000204674
ENSG00000102387.14	-8.23224	8.74992e-06	0.000204674
ENSG00000107816.16	2.34009	8.84649e-06	0.000206781
ENSG00000147257.12	-10.5539	8.88249e-06	0.000207471
ENSG00000271369.1	12.1021	8.93208e-06	0.000208374
ENSG00000181004.8	2.62742	8.93425e-06	0.000208374
ENSG00000264647.1	8.46147	8.96709e-06	0.000208987
ENSG00000161911.10	-6.81277	9.0257e-06	0.0002102
ENSG00000160392.12	2.37977	9.04969e-06	0.000210605
ENSG00000181449.3	10.1965	9.06754e-06	0.000210866
ENSG00000091140.11	-2.06282	9.07675e-06	0.000210927
ENSG00000213722.7	3.12024	9.08396e-06	0.000210941
ENSG00000104324.14	-4.21783	9.10807e-06	0.000211347
ENSG00000115138.9	7.77485	9.2007e-06	0.000213341
ENSG00000122035.6	-5.4941	9.20739e-06	0.000213341
ENSG00000232504.4	-6.68198	9.23009e-06	0.000213712
ENSG00000186260.15	2.34767	9.26591e-06	0.000214386
ENSG00000249241.1	-8.92937	9.28575e-06	0.000214689
ENSG00000177575.11	-5.60511	9.35826e-06	0.000216209
ENSG00000229700.1	8.71549	9.37222e-06	0.000216375
ENSG00000100170.8	13.7586	9.39784e-06	0.000216809
ENSG00000102678.6	8.07512	9.4538e-06	0.000217943
ENSG00000130775.14	-4.26987	9.55109e-06	0.000220027
ENSG00000128610.10	13.3912	9.63417e-06	0.000221627
ENSG00000174482.9	11.6718	9.63447e-06	0.000221627
ENSG00000131023.11	2.01881	9.77948e-06	0.000224801
ENSG00000155846.15	-3.62533	9.7892e-06	0.000224863
ENSG00000101441.4	13.3255	9.85022e-06	0.000226102
ENSG00000183734.4	6.2082	9.92057e-06	0.000227553
ENSG00000176225.11	3.07891	9.95128e-06	0.000228093
ENSG00000175175.5	6.17782	1.0025e-05	0.000229618
ENSG00000115525.15	-5.30257	1.00826e-05	0.000230772
ENSG00000124491.14	-6.10466	1.01272e-05	0.000231482
ENSG00000086730.15	-3.7409	1.01282e-05	0.000231482
ENSG00000083223.16	2.10756	1.01433e-05	0.000231663
ENSG00000264301.1	-12.0277	1.01565e-05	0.000231746
ENSG00000198134.3	3.26672	1.01615e-05	0.000231746
ENSG00000273000.4	-3.70002	1.02255e-05	0.000233039
ENSG00000232956.7	-2.2841	1.02801e-05	0.000234115
ENSG00000169031.17	7.85507	1.03282e-05	0.000235045
ENSG00000089199.8	13.389	1.03963e-05	0.000236342
ENSG00000134955.10	-5.13334	1.04065e-05	0.000236342
ENSG00000066654.11	2.19968	1.04074e-05	0.000236342
ENSG00000229191.1	7.22826	1.04159e-05	0.000236366
ENSG00000106003.11	5.27831	1.04868e-05	0.000237664
ENSG00000257176.2	-4.5779	1.0488e-05	0.000237664
ENSG00000205277.8	6.61371	1.053e-05	0.000238445
ENSG00000197363.8	2.34789	1.05844e-05	0.000239508
ENSG00000146872.16	1.80041	1.06176e-05	0.000240089
ENSG00000070388.10	6.37953	1.06288e-05	0.000240171
ENSG00000167118.9	1.69429	1.06409e-05	0.000240274
ENSG00000108406.8	2.31355	1.06606e-05	0.00024055
ENSG00000263711.4	16.5472	1.06714e-05	0.000240624
ENSG00000170075.8	6.40797	1.068e-05	0.000240646
ENSG00000160072.18	-2.40132	1.07123e-05	0.000241205
ENSG00000239521.6	3.51684	1.072e-05	0.000241208
ENSG00000205054.5	-7.5864	1.07696e-05	0.000242152
ENSG00000185803.7	1.93839	1.08141e-05	0.000242981
ENSG00000101997.11	-1.98891	1.09241e-05	0.000245282
ENSG00000180340.6	4.497	1.09517e-05	0.000245728
ENSG00000204187.5	-9.42649	1.10006e-05	0.000246652
ENSG00000276603.1	-5.0675	1.10387e-05	0.000247333
ENSG00000125398.5	7.04749	1.10923e-05	0.000248359
ENSG00000103429.9	2.03866	1.1139e-05	0.000249228
ENSG00000133028.9	-2.22129	1.11712e-05	0.000249776
ENSG00000169783.11	5.07693	1.127e-05	0.000251806
ENSG00000259562.2	-3.81982	1.12896e-05	0.00025207
ENSG00000266983.1	-3.85413	1.13881e-05	0.00025389
ENSG00000114933.14	1.90661	1.13902e-05	0.00025389
ENSG00000236318.1	-11.5823	1.13951e-05	0.00025389
ENSG00000256028.2	-2.85479	1.14209e-05	0.000254277
ENSG00000233937.5	2.8855	1.14283e-05	0.000254277
ENSG00000028137.15	-3.97659	1.14552e-05	0.00025461
ENSG00000170558.7	8.24839	1.14593e-05	0.00025461
ENSG00000173540.11	-1.99191	1.15634e-05	0.000256744
ENSG00000023909.8	-4.50291	1.15804e-05	0.000256871
ENSG00000224743.5	-7.56639	1.15852e-05	0.000256871
ENSG00000123342.14	-4.90978	1.16418e-05	0.000257946
ENSG00000163624.5	3.4671	1.18401e-05	0.000262158
ENSG00000204420.7	6.35269	1.18972e-05	0.000263239
ENSG00000138646.7	5.84318	1.19335e-05	0.00026386
ENSG00000151748.13	1.91495	1.19554e-05	0.00026416
ENSG00000134193.13	11.1807	1.19802e-05	0.000264526
ENSG00000169605.5	-12.4441	1.19951e-05	0.000264672
ENSG00000220875.1	4.21696	1.20352e-05	0.000265373
ENSG00000171160.16	3.41372	1.20601e-05	0.000265739
ENSG00000273555.1	-6.96162	1.20934e-05	0.000266289
ENSG00000111729.11	-4.15076	1.21332e-05	0.000266981
ENSG00000154556.16	5.96292	1.21535e-05	0.000267243
ENSG00000130772.12	2.26304	1.21774e-05	0.000267585
ENSG00000245025.2	-3.85222	1.22941e-05	0.000269964
ENSG00000113068.8	1.68187	1.23352e-05	0.000270663
ENSG00000197405.6	-4.12213	1.23449e-05	0.000270663
ENSG00000178966.14	2.1588	1.2368e-05	0.000270663
ENSG00000100298.14	-5.82204	1.23739e-05	0.000270663
ENSG00000188747.7	3.95798	1.23798e-05	0.000270663
ENSG00000253339.1	-11.0594	1.23819e-05	0.000270663
ENSG00000167757.12	12.8922	1.23854e-05	0.000270663
ENSG00000112799.7	-5.6767	1.24364e-05	0.000271592
ENSG00000232485.2	4.25629	1.24576e-05	0.000271869
ENSG00000267532.3	-3.65332	1.25139e-05	0.000272871
ENSG00000163481.6	1.93117	1.25206e-05	0.000272871
ENSG00000203441.2	5.60592	1.25777e-05	0.000273927
ENSG00000173376.12	6.65943	1.25977e-05	0.000274176
ENSG00000127863.14	9.03885	1.26147e-05	0.000274359
ENSG00000185627.16	1.82998	1.27163e-05	0.000276332
ENSG00000224975.1	-3.03496	1.27227e-05	0.000276332
ENSG00000227495.1	-3.94223	1.28e-05	0.00027774
ENSG00000182580.2	5.54414	1.2805e-05	0.00027774
ENSG00000147465.10	-9.53375	1.28563e-05	0.000278493
ENSG00000257017.7	-15.7064	1.28572e-05	0.000278493
ENSG00000202441.2	-3.49331	1.2883e-05	0.000278863
ENSG00000162521.17	1.74869	1.29058e-05	0.000279167
ENSG00000184047.14	-1.91124	1.29669e-05	0.00027989
ENSG00000236200.4	-3.17125	1.2967e-05	0.00027989
ENSG00000117477.11	6.56625	1.29681e-05	0.00027989
ENSG00000201555.1	-4.87617	1.29793e-05	0.00027989
ENSG00000225101.4	9.70375	1.29831e-05	0.00027989
ENSG00000234252.1	-5.55448	1.30155e-05	0.000280401
ENSG00000261587.2	5.21537	1.30838e-05	0.000281681
ENSG00000074657.12	3.07733	1.31019e-05	0.000281726
ENSG00000262454.1	5.06302	1.31035e-05	0.000281726
ENSG00000131759.16	2.53106	1.3152e-05	0.000282577
ENSG00000110723.10	4.651	1.31873e-05	0.000283145
ENSG00000152779.13	9.07422	1.32334e-05	0.000283945
ENSG00000133800.7	-6.06043	1.3301e-05	0.000285203
ENSG00000156650.11	2.37783	1.33391e-05	0.000285718
ENSG00000135052.15	3.37575	1.33429e-05	0.000285718
ENSG00000162951.9	10.5624	1.33588e-05	0.000285867
ENSG00000170178.6	9.05856	1.33753e-05	0.000286026
ENSG00000176714.9	2.53936	1.33988e-05	0.000286338
ENSG00000260400.1	4.31691	1.34222e-05	0.000286547
ENSG00000155659.13	-5.70244	1.34266e-05	0.000286547
ENSG00000138829.9	10.1828	1.34408e-05	0.000286659
ENSG00000173372.15	-5.20987	1.34815e-05	0.000287335
ENSG00000255790.4	-11.7936	1.35351e-05	0.000288285
ENSG00000130810.18	-2.14223	1.36449e-05	0.000290338
ENSG00000205413.6	4.99377	1.36519e-05	0.000290338
ENSG00000138111.13	3.10652	1.36588e-05	0.000290338
ENSG00000101782.13	2.53759	1.37552e-05	0.00029213
ENSG00000231672.5	-7.6575	1.37614e-05	0.00029213
ENSG00000258584.1	-12.3163	1.38061e-05	0.000292885
ENSG00000238057.7	-5.55693	1.39393e-05	0.00029534
ENSG00000134516.14	-4.61839	1.39404e-05	0.00029534
ENSG00000126790.10	-2.86525	1.39607e-05	0.000295575
ENSG00000143110.10	-3.81706	1.40518e-05	0.000297305
ENSG00000125691.11	2.21848	1.41277e-05	0.000298713
ENSG00000167733.12	2.94624	1.42505e-05	0.000301109
ENSG00000175106.15	-3.06621	1.42931e-05	0.000301811
ENSG00000196119.6	10.8259	1.43449e-05	0.000302705
ENSG00000101182.13	-1.80503	1.43972e-05	0.000303608
ENSG00000044115.19	1.8352	1.44254e-05	0.000304001
ENSG00000267194.1	4.36326	1.44554e-05	0.0003043
ENSG00000151422.11	2.30077	1.44587e-05	0.0003043
ENSG00000177954.10	-2.34267	1.45107e-05	0.000305192
ENSG00000129925.9	2.25984	1.45463e-05	0.000305565
ENSG00000214077.4	6.20847	1.45481e-05	0.000305565
ENSG00000130856.14	2.04057	1.45647e-05	0.000305565
ENSG00000183496.5	5.4253	1.45754e-05	0.000305565
ENSG00000151276.22	3.43854	1.45763e-05	0.000305565
ENSG00000110680.11	11.0182	1.46032e-05	0.000305929
ENSG00000141506.12	-4.19178	1.47119e-05	0.000307689
ENSG00000007062.10	11.9536	1.47152e-05	0.000307689
ENSG00000213366.11	-9.80078	1.47243e-05	0.000307689
ENSG00000266495.1	6.22881	1.47258e-05	0.000307689
ENSG00000223534.1	-6.76014	1.48527e-05	0.000310137
ENSG00000038532.13	2.43892	1.48817e-05	0.00031054
ENSG00000155906.15	1.97263	1.48929e-05	0.000310571
ENSG00000117090.13	-6.33919	1.49294e-05	0.000311129
ENSG00000130338.11	2.03742	1.50327e-05	0.000313078
ENSG00000040341.16	2.09784	1.5052e-05	0.000313274
ENSG00000102034.15	-2.69901	1.50861e-05	0.000313779
ENSG00000244045.9	1.90148	1.51885e-05	0.000315703
ENSG00000227029.1	-7.8089	1.52048e-05	0.000315836
ENSG00000276122.1	13.9225	1.53111e-05	0.00031779
ENSG00000103490.13	3.57281	1.53188e-05	0.00031779
ENSG00000250853.1	-6.55072	1.53719e-05	0.000318685
ENSG00000259490.2	-9.78807	1.53824e-05	0.000318696
ENSG00000198393.6	-2.23577	1.54692e-05	0.000320286
ENSG00000279196.1	-4.0912	1.55248e-05	0.000321229
ENSG00000280233.1	7.03737	1.55722e-05	0.000322
ENSG00000139263.10	-4.72838	1.55902e-05	0.000322163
ENSG00000159217.8	13.2097	1.56162e-05	0.00032234
ENSG00000233569.1	10.1589	1.56189e-05	0.00032234
ENSG00000171867.15	-4.29948	1.57547e-05	0.000324932
ENSG00000248485.1	-8.9554	1.57746e-05	0.000325131
ENSG00000105835.10	-3.45151	1.57937e-05	0.000325315
ENSG00000242247.9	-2.35472	1.5868e-05	0.000326636
ENSG00000228325.5	-11.1079	1.60385e-05	0.000329932
ENSG00000160712.11	-5.4361	1.61059e-05	0.000331106
ENSG00000178726.6	-6.37004	1.62302e-05	0.000333445
ENSG00000174173.6	-1.97655	1.62743e-05	0.000334136
ENSG00000204740.8	9.86061	1.62983e-05	0.000334264
ENSG00000006007.10	2.90749	1.63052e-05	0.000334264
ENSG00000144485.9	4.83245	1.63139e-05	0.000334264
ENSG00000270055.1	-4.19145	1.63224e-05	0.000334264
ENSG00000204348.8	-1.99035	1.63472e-05	0.000334556
ENSG00000143412.8	4.68326	1.63947e-05	0.000335314
ENSG00000176049.14	8.05446	1.64528e-05	0.000336287
ENSG00000099399.5	-14.8278	1.6508e-05	0.000337198
ENSG00000131480.7	-4.97911	1.67603e-05	0.00034205
ENSG00000170703.14	9.97797	1.6767e-05	0.00034205
ENSG00000124126.12	-3.67081	1.68077e-05	0.000342662
ENSG00000238087.3	-13.2549	1.68442e-05	0.000342851
ENSG00000228639.5	10.3099	1.68462e-05	0.000342851
ENSG00000263427.1	-9.81047	1.68492e-05	0.000342851
ENSG00000253291.1	-8.56194	1.69299e-05	0.000344274
ENSG00000141030.11	-1.97682	1.69702e-05	0.000344873
ENSG00000160796.15	2.86527	1.69932e-05	0.000345122
ENSG00000230082.1	-4.55921	1.71536e-05	0.000348156
ENSG00000161850.2	11.2516	1.71754e-05	0.000348377
ENSG00000133561.14	-3.8208	1.72089e-05	0.000348835
ENSG00000241388.4	10.6103	1.74493e-05	0.000353484
ENSG00000177697.16	2.46263	1.74653e-05	0.000353583
ENSG00000207554.1	-3.45056	1.74941e-05	0.000353777
ENSG00000259321.1	-3.03869	1.75059e-05	0.000353777
ENSG00000136098.15	3.12884	1.75081e-05	0.000353777
ENSG00000134909.17	2.76513	1.75382e-05	0.00035416
ENSG00000075213.9	5.88724	1.76503e-05	0.000356199
ENSG00000169413.2	-4.39773	1.76641e-05	0.000356253
ENSG00000196209.11	-5.25916	1.779e-05	0.000358409
ENSG00000178904.17	-2.38734	1.77935e-05	0.000358409
ENSG00000107443.14	3.48466	1.79409e-05	0.0003611
ENSG00000122122.9	-5.11641	1.79558e-05	0.0003611
ENSG00000174705.10	3.15862	1.79611e-05	0.0003611
ENSG00000165115.13	2.40564	1.80552e-05	0.000362765
ENSG00000182010.9	4.9219	1.81996e-05	0.000365435
ENSG00000140832.8	4.57142	1.82797e-05	0.000366813
ENSG00000237742.5	9.33871	1.83061e-05	0.000367112
ENSG00000134954.13	-3.49529	1.83452e-05	0.000367664
ENSG00000226472.6	-7.53995	1.83883e-05	0.000368298
ENSG00000131969.13	7.59106	1.85463e-05	0.000371228
ENSG00000237667.4	11.3161	1.86164e-05	0.000372212
ENSG00000072778.18	-2.24388	1.86236e-05	0.000372212
ENSG00000054654.14	2.59833	1.86304e-05	0.000372212
ENSG00000257253.2	-11.9252	1.86455e-05	0.000372279
ENSG00000107779.10	1.99263	1.86739e-05	0.000372613
ENSG00000131475.5	1.77139	1.8785e-05	0.000374596
ENSG00000229719.3	7.79231	1.882e-05	0.000374712
ENSG00000268027.4	-5.98705	1.88327e-05	0.000374712
ENSG00000266651.1	-4.0735	1.88337e-05	0.000374712
ENSG00000135913.9	2.38336	1.88378e-05	0.000374712
ENSG00000124313.11	-2.74986	1.89652e-05	0.000377011
ENSG00000250041.2	-7.31286	1.90929e-05	0.000379314
ENSG00000100147.12	-2.78118	1.9171e-05	0.000380531
ENSG00000224614.1	-5.01433	1.9178e-05	0.000380531
ENSG00000269313.4	-3.71631	1.92971e-05	0.000382656
ENSG00000136155.15	11.5487	1.93189e-05	0.000382664
ENSG00000156928.4	-1.74472	1.93215e-05	0.000382664
ENSG00000165816.11	7.71919	1.93786e-05	0.000383557
ENSG00000186496.9	2.98289	1.94973e-05	0.000385667
ENSG00000133640.17	9.2023	1.95423e-05	0.000386318
ENSG00000265489.1	-9.02272	1.95953e-05	0.000387126
ENSG00000169093.13	-2.85701	1.96781e-05	0.000388522
ENSG00000246859.2	4.52293	1.9738e-05	0.000389463
ENSG00000261549.2	10.4958	1.97905e-05	0.000390258
ENSG00000137225.11	-5.86231	1.98108e-05	0.000390327
ENSG00000188223.9	6.41325	1.98185e-05	0.000390327
ENSG00000279738.1	-2.34195	1.98751e-05	0.000391176
ENSG00000184481.15	3.49943	1.98862e-05	0.000391176
ENSG00000120093.10	5.00861	1.99166e-05	0.000391535
ENSG00000254973.1	4.67392	1.99531e-05	0.000392009
ENSG00000188312.12	-2.61577	2.00611e-05	0.000393731
ENSG00000231389.6	-5.97475	2.00654e-05	0.000393731
ENSG00000235568.5	-4.5062	2.02173e-05	0.000396432
ENSG00000275234.1	4.43706	2.02279e-05	0.000396432
ENSG00000173611.16	1.93495	2.02849e-05	0.000397305
ENSG00000141349.7	1.99358	2.03992e-05	0.000399298
ENSG00000177854.7	-2.66767	2.04435e-05	0.00039992
ENSG00000266124.1	-7.00711	2.04828e-05	0.000400444
ENSG00000150681.8	-5.01615	2.05019e-05	0.000400571
ENSG00000099617.3	9.50878	2.05656e-05	0.000401571
ENSG00000083307.9	4.81579	2.06184e-05	0.000402356
ENSG00000215386.9	7.0036	2.06956e-05	0.000403614
ENSG00000158955.9	8.51005	2.0751e-05	0.000404447
ENSG00000250859.1	2.77346	2.0783e-05	0.000404825
ENSG00000257743.7	13.3806	2.08282e-05	0.000405457
ENSG00000158486.12	5.1382	2.08517e-05	0.000405667
ENSG00000002549.11	-2.79675	2.10262e-05	0.000408814
ENSG00000237330.2	5.87261	2.10727e-05	0.000409467
ENSG00000144535.18	2.00319	2.1185e-05	0.000411399
ENSG00000159409.13	8.00027	2.13667e-05	0.000414675
ENSG00000152778.8	3.50421	2.13969e-05	0.000415008
ENSG00000136943.9	6.48807	2.14147e-05	0.000415102
ENSG00000205562.2	8.31209	2.14657e-05	0.000415837
ENSG00000164591.12	5.16057	2.15863e-05	0.00041792
ENSG00000126860.10	-4.38524	2.16157e-05	0.000418166
ENSG00000178449.7	-1.95761	2.16252e-05	0.000418166
ENSG00000257951.1	12.7488	2.17499e-05	0.000420322
ENSG00000181544.12	-2.78038	2.17692e-05	0.00042044
ENSG00000232640.1	2.93929	2.17962e-05	0.000420707
ENSG00000124602.8	5.28839	2.18176e-05	0.000420867
ENSG00000205629.10	2.28156	2.19725e-05	0.000423599
ENSG00000175841.8	-9.40134	2.20839e-05	0.000425261
ENSG00000144445.14	2.14736	2.20854e-05	0.000425261
ENSG00000156709.12	-1.93134	2.21705e-05	0.000426643
ENSG00000114993.14	3.94139	2.21949e-05	0.000426853
ENSG00000265511.1	-3.60945	2.22939e-05	0.000428499
ENSG00000096696.12	5.64437	2.23665e-05	0.000429636
ENSG00000169548.3	12.2863	2.25184e-05	0.000432294
ENSG00000164976.8	3.69683	2.2568e-05	0.000432985
ENSG00000136928.4	10.5585	2.25949e-05	0.00043324
ENSG00000213160.8	3.52905	2.26783e-05	0.000434579
ENSG00000111237.17	-1.87115	2.27369e-05	0.000435441
ENSG00000166579.14	-2.04558	2.27651e-05	0.000435719
ENSG00000265992.1	12.4287	2.28294e-05	0.000436687
ENSG00000198728.9	2.13883	2.29415e-05	0.000438568
ENSG00000224721.1	8.55267	2.30985e-05	0.000440566
ENSG00000206561.11	-3.57765	2.30987e-05	0.000440566
ENSG00000136897.7	1.68315	2.31095e-05	0.000440566
ENSG00000144834.11	11.5238	2.31152e-05	0.000440566
ENSG00000133935.6	2.0857	2.31206e-05	0.000440566
ENSG00000268573.1	3.65336	2.31288e-05	0.000440566
ENSG00000005889.14	-2.17099	2.31463e-05	0.000440637
ENSG00000231466.2	-5.40009	2.31923e-05	0.000441248
ENSG00000185105.4	7.4084	2.32125e-05	0.000441369
ENSG00000258515.1	-4.30009	2.32657e-05	0.000442118
ENSG00000131381.11	-2.62828	2.33215e-05	0.000442914
ENSG00000129473.8	-2.37203	2.3347e-05	0.000443135
ENSG00000133315.9	3.37616	2.33644e-05	0.000443201
ENSG00000049283.16	4.38908	2.33951e-05	0.000443521
ENSG00000234882.1	4.03301	2.34593e-05	0.000444473
ENSG00000099937.9	-10.4757	2.35186e-05	0.000445332
ENSG00000255257.1	14.2811	2.35783e-05	0.000446198
ENSG00000083535.14	2.28537	2.36789e-05	0.000447835
ENSG00000125484.10	1.66525	2.38364e-05	0.000450548
ENSG00000156284.5	12.1066	2.39072e-05	0.000451368
ENSG00000168159.10	1.94849	2.39081e-05	0.000451368
ENSG00000166507.15	-2.23129	2.39249e-05	0.000451417
ENSG00000183783.6	9.6279	2.41098e-05	0.000454526
ENSG00000112242.13	3.62251	2.41228e-05	0.000454526
ENSG00000141497.12	-3.68375	2.41324e-05	0.000454526
ENSG00000235576.1	-7.36747	2.43818e-05	0.000458952
ENSG00000260644.5	9.84956	2.44449e-05	0.00045987
ENSG00000167674.13	1.62776	2.47385e-05	0.000465119
ENSG00000204385.9	7.48988	2.47542e-05	0.000465139
ENSG00000179840.5	-7.90418	2.48724e-05	0.000466873
ENSG00000186866.15	-2.22808	2.48757e-05	0.000466873
ENSG00000115956.9	-5.13134	2.4968e-05	0.000468329
ENSG00000167258.12	1.85884	2.50012e-05	0.000468677
ENSG00000153827.12	1.72724	2.50354e-05	0.000469043
ENSG00000258609.2	10.7577	2.51331e-05	0.000470147
ENSG00000279833.1	-3.73806	2.51426e-05	0.000470147
ENSG00000249379.1	-6.8416	2.51533e-05	0.000470147
ENSG00000153944.9	2.52628	2.51533e-05	0.000470147
ENSG00000211728.2	-7.88348	2.52652e-05	0.000471805
ENSG00000165188.12	11.3619	2.52716e-05	0.000471805
ENSG00000264443.1	8.42815	2.53317e-05	0.000472651
ENSG00000157014.9	-2.19923	2.56629e-05	0.000478551
ENSG00000131242.14	3.52632	2.56977e-05	0.000478716
ENSG00000183185.8	-11.2269	2.57017e-05	0.000478716
ENSG00000174171.5	-7.3928	2.57187e-05	0.000478752
ENSG00000240497.2	9.61714	2.58531e-05	0.000480973
ENSG00000121594.10	-5.43485	2.58978e-05	0.000481085
ENSG00000182566.11	-8.31651	2.59e-05	0.000481085
ENSG00000146013.9	7.23946	2.59044e-05	0.000481085
ENSG00000133317.13	-8.72552	2.60046e-05	0.000482667
ENSG00000163884.3	-6.19948	2.60896e-05	0.000483841
ENSG00000141934.8	4.34996	2.60982e-05	0.000483841
ENSG00000145721.10	10.7986	2.61981e-05	0.00048541
ENSG00000156127.6	-3.92676	2.64009e-05	0.000488883
ENSG00000257086.1	2.79979	2.64485e-05	0.000489482
ENSG00000079950.12	2.08668	2.65489e-05	0.000491054
ENSG00000043462.10	-3.8343	2.65653e-05	0.000491073
ENSG00000116906.10	1.9107	2.66312e-05	0.00049192
ENSG00000231817.6	9.0152	2.66419e-05	0.00049192
ENSG00000179943.7	2.03629	2.67286e-05	0.000493235
ENSG00000114923.15	5.43183	2.67611e-05	0.000493549
ENSG00000115607.8	-5.29562	2.68055e-05	0.000494082
ENSG00000228496.1	17.2775	2.69042e-05	0.000495615
ENSG00000230356.1	10.7764	2.69396e-05	0.000495981
ENSG00000126246.8	-3.31711	2.71039e-05	0.000498434
ENSG00000186862.16	5.01096	2.71041e-05	0.000498434
ENSG00000260412.1	11.2455	2.73794e-05	0.000502941
ENSG00000271874.1	-4.75172	2.73807e-05	0.000502941
ENSG00000143194.11	12.6844	2.74938e-05	0.000504606
ENSG00000065600.11	2.54977	2.7503e-05	0.000504606
ENSG00000262919.6	-1.96943	2.75704e-05	0.000505552
ENSG00000258592.1	6.88995	2.76367e-05	0.000506478
ENSG00000101333.15	5.82597	2.76579e-05	0.000506575
ENSG00000196422.9	2.70194	2.77011e-05	0.000506871
ENSG00000265243.1	-7.94831	2.77058e-05	0.000506871
ENSG00000158825.5	5.79167	2.78613e-05	0.000509282
ENSG00000117155.15	2.49373	2.78696e-05	0.000509282
ENSG00000280859.1	-5.76845	2.79668e-05	0.000510476
ENSG00000174827.12	7.52334	2.79669e-05	0.000510476
ENSG00000232243.1	11.3446	2.82701e-05	0.000515715
ENSG00000108091.10	2.19902	2.8308e-05	0.000516111
ENSG00000150760.11	2.42725	2.83521e-05	0.000516621
ENSG00000160785.12	-1.95681	2.8465e-05	0.00051821
ENSG00000158246.7	6.45526	2.84718e-05	0.00051821
ENSG00000173295.6	-3.93389	2.84969e-05	0.00051837
ENSG00000136274.8	5.64439	2.86974e-05	0.000521619
ENSG00000279348.1	3.52043	2.87082e-05	0.000521619
ENSG00000117643.13	-7.43584	2.87255e-05	0.000521638
ENSG00000112290.11	3.54427	2.87605e-05	0.000521974
ENSG00000173894.9	4.90336	2.88539e-05	0.000523372
ENSG00000205922.4	11.9588	2.89573e-05	0.00052495
ENSG00000226690.5	7.89605	2.89813e-05	0.000525087
ENSG00000255372.1	10.6732	2.91021e-05	0.000526976
ENSG00000128965.10	4.83743	2.91246e-05	0.000527083
ENSG00000276728.1	2.72579	2.9147e-05	0.000527191
ENSG00000105699.15	3.56928	2.91856e-05	0.000527589
ENSG00000173124.13	-8.39913	2.92152e-05	0.000527825
ENSG00000117228.9	-4.83283	2.92371e-05	0.000527922
ENSG00000137101.11	-4.34973	2.93022e-05	0.000528799
ENSG00000267278.4	3.21159	2.9337e-05	0.000529128
ENSG00000231291.3	9.3891	2.9375e-05	0.000529514
ENSG00000253304.1	-5.28358	2.94017e-05	0.000529696
ENSG00000135077.7	-4.38794	2.95943e-05	0.000532864
ENSG00000263072.4	2.38708	2.96132e-05	0.000532904
ENSG00000070526.13	7.89156	2.97087e-05	0.000534321
ENSG00000185271.6	8.32911	2.97336e-05	0.000534468
ENSG00000224020.1	5.5846	2.97537e-05	0.000534527
ENSG00000266962.2	2.16938	2.97704e-05	0.000534527
ENSG00000280339.1	-4.79777	2.99233e-05	0.00053697
ENSG00000081913.12	2.83452	3.00136e-05	0.000538089
ENSG00000233175.2	3.808	3.00283e-05	0.000538089
ENSG00000002822.14	2.17715	3.00363e-05	0.000538089
ENSG00000125798.13	14.0034	3.00766e-05	0.000538509
ENSG00000271161.1	-4.69358	3.01327e-05	0.000539211
ENSG00000025434.17	-3.46021	3.01919e-05	0.000539967
ENSG00000102359.5	-4.57882	3.03099e-05	0.000541774
ENSG00000116337.14	-2.25176	3.04855e-05	0.000544609
ENSG00000124614.12	-2.13676	3.05474e-05	0.000545409
ENSG00000105711.9	-3.83003	3.06221e-05	0.000546437
ENSG00000184611.10	10.6003	3.06536e-05	0.000546692
ENSG00000117115.11	6.44521	3.06759e-05	0.000546784
ENSG00000160948.12	2.02195	3.08351e-05	0.000549315
ENSG00000238279.1	-4.91068	3.09663e-05	0.000551346
ENSG00000143119.11	-4.63089	3.11249e-05	0.000553368
ENSG00000267243.4	13.2027	3.11276e-05	0.000553368
ENSG00000131050.9	-11.659	3.11319e-05	0.000553368
ENSG00000138375.11	1.78767	3.11555e-05	0.000553478
ENSG00000180096.10	-3.68915	3.11732e-05	0.000553484
ENSG00000215302.7	-4.40734	3.14582e-05	0.000558235
ENSG00000176903.4	2.8631	3.15187e-05	0.000558997
ENSG00000157557.10	-3.88324	3.15646e-05	0.000559501
ENSG00000196361.8	10.9873	3.16241e-05	0.000560244
ENSG00000183508.4	-4.56947	3.16644e-05	0.000560646
ENSG00000233441.5	-10.7418	3.16996e-05	0.000560959
ENSG00000134882.14	1.90471	3.17771e-05	0.000561557
ENSG00000230943.1	-6.38823	3.17808e-05	0.000561557
ENSG00000166278.13	-5.28397	3.17863e-05	0.000561557
ENSG00000163166.12	1.72839	3.18047e-05	0.000561572
ENSG00000263004.1	3.62988	3.18765e-05	0.000562529
ENSG00000250579.1	10.5076	3.19255e-05	0.000563081
ENSG00000229331.1	-6.72427	3.2031e-05	0.00056463
ENSG00000259877.2	2.90089	3.20975e-05	0.000565491
ENSG00000273314.1	2.62226	3.22004e-05	0.000566811
ENSG00000111057.9	4.56214	3.2208e-05	0.000566811
ENSG00000082126.16	5.3077	3.23192e-05	0.000568455
ENSG00000198075.8	5.42161	3.23382e-05	0.000568476
ENSG00000188735.11	-2.06553	3.27189e-05	0.00057485
ENSG00000197506.7	9.451	3.28152e-05	0.000575838
ENSG00000224287.2	4.28994	3.28227e-05	0.000575838
ENSG00000227467.3	-7.44317	3.28292e-05	0.000575838
ENSG00000114166.7	-2.94849	3.287e-05	0.000576237
ENSG00000005001.8	5.66427	3.2926e-05	0.000576902
ENSG00000137561.4	7.88603	3.29564e-05	0.000577117
ENSG00000197766.6	-5.21603	3.31138e-05	0.000579554
ENSG00000170549.3	10.7166	3.32714e-05	0.000581994
ENSG00000234883.3	-4.70453	3.33741e-05	0.000583471
ENSG00000178662.14	5.0951	3.34024e-05	0.000583646
ENSG00000226887.6	6.02	3.35937e-05	0.000586667
ENSG00000253877.4	16.2792	3.36906e-05	0.000588038
ENSG00000127314.16	-3.06888	3.39115e-05	0.00059157
ENSG00000115866.9	1.8772	3.41201e-05	0.000594883
ENSG00000140521.10	-1.85679	3.43717e-05	0.000598835
ENSG00000124074.10	2.79403	3.43895e-05	0.000598835
ENSG00000248268.1	10.7442	3.44031e-05	0.000598835
ENSG00000166478.8	1.53774	3.45988e-05	0.000601914
ENSG00000198515.12	5.86882	3.46206e-05	0.000601964
ENSG00000165886.4	2.45902	3.46617e-05	0.000602351
ENSG00000270469.1	7.52512	3.47446e-05	0.000603463
ENSG00000166527.6	-6.84932	3.49491e-05	0.000606684
ENSG00000049249.7	-5.65309	3.51966e-05	0.000610649
ENSG00000170959.13	8.01493	3.55823e-05	0.000617004
ENSG00000167202.10	-2.3281	3.56565e-05	0.000617955
ENSG00000125255.6	16.8279	3.57318e-05	0.000618851
ENSG00000214207.2	4.82044	3.57469e-05	0.000618851
ENSG00000127663.13	2.01429	3.58363e-05	0.000619844
ENSG00000072182.11	6.50206	3.58432e-05	0.000619844
ENSG00000173825.6	4.35997	3.58701e-05	0.000619973
ENSG00000136874.9	1.85223	3.59395e-05	0.000620617
ENSG00000261114.1	-4.2058	3.59462e-05	0.000620617
ENSG00000102218.5	-2.43699	3.59978e-05	0.000621171
ENSG00000177511.5	11.6308	3.62732e-05	0.000625586
ENSG00000198417.6	5.61506	3.63024e-05	0.00062575
ENSG00000138767.11	-2.1632	3.63371e-05	0.000625756
ENSG00000237686.5	-7.73019	3.63588e-05	0.000625756
ENSG00000168994.12	-3.46962	3.63616e-05	0.000625756
ENSG00000121335.11	10.881	3.65172e-05	0.000628096
ENSG00000142327.10	2.05421	3.65829e-05	0.000628887
ENSG00000164924.16	2.75352	3.66164e-05	0.000629124
ENSG00000198223.13	-4.80639	3.6674e-05	0.000629774
ENSG00000279259.1	3.18478	3.67558e-05	0.00063084
ENSG00000103351.11	2.75874	3.68367e-05	0.000631889
ENSG00000213981.7	10.3934	3.68654e-05	0.000632041
ENSG00000072506.11	-1.83908	3.72535e-05	0.00063835
ENSG00000006042.10	4.58653	3.73202e-05	0.000639151
ENSG00000138744.13	-3.31692	3.73965e-05	0.000640114
ENSG00000261863.1	7.79886	3.74365e-05	0.000640455
ENSG00000166681.12	-2.91066	3.77068e-05	0.000644733
ENSG00000156009.8	19.078	3.79032e-05	0.000647745
ENSG00000270362.1	3.23559	3.80276e-05	0.000649522
ENSG00000141258.11	-2.3144	3.84187e-05	0.000655852
ENSG00000172057.8	2.29834	3.85318e-05	0.000657431
ENSG00000155926.12	-4.59732	3.85963e-05	0.00065818
ENSG00000182487.11	-5.55144	3.86439e-05	0.000658639
ENSG00000252817.2	-3.76953	3.86943e-05	0.000659147
ENSG00000126264.8	-4.08014	3.88587e-05	0.000661593
ENSG00000157617.15	-3.09486	3.89339e-05	0.00066252
ENSG00000168646.11	6.46982	3.89648e-05	0.000662693
ENSG00000225855.5	-2.50122	3.90209e-05	0.000662857
ENSG00000127399.13	3.5414	3.90225e-05	0.000662857
ENSG00000107164.15	1.47043	3.90368e-05	0.000662857
ENSG00000102096.9	-3.77501	3.91159e-05	0.000663847
ENSG00000008283.14	2.32657	3.94033e-05	0.000668368
ENSG00000121741.15	1.98273	3.95905e-05	0.000671187
ENSG00000151575.13	3.66118	3.97688e-05	0.000673852
ENSG00000112303.12	-6.90002	3.98464e-05	0.000674645
ENSG00000106066.12	-5.3837	3.98579e-05	0.000674645
ENSG00000168952.14	8.24967	3.99072e-05	0.000675121
ENSG00000265665.1	7.87929	3.99699e-05	0.000675722
ENSG00000163032.10	7.55253	3.99854e-05	0.000675722
ENSG00000163931.14	-2.6523	4.00063e-05	0.000675722
ENSG00000125900.11	-7.96155	4.0066e-05	0.000676373
ENSG00000267080.4	2.10823	4.01135e-05	0.000676817
ENSG00000253854.1	2.77211	4.0182e-05	0.000677614
ENSG00000184895.7	-10.6768	4.02199e-05	0.000677895
ENSG00000000938.11	-4.21103	4.02463e-05	0.000677982
ENSG00000197641.10	10.7146	4.03543e-05	0.000679444
ENSG00000148688.12	1.73204	4.04244e-05	0.000680264
ENSG00000006451.6	1.98858	4.0492e-05	0.000681042
ENSG00000260048.2	-10.6329	4.07558e-05	0.000685119
ENSG00000271959.1	-5.1011	4.083e-05	0.000686004
ENSG00000185825.14	-2.01619	4.09671e-05	0.000687945
ENSG00000099974.7	-2.78837	4.10246e-05	0.000688549
ENSG00000179889.17	2.04906	4.12316e-05	0.000691659
ENSG00000257337.5	-2.8339	4.15283e-05	0.000696271
ENSG00000184205.13	-2.71512	4.1607e-05	0.000697223
ENSG00000161849.3	16.4551	4.16595e-05	0.000697737
ENSG00000117143.12	-3.00191	4.17706e-05	0.00069923
ENSG00000267284.1	10.9036	4.18762e-05	0.000700631
ENSG00000272141.1	4.81125	4.19194e-05	0.000700986
ENSG00000234709.2	4.28386	4.20952e-05	0.000703557
ENSG00000184293.6	-6.39864	4.21445e-05	0.000704012
ENSG00000081237.17	-5.24239	4.2406e-05	0.000707901
ENSG00000182534.12	2.98142	4.24296e-05	0.000707901
ENSG00000196812.4	2.45238	4.24439e-05	0.000707901
ENSG00000244625.4	-3.53377	4.27292e-05	0.000712287
ENSG00000099957.15	-7.4969	4.28446e-05	0.000713837
ENSG00000143434.14	3.53039	4.30996e-05	0.000717434
ENSG00000268717.1	10.5613	4.31054e-05	0.000717434
ENSG00000186867.9	13.2659	4.32013e-05	0.000718655
ENSG00000103811.14	-3.6963	4.33175e-05	0.000720213
ENSG00000089225.18	6.22282	4.34067e-05	0.000721319
ENSG00000256039.1	-9.44191	4.35944e-05	0.000723786
ENSG00000272030.1	-3.42755	4.36005e-05	0.000723786
ENSG00000260908.1	8.08197	4.37507e-05	0.000725902
ENSG00000126953.5	-2.02879	4.38426e-05	0.000727048
ENSG00000197406.7	9.96203	4.38677e-05	0.000727088
ENSG00000136153.18	4.08189	4.39021e-05	0.00072728
ENSG00000198643.5	8.59903	4.39912e-05	0.000728377
ENSG00000135049.14	2.24494	4.40176e-05	0.000728436
ENSG00000090971.4	3.31129	4.41842e-05	0.000730814
ENSG00000157306.13	-2.7486	4.42452e-05	0.000731443
ENSG00000150276.8	8.16502	4.43706e-05	0.000733138
ENSG00000166321.12	2.75292	4.43948e-05	0.000733158
ENSG00000204248.9	4.81828	4.44913e-05	0.000734372
ENSG00000205133.10	2.68289	4.45367e-05	0.000734741
ENSG00000118194.17	7.76415	4.46877e-05	0.00073685
ENSG00000266306.1	-8.52215	4.48629e-05	0.000739051
ENSG00000144524.16	1.86651	4.48675e-05	0.000739051
ENSG00000175315.2	7.53787	4.4997e-05	0.000740802
ENSG00000135446.15	-2.19976	4.50775e-05	0.000741583
ENSG00000138794.8	2.2975	4.50909e-05	0.000741583
ENSG00000130294.13	11.5237	4.52035e-05	0.000743051
ENSG00000214026.9	2.41717	4.53052e-05	0.000744339
ENSG00000230177.1	3.05416	4.5402e-05	0.000745545
ENSG00000101843.17	-1.63392	4.55108e-05	0.000746948
ENSG00000167613.14	-4.24901	4.55426e-05	0.000747086
ENSG00000092200.11	-4.16746	4.55815e-05	0.00074734
ENSG00000242324.1	-7.9974	4.57052e-05	0.000748983
ENSG00000237512.5	5.63994	4.57578e-05	0.000749459
ENSG00000250462.7	2.43836	4.59804e-05	0.000752719
ENSG00000064195.7	8.67324	4.63243e-05	0.00075796
ENSG00000169508.6	-4.50155	4.6383e-05	0.000758533
ENSG00000147144.11	2.37896	4.66434e-05	0.000762399
ENSG00000132676.14	-1.73425	4.68256e-05	0.000764985
ENSG00000197208.5	-3.68463	4.68666e-05	0.000765265
ENSG00000273216.1	-4.98027	4.71797e-05	0.000769896
ENSG00000202314.1	-3.90584	4.71985e-05	0.000769896
ENSG00000183918.13	-6.17713	4.7288e-05	0.000770961
ENSG00000011638.9	2.74455	4.73277e-05	0.000771214
ENSG00000258168.4	-7.80812	4.74722e-05	0.000772828
ENSG00000259129.4	14.9814	4.74751e-05	0.000772828
ENSG00000258256.1	6.28276	4.76369e-05	0.000774951
ENSG00000154655.13	7.37321	4.76542e-05	0.000774951
ENSG00000280111.1	-3.12447	4.77145e-05	0.000775442
ENSG00000185989.10	-3.90776	4.77329e-05	0.000775442
ENSG00000068831.17	-3.99256	4.81542e-05	0.000781748
ENSG00000234859.4	9.87868	4.81701e-05	0.000781748
ENSG00000257913.2	4.56966	4.82231e-05	0.000782209
ENSG00000119314.14	1.97922	4.83133e-05	0.000783274
ENSG00000280213.1	-3.8824	4.84183e-05	0.000784436
ENSG00000143819.11	-3.77694	4.84341e-05	0.000784436
ENSG00000113303.10	8.67714	4.88381e-05	0.000790481
ENSG00000135999.10	1.7632	4.88569e-05	0.000790481
ENSG00000231177.4	-3.28146	4.89193e-05	0.000791089
ENSG00000236871.5	-4.05712	4.89499e-05	0.000791184
ENSG00000108604.14	1.89106	4.91199e-05	0.00079353
ENSG00000138604.8	2.88188	4.93411e-05	0.000796699
ENSG00000126351.11	2.7173	4.94734e-05	0.000798168
ENSG00000262370.4	-4.69122	4.94821e-05	0.000798168
ENSG00000203684.5	3.85605	4.97116e-05	0.000801465
ENSG00000132446.6	18.8637	4.97531e-05	0.000801729
ENSG00000144852.15	6.69026	4.98393e-05	0.000802415
ENSG00000170275.13	-2.08373	4.9846e-05	0.000802415
ENSG00000186812.11	2.22145	5.01213e-05	0.00080644
ENSG00000273478.1	3.31399	5.04976e-05	0.000812085
ENSG00000275022.1	-4.87201	5.05546e-05	0.000812591
ENSG00000111860.12	-3.34279	5.05943e-05	0.00081282
ENSG00000139910.18	6.6764	5.07828e-05	0.000815438
ENSG00000007306.13	12.1784	5.09704e-05	0.000818038
ENSG00000278922.1	3.17732	5.16227e-05	0.000828092
ENSG00000214827.8	-3.32656	5.186e-05	0.000831452
ENSG00000231898.7	8.3263	5.18947e-05	0.000831452
ENSG00000182901.14	10.0329	5.19104e-05	0.000831452
ENSG00000254965.1	-7.36924	5.22546e-05	0.000836139
ENSG00000137509.9	-2.6031	5.22554e-05	0.000836139
ENSG00000270318.1	-10.1604	5.23342e-05	0.000836981
ENSG00000230088.1	11.9444	5.24204e-05	0.000837312
ENSG00000232678.2	8.87658	5.24286e-05	0.000837312
ENSG00000197608.10	-3.11545	5.24337e-05	0.000837312
ENSG00000199804.1	-3.71906	5.26033e-05	0.000839601
[truncated: 29,907 more rows]

## Sheet: BRCA
genes	logFC	PValue	FDR
ENSG00000259494.1	-5.91899	2.36703e-51	6.80001e-47
ENSG00000141741.10	11.9917	2.7632e-45	3.96906e-41
ENSG00000204220.8	4.92855	8.5146e-45	8.15358e-41
ENSG00000172057.8	11.3382	4.5745e-44	3.28541e-40
ENSG00000108344.13	9.37548	9.85907e-39	5.66463e-35
ENSG00000161395.11	11.2377	5.52603e-38	2.64586e-34
ENSG00000124608.4	4.9194	3.82797e-35	1.571e-31
ENSG00000103275.17	-3.43056	8.09098e-35	2.90547e-31
ENSG00000131748.14	9.37628	1.0215e-33	3.26064e-30
ENSG00000182768.8	-5.72856	3.10478e-33	8.91942e-30
ENSG00000266469.1	8.86383	4.28016e-33	1.11782e-29
ENSG00000131495.7	3.70844	1.53031e-32	3.66355e-29
ENSG00000236104.2	4.50796	3.86587e-32	8.54299e-29
ENSG00000275066.3	5.3379	4.81075e-32	9.87166e-29
ENSG00000064726.8	-4.33278	8.79921e-32	1.68523e-28
ENSG00000174109.4	-4.73206	1.73495e-31	3.1151e-28
ENSG00000007545.14	-4.77221	7.81413e-31	1.3205e-27
ENSG00000047188.14	3.95374	2.13084e-30	3.30845e-27
ENSG00000172366.18	-4.75144	2.18813e-30	3.30845e-27
ENSG00000100441.8	-5.36214	4.27272e-30	6.13733e-27
ENSG00000131116.10	4.67077	4.53721e-30	6.2069e-27
ENSG00000088451.9	-5.08345	7.66907e-30	1.00144e-26
ENSG00000108298.8	8.52719	1.42183e-29	1.77592e-26
ENSG00000141736.12	11.6968	2.01568e-29	2.41277e-26
ENSG00000126858.15	5.34027	3.88911e-29	4.46906e-26
ENSG00000072364.11	3.58997	4.99305e-29	5.51694e-26
ENSG00000205707.9	5.60807	6.63458e-29	7.0592e-26
ENSG00000125686.10	8.21752	8.75663e-29	8.9843e-26
ENSG00000112033.12	4.9338	2.02704e-28	2.00803e-25
ENSG00000140521.10	-3.98655	2.10653e-28	2.01721e-25
ENSG00000107874.9	3.78693	2.53103e-28	2.34553e-25
ENSG00000127585.10	-12.7752	7.03139e-28	6.31243e-25
ENSG00000103260.7	-8.73153	9.52218e-28	8.28949e-25
ENSG00000265992.1	-40.2953	1.08849e-27	9.19708e-25
ENSG00000108306.10	7.67404	1.13151e-27	9.28744e-25
ENSG00000213741.7	-4.75482	1.42632e-27	1.1382e-24
ENSG00000273576.1	10.5249	2.18494e-27	1.69646e-24
ENSG00000260009.1	-17.8271	8.16394e-27	6.17194e-24
ENSG00000250612.1	67.0999	1.23521e-26	8.9095e-24
ENSG00000170606.12	4.45109	1.24053e-26	8.9095e-24
ENSG00000104866.9	4.41773	1.46954e-26	1.02968e-23
ENSG00000277791.3	6.84011	1.84024e-26	1.25872e-23
ENSG00000113328.17	5.03862	4.07689e-26	2.72374e-23
ENSG00000151117.7	8.08797	1.12291e-25	7.3316e-23
ENSG00000176396.9	4.97339	1.20368e-25	7.68432e-23
ENSG00000130758.6	5.26542	1.55479e-25	9.70999e-23
ENSG00000236117.1	-44.3039	1.60602e-25	9.81651e-23
ENSG00000278535.3	7.26437	2.90243e-25	1.7371e-22
ENSG00000103152.10	-3.49934	2.96586e-25	1.73884e-22
ENSG00000171443.6	4.58739	3.63694e-25	2.08964e-22
ENSG00000236829.8	-7.3028	3.80265e-25	2.12994e-22
ENSG00000164904.14	5.59193	3.85536e-25	2.12994e-22
ENSG00000205937.10	-3.0966	4.23091e-25	2.29331e-22
ENSG00000008838.16	7.63053	4.71612e-25	2.50898e-22
ENSG00000260285.1	-7.61007	6.45643e-25	3.37237e-22
ENSG00000169609.12	-4.08671	6.70675e-25	3.44056e-22
ENSG00000165813.15	4.25489	8.95479e-25	4.51321e-22
ENSG00000150403.16	-6.12865	1.10822e-24	5.48913e-22
ENSG00000246877.1	-10.688	1.39613e-24	6.79797e-22
ENSG00000007047.13	4.31299	1.46939e-24	6.96233e-22
ENSG00000161999.10	-3.45253	1.48421e-24	6.96233e-22
ENSG00000184056.13	-3.7311	1.50259e-24	6.96233e-22
ENSG00000155592.14	-4.30446	2.04582e-24	9.32895e-22
ENSG00000261040.5	-17.2089	2.15235e-24	9.66134e-22
ENSG00000138794.8	5.01	2.40032e-24	1.04868e-21
ENSG00000096063.13	3.64239	2.40925e-24	1.04868e-21
ENSG00000131871.13	-4.44917	2.60147e-24	1.11545e-21
ENSG00000085719.10	4.10061	2.85767e-24	1.20728e-21
ENSG00000161980.5	-4.32948	3.096e-24	1.28901e-21
ENSG00000104853.14	3.75345	4.59419e-24	1.88545e-21
ENSG00000244274.6	-8.44768	5.39677e-24	2.18364e-21
ENSG00000107882.10	3.48241	5.88185e-24	2.34686e-21
ENSG00000171475.12	6.68131	6.67706e-24	2.62765e-21
ENSG00000182154.7	4.15331	1.44657e-23	5.61581e-21
ENSG00000231160.8	-8.07777	1.77936e-23	6.74812e-21
ENSG00000137055.13	4.46657	1.78522e-23	6.74812e-21
ENSG00000170604.4	3.89652	1.89407e-23	7.06659e-21
ENSG00000059145.17	-4.5499	2.17484e-23	8.01011e-21
ENSG00000161618.8	5.2128	2.25503e-23	8.20033e-21
ENSG00000214655.9	4.21817	2.84854e-23	1.02291e-20
ENSG00000133393.11	-3.47986	3.02708e-23	1.0736e-20
ENSG00000124787.12	5.0515	4.06683e-23	1.42478e-20
ENSG00000185950.8	-9.94929	4.2672e-23	1.47697e-20
ENSG00000196535.13	5.95766	4.57816e-23	1.56573e-20
ENSG00000263874.1	9.87405	5.28686e-23	1.78684e-20
ENSG00000100462.14	-4.08128	6.6789e-23	2.23106e-20
ENSG00000073605.17	10.561	6.80364e-23	2.24661e-20
ENSG00000240409.1	20.4781	8.41691e-23	2.74774e-20
ENSG00000177051.5	4.21482	8.68682e-23	2.80399e-20
ENSG00000129562.9	-3.53507	1.18038e-22	3.76777e-20
ENSG00000118407.13	8.97752	2.15171e-22	6.79279e-20
ENSG00000186628.11	-18.1537	2.23742e-22	6.98659e-20
ENSG00000140395.7	-3.96647	2.85484e-22	8.81869e-20
ENSG00000125691.11	6.47796	3.27596e-22	1.00119e-19
ENSG00000160392.12	4.86894	3.36275e-22	1.0169e-19
ENSG00000065029.13	3.48711	3.61073e-22	1.08051e-19
ENSG00000130669.16	4.94881	3.66057e-22	1.08413e-19
ENSG00000127561.13	-13.9605	3.96897e-22	1.16348e-19
ENSG00000141371.11	-17.0631	4.29742e-22	1.24703e-19
ENSG00000129925.9	-4.33947	4.57323e-22	1.3138e-19
ENSG00000122008.14	3.15059	6.47952e-22	1.84301e-19
ENSG00000167258.12	5.95369	1.09172e-21	3.07479e-19
ENSG00000257122.4	-4.49958	1.17558e-21	3.27884e-19
ENSG00000275216.1	-32.724	1.37552e-21	3.79961e-19
ENSG00000170445.11	2.9977	1.60137e-21	4.38136e-19
ENSG00000161996.16	-4.21201	1.78391e-21	4.83473e-19
ENSG00000002834.16	6.46806	2.60108e-21	6.98354e-19
ENSG00000105767.2	6.20851	3.22442e-21	8.57695e-19
ENSG00000160325.13	4.2664	3.29603e-21	8.68699e-19
ENSG00000182774.9	-4.13101	3.46779e-21	9.0566e-19
ENSG00000101194.16	-11.4831	3.64737e-21	9.43979e-19
ENSG00000196235.12	4.1044	3.96185e-21	1.01621e-18
ENSG00000100664.9	-3.59174	4.33433e-21	1.10192e-18
ENSG00000171209.3	45.4853	4.40729e-21	1.11064e-18
ENSG00000181904.8	3.33714	4.72451e-21	1.18022e-18
ENSG00000183826.15	3.63419	5.00734e-21	1.24009e-18
ENSG00000126216.11	-4.2551	5.23764e-21	1.28604e-18
ENSG00000129473.8	-4.25771	5.59912e-21	1.36315e-18
ENSG00000198060.8	3.34337	6.36473e-21	1.53652e-18
ENSG00000169410.8	-3.32185	7.5107e-21	1.79806e-18
ENSG00000096401.7	3.35621	7.67018e-21	1.82107e-18
ENSG00000276293.3	5.94247	7.78499e-21	1.83317e-18
ENSG00000113638.11	4.25851	8.66056e-21	2.0085e-18
ENSG00000278626.1	-21.457	8.66938e-21	2.0085e-18
ENSG00000277258.3	6.99398	9.39008e-21	2.15807e-18
ENSG00000274180.1	5.71683	9.71995e-21	2.21615e-18
ENSG00000138107.10	3.00588	9.94761e-21	2.2502e-18
ENSG00000011478.10	4.90289	1.03823e-20	2.33017e-18
ENSG00000267259.1	12.5383	1.06785e-20	2.37808e-18
ENSG00000008710.16	-4.03459	1.19369e-20	2.63787e-18
ENSG00000179958.7	-3.95519	1.6867e-20	3.6989e-18
ENSG00000256053.6	-3.56159	1.88895e-20	4.11105e-18
ENSG00000278053.3	4.48504	2.26796e-20	4.8988e-18
ENSG00000133997.10	-2.99895	2.28574e-20	4.90035e-18
ENSG00000184719.10	7.6548	2.44815e-20	5.20966e-18
ENSG00000073584.17	5.25989	2.53133e-20	5.34706e-18
ENSG00000234127.7	3.39646	2.65882e-20	5.57537e-18
ENSG00000151611.12	3.81245	2.69607e-20	5.61252e-18
ENSG00000100982.10	-3.24088	3.07812e-20	6.36175e-18
ENSG00000213096.8	4.97349	3.59908e-20	7.38531e-18
ENSG00000198677.9	3.22252	3.65495e-20	7.44677e-18
ENSG00000141738.12	9.34452	4.32963e-20	8.75928e-18
ENSG00000108582.10	6.07098	4.8116e-20	9.66626e-18
ENSG00000270761.1	7.54888	5.13483e-20	1.0244e-17
ENSG00000258851.1	-13.1236	5.52745e-20	1.09512e-17
ENSG00000182809.9	-6.63394	5.85382e-20	1.15184e-17
ENSG00000185043.9	-4.91853	6.20455e-20	1.21255e-17
ENSG00000108671.8	4.30727	7.74072e-20	1.50254e-17
ENSG00000060339.12	2.78044	1.03691e-19	1.99921e-17
ENSG00000126653.14	4.55666	1.13942e-19	2.18221e-17
ENSG00000126461.13	3.51864	1.16087e-19	2.20858e-17
ENSG00000100216.5	-2.84088	1.42964e-19	2.70202e-17
ENSG00000155530.2	-10.0336	1.63018e-19	3.0609e-17
ENSG00000263002.6	3.77373	2.27298e-19	4.24014e-17
ENSG00000092201.8	-2.97169	2.34264e-19	4.34189e-17
ENSG00000259424.1	-15.3692	2.5589e-19	4.7123e-17
ENSG00000011052.20	8.87284	2.60341e-19	4.76374e-17
ENSG00000024048.9	3.45312	2.65613e-19	4.82945e-17
ENSG00000124733.3	3.402	2.73641e-19	4.94412e-17
ENSG00000167977.7	-3.20556	2.85146e-19	5.11979e-17
ENSG00000126464.12	3.54619	3.22835e-19	5.7605e-17
ENSG00000140986.7	-15.0568	4.37169e-19	7.75246e-17
ENSG00000156232.7	-3.59299	4.76505e-19	8.39818e-17
ENSG00000103489.10	-7.63915	5.28483e-19	9.25748e-17
ENSG00000107443.14	4.62024	5.5617e-19	9.68343e-17
ENSG00000137942.15	4.4866	6.15829e-19	1.06575e-16
ENSG00000168621.13	-20.5814	6.3208e-19	1.08733e-16
ENSG00000141744.3	21.2878	6.69665e-19	1.14513e-16
ENSG00000115350.10	-4.66651	7.16653e-19	1.21822e-16
ENSG00000125354.21	5.60323	7.51189e-19	1.26942e-16
ENSG00000097007.16	2.99038	7.72681e-19	1.29604e-16
ENSG00000275023.3	5.83801	7.75965e-19	1.29604e-16
ENSG00000131473.15	4.67333	8.0954e-19	1.34431e-16
ENSG00000085365.16	3.4219	9.40748e-19	1.55321e-16
ENSG00000269958.1	-4.16187	1.02084e-18	1.67582e-16
ENSG00000130881.12	4.82967	1.04964e-18	1.7133e-16
ENSG00000139211.6	-12.4398	1.14212e-18	1.85372e-16
ENSG00000101189.6	-3.83864	1.16634e-18	1.8824e-16
ENSG00000204469.11	2.88582	1.28677e-18	2.06516e-16
ENSG00000123700.4	8.87948	1.36234e-18	2.16606e-16
ENSG00000183475.11	-3.61842	1.36748e-18	2.16606e-16
ENSG00000104490.16	11.1121	1.37226e-18	2.16606e-16
ENSG00000175130.6	4.53151	1.49569e-18	2.34799e-16
ENSG00000143578.14	4.9984	1.9057e-18	2.97537e-16
ENSG00000177409.10	7.19232	2.07516e-18	3.22244e-16
ENSG00000164615.4	3.14629	2.187e-18	3.37785e-16
ENSG00000215417.9	-7.44583	2.39996e-18	3.68695e-16
ENSG00000136878.11	2.93043	2.55361e-18	3.90213e-16
ENSG00000165792.16	-3.31969	2.6235e-18	3.98772e-16
ENSG00000196683.9	-4.41341	2.86527e-18	4.31355e-16
ENSG00000105402.6	3.52572	2.86789e-18	4.31355e-16
ENSG00000140443.12	-8.95445	2.90791e-18	4.35096e-16
ENSG00000001167.13	4.09723	3.03738e-18	4.50326e-16
ENSG00000181585.3	-9.94729	3.04105e-18	4.50326e-16
ENSG00000186019.10	10.0607	3.25984e-18	4.8025e-16
ENSG00000137764.18	-3.29847	3.68523e-18	5.4015e-16
ENSG00000151304.5	3.10107	4.89924e-18	7.14444e-16
ENSG00000131652.12	-3.10456	4.99086e-18	7.24129e-16
ENSG00000181991.14	-3.27078	5.48675e-18	7.92078e-16
ENSG00000146085.7	3.80377	5.64809e-18	8.11292e-16
ENSG00000184277.11	-3.58701	5.79791e-18	8.28669e-16
ENSG00000145780.7	3.93087	5.86183e-18	8.33657e-16
ENSG00000258738.1	-4.76001	6.00033e-18	8.4915e-16
ENSG00000278921.2	7.5173	6.2345e-18	8.77964e-16
ENSG00000204439.3	3.10109	6.32573e-18	8.86467e-16
ENSG00000140612.12	-3.36894	6.6531e-18	9.27817e-16
ENSG00000092020.9	-3.59554	7.44437e-18	1.03315e-15
ENSG00000101084.15	-3.39674	8.06354e-18	1.1137e-15
ENSG00000278845.3	5.42891	8.28713e-18	1.1391e-15
ENSG00000103510.18	-3.14773	8.50008e-18	1.16252e-15
ENSG00000172869.13	2.94637	8.53845e-18	1.16252e-15
ENSG00000105618.12	3.20513	9.0669e-18	1.22865e-15
ENSG00000181873.11	-4.42432	9.22912e-18	1.24476e-15
ENSG00000257556.1	-9.60124	9.68581e-18	1.29441e-15
ENSG00000131876.15	-3.81542	9.68734e-18	1.29441e-15
ENSG00000234869.1	-9.00558	1.00352e-17	1.33468e-15
ENSG00000174132.8	4.37665	1.02326e-17	1.35467e-15
ENSG00000213145.8	-8.24768	1.03211e-17	1.356e-15
ENSG00000079462.6	4.57397	1.03371e-17	1.356e-15
ENSG00000006712.13	3.94033	1.04739e-17	1.3677e-15
ENSG00000140297.11	-19.5101	1.1472e-17	1.49125e-15
ENSG00000131323.13	-4.38361	1.16162e-17	1.50319e-15
ENSG00000100296.12	-3.53764	1.17626e-17	1.51532e-15
ENSG00000203709.8	-8.96273	1.26492e-17	1.62226e-15
ENSG00000124164.14	-4.09232	1.27171e-17	1.62372e-15
ENSG00000157470.10	-8.5311	1.37881e-17	1.75267e-15
ENSG00000254004.5	3.53888	1.39169e-17	1.76125e-15
ENSG00000132824.12	-3.13404	1.47988e-17	1.86465e-15
ENSG00000179218.12	3.73283	1.70014e-17	2.13282e-15
ENSG00000105738.9	4.53637	1.83998e-17	2.29821e-15
ENSG00000169548.3	-17.9441	2.11054e-17	2.62475e-15
ENSG00000092208.15	-3.55778	2.30586e-17	2.85529e-15
ENSG00000271806.1	-12.3152	2.31736e-17	2.85721e-15
ENSG00000066427.20	-3.04565	2.42361e-17	2.97545e-15
ENSG00000277972.1	6.01855	2.56298e-17	3.12466e-15
ENSG00000127580.14	-3.12406	2.56691e-17	3.12466e-15
ENSG00000165240.16	4.14036	2.62553e-17	3.18254e-15
ENSG00000277363.3	8.85102	2.83326e-17	3.41991e-15
ENSG00000140545.13	-6.47098	2.91841e-17	3.49375e-15
ENSG00000273559.3	5.36097	2.91876e-17	3.49375e-15
ENSG00000183323.11	4.06385	2.99112e-17	3.56552e-15
ENSG00000278540.3	5.75013	3.52615e-17	4.17881e-15
ENSG00000105619.12	4.18559	3.53471e-17	4.17881e-15
ENSG00000040341.16	3.60112	4.17101e-17	4.91085e-15
ENSG00000070814.16	2.95802	4.3028e-17	5.04535e-15
ENSG00000101457.11	-3.55323	4.41805e-17	5.15942e-15
ENSG00000188167.7	-5.02076	4.78729e-17	5.56799e-15
ENSG00000196812.4	3.7695	4.8266e-17	5.59107e-15
ENSG00000261485.1	-5.52637	5.40283e-17	6.23344e-15
ENSG00000213676.9	3.09795	5.72857e-17	6.58282e-15
ENSG00000145332.12	3.96599	5.80762e-17	6.64706e-15
ENSG00000167965.16	-2.81917	5.87348e-17	6.69576e-15
ENSG00000082515.15	2.80607	6.53752e-17	7.42332e-15
ENSG00000009830.10	-3.78089	6.60257e-17	7.46766e-15
ENSG00000232406.5	-10.2252	6.85312e-17	7.72064e-15
ENSG00000146054.16	-10.4598	6.96209e-17	7.81277e-15
ENSG00000259605.3	5.97385	7.30645e-17	8.1673e-15
ENSG00000105287.11	3.3131	7.45823e-17	8.29632e-15
ENSG00000105223.17	4.24493	7.47962e-17	8.29632e-15
ENSG00000227300.11	-19.8114	8.04363e-17	8.88759e-15
ENSG00000235159.1	-8.0766	8.94039e-17	9.84059e-15
ENSG00000113068.8	2.57551	9.25659e-17	1.01498e-14
ENSG00000126226.20	-3.83752	9.75192e-17	1.06522e-14
ENSG00000112651.10	3.34802	1.06139e-16	1.15499e-14
ENSG00000075413.16	-2.8354	1.06581e-16	1.15542e-14
ENSG00000177082.11	-3.39978	1.07315e-16	1.159e-14
ENSG00000166716.8	-3.2359	1.08824e-16	1.16932e-14
ENSG00000055950.15	2.89545	1.09085e-16	1.16932e-14
ENSG00000140471.15	-3.80952	1.2071e-16	1.28912e-14
ENSG00000258590.4	-16.038	1.3028e-16	1.38618e-14
ENSG00000182224.10	4.43564	1.31604e-16	1.3951e-14
ENSG00000279520.1	-6.05688	1.38909e-16	1.46417e-14
ENSG00000234338.1	7.45169	1.39139e-16	1.46417e-14
ENSG00000198003.10	-11.8666	1.47643e-16	1.54798e-14
ENSG00000152443.11	3.79605	1.80897e-16	1.88975e-14
ENSG00000092203.12	-2.79104	1.9753e-16	2.05603e-14
ENSG00000109854.12	-5.61759	2.03696e-16	2.11256e-14
ENSG00000204315.3	3.10735	2.10286e-16	2.17306e-14
ENSG00000010017.12	3.48434	2.14594e-16	2.20867e-14
ENSG00000105443.12	3.15865	2.1527e-16	2.20867e-14
ENSG00000108349.13	5.91772	2.4762e-16	2.53154e-14
ENSG00000068903.18	3.78322	2.60051e-16	2.6492e-14
ENSG00000280327.1	-6.90553	3.02327e-16	3.06899e-14
ENSG00000254505.7	-3.96242	3.20522e-16	3.24224e-14
ENSG00000174721.9	8.09817	3.42497e-16	3.45237e-14
ENSG00000269779.1	18.5708	3.52432e-16	3.54009e-14
ENSG00000067365.13	-3.01194	3.65117e-16	3.65473e-14
ENSG00000124802.10	3.56062	3.7747e-16	3.76526e-14
ENSG00000261634.3	-16.0163	3.79376e-16	3.77118e-14
ENSG00000279495.1	-5.2893	3.9503e-16	3.91325e-14
ENSG00000266208.1	6.18732	3.979e-16	3.92813e-14
ENSG00000126214.19	-3.10089	4.04558e-16	3.98018e-14
ENSG00000235316.1	6.48696	4.14589e-16	4.06495e-14
ENSG00000103351.11	-3.64621	4.26033e-16	4.16295e-14
ENSG00000164405.9	3.7966	4.99559e-16	4.86486e-14
ENSG00000244558.4	-9.61242	5.02553e-16	4.87748e-14
ENSG00000188895.10	5.66274	5.27253e-16	5.09998e-14
ENSG00000221821.3	4.56501	5.35582e-16	5.16315e-14
ENSG00000063322.12	3.63804	5.72385e-16	5.49949e-14
ENSG00000184709.7	12.5268	5.95693e-16	5.70436e-14
ENSG00000120509.9	3.06709	6.07886e-16	5.77771e-14
ENSG00000183208.11	-4.41127	6.08202e-16	5.77771e-14
ENSG00000058799.12	3.4678	6.09387e-16	5.77771e-14
ENSG00000070985.12	-19.0244	6.39809e-16	6.04619e-14
ENSG00000133131.13	4.84317	6.84479e-16	6.44712e-14
ENSG00000151327.11	-3.56374	7.46763e-16	7.01079e-14
ENSG00000105750.13	4.19529	8.01554e-16	7.50067e-14
ENSG00000225652.1	13.6372	8.06089e-16	7.51861e-14
ENSG00000160336.13	3.84212	8.08869e-16	7.52012e-14
ENSG00000165264.9	3.14053	8.42122e-16	7.80402e-14
ENSG00000116171.15	3.64173	8.5143e-16	7.86492e-14
ENSG00000166126.9	-11.8015	8.58109e-16	7.90121e-14
ENSG00000156384.13	3.5897	9.16973e-16	8.41623e-14
ENSG00000179364.12	-3.10673	9.46685e-16	8.66127e-14
ENSG00000188811.11	-3.39273	9.61238e-16	8.76649e-14
ENSG00000132780.15	3.09656	9.76281e-16	8.87551e-14
ENSG00000278784.1	-3.95878	9.83172e-16	8.90996e-14
ENSG00000162736.14	2.87827	9.97826e-16	9.01432e-14
ENSG00000113719.14	4.11517	1.05265e-15	9.47981e-14
ENSG00000166170.9	-3.12636	1.08494e-15	9.74003e-14
ENSG00000246922.7	-4.75945	1.1025e-15	9.8669e-14
ENSG00000188243.11	-3.2853	1.13703e-15	1.01443e-13
ENSG00000167397.13	-3.37702	1.21618e-15	1.08169e-13
ENSG00000163346.15	3.82481	1.27924e-15	1.13426e-13
ENSG00000117899.9	-3.02526	1.32633e-15	1.17239e-13
ENSG00000120314.17	2.76659	1.35777e-15	1.1965e-13
ENSG00000160551.8	3.83334	1.42444e-15	1.25142e-13
ENSG00000104823.7	4.09545	1.43096e-15	1.25331e-13
ENSG00000172432.17	3.27142	1.44378e-15	1.26069e-13
ENSG00000183576.11	-2.82819	1.53819e-15	1.33906e-13
ENSG00000101150.16	-3.45164	1.58816e-15	1.37839e-13
ENSG00000100575.12	-2.86903	1.6027e-15	1.38682e-13
ENSG00000132510.9	3.70439	1.63555e-15	1.411e-13
ENSG00000205138.3	3.29693	1.65265e-15	1.42147e-13
ENSG00000196437.9	4.70495	1.77861e-15	1.52525e-13
ENSG00000180747.14	-4.8223	1.82192e-15	1.55774e-13
ENSG00000074621.12	-3.66483	1.8622e-15	1.58746e-13
ENSG00000197050.9	3.62905	1.87838e-15	1.59651e-13
ENSG00000131437.14	3.68535	1.8915e-15	1.60292e-13
ENSG00000117448.12	3.19486	2.0775e-15	1.75536e-13
ENSG00000135052.15	6.64654	2.12045e-15	1.7864e-13
ENSG00000183527.10	3.83707	2.13335e-15	1.79201e-13
ENSG00000275832.3	5.87559	2.17106e-15	1.81837e-13
ENSG00000014164.6	3.01105	2.2186e-15	1.8487e-13
ENSG00000137166.13	4.23751	2.22287e-15	1.8487e-13
ENSG00000104825.15	3.83176	2.22658e-15	1.8487e-13
ENSG00000182979.16	-3.43756	2.27484e-15	1.88333e-13
ENSG00000077147.13	2.74023	2.29156e-15	1.89172e-13
ENSG00000134419.14	-3.08312	2.46224e-15	2.0268e-13
ENSG00000110628.12	-5.74229	2.52279e-15	2.07071e-13
ENSG00000178585.13	3.85706	2.54619e-15	2.08246e-13
ENSG00000137185.10	3.54208	2.55161e-15	2.08246e-13
ENSG00000270264.1	-8.14262	2.67135e-15	2.17401e-13
ENSG00000170627.8	15.8671	2.68516e-15	2.17908e-13
ENSG00000136451.7	-3.48553	2.72602e-15	2.206e-13
ENSG00000267045.1	6.79607	2.81575e-15	2.27222e-13
ENSG00000020426.9	-3.43695	3.06867e-15	2.46938e-13
ENSG00000073712.12	-4.47051	3.08561e-15	2.47607e-13
ENSG00000102882.10	-3.33259	3.1865e-15	2.54991e-13
ENSG00000189266.10	3.14338	3.26581e-15	2.60612e-13
ENSG00000070501.10	6.07097	3.51995e-15	2.80114e-13
ENSG00000262712.1	-6.03976	3.88505e-15	3.08315e-13
ENSG00000057704.9	6.95158	4.07975e-15	3.22874e-13
ENSG00000213593.8	-3.79628	4.19353e-15	3.30966e-13
ENSG00000274487.1	8.54825	4.31028e-15	3.39248e-13
ENSG00000136463.7	-3.26575	4.54231e-15	3.56534e-13
ENSG00000204348.8	3.07211	4.57486e-15	3.58111e-13
ENSG00000176887.6	12.0392	5.19611e-15	4.05636e-13
ENSG00000112984.10	5.64398	5.35265e-15	4.16723e-13
ENSG00000111335.11	8.41633	5.56909e-15	4.32402e-13
ENSG00000134905.15	-3.82833	5.63165e-15	4.36081e-13
ENSG00000054611.12	-2.82058	5.73033e-15	4.42529e-13
ENSG00000143321.17	-2.78848	6.30152e-15	4.85335e-13
ENSG00000135776.4	-3.11249	6.38917e-15	4.9077e-13
ENSG00000033011.10	-2.88406	6.46247e-15	4.95077e-13
ENSG00000004779.8	-2.52707	6.68266e-15	5.10583e-13
ENSG00000196150.12	3.34414	6.80537e-15	5.1858e-13
ENSG00000238005.2	-8.97313	6.84348e-15	5.20104e-13
ENSG00000111348.7	6.40476	6.98559e-15	5.29504e-13
ENSG00000268521.1	5.95311	7.11103e-15	5.37594e-13
ENSG00000230102.6	-8.53605	7.19231e-15	5.42312e-13
ENSG00000198176.11	-4.06232	7.21213e-15	5.42382e-13
ENSG00000231952.3	-7.68264	7.2465e-15	5.43544e-13
ENSG00000151665.11	-3.28637	7.4363e-15	5.56328e-13
ENSG00000103148.14	-2.87491	7.47743e-15	5.57952e-13
ENSG00000172171.9	3.26392	8.10377e-15	6.03122e-13
ENSG00000256087.5	3.93701	8.38558e-15	6.22483e-13
ENSG00000019485.11	-4.42325	8.53082e-15	6.31632e-13
ENSG00000185433.7	12.9459	8.78587e-15	6.48844e-13
ENSG00000111540.14	2.31906	9.11916e-15	6.71731e-13
ENSG00000181666.16	3.46182	9.18688e-15	6.74989e-13
ENSG00000129559.11	-2.76315	9.80478e-15	7.1855e-13
ENSG00000264672.4	-7.13422	1.05119e-14	7.68412e-13
ENSG00000132382.13	2.93405	1.09482e-14	7.98274e-13
ENSG00000160973.7	-9.55896	1.09803e-14	7.98589e-13
ENSG00000244625.4	-4.85052	1.17798e-14	8.52527e-13
ENSG00000279345.1	-7.59168	1.17813e-14	8.52527e-13
ENSG00000179058.6	-8.82678	1.20673e-14	8.68866e-13
ENSG00000207110.1	-7.35005	1.20676e-14	8.68866e-13
ENSG00000047249.15	3.26402	1.20999e-14	8.69012e-13
ENSG00000168427.8	-11.3198	1.21824e-14	8.72539e-13
ENSG00000101413.10	-3.35879	1.22097e-14	8.72539e-13
ENSG00000140057.7	-9.24265	1.24001e-14	8.83945e-13
ENSG00000214546.3	14.5246	1.32509e-14	9.4226e-13
ENSG00000007080.9	2.89217	1.34625e-14	9.54939e-13
ENSG00000144290.15	-21.9792	1.35622e-14	9.59381e-13
ENSG00000129484.12	-3.06682	1.35919e-14	9.59381e-13
ENSG00000103423.12	-2.57828	1.39244e-14	9.80441e-13
ENSG00000171960.9	2.99536	1.41186e-14	9.91688e-13
ENSG00000094841.12	3.21721	1.44961e-14	1.01572e-12
ENSG00000165832.5	3.36811	1.50957e-14	1.05515e-12
ENSG00000277969.1	6.47573	1.51806e-14	1.05852e-12
ENSG00000261787.1	17.6933	1.57065e-14	1.09253e-12
ENSG00000070915.8	12.7253	1.59461e-14	1.10652e-12
ENSG00000260276.2	-4.30785	1.62078e-14	1.12197e-12
ENSG00000275186.1	-13.3188	1.62934e-14	1.12519e-12
ENSG00000141298.16	4.72091	1.65236e-14	1.13835e-12
ENSG00000232044.6	18.4042	1.70046e-14	1.16868e-12
ENSG00000188613.6	8.88212	1.78036e-14	1.22067e-12
ENSG00000165672.6	3.40203	1.80168e-14	1.23235e-12
ENSG00000107771.14	3.29755	1.81598e-14	1.23918e-12
ENSG00000124767.6	3.50232	1.85139e-14	1.25953e-12
ENSG00000224675.1	-23.5975	1.85456e-14	1.25953e-12
ENSG00000276248.1	-6.10267	1.88129e-14	1.27466e-12
ENSG00000158828.5	3.09992	1.97377e-14	1.33417e-12
ENSG00000104859.13	2.72197	2.00016e-14	1.34884e-12
ENSG00000139899.9	-5.65935	2.06242e-14	1.38757e-12
ENSG00000167419.9	-13.9987	2.14405e-14	1.43912e-12
ENSG00000198736.10	-3.77638	2.1523e-14	1.44129e-12
ENSG00000116903.7	-2.69407	2.20242e-14	1.47142e-12
ENSG00000085224.19	2.70148	2.29724e-14	1.53121e-12
ENSG00000174373.14	-3.15248	2.30499e-14	1.53282e-12
ENSG00000104960.14	2.94498	2.35842e-14	1.56473e-12
ENSG00000112514.14	2.74116	2.4165e-14	1.59957e-12
ENSG00000128052.8	5.14514	2.52054e-14	1.6646e-12
ENSG00000153130.16	3.23452	2.58838e-14	1.70548e-12
ENSG00000254695.1	22.7267	2.59881e-14	1.70843e-12
ENSG00000131507.10	2.58141	2.62151e-14	1.71942e-12
ENSG00000196943.11	-3.2032	2.66568e-14	1.74441e-12
ENSG00000258527.1	-11.4297	2.75831e-14	1.80092e-12
ENSG00000103495.12	-2.87998	2.79346e-14	1.81974e-12
ENSG00000134982.15	2.56392	2.81799e-14	1.83156e-12
ENSG00000272325.1	3.21636	2.85876e-14	1.85387e-12
ENSG00000165280.14	2.87401	2.95271e-14	1.91048e-12
ENSG00000269289.4	18.2835	3.01316e-14	1.94521e-12
ENSG00000135622.11	-3.9141	3.04974e-14	1.96159e-12
ENSG00000234511.7	-10.4359	3.05219e-14	1.96159e-12
ENSG00000254726.2	6.42023	3.13098e-14	2.00774e-12
ENSG00000104388.13	2.92462	3.14345e-14	2.01125e-12
ENSG00000182257.6	-4.97185	3.23175e-14	2.06315e-12
ENSG00000198911.10	-3.73204	3.31736e-14	2.1131e-12
ENSG00000073417.13	-3.85781	3.33455e-14	2.11936e-12
ENSG00000180479.12	3.8571	3.55369e-14	2.25365e-12
ENSG00000164244.19	2.62467	3.7143e-14	2.34734e-12
ENSG00000108786.9	8.69535	3.71776e-14	2.34734e-12
ENSG00000124198.8	-3.66759	3.73208e-14	2.35121e-12
ENSG00000122026.9	-3.57315	3.93523e-14	2.47377e-12
ENSG00000269069.1	6.36227	4.00405e-14	2.51153e-12
ENSG00000136783.9	3.45499	4.09321e-14	2.56085e-12
ENSG00000005812.9	-3.50364	4.1005e-14	2.56085e-12
ENSG00000270647.4	3.69123	4.11235e-14	2.56268e-12
ENSG00000160867.13	12.131	4.25631e-14	2.64665e-12
ENSG00000223486.1	-14.8563	4.8939e-14	3.03013e-12
ENSG00000173473.9	2.9851	4.89411e-14	3.03013e-12
ENSG00000140497.15	-2.58621	4.98751e-14	3.07947e-12
ENSG00000156042.16	6.56707	4.99524e-14	3.07947e-12
ENSG00000205544.3	3.43689	5.05158e-14	3.10753e-12
ENSG00000149922.9	-5.51621	5.09876e-14	3.12986e-12
ENSG00000137288.8	3.24996	5.24767e-14	3.2144e-12
ENSG00000197696.8	-6.55126	5.82553e-14	3.56076e-12
ENSG00000103126.13	-2.48489	5.89088e-14	3.59306e-12
ENSG00000237440.7	6.56749	6.0198e-14	3.66391e-12
ENSG00000140525.16	-4.22197	6.11563e-14	3.71437e-12
ENSG00000013561.16	2.64772	6.177e-14	3.74373e-12
ENSG00000145703.14	7.47403	6.46963e-14	3.91283e-12
ENSG00000155868.7	2.45894	7.13402e-14	4.30559e-12
ENSG00000073050.10	3.01489	7.19186e-14	4.3314e-12
ENSG00000272622.1	-11.0514	7.24284e-14	4.35298e-12
ENSG00000090905.16	-2.46776	7.29515e-14	4.37526e-12
ENSG00000165502.6	-2.93815	7.32992e-14	4.38696e-12
ENSG00000260114.2	-3.47448	7.3767e-14	4.40578e-12
ENSG00000111674.7	-7.85148	7.42789e-14	4.42465e-12
ENSG00000181090.16	2.57013	7.43911e-14	4.42465e-12
ENSG00000063660.7	-5.71716	7.45624e-14	4.42568e-12
ENSG00000183828.13	-3.94741	7.52166e-14	4.45254e-12
ENSG00000100227.16	-2.40227	7.53249e-14	4.45254e-12
ENSG00000172819.15	-4.13494	7.57353e-14	4.46747e-12
ENSG00000007392.15	-2.83708	7.58885e-14	4.46747e-12
ENSG00000205765.7	2.83176	7.75362e-14	4.55513e-12
ENSG00000189164.13	3.31066	8.08487e-14	4.74004e-12
ENSG00000197930.11	-4.69037	8.13144e-14	4.75021e-12
ENSG00000118894.13	-2.93865	8.13528e-14	4.75021e-12
ENSG00000265178.1	12.7361	8.18065e-14	4.76414e-12
ENSG00000231607.7	-5.47207	8.1923e-14	4.76414e-12
ENSG00000171681.11	2.90158	8.50974e-14	4.93875e-12
ENSG00000012822.14	2.88691	8.96439e-14	5.19212e-12
ENSG00000259354.4	-10.2867	9.43261e-14	5.45232e-12
ENSG00000171858.16	-3.5482	1.01285e-13	5.84281e-12
ENSG00000029725.15	3.91286	1.01912e-13	5.86717e-12
ENSG00000140577.14	-3.08993	1.0365e-13	5.95532e-12
ENSG00000125450.9	-2.9211	1.05262e-13	6.03584e-12
ENSG00000228889.5	-5.81388	1.06316e-13	6.08354e-12
ENSG00000096070.18	3.03928	1.06517e-13	6.08354e-12
ENSG00000110925.5	3.52217	1.08115e-13	6.16255e-12
ENSG00000185033.13	-5.43364	1.09851e-13	6.24909e-12
ENSG00000141424.11	-7.71448	1.11381e-13	6.32362e-12
ENSG00000228705.1	-17.4777	1.14853e-13	6.50786e-12
ENSG00000113658.15	2.59561	1.22011e-13	6.89989e-12
ENSG00000156222.10	-12.3652	1.23794e-13	6.98692e-12
ENSG00000258701.1	-6.18891	1.26354e-13	7.11743e-12
ENSG00000255874.2	-8.39288	1.33628e-13	7.51248e-12
ENSG00000134899.16	-3.08461	1.39308e-13	7.81651e-12
ENSG00000131094.3	-11.9906	1.42729e-13	7.9928e-12
ENSG00000265646.2	-16.3915	1.43382e-13	8.01379e-12
ENSG00000129625.11	3.22585	1.45747e-13	8.13013e-12
ENSG00000064995.15	2.54183	1.46874e-13	8.17713e-12
ENSG00000124459.10	3.09418	1.4916e-13	8.28834e-12
ENSG00000198464.12	3.36466	1.59384e-13	8.83937e-12
ENSG00000176024.15	4.52881	1.60574e-13	8.88821e-12
ENSG00000160229.10	6.11722	1.77488e-13	9.80554e-12
ENSG00000238110.1	-11.7856	1.79847e-13	9.91676e-12
ENSG00000102309.11	3.1974	1.83607e-13	1.01047e-11
ENSG00000242173.7	-14.7116	1.89604e-13	1.04148e-11
ENSG00000142784.14	2.67385	1.95655e-13	1.07267e-11
ENSG00000120337.8	10.0891	2.04261e-13	1.11772e-11
ENSG00000235560.3	-5.10142	2.05573e-13	1.12276e-11
ENSG00000100934.13	-3.18007	2.07932e-13	1.13348e-11
ENSG00000108604.14	-3.8895	2.10532e-13	1.14388e-11
ENSG00000233903.2	-4.47254	2.10834e-13	1.14388e-11
ENSG00000105486.12	3.41996	2.11032e-13	1.14388e-11
ENSG00000129235.9	2.74477	2.17945e-13	1.17912e-11
ENSG00000237949.1	19.0556	2.31587e-13	1.25057e-11
ENSG00000176182.5	3.12949	2.48779e-13	1.34088e-11
ENSG00000236947.4	-8.22271	2.54891e-13	1.37126e-11
ENSG00000280206.1	-4.53096	2.61584e-13	1.40319e-11
ENSG00000105723.10	2.64253	2.61803e-13	1.40319e-11
ENSG00000156873.14	-2.80865	2.6586e-13	1.42228e-11
ENSG00000132530.15	6.81601	2.6868e-13	1.43469e-11
ENSG00000253123.3	-16.1912	2.74931e-13	1.46535e-11
ENSG00000023608.4	-3.39864	2.78123e-13	1.47962e-11
ENSG00000278834.1	5.03446	3.01074e-13	1.59875e-11
ENSG00000160746.11	3.20076	3.15473e-13	1.67212e-11
ENSG00000127831.9	-17.8723	3.17163e-13	1.67629e-11
ENSG00000178904.17	3.79348	3.17427e-13	1.67629e-11
ENSG00000167080.7	19.3253	3.25386e-13	1.71517e-11
ENSG00000105204.12	4.61563	3.32713e-13	1.75058e-11
ENSG00000105176.16	4.13177	3.34669e-13	1.75766e-11
ENSG00000250959.2	5.11913	3.38405e-13	1.77403e-11
ENSG00000167165.17	27.3091	3.40181e-13	1.78009e-11
ENSG00000100353.16	-2.4629	3.43557e-13	1.79449e-11
ENSG00000166398.11	3.12523	3.45795e-13	1.80291e-11
ENSG00000100906.9	-4.36508	3.63048e-13	1.88943e-11
ENSG00000090013.8	4.42054	3.73148e-13	1.93848e-11
ENSG00000139842.13	-3.39526	3.8416e-13	1.99209e-11
ENSG00000250616.2	-6.33433	3.8986e-13	2.018e-11
ENSG00000140575.11	-3.13992	3.96542e-13	2.0489e-11
ENSG00000141255.11	-16.5268	4.00348e-13	2.06484e-11
ENSG00000079616.11	-2.89893	4.24314e-13	2.18453e-11
ENSG00000106560.9	5.47338	4.37111e-13	2.24639e-11
ENSG00000232679.1	-10.9762	4.74312e-13	2.43322e-11
ENSG00000119616.10	-2.47872	4.75628e-13	2.43562e-11
ENSG00000155287.9	2.75043	4.82059e-13	2.46416e-11
ENSG00000179818.12	-3.7128	5.00043e-13	2.55155e-11
ENSG00000128000.14	3.87279	5.17069e-13	2.63178e-11
ENSG00000267702.1	-8.05692	5.17598e-13	2.63178e-11
ENSG00000157978.10	3.4716	5.19152e-13	2.63184e-11
ENSG00000177733.6	2.41894	5.19442e-13	2.63184e-11
ENSG00000140718.17	4.81964	5.23745e-13	2.64897e-11
ENSG00000140553.15	-2.91816	5.26163e-13	2.65652e-11
ENSG00000181026.14	-3.90731	5.28874e-13	2.66553e-11
ENSG00000259353.1	-15.2518	5.46361e-13	2.74884e-11
ENSG00000196230.11	2.63352	5.49003e-13	2.7573e-11
ENSG00000156374.13	3.11306	5.63166e-13	2.8235e-11
ENSG00000256223.4	4.21631	5.65053e-13	2.82802e-11
ENSG00000129460.14	-2.88747	5.6912e-13	2.84342e-11
ENSG00000278948.1	-4.50777	5.786e-13	2.88577e-11
ENSG00000196705.7	3.54776	6.08657e-13	3.03041e-11
ENSG00000227057.6	2.21679	6.12022e-13	3.0419e-11
ENSG00000217930.6	-3.00367	6.15532e-13	3.05406e-11
ENSG00000260788.4	15.4579	6.22506e-13	3.07842e-11
ENSG00000274653.1	-5.12625	6.22584e-13	3.07842e-11
ENSG00000100938.16	-2.72858	6.31804e-13	3.11863e-11
ENSG00000103145.9	-3.48958	6.46868e-13	3.18752e-11
ENSG00000274808.3	12.5467	6.49435e-13	3.19469e-11
ENSG00000260361.1	-6.18018	6.78176e-13	3.33037e-11
ENSG00000134058.9	2.83844	6.80777e-13	3.33743e-11
ENSG00000103253.16	-5.95586	7.23643e-13	3.54153e-11
ENSG00000180953.10	-4.14513	7.30905e-13	3.57099e-11
ENSG00000041515.14	-13.2385	7.48022e-13	3.64842e-11
ENSG00000259616.2	16.758	7.71194e-13	3.75506e-11
ENSG00000153531.11	-6.31191	7.77655e-13	3.78012e-11
ENSG00000138629.14	-2.6064	7.89133e-13	3.82943e-11
ENSG00000198087.7	3.42053	8.11715e-13	3.93237e-11
ENSG00000204304.10	2.74575	8.16512e-13	3.94895e-11
ENSG00000096872.14	3.92053	8.3124e-13	4.01308e-11
ENSG00000224616.1	4.8412	8.32566e-13	4.01308e-11
ENSG00000165416.13	-3.08936	8.41205e-13	4.04599e-11
ENSG00000185453.11	4.05418	8.4221e-13	4.04599e-11
ENSG00000089220.4	3.0985	8.695e-13	4.17011e-11
ENSG00000055147.16	2.53732	8.99414e-13	4.3064e-11
ENSG00000279667.1	7.73736	9.21062e-13	4.40271e-11
ENSG00000169062.13	-3.41465	9.35084e-13	4.46231e-11
ENSG00000279255.1	-7.3767	9.52455e-13	4.53767e-11
ENSG00000268970.1	4.23781	9.68714e-13	4.60749e-11
ENSG00000101844.16	2.96312	1.01581e-12	4.82352e-11
ENSG00000182831.10	-2.44653	1.04519e-12	4.95483e-11
ENSG00000112640.13	2.78531	1.04729e-12	4.95661e-11
ENSG00000140543.12	-3.75579	1.06908e-12	5.05139e-11
ENSG00000065150.17	-3.37309	1.11155e-12	5.24345e-11
ENSG00000129595.11	6.5422	1.22067e-12	5.74874e-11
ENSG00000103266.9	-2.42266	1.22958e-12	5.78122e-11
ENSG00000130204.11	2.95423	1.258e-12	5.90522e-11
ENSG00000258451.1	-10.3921	1.26504e-12	5.92855e-11
ENSG00000174791.9	-5.48291	1.28008e-12	5.98926e-11
ENSG00000214078.10	-4.60945	1.30105e-12	6.07751e-11
ENSG00000100528.10	-2.77776	1.3609e-12	6.34673e-11
ENSG00000179057.12	6.2441	1.39224e-12	6.48239e-11
ENSG00000103343.11	-2.57228	1.40334e-12	6.5235e-11
ENSG00000154760.12	9.71652	1.44245e-12	6.69444e-11
ENSG00000163597.13	-3.40916	1.46962e-12	6.80956e-11
ENSG00000185215.7	-6.47393	1.4925e-12	6.89543e-11
ENSG00000231890.6	-5.27084	1.49295e-12	6.89543e-11
ENSG00000135926.11	-3.47729	1.5812e-12	7.29128e-11
ENSG00000197951.7	3.51306	1.6192e-12	7.45457e-11
ENSG00000100139.12	-3.48576	1.6903e-12	7.76942e-11
ENSG00000100029.16	-2.57363	1.69401e-12	7.77404e-11
ENSG00000105197.9	3.30943	1.71577e-12	7.86132e-11
ENSG00000133678.12	3.97673	1.75288e-12	8.0186e-11
ENSG00000124549.13	4.11227	1.75761e-12	8.02743e-11
ENSG00000186732.12	-20.1213	1.76828e-12	8.06335e-11
ENSG00000268756.1	-11.0981	1.81616e-12	8.26858e-11
ENSG00000256294.6	3.26762	1.84563e-12	8.38943e-11
ENSG00000204427.10	2.9318	1.91125e-12	8.67399e-11
ENSG00000100814.16	-3.32163	1.95974e-12	8.88002e-11
ENSG00000103540.15	-3.1593	1.97694e-12	8.94388e-11
ENSG00000197562.8	-2.66626	1.99271e-12	9.00101e-11
ENSG00000186687.14	2.9925	2.10389e-12	9.48565e-11
ENSG00000237753.1	-4.24548	2.1066e-12	9.48565e-11
ENSG00000197324.7	-3.02796	2.127e-12	9.54999e-11
ENSG00000267416.1	-6.17969	2.12754e-12	9.54999e-11
ENSG00000251144.1	-14.647	2.13601e-12	9.57304e-11
ENSG00000279415.1	-7.51976	2.21786e-12	9.92441e-11
ENSG00000168434.11	-2.59435	2.29364e-12	1.02475e-10
ENSG00000178977.3	5.09097	2.32152e-12	1.0356e-10
ENSG00000161912.16	5.57821	2.34179e-12	1.04302e-10
ENSG00000184508.9	-3.40407	2.40105e-12	1.06776e-10
ENSG00000261582.1	-5.84133	2.49101e-12	1.10605e-10
ENSG00000197451.9	2.75645	2.49672e-12	1.10688e-10
ENSG00000023287.11	2.88481	2.50781e-12	1.11008e-10
ENSG00000176222.8	5.8119	2.51559e-12	1.11181e-10
ENSG00000131653.11	-2.63385	2.564e-12	1.13147e-10
ENSG00000165816.11	9.05675	2.57835e-12	1.13605e-10
ENSG00000167371.15	-6.65637	2.61636e-12	1.15104e-10
ENSG00000108506.10	-3.36967	2.63669e-12	1.15821e-10
ENSG00000234678.1	-5.34976	2.67126e-12	1.1716e-10
ENSG00000103942.11	-6.77187	2.68256e-12	1.17477e-10
ENSG00000151881.13	3.50205	2.70589e-12	1.18318e-10
ENSG00000232907.6	-5.40303	2.76818e-12	1.20858e-10
ENSG00000145088.7	6.34253	2.78694e-12	1.21492e-10
ENSG00000005339.11	-2.41336	2.84436e-12	1.23807e-10
ENSG00000178175.10	5.54529	2.88014e-12	1.25175e-10
ENSG00000124251.9	-4.84622	2.88976e-12	1.25404e-10
ENSG00000116774.10	6.86667	2.91246e-12	1.26198e-10
ENSG00000124222.20	-3.29247	2.99334e-12	1.29423e-10
ENSG00000281376.1	-5.38835	2.99657e-12	1.29423e-10
ENSG00000174695.8	2.51043	3.00041e-12	1.29423e-10
ENSG00000157259.6	-2.83602	3.11385e-12	1.34115e-10
ENSG00000271997.1	-4.58914	3.16348e-12	1.36049e-10
ENSG00000100065.13	-5.06037	3.24195e-12	1.39215e-10
ENSG00000179862.6	-9.52776	3.26298e-12	1.39909e-10
ENSG00000124702.16	2.80734	3.38079e-12	1.44744e-10
ENSG00000100097.10	-4.06922	3.40768e-12	1.45679e-10
ENSG00000130177.13	-3.09822	3.41994e-12	1.45985e-10
ENSG00000113575.8	2.18038	3.53807e-12	1.50804e-10
ENSG00000185615.14	-14.4156	3.60504e-12	1.53221e-10
ENSG00000198961.8	2.25101	3.60545e-12	1.53221e-10
ENSG00000176700.18	-3.22792	3.66368e-12	1.55466e-10
ENSG00000154229.10	-6.15112	3.74776e-12	1.58799e-10
ENSG00000169375.14	-2.43515	3.75996e-12	1.59081e-10
ENSG00000250979.1	-17.1333	3.79111e-12	1.60163e-10
ENSG00000273145.1	-3.93459	3.81113e-12	1.60772e-10
ENSG00000077348.7	3.12391	3.89394e-12	1.64025e-10
ENSG00000088035.14	3.26055	3.9612e-12	1.66614e-10
ENSG00000179933.5	-2.6065	4.05304e-12	1.70228e-10
ENSG00000238225.1	-11.5139	4.06659e-12	1.70548e-10
ENSG00000109016.16	4.42539	4.07985e-12	1.70854e-10
ENSG00000094804.8	6.57275	4.11553e-12	1.72098e-10
ENSG00000090372.13	2.4878	4.23263e-12	1.76737e-10
ENSG00000130770.16	3.04584	4.33361e-12	1.8065e-10
ENSG00000213967.9	6.6854	4.33893e-12	1.8065e-10
ENSG00000104442.8	2.69817	4.43191e-12	1.84255e-10
ENSG00000176454.12	-3.62999	4.47749e-12	1.85881e-10
ENSG00000182057.4	-5.05454	4.48798e-12	1.86047e-10
ENSG00000213918.9	-3.76667	4.58539e-12	1.89811e-10
ENSG00000134882.14	-3.06326	4.65366e-12	1.9236e-10
ENSG00000108256.7	3.35807	4.79053e-12	1.97733e-10
ENSG00000205476.7	-3.91474	4.87264e-12	2.00588e-10
ENSG00000197182.11	-7.41697	4.87367e-12	2.00588e-10
ENSG00000143450.13	5.11995	4.90467e-12	2.01576e-10
ENSG00000179134.13	2.89523	4.92345e-12	2.02058e-10
ENSG00000108578.13	5.37725	5.02002e-12	2.05661e-10
ENSG00000102316.15	4.58641	5.02554e-12	2.05661e-10
ENSG00000249859.6	-4.90503	5.15938e-12	2.10837e-10
ENSG00000157353.15	3.06807	5.30949e-12	2.16663e-10
ENSG00000162971.9	-2.43692	5.55078e-12	2.26188e-10
ENSG00000267321.1	4.30572	5.65622e-12	2.30159e-10
ENSG00000160949.15	3.85552	5.68233e-12	2.30894e-10
ENSG00000124664.9	7.9821	5.80693e-12	2.35623e-10
ENSG00000126456.14	2.8219	5.84965e-12	2.3678e-10
ENSG00000172590.17	-2.82559	5.85192e-12	2.3678e-10
ENSG00000138646.7	7.18212	5.86237e-12	2.3687e-10
ENSG00000262768.2	-15.4953	5.88307e-12	2.37372e-10
ENSG00000069248.11	-2.22599	5.93001e-12	2.3893e-10
ENSG00000163218.13	-16.6669	6.0191e-12	2.41927e-10
ENSG00000233392.4	-14.87	6.02123e-12	2.41927e-10
ENSG00000213722.7	3.79303	6.04309e-12	2.42466e-10
ENSG00000144893.11	-8.1344	6.17419e-12	2.47381e-10
ENSG00000167566.15	3.18428	6.28593e-12	2.51507e-10
ENSG00000233694.4	-11.235	6.32343e-12	2.52656e-10
ENSG00000198721.11	4.68934	6.33479e-12	2.52758e-10
ENSG00000196544.7	3.01824	6.3676e-12	2.53712e-10
ENSG00000245522.2	-5.77136	6.37636e-12	2.53712e-10
ENSG00000197579.6	2.64184	6.40032e-12	2.54313e-10
ENSG00000172586.7	2.96915	6.43426e-12	2.55114e-10
ENSG00000112473.15	2.67364	6.43824e-12	2.55114e-10
ENSG00000183128.7	-13.9732	6.53298e-12	2.58511e-10
ENSG00000122417.14	3.64725	6.57325e-12	2.59748e-10
ENSG00000228335.1	-4.75537	6.65819e-12	2.62742e-10
ENSG00000251532.1	-11.7666	6.71028e-12	2.64435e-10
ENSG00000083799.16	3.53255	6.77484e-12	2.66613e-10
ENSG00000100478.13	-3.49049	6.83066e-12	2.68442e-10
ENSG00000168538.14	2.52421	6.99971e-12	2.74382e-10
ENSG00000234476.1	-11.8443	7.00175e-12	2.74382e-10
ENSG00000219607.3	-5.96152	7.01046e-12	2.74382e-10
ENSG00000256060.2	3.44287	7.08659e-12	2.76738e-10
ENSG00000179151.10	-2.61435	7.08991e-12	2.76738e-10
ENSG00000130717.11	2.40229	7.20964e-12	2.806e-10
ENSG00000162521.17	2.49735	7.21085e-12	2.806e-10
ENSG00000215154.5	-3.65296	7.21818e-12	2.806e-10
ENSG00000139514.11	-4.22475	7.31776e-12	2.84087e-10
ENSG00000120688.8	-2.679	7.4651e-12	2.89416e-10
ENSG00000167565.11	3.55962	7.62686e-12	2.95289e-10
ENSG00000122958.13	2.87256	8.04224e-12	3.10952e-10
ENSG00000148814.16	3.5138	8.10861e-12	3.13097e-10
ENSG00000120725.11	3.11523	8.37355e-12	3.22893e-10
ENSG00000255129.4	9.47273	8.46042e-12	3.25806e-10
ENSG00000121211.6	5.44407	8.52408e-12	3.27818e-10
ENSG00000138617.13	-3.05161	8.74216e-12	3.35755e-10
ENSG00000141504.10	3.13138	8.79715e-12	3.37416e-10
ENSG00000103502.12	-2.4492	8.85431e-12	3.39156e-10
ENSG00000143632.13	-18.4364	9.02952e-12	3.45406e-10
ENSG00000272888.4	-3.51417	9.45257e-12	3.61108e-10
ENSG00000134056.10	2.42983	9.75175e-12	3.72043e-10
ENSG00000063244.11	2.35532	9.98365e-12	3.80385e-10
ENSG00000204920.9	3.94604	1.00542e-11	3.82567e-10
ENSG00000166171.11	3.55297	1.04887e-11	3.98569e-10
ENSG00000267680.4	3.1223	1.0672e-11	4.04999e-10
ENSG00000274460.1	-5.26097	1.11517e-11	4.22647e-10
ENSG00000267898.1	5.08687	1.11973e-11	4.23814e-10
ENSG00000143633.11	-2.46395	1.12845e-11	4.26554e-10
ENSG00000084073.7	2.79359	1.13404e-11	4.28004e-10
ENSG00000214146.2	-8.46646	1.13527e-11	4.28004e-10
ENSG00000178691.9	3.06322	1.16834e-11	4.39896e-10
ENSG00000184611.10	-10.3663	1.17209e-11	4.40731e-10
ENSG00000241280.1	-18.2446	1.17455e-11	4.41077e-10
ENSG00000268416.1	11.2849	1.18376e-11	4.43887e-10
ENSG00000278129.1	3.31084	1.18512e-11	4.43887e-10
ENSG00000189420.8	-6.18142	1.20897e-11	4.52228e-10
ENSG00000170906.14	3.21059	1.21402e-11	4.53528e-10
ENSG00000198740.7	4.4067	1.23908e-11	4.62288e-10
ENSG00000104872.9	2.81467	1.24578e-11	4.64185e-10
ENSG00000002079.11	-7.94672	1.26393e-11	4.70338e-10
ENSG00000164011.16	2.72584	1.2883e-11	4.78788e-10
ENSG00000113141.14	2.11059	1.31215e-11	4.87021e-10
ENSG00000204351.10	2.42648	1.31616e-11	4.87372e-10
ENSG00000100288.18	-3.43375	1.31649e-11	4.87372e-10
ENSG00000267163.1	6.2943	1.33907e-11	4.95093e-10
ENSG00000173548.8	-2.75643	1.35265e-11	4.99472e-10
ENSG00000263818.4	6.66913	1.36699e-11	5.04121e-10
ENSG00000135406.12	-11.4062	1.38105e-11	5.08017e-10
ENSG00000070759.15	5.3151	1.3811e-11	5.08017e-10
ENSG00000101146.11	-3.44127	1.43218e-11	5.26134e-10
ENSG00000175302.5	16.4898	1.45458e-11	5.3368e-10
ENSG00000197124.10	4.48242	1.4643e-11	5.36561e-10
ENSG00000279010.1	-5.016	1.49911e-11	5.48619e-10
ENSG00000174640.11	5.92986	1.56011e-11	5.70215e-10
ENSG00000180346.3	3.79783	1.5712e-11	5.73539e-10
ENSG00000223393.1	-5.80735	1.57406e-11	5.73854e-10
ENSG00000182670.12	3.26405	1.6398e-11	5.97062e-10
ENSG00000198785.4	5.66312	1.69264e-11	6.15071e-10
ENSG00000204356.10	2.10704	1.69354e-11	6.15071e-10
ENSG00000260288.3	-7.43843	1.72947e-11	6.27326e-10
ENSG00000166965.11	-3.7243	1.7423e-11	6.31184e-10
ENSG00000167110.15	2.61501	1.74716e-11	6.32146e-10
ENSG00000198963.9	11.922	1.75083e-11	6.32676e-10
ENSG00000143653.9	-5.18437	1.75749e-11	6.34286e-10
ENSG00000198718.11	-2.87641	1.787e-11	6.44129e-10
ENSG00000198924.6	2.9249	1.79376e-11	6.45755e-10
ENSG00000135226.15	27.5916	1.86016e-11	6.68821e-10
ENSG00000126602.9	-2.81776	1.87253e-11	6.71961e-10
ENSG00000103671.8	-2.62714	1.87358e-11	6.71961e-10
ENSG00000169612.3	-2.99216	1.90196e-11	6.81291e-10
ENSG00000112304.9	2.79958	1.91058e-11	6.83526e-10
ENSG00000154719.12	2.99405	1.93513e-11	6.91448e-10
ENSG00000259291.2	-5.44262	1.9732e-11	7.04174e-10
ENSG00000132842.12	2.26577	1.9791e-11	7.05403e-10
ENSG00000168135.4	-15.7936	2.04945e-11	7.29575e-10
ENSG00000182676.4	-12.7817	2.13926e-11	7.60603e-10
ENSG00000132846.5	4.00623	2.1527e-11	7.64436e-10
ENSG00000088367.19	-4.15304	2.16093e-11	7.66411e-10
ENSG00000165113.11	3.72254	2.17868e-11	7.71754e-10
ENSG00000186020.11	3.01375	2.20458e-11	7.79964e-10
ENSG00000088448.13	-3.28616	2.26897e-11	8.01757e-10
ENSG00000113368.10	3.68387	2.31241e-11	8.16103e-10
ENSG00000148541.11	6.00575	2.36034e-11	8.31999e-10
ENSG00000214432.8	-5.98556	2.38544e-11	8.39814e-10
ENSG00000122034.11	-3.03978	2.4232e-11	8.52063e-10
ENSG00000100225.16	-2.35443	2.53582e-11	8.90575e-10
ENSG00000166016.5	-6.57994	2.54903e-11	8.94122e-10
ENSG00000013523.8	-3.16372	2.55632e-11	8.95586e-10
ENSG00000159917.13	3.16837	2.56196e-11	8.96468e-10
ENSG00000259504.2	-12.1959	2.57526e-11	9.00027e-10
ENSG00000254109.4	-6.50119	2.62883e-11	9.17632e-10
ENSG00000103707.8	-2.62669	2.63606e-11	9.19038e-10
ENSG00000130487.5	-11.4833	2.6527e-11	9.2372e-10
ENSG00000137364.4	3.42238	2.66855e-11	9.28114e-10
ENSG00000126088.11	2.35309	2.6776e-11	9.30133e-10
ENSG00000280739.1	-4.29896	2.80808e-11	9.74276e-10
ENSG00000176390.11	2.96372	2.81146e-11	9.74276e-10
ENSG00000257365.6	-2.55561	2.83206e-11	9.80235e-10
ENSG00000197323.9	3.11579	2.84008e-11	9.81829e-10
ENSG00000205593.10	-3.15993	2.88479e-11	9.96086e-10
ENSG00000141378.14	-3.6372	2.95871e-11	1.02038e-09
ENSG00000117408.9	2.55711	2.96954e-11	1.02289e-09
ENSG00000164197.10	5.51977	2.97959e-11	1.02512e-09
ENSG00000142168.13	3.01414	3.00493e-11	1.0326e-09
ENSG00000164972.11	-8.86495	3.07265e-11	1.05374e-09
ENSG00000170899.9	6.19097	3.07376e-11	1.05374e-09
ENSG00000143569.17	1.94832	3.08887e-11	1.05765e-09
ENSG00000276223.1	-10.3235	3.20741e-11	1.09693e-09
ENSG00000232859.8	4.01312	3.24223e-11	1.10753e-09
ENSG00000137171.13	3.15119	3.29175e-11	1.12311e-09
ENSG00000185787.13	-2.3507	3.34763e-11	1.14081e-09
ENSG00000164663.12	3.66427	3.40125e-11	1.15771e-09
ENSG00000136319.10	-2.7623	3.44327e-11	1.17063e-09
ENSG00000102471.12	-3.32552	3.45933e-11	1.1747e-09
ENSG00000204371.10	2.30916	3.4729e-11	1.17791e-09
ENSG00000203697.10	-9.97559	3.51157e-11	1.18963e-09
ENSG00000181751.8	5.04554	3.53639e-11	1.19662e-09
ENSG00000157107.12	2.47784	3.60544e-11	1.21855e-09
ENSG00000272610.1	-8.92093	3.65015e-11	1.23016e-09
ENSG00000142875.18	8.86259	3.65145e-11	1.23016e-09
ENSG00000141570.9	-4.20281	3.65262e-11	1.23016e-09
ENSG00000100410.6	-2.14712	3.67764e-11	1.23713e-09
ENSG00000232811.1	-4.7694	3.77599e-11	1.26778e-09
ENSG00000118564.13	2.54772	3.77757e-11	1.26778e-09
ENSG00000181264.7	-4.05886	3.81187e-11	1.2778e-09
ENSG00000225193.5	-6.34516	3.91552e-11	1.31101e-09
ENSG00000148634.14	2.83783	3.9592e-11	1.3241e-09
ENSG00000265460.5	17.898	4.03128e-11	1.34663e-09
ENSG00000063169.9	2.60605	4.05391e-11	1.35262e-09
ENSG00000125755.17	2.76321	4.08865e-11	1.36263e-09
ENSG00000136940.12	2.33996	4.11209e-11	1.36886e-09
ENSG00000261654.1	-5.79254	4.14575e-11	1.37846e-09
ENSG00000173786.15	3.30534	4.18048e-11	1.3884e-09
ENSG00000186184.14	-2.72417	4.26453e-11	1.41468e-09
ENSG00000258384.1	-5.09081	4.27046e-11	1.41502e-09
ENSG00000242372.5	-2.84135	4.31279e-11	1.4274e-09
ENSG00000127743.5	-11.6572	4.35351e-11	1.43921e-09
ENSG00000065802.10	-3.01463	4.40464e-11	1.45444e-09
ENSG00000169047.5	-6.42088	4.51028e-11	1.48762e-09
ENSG00000137275.12	2.39507	4.53988e-11	1.49566e-09
ENSG00000255992.1	-6.19792	4.67699e-11	1.53907e-09
ENSG00000108651.8	2.73328	4.74429e-11	1.55871e-09
ENSG00000140832.8	4.50689	4.74754e-11	1.55871e-09
ENSG00000130703.14	-2.83855	4.78674e-11	1.56813e-09
ENSG00000280171.1	14.5119	4.78714e-11	1.56813e-09
ENSG00000173991.5	10.4434	4.87948e-11	1.59656e-09
ENSG00000173198.5	6.97376	4.91455e-11	1.6062e-09
ENSG00000105376.4	-10.2323	5.04598e-11	1.64728e-09
ENSG00000111666.9	-6.12014	5.13936e-11	1.67586e-09
ENSG00000140650.10	-3.02174	5.20323e-11	1.69477e-09
ENSG00000214725.6	-11.2171	5.24254e-11	1.70563e-09
ENSG00000081870.10	3.01706	5.29189e-11	1.71975e-09
ENSG00000120733.12	2.10003	5.34891e-11	1.73631e-09
ENSG00000264859.4	-6.92806	5.37899e-11	1.7441e-09
ENSG00000127554.12	-2.65229	5.41777e-11	1.7547e-09
ENSG00000122484.8	2.8864	5.55234e-11	1.79626e-09
ENSG00000148942.13	-18.9273	5.56604e-11	1.79866e-09
ENSG00000230580.1	8.34536	5.69839e-11	1.83936e-09
ENSG00000196338.11	5.31102	5.71652e-11	1.84315e-09
ENSG00000124120.9	-2.85055	5.8751e-11	1.89215e-09
ENSG00000103404.13	-3.3125	5.98944e-11	1.92513e-09
ENSG00000198276.12	-3.22275	5.99089e-11	1.92513e-09
ENSG00000198408.12	2.4407	6.05788e-11	1.9443e-09
ENSG00000126773.11	-2.38094	6.0641e-11	1.9443e-09
ENSG00000100429.16	-3.32758	6.11156e-11	1.95734e-09
ENSG00000101441.4	19.1531	6.131e-11	1.96137e-09
ENSG00000214797.3	13.4396	6.23844e-11	1.99353e-09
ENSG00000148606.11	3.06153	6.28266e-11	2.00542e-09
ENSG00000278616.1	5.59685	6.54064e-11	2.08546e-09
ENSG00000105672.13	4.05922	6.75869e-11	2.15259e-09
ENSG00000229809.7	-2.5113	6.84337e-11	2.17715e-09
ENSG00000125945.13	3.21543	7.11829e-11	2.26194e-09
ENSG00000241990.4	-4.87058	7.12563e-11	2.26194e-09
ENSG00000185730.6	2.78647	7.1558e-11	2.269e-09
ENSG00000112659.12	2.75737	7.29456e-11	2.31045e-09
ENSG00000088298.11	-2.82295	7.57241e-11	2.39582e-09
ENSG00000182220.12	2.75427	7.59482e-11	2.40026e-09
ENSG00000109424.3	18.6297	7.67435e-11	2.42131e-09
ENSG00000130699.15	-2.87894	7.67826e-11	2.42131e-09
ENSG00000166436.14	-3.55422	7.72897e-11	2.43463e-09
ENSG00000258704.4	-4.36685	7.75292e-11	2.4395e-09
ENSG00000186474.14	24.3738	7.89301e-11	2.48086e-09
ENSG00000186615.9	-4.65288	7.98055e-11	2.50563e-09
ENSG00000165516.9	-2.81119	8.06377e-11	2.52899e-09
ENSG00000184634.14	2.53649	8.1014e-11	2.53803e-09
ENSG00000272077.1	4.26069	8.21221e-11	2.56994e-09
ENSG00000113742.11	3.82368	8.23642e-11	2.57471e-09
ENSG00000142657.19	3.39636	8.28182e-11	2.58609e-09
ENSG00000139921.11	-2.80056	8.31442e-11	2.59345e-09
ENSG00000100221.9	-2.16498	8.386e-11	2.61294e-09
ENSG00000164169.11	2.6413	8.4749e-11	2.63778e-09
ENSG00000134574.10	-3.23794	8.50071e-11	2.64295e-09
ENSG00000139613.10	2.3634	8.53657e-11	2.65123e-09
ENSG00000213937.3	-9.65493	8.57495e-11	2.66027e-09
ENSG00000109083.12	3.01214	9.08059e-11	2.8141e-09
ENSG00000185989.10	-3.70561	9.17208e-11	2.83939e-09
ENSG00000047579.18	2.63588	9.58965e-11	2.96546e-09
ENSG00000260996.1	-6.69871	9.67824e-11	2.98964e-09
ENSG00000136122.14	-3.47324	9.74086e-11	3.00575e-09
ENSG00000172301.9	3.0657	9.77137e-11	3.01193e-09
ENSG00000111339.9	16.1223	9.89196e-11	3.04583e-09
ENSG00000126107.13	2.586	1.00887e-10	3.09769e-09
ENSG00000131845.13	3.20603	1.01016e-10	3.09769e-09
ENSG00000132274.14	4.36234	1.01021e-10	3.09769e-09
ENSG00000165807.6	-8.4253	1.01035e-10	3.09769e-09
ENSG00000256525.5	-2.93903	1.01229e-10	3.10034e-09
ENSG00000172992.10	3.15639	1.032e-10	3.1549e-09
ENSG00000179627.9	-3.62639	1.03284e-10	3.1549e-09
ENSG00000274139.1	-11.4429	1.0334e-10	3.1549e-09
ENSG00000273759.1	-4.51313	1.04719e-10	3.19361e-09
ENSG00000168961.15	4.58258	1.06289e-10	3.23805e-09
ENSG00000204178.8	2.69273	1.09409e-10	3.32879e-09
ENSG00000179362.13	-6.72517	1.09539e-10	3.32879e-09
ENSG00000205930.7	4.85859	1.09616e-10	3.32879e-09
ENSG00000272927.1	-7.65019	1.10425e-10	3.34984e-09
ENSG00000196417.11	2.79652	1.11621e-10	3.37957e-09
ENSG00000164347.16	2.68477	1.11641e-10	3.37957e-09
ENSG00000100147.12	-3.03291	1.12208e-10	3.39317e-09
ENSG00000188177.12	-2.7879	1.12975e-10	3.41276e-09
ENSG00000259062.2	-7.01814	1.13416e-10	3.4225e-09
ENSG00000140740.9	-2.54838	1.14294e-10	3.44536e-09
ENSG00000179085.7	3.1264	1.1713e-10	3.52715e-09
ENSG00000214595.10	-6.52094	1.18539e-10	3.56585e-09
ENSG00000013275.6	2.92648	1.19017e-10	3.57648e-09
ENSG00000160445.9	2.13602	1.21203e-10	3.63838e-09
ENSG00000104863.10	3.85047	1.21791e-10	3.6522e-09
ENSG00000235173.5	2.76458	1.23278e-10	3.69294e-09
ENSG00000174226.7	14.2459	1.24927e-10	3.73843e-09
ENSG00000255774.1	-14.366	1.25289e-10	3.74537e-09
ENSG00000258741.3	-5.01787	1.2883e-10	3.84721e-09
ENSG00000141526.13	-5.61071	1.30288e-10	3.88671e-09
ENSG00000154764.5	-13.5043	1.32104e-10	3.9368e-09
ENSG00000166503.7	-4.34862	1.32587e-10	3.94582e-09
ENSG00000143994.12	-5.80619	1.32681e-10	3.94582e-09
ENSG00000041880.13	-3.48522	1.40062e-10	4.16102e-09
ENSG00000111405.7	10.435	1.40325e-10	4.16452e-09
ENSG00000099834.17	-11.4762	1.41399e-10	4.19207e-09
ENSG00000130638.14	-2.38516	1.42509e-10	4.2206e-09
ENSG00000256955.2	-11.8121	1.4386e-10	4.25623e-09
ENSG00000167962.11	-2.33142	1.45396e-10	4.29727e-09
ENSG00000127990.14	-7.10202	1.45909e-10	4.30799e-09
ENSG00000160014.15	2.71958	1.46387e-10	4.31768e-09
ENSG00000132589.14	3.60654	1.47375e-10	4.34235e-09
ENSG00000164338.8	2.2787	1.48663e-10	4.37581e-09
ENSG00000273604.1	7.48174	1.53197e-10	4.50465e-09
ENSG00000112599.8	6.28541	1.56601e-10	4.60003e-09
ENSG00000187546.12	-10.2344	1.58628e-10	4.65482e-09
ENSG00000100532.10	-2.73754	1.59544e-10	4.67692e-09
ENSG00000122882.9	2.74719	1.60424e-10	4.69793e-09
ENSG00000279407.1	4.27356	1.60875e-10	4.70632e-09
ENSG00000234614.1	-5.77239	1.65271e-10	4.83002e-09
ENSG00000152778.8	4.12132	1.70589e-10	4.98036e-09
ENSG00000188266.12	-4.13946	1.70848e-10	4.98286e-09
ENSG00000176124.10	-4.37776	1.73043e-10	5.04175e-09
ENSG00000137343.16	2.956	1.76815e-10	5.14643e-09
ENSG00000153495.9	-6.5194	1.7802e-10	5.17629e-09
ENSG00000231652.2	-8.2993	1.78646e-10	5.18364e-09
ENSG00000137252.8	17.8083	1.78765e-10	5.18364e-09
ENSG00000130201.6	4.21288	1.78815e-10	5.18364e-09
ENSG00000095261.12	2.86336	1.79756e-10	5.20569e-09
ENSG00000142546.12	2.63977	1.81134e-10	5.24031e-09
ENSG00000230733.2	-4.86065	1.81446e-10	5.24405e-09
ENSG00000166704.10	3.69874	1.86088e-10	5.37135e-09
ENSG00000063127.14	7.33745	1.86225e-10	5.37135e-09
ENSG00000130724.7	2.85663	1.87765e-10	5.41035e-09
ENSG00000118900.13	-2.20693	1.9142e-10	5.51015e-09
ENSG00000137200.11	2.32633	1.92805e-10	5.54444e-09
ENSG00000213420.6	6.63435	1.93537e-10	5.55992e-09
ENSG00000259485.1	-19.8876	1.93986e-10	5.56728e-09
ENSG00000225921.5	2.40482	1.97095e-10	5.65085e-09
ENSG00000171097.12	4.29004	1.97496e-10	5.65671e-09
ENSG00000268750.5	5.96382	1.99224e-10	5.70051e-09
ENSG00000273424.1	-6.2694	2.04083e-10	5.83372e-09
ENSG00000169249.11	2.7509	2.05415e-10	5.86596e-09
ENSG00000110171.17	4.03503	2.06249e-10	5.88394e-09
ENSG00000131115.14	2.72231	2.07401e-10	5.91093e-09
ENSG00000139629.14	7.19257	2.08126e-10	5.92572e-09
ENSG00000152409.8	3.16983	2.08835e-10	5.94002e-09
ENSG00000104325.5	3.45204	2.09705e-10	5.95885e-09
ENSG00000197296.5	-3.62624	2.12306e-10	6.0268e-09
ENSG00000225285.1	-6.96611	2.18093e-10	6.18265e-09
ENSG00000277806.1	5.54883	2.18226e-10	6.18265e-09
ENSG00000143126.7	-5.67657	2.23764e-10	6.32764e-09
ENSG00000264176.1	5.60736	2.23785e-10	6.32764e-09
ENSG00000015532.8	3.26014	2.24584e-10	6.344e-09
ENSG00000111199.9	-6.2535	2.26019e-10	6.37825e-09
ENSG00000110848.7	7.1015	2.27196e-10	6.40519e-09
ENSG00000174004.5	4.02941	2.29393e-10	6.46078e-09
ENSG00000156639.10	2.18168	2.31176e-10	6.5046e-09
ENSG00000103037.10	2.64664	2.31402e-10	6.5046e-09
ENSG00000134759.12	-5.41816	2.32694e-10	6.53453e-09
ENSG00000184990.11	-2.73122	2.32953e-10	6.53543e-09
ENSG00000167800.9	19.7139	2.33299e-10	6.53874e-09
ENSG00000066248.13	-7.14663	2.37222e-10	6.63777e-09
ENSG00000259642.2	-3.92663	2.37294e-10	6.63777e-09
ENSG00000005156.10	3.17312	2.37607e-10	6.64006e-09
ENSG00000059573.7	2.92892	2.41191e-10	6.73321e-09
ENSG00000103494.11	3.0991	2.41409e-10	6.73321e-09
ENSG00000131747.13	5.69259	2.41941e-10	6.74149e-09
ENSG00000103269.12	-6.69069	2.42708e-10	6.75631e-09
ENSG00000136819.13	2.15915	2.4595e-10	6.83994e-09
ENSG00000167920.7	4.40833	2.49574e-10	6.934e-09
ENSG00000111845.4	2.99187	2.50366e-10	6.9493e-09
ENSG00000159256.11	2.49705	2.52591e-10	7.00429e-09
ENSG00000132912.11	2.1844	2.53035e-10	7.00984e-09
ENSG00000114841.16	3.17943	2.5353e-10	7.01676e-09
ENSG00000161405.15	7.98221	2.66898e-10	7.37965e-09
ENSG00000138613.12	-3.38314	2.73395e-10	7.55201e-09
ENSG00000156304.13	2.4289	2.74128e-10	7.56072e-09
ENSG00000132793.10	-3.65815	2.74236e-10	7.56072e-09
ENSG00000183647.9	3.43434	2.75372e-10	7.58474e-09
ENSG00000250538.4	20.3317	2.76584e-10	7.61084e-09
ENSG00000197713.13	-2.40948	2.76943e-10	7.6134e-09
ENSG00000254140.1	-14.2423	2.78492e-10	7.63598e-09
ENSG00000123739.9	2.90127	2.78538e-10	7.63598e-09
ENSG00000233483.2	5.88242	2.78561e-10	7.63598e-09
ENSG00000163633.9	-3.31307	2.80778e-10	7.6894e-09
ENSG00000114854.6	-10.9821	2.81694e-10	7.70715e-09
ENSG00000100385.12	8.14871	2.82487e-10	7.72149e-09
ENSG00000214708.4	7.66476	2.88326e-10	7.87361e-09
ENSG00000119421.6	2.16355	2.88703e-10	7.87641e-09
ENSG00000189419.6	-6.45628	2.90382e-10	7.91471e-09
ENSG00000237423.1	-17.734	2.94497e-10	8.01926e-09
ENSG00000130844.15	3.93957	2.97223e-10	8.08307e-09
ENSG00000089916.16	-2.31415	2.97403e-10	8.08307e-09
ENSG00000124249.6	-8.83041	2.99455e-10	8.13112e-09
ENSG00000150281.6	-6.97551	2.9988e-10	8.13353e-09
ENSG00000149948.12	-10.9093	3.00237e-10	8.13353e-09
ENSG00000183019.6	-10.5079	3.00393e-10	8.13353e-09
ENSG00000014914.18	-4.71044	3.00996e-10	8.1422e-09
ENSG00000276916.1	-7.13141	3.01535e-10	8.1491e-09
ENSG00000134001.11	-2.19975	3.01937e-10	8.15229e-09
ENSG00000226380.6	-7.80236	3.06057e-10	8.25048e-09
ENSG00000224738.1	-4.42319	3.06148e-10	8.25048e-09
ENSG00000105171.8	3.82652	3.09151e-10	8.32362e-09
ENSG00000269940.1	-3.62199	3.17287e-10	8.53467e-09
ENSG00000213523.8	2.43595	3.20047e-10	8.60085e-09
ENSG00000089050.13	3.49926	3.20516e-10	8.60541e-09
ENSG00000096384.18	2.83093	3.21082e-10	8.61254e-09
ENSG00000132823.9	-2.72041	3.23705e-10	8.67481e-09
ENSG00000204618.7	7.55894	3.2448e-10	8.68748e-09
ENSG00000108423.13	-3.76697	3.25349e-10	8.70262e-09
ENSG00000171827.9	3.55231	3.37145e-10	9.00978e-09
ENSG00000124145.6	-4.13695	3.37489e-10	9.01058e-09
ENSG00000178403.3	20.5368	3.4306e-10	9.15082e-09
ENSG00000005108.14	5.59868	3.43801e-10	9.16208e-09
ENSG00000083520.13	-2.55903	3.4435e-10	9.16819e-09
ENSG00000267366.1	-7.87517	3.46027e-10	9.20431e-09
ENSG00000173253.13	-9.062	3.46704e-10	9.2138e-09
ENSG00000198934.4	4.06567	3.47173e-10	9.21772e-09
ENSG00000167535.6	4.07528	3.49017e-10	9.25815e-09
ENSG00000232855.5	9.69235	3.55004e-10	9.40731e-09
ENSG00000260646.1	-6.47295	3.55296e-10	9.40731e-09
ENSG00000140992.17	-2.33211	3.56023e-10	9.41789e-09
ENSG00000267801.1	-5.99371	3.64662e-10	9.63097e-09
ENSG00000129566.11	-2.78777	3.64749e-10	9.63097e-09
ENSG00000260977.1	-5.75919	3.71671e-10	9.80475e-09
ENSG00000185347.16	-3.27118	3.79176e-10	9.99354e-09
ENSG00000125304.8	-2.89667	3.88677e-10	1.02346e-08
ENSG00000226251.4	-12.4806	3.89171e-10	1.02382e-08
ENSG00000169131.9	2.88077	4.00475e-10	1.05259e-08
ENSG00000251369.7	3.33825	4.0125e-10	1.05367e-08
ENSG00000123870.10	3.48253	4.04051e-10	1.06005e-08
ENSG00000167074.13	-3.87146	4.06586e-10	1.06573e-08
ENSG00000080603.15	-2.32444	4.07871e-10	1.06812e-08
ENSG00000112981.4	7.91572	4.11893e-10	1.07767e-08
ENSG00000263089.1	-6.89649	4.12636e-10	1.07817e-08
ENSG00000226791.5	8.49524	4.12832e-10	1.07817e-08
ENSG00000271993.1	-5.2826	4.18182e-10	1.09079e-08
ENSG00000065989.14	-5.95946	4.18426e-10	1.09079e-08
ENSG00000130643.7	-13.2859	4.20965e-10	1.09642e-08
ENSG00000258938.1	-5.2506	4.22008e-10	1.09814e-08
ENSG00000140153.16	-2.3117	4.30022e-10	1.11798e-08
ENSG00000133302.11	2.62482	4.30895e-10	1.11924e-08
ENSG00000177971.8	-2.4911	4.33288e-10	1.12444e-08
ENSG00000115165.8	6.62266	4.35783e-10	1.12989e-08
ENSG00000101193.7	-2.75961	4.43579e-10	1.14906e-08
ENSG00000188130.12	-5.42651	4.47974e-10	1.15941e-08
ENSG00000102174.8	8.11341	4.48841e-10	1.1606e-08
ENSG00000105698.14	2.60916	4.49369e-10	1.16092e-08
ENSG00000169570.8	3.07066	4.59303e-10	1.18552e-08
ENSG00000176401.5	3.80679	4.62108e-10	1.19169e-08
ENSG00000095370.18	3.60868	4.63335e-10	1.19378e-08
ENSG00000183092.14	-8.28773	4.65404e-10	1.19804e-08
ENSG00000251247.8	2.99458	4.69807e-10	1.20829e-08
ENSG00000198728.9	2.59656	4.70965e-10	1.21019e-08
ENSG00000101210.9	-12.5399	4.72293e-10	1.21251e-08
ENSG00000112511.16	2.34544	4.76793e-10	1.22297e-08
ENSG00000204131.7	5.38245	4.78195e-10	1.22548e-08
ENSG00000268678.1	6.19912	4.83816e-10	1.23878e-08
ENSG00000204525.13	4.27908	4.87293e-10	1.24657e-08
ENSG00000142556.17	3.48464	4.88228e-10	1.24785e-08
ENSG00000109756.7	2.54933	4.8971e-10	1.25052e-08
ENSG00000168306.11	-9.70663	4.9493e-10	1.26273e-08
ENSG00000102606.16	-2.74656	4.97253e-10	1.26753e-08
ENSG00000040275.15	2.62464	4.98277e-10	1.26902e-08
ENSG00000121022.12	2.53779	5.09783e-10	1.29634e-08
ENSG00000127903.13	8.42677	5.09906e-10	1.29634e-08
ENSG00000183569.16	10.9349	5.16005e-10	1.31068e-08
ENSG00000114739.12	-3.26709	5.17074e-10	1.31223e-08
ENSG00000204463.11	2.03862	5.19791e-10	1.31797e-08
ENSG00000087299.10	-3.13758	5.27639e-10	1.33668e-08
ENSG00000256771.2	3.10637	5.30204e-10	1.342e-08
ENSG00000157593.15	2.83537	5.34506e-10	1.3517e-08
ENSG00000224374.1	-14.3612	5.44716e-10	1.37631e-08
ENSG00000099377.12	-3.96869	5.50062e-10	1.38859e-08
ENSG00000198183.10	-26.6161	5.55606e-10	1.40136e-08
ENSG00000124713.5	9.61044	5.5829e-10	1.40676e-08
ENSG00000189410.10	-9.71763	5.58727e-10	1.40676e-08
ENSG00000120029.11	2.21932	5.60844e-10	1.41085e-08
ENSG00000231327.1	-5.3289	5.62887e-10	1.41475e-08
ENSG00000257086.1	-3.95638	5.64971e-10	1.41875e-08
ENSG00000214659.4	-9.70419	5.6766e-10	1.42426e-08
ENSG00000227482.1	-11.0423	5.74936e-10	1.44125e-08
ENSG00000176927.13	7.42969	5.77214e-10	1.4457e-08
ENSG00000164713.8	-2.56182	5.78657e-10	1.44805e-08
ENSG00000135801.8	-2.07952	5.90154e-10	1.47554e-08
ENSG00000108592.15	-2.95536	5.93902e-10	1.48362e-08
ENSG00000134884.12	-2.95875	6.16359e-10	1.53831e-08
ENSG00000273259.2	-9.91658	6.16865e-10	1.53831e-08
ENSG00000100266.16	-2.70133	6.17715e-10	1.53909e-08
ENSG00000242498.6	-4.17005	6.20816e-10	1.54548e-08
ENSG00000103310.9	19.1026	6.30118e-10	1.56727e-08
ENSG00000100902.9	-2.7283	6.34045e-10	1.57568e-08
ENSG00000140479.15	-7.55215	6.4329e-10	1.59727e-08
ENSG00000142396.9	3.2044	6.45409e-10	1.60115e-08
ENSG00000117632.19	3.42963	6.46933e-10	1.60335e-08
ENSG00000234745.8	4.77801	6.47412e-10	1.60335e-08
ENSG00000089902.9	-2.77006	6.6078e-10	1.63505e-08
ENSG00000199370.2	16.6213	6.68404e-10	1.65249e-08
ENSG00000185567.6	-7.40384	6.76204e-10	1.67034e-08
ENSG00000079112.8	-7.98885	6.85826e-10	1.69265e-08
ENSG00000102572.13	-3.02953	6.88408e-10	1.69756e-08
ENSG00000250328.4	14.2597	6.98161e-10	1.72014e-08
ENSG00000260293.2	-7.14039	7.24529e-10	1.78208e-08
ENSG00000272523.1	4.32812	7.24543e-10	1.78208e-08
ENSG00000205277.8	-9.32671	7.25866e-10	1.78381e-08
ENSG00000077721.14	2.21288	7.48812e-10	1.83862e-08
ENSG00000171490.11	-2.36135	7.6449e-10	1.87552e-08
ENSG00000237520.1	-10.6433	7.76859e-10	1.90423e-08
ENSG00000135114.11	7.55428	7.78377e-10	1.90633e-08
ENSG00000273328.4	12.0272	7.80819e-10	1.91068e-08
ENSG00000278998.1	-14.3192	7.98087e-10	1.95127e-08
ENSG00000078304.18	-2.21167	7.99813e-10	1.95383e-08
ENSG00000276445.1	6.86945	8.0422e-10	1.96293e-08
ENSG00000166847.8	-2.2984	8.08229e-10	1.97104e-08
ENSG00000140694.15	-2.06135	8.09746e-10	1.97292e-08
ENSG00000278090.1	-10.7342	8.10375e-10	1.97292e-08
ENSG00000204070.8	-2.56888	8.20448e-10	1.99575e-08
ENSG00000159885.12	3.86975	8.23336e-10	2.00108e-08
ENSG00000139826.5	-2.5144	8.29193e-10	2.01361e-08
ENSG00000156469.7	2.38228	8.33788e-10	2.02306e-08
ENSG00000196460.11	-5.32446	8.38548e-10	2.03127e-08
ENSG00000165782.9	-2.28645	8.38585e-10	2.03127e-08
ENSG00000165724.5	2.49588	8.39375e-10	2.03147e-08
ENSG00000238793.1	9.59594	8.41531e-10	2.03498e-08
ENSG00000156411.8	-2.35177	8.48726e-10	2.05065e-08
ENSG00000115290.8	16.6293	8.58113e-10	2.07014e-08
ENSG00000100399.14	-5.53138	8.58235e-10	2.07014e-08
ENSG00000178796.11	10.1881	8.63772e-10	2.08175e-08
ENSG00000025770.17	-2.5621	8.7907e-10	2.11684e-08
ENSG00000120686.10	-2.5757	8.8057e-10	2.11868e-08
ENSG00000179476.6	-2.70485	8.85546e-10	2.12887e-08
ENSG00000264968.1	8.76286	9.07307e-10	2.17936e-08
ENSG00000169180.10	-2.22273	9.09347e-10	2.18243e-08
ENSG00000156261.11	2.51107	9.10354e-10	2.18302e-08
ENSG00000100577.17	-3.31419	9.19526e-10	2.20318e-08
ENSG00000198901.12	-3.83541	9.21377e-10	2.20578e-08
ENSG00000229028.2	15.9147	9.2717e-10	2.216e-08
ENSG00000134717.16	2.22688	9.27191e-10	2.216e-08
ENSG00000080031.8	-10.4713	9.35798e-10	2.23471e-08
ENSG00000119714.9	-5.21118	9.38607e-10	2.23956e-08
ENSG00000184635.12	3.72006	9.45488e-10	2.25282e-08
ENSG00000155463.11	-2.35906	9.45732e-10	2.25282e-08
ENSG00000226363.3	9.64931	9.48737e-10	2.2581e-08
ENSG00000077150.16	3.20101	9.63396e-10	2.2911e-08
ENSG00000180815.13	7.24908	9.67716e-10	2.29947e-08
ENSG00000254404.1	14.7783	9.75352e-10	2.31569e-08
ENSG00000259429.4	-4.33161	9.82408e-10	2.33052e-08
ENSG00000263105.1	-5.86389	9.85058e-10	2.33309e-08
ENSG00000262585.1	-9.15208	9.85114e-10	2.33309e-08
ENSG00000177679.15	-6.94331	9.87022e-10	2.33568e-08
ENSG00000138185.15	2.82475	9.96709e-10	2.35666e-08
ENSG00000165794.8	-11.5187	1.00088e-09	2.36459e-08
ENSG00000198315.9	2.80374	1.00402e-09	2.37004e-08
ENSG00000185728.15	2.29299	1.01423e-09	2.39218e-08
ENSG00000056050.6	2.57207	1.01575e-09	2.39381e-08
ENSG00000215644.8	-14.4077	1.04188e-09	2.45337e-08
ENSG00000128849.10	6.44307	1.04409e-09	2.45657e-08
ENSG00000100865.13	-2.47581	1.04612e-09	2.45932e-08
ENSG00000162419.11	2.08295	1.04764e-09	2.46088e-08
ENSG00000128626.10	2.78438	1.04904e-09	2.46215e-08
ENSG00000167202.10	-2.57365	1.05357e-09	2.47076e-08
ENSG00000198883.10	20.9341	1.06509e-09	2.49576e-08
ENSG00000178226.9	-4.06749	1.07298e-09	2.51218e-08
ENSG00000175505.10	-5.74622	1.07811e-09	2.52213e-08
ENSG00000042753.10	2.46069	1.09422e-09	2.55776e-08
ENSG00000119782.12	-5.44206	1.097e-09	2.56217e-08
ENSG00000281649.1	2.67916	1.09824e-09	2.56298e-08
ENSG00000177045.7	3.59964	1.10015e-09	2.56535e-08
ENSG00000163947.10	3.78456	1.12621e-09	2.62399e-08
ENSG00000204592.8	3.34714	1.12729e-09	2.62438e-08
ENSG00000280710.1	-6.54038	1.13237e-09	2.63407e-08
ENSG00000112242.13	3.00023	1.16435e-09	2.70626e-08
ENSG00000124920.12	-7.33234	1.17161e-09	2.72094e-08
ENSG00000129437.8	16.6237	1.19551e-09	2.77421e-08
ENSG00000269793.4	11.9458	1.20766e-09	2.80014e-08
ENSG00000261505.1	-3.32796	1.21917e-09	2.82455e-08
ENSG00000123179.12	-3.1317	1.22396e-09	2.83335e-08
ENSG00000136193.15	-5.67649	1.22947e-09	2.84381e-08
ENSG00000205832.7	6.93524	1.25502e-09	2.8984e-08
ENSG00000162383.10	-7.19927	1.25509e-09	2.8984e-08
ENSG00000262482.1	-8.47227	1.26426e-09	2.91724e-08
ENSG00000183888.4	12.1538	1.26746e-09	2.92228e-08
ENSG00000261663.1	-3.49359	1.27101e-09	2.92812e-08
ENSG00000131408.12	2.16933	1.27794e-09	2.94125e-08
ENSG00000116863.10	2.18052	1.27876e-09	2.94125e-08
ENSG00000158691.13	3.69193	1.28745e-09	2.95886e-08
ENSG00000100304.12	-5.13448	1.29829e-09	2.98141e-08
ENSG00000279652.1	-6.86883	1.31817e-09	3.02464e-08
ENSG00000184319.14	-2.84135	1.32002e-09	3.02646e-08
ENSG00000105221.15	2.98554	1.33041e-09	3.04784e-08
ENSG00000223553.4	-13.4188	1.34354e-09	3.07547e-08
ENSG00000232533.1	-3.56613	1.35568e-09	3.10079e-08
ENSG00000095321.15	5.93916	1.36852e-09	3.12768e-08
ENSG00000105323.15	2.0945	1.3742e-09	3.13815e-08
ENSG00000196850.5	-2.61022	1.3841e-09	3.15826e-08
ENSG00000170276.5	-5.76988	1.41309e-09	3.22186e-08
ENSG00000148291.8	2.63491	1.41584e-09	3.22533e-08
ENSG00000180777.12	13.0582	1.41687e-09	3.22533e-08
ENSG00000168491.8	5.36526	1.42328e-09	3.23738e-08
ENSG00000231856.2	-3.74336	1.42982e-09	3.24967e-08
ENSG00000169925.15	2.47392	1.43294e-09	3.25418e-08
ENSG00000170619.9	2.32558	1.44279e-09	3.27397e-08
ENSG00000243696.4	4.40801	1.47088e-09	3.33508e-08
ENSG00000213411.2	-7.05903	1.48719e-09	3.36941e-08
ENSG00000237555.1	-11.8213	1.49054e-09	3.37219e-08
ENSG00000198093.9	4.55878	1.49077e-09	3.37219e-08
ENSG00000155034.17	-3.88712	1.51316e-09	3.42014e-08
ENSG00000262188.1	-8.80783	1.51723e-09	3.42664e-08
ENSG00000124574.13	2.45194	1.52029e-09	3.43086e-08
ENSG00000159882.11	3.00848	1.52448e-09	3.43763e-08
ENSG00000260219.2	-3.77402	1.52584e-09	3.43799e-08
ENSG00000048342.14	-3.69952	1.53013e-09	3.44494e-08
ENSG00000117266.14	-5.56932	1.54929e-09	3.48535e-08
ENSG00000165376.9	12.108	1.57413e-09	3.53846e-08
ENSG00000219928.2	-5.07533	1.57862e-09	3.54577e-08
ENSG00000119669.4	-3.23089	1.58168e-09	3.54989e-08
ENSG00000149527.16	-7.69534	1.58336e-09	3.55087e-08
ENSG00000134900.10	-2.69653	1.58468e-09	3.55106e-08
ENSG00000076382.15	3.96433	1.58641e-09	3.55218e-08
ENSG00000257621.6	-2.27177	1.59735e-09	3.57389e-08
ENSG00000094880.9	2.10135	1.5991e-09	3.57502e-08
ENSG00000279286.2	9.01347	1.63655e-09	3.65589e-08
ENSG00000277182.1	6.72573	1.65491e-09	3.69404e-08
ENSG00000278022.1	-10.1302	1.67212e-09	3.72956e-08
ENSG00000006194.9	-2.23554	1.69234e-09	3.77173e-08
ENSG00000204564.10	2.40928	1.71302e-09	3.81486e-08
ENSG00000138346.13	3.30713	1.73452e-09	3.85974e-08
ENSG00000166224.15	3.16088	1.73661e-09	3.86115e-08
ENSG00000124228.13	-2.6102	1.73833e-09	3.86115e-08
ENSG00000225950.6	-11.1578	1.73919e-09	3.86115e-08
ENSG00000197343.9	-3.62929	1.74135e-09	3.86298e-08
ENSG00000203952.8	7.65384	1.75065e-09	3.87802e-08
ENSG00000090565.14	-2.6663	1.75122e-09	3.87802e-08
ENSG00000013364.17	-3.03547	1.75218e-09	3.87802e-08
ENSG00000100311.15	-3.92102	1.76858e-09	3.9113e-08
ENSG00000130270.15	-6.61263	1.7801e-09	3.93375e-08
ENSG00000147099.18	2.36937	1.80179e-09	3.97862e-08
ENSG00000204396.9	-6.37485	1.83336e-09	4.04521e-08
ENSG00000236762.1	7.96357	1.83951e-09	4.05508e-08
ENSG00000169139.10	2.48999	1.84065e-09	4.05508e-08
ENSG00000275700.3	3.05932	1.84237e-09	4.05576e-08
ENSG00000124508.15	3.58577	1.84519e-09	4.05885e-08
ENSG00000185267.8	4.40888	1.85071e-09	4.06787e-08
ENSG00000119698.10	-14.1917	1.8553e-09	4.07486e-08
ENSG00000204310.9	2.27768	1.85795e-09	4.07756e-08
ENSG00000280132.1	-6.6559	1.87237e-09	4.10606e-08
ENSG00000169446.5	-2.41889	1.87519e-09	4.10634e-08
ENSG00000235706.6	-3.67644	1.87536e-09	4.10634e-08
ENSG00000179593.14	13.8969	1.88515e-09	4.12464e-08
ENSG00000100335.11	-1.993	1.89921e-09	4.15224e-08
ENSG00000237037.8	-2.97931	1.91182e-09	4.17665e-08
ENSG00000273002.1	-4.76262	1.91346e-09	4.17704e-08
ENSG00000171914.13	-4.04765	1.91767e-09	4.18306e-08
ENSG00000130203.8	5.11527	1.93083e-09	4.20857e-08
ENSG00000100387.8	-2.07628	1.95543e-09	4.25895e-08
ENSG00000134242.14	5.02812	1.9639e-09	4.27417e-08
ENSG00000128596.15	-5.83535	1.97593e-09	4.2971e-08
ENSG00000180185.10	-2.6229	1.99628e-09	4.33805e-08
ENSG00000074071.12	-2.14656	2.00298e-09	4.34932e-08
ENSG00000168152.11	2.57017	2.01823e-09	4.37912e-08
ENSG00000156006.4	12.3304	2.02162e-09	4.38317e-08
ENSG00000126603.7	-4.10974	2.0758e-09	4.49725e-08
ENSG00000274211.3	4.46733	2.09797e-09	4.53697e-08
ENSG00000131844.14	4.16824	2.0983e-09	4.53697e-08
ENSG00000133321.9	6.13199	2.09887e-09	4.53697e-08
ENSG00000119431.8	2.79919	2.13641e-09	4.61464e-08
ENSG00000169955.7	-2.66867	2.1412e-09	4.61884e-08
ENSG00000135363.10	3.59908	2.14157e-09	4.61884e-08
ENSG00000065717.13	-5.09923	2.14664e-09	4.62573e-08
ENSG00000165185.13	3.99243	2.14798e-09	4.62573e-08
ENSG00000135698.8	4.18957	2.15673e-09	4.64109e-08
ENSG00000204394.11	2.32304	2.16373e-09	4.65259e-08
ENSG00000128908.14	-1.93068	2.16531e-09	4.65259e-08
ENSG00000254933.1	-14.6427	2.18661e-09	4.69387e-08
ENSG00000260757.1	-9.82712	2.18779e-09	4.69387e-08
ENSG00000138131.3	-7.76222	2.19141e-09	4.69555e-08
ENSG00000170296.8	2.22655	2.19324e-09	4.69555e-08
ENSG00000133619.16	3.3378	2.19348e-09	4.69555e-08
ENSG00000168116.12	3.44993	2.19957e-09	4.70509e-08
ENSG00000259623.1	3.27619	2.20957e-09	4.72075e-08
ENSG00000232037.3	-6.1222	2.21018e-09	4.72075e-08
ENSG00000185261.12	3.75272	2.22352e-09	4.74259e-08
ENSG00000205592.12	21.6347	2.22371e-09	4.74259e-08
ENSG00000115318.10	-4.4254	2.22974e-09	4.75193e-08
ENSG00000267648.1	5.936	2.2474e-09	4.78602e-08
ENSG00000105483.15	2.70482	2.25272e-09	4.79378e-08
ENSG00000276923.1	-12.1984	2.25838e-09	4.80228e-08
ENSG00000057252.11	4.28126	2.26509e-09	4.81298e-08
ENSG00000161551.11	4.40116	2.27057e-09	4.82106e-08
ENSG00000148700.12	5.11725	2.28432e-09	4.84667e-08
ENSG00000184068.2	-3.0768	2.29461e-09	4.86492e-08
ENSG00000197978.9	-4.18145	2.34295e-09	4.96373e-08
ENSG00000198642.6	3.07908	2.35772e-09	4.99136e-08
ENSG00000181610.11	-2.50963	2.38882e-09	5.05347e-08
ENSG00000235314.1	-5.11488	2.40919e-09	5.09281e-08
ENSG00000124406.15	6.4927	2.41363e-09	5.09843e-08
ENSG00000271824.1	15.1674	2.4632e-09	5.19932e-08
ENSG00000124541.6	2.29422	2.46865e-09	5.207e-08
ENSG00000171634.15	-2.26662	2.48323e-09	5.23391e-08
ENSG00000105617.3	2.78698	2.48804e-09	5.23645e-08
ENSG00000206535.6	-4.34186	2.48808e-09	5.23645e-08
ENSG00000107099.14	4.15669	2.50747e-09	5.27339e-08
ENSG00000049768.13	5.24293	2.51883e-09	5.29342e-08
ENSG00000248278.1	5.49379	2.55787e-09	5.37153e-08
ENSG00000221968.7	-4.03088	2.56531e-09	5.38321e-08
ENSG00000102858.11	-2.22333	2.5905e-09	5.4296e-08
ENSG00000178761.13	-2.53761	2.5912e-09	5.4296e-08
ENSG00000151883.15	6.0918	2.64338e-09	5.53492e-08
ENSG00000156531.15	2.55192	2.67658e-09	5.60034e-08
ENSG00000218227.3	5.63599	2.69303e-09	5.62873e-08
ENSG00000185418.14	-3.20717	2.69585e-09	5.62873e-08
ENSG00000236467.6	9.88485	2.69602e-09	5.62873e-08
ENSG00000254420.1	-11.0348	2.70268e-09	5.6351e-08
ENSG00000250753.2	-14.7512	2.703e-09	5.6351e-08
ENSG00000126453.8	3.23692	2.71134e-09	5.6484e-08
ENSG00000171530.12	2.2549	2.72573e-09	5.67426e-08
ENSG00000226738.1	-12.2856	2.73965e-09	5.69911e-08
ENSG00000276846.1	4.85746	2.75468e-09	5.72622e-08
ENSG00000179044.14	3.16237	2.78048e-09	5.77567e-08
ENSG00000072110.12	-3.32617	2.79515e-09	5.80196e-08
ENSG00000170892.9	2.73315	2.81041e-09	5.82942e-08
ENSG00000186648.13	-7.07301	2.82189e-09	5.84589e-08
ENSG00000215271.7	-2.92506	2.82242e-09	5.84589e-08
ENSG00000010244.15	2.02823	2.8594e-09	5.91822e-08
ENSG00000197619.12	3.25486	2.92553e-09	6.05072e-08
ENSG00000114439.17	2.8402	2.93485e-09	6.06563e-08
ENSG00000186160.4	16.2103	2.94305e-09	6.07822e-08
ENSG00000255571.5	-7.60814	2.95384e-09	6.09611e-08
ENSG00000143384.11	2.92361	2.96436e-09	6.11343e-08
ENSG00000028277.19	4.70178	2.98638e-09	6.15443e-08
ENSG00000133574.8	4.0258	3.03578e-09	6.25175e-08
ENSG00000213024.9	2.20559	3.0381e-09	6.25204e-08
ENSG00000259182.4	-6.94634	3.05422e-09	6.28071e-08
ENSG00000273899.3	-2.31754	3.07364e-09	6.31614e-08
ENSG00000255306.1	-5.10047	3.08065e-09	6.32602e-08
ENSG00000196557.9	-9.37222	3.08405e-09	6.32847e-08
ENSG00000147601.12	2.47188	3.09174e-09	6.33727e-08
ENSG00000259677.1	-7.23099	3.09275e-09	6.33727e-08
ENSG00000100099.19	-2.28207	3.09799e-09	6.34349e-08
ENSG00000231711.2	-4.93967	3.10135e-09	6.34585e-08
ENSG00000169228.12	3.22801	3.12209e-09	6.38373e-08
ENSG00000232346.1	-5.44504	3.17785e-09	6.49313e-08
ENSG00000254338.1	-12.135	3.20016e-09	6.53407e-08
ENSG00000278231.1	-6.84881	3.20661e-09	6.54258e-08
ENSG00000118412.11	2.53973	3.21425e-09	6.5535e-08
ENSG00000228779.1	-6.83324	3.22183e-09	6.56432e-08
ENSG00000277767.1	-5.36908	3.23927e-09	6.58725e-08
ENSG00000147588.6	-15.3809	3.24109e-09	6.58725e-08
ENSG00000272746.1	-6.90842	3.24219e-09	6.58725e-08
ENSG00000103544.13	-2.764	3.24404e-09	6.58725e-08
ENSG00000259645.1	-8.18274	3.24601e-09	6.58725e-08
ENSG00000185559.12	25.8349	3.24685e-09	6.58725e-08
ENSG00000206503.10	4.59603	3.25351e-09	6.5961e-08
ENSG00000186765.10	-5.45186	3.2571e-09	6.59874e-08
ENSG00000264808.1	7.54942	3.28659e-09	6.65379e-08
ENSG00000085741.11	-12.5932	3.35395e-09	6.78537e-08
ENSG00000105851.9	4.66339	3.35703e-09	6.78682e-08
ENSG00000175606.9	2.35422	3.3661e-09	6.80037e-08
ENSG00000127329.13	4.11907	3.37919e-09	6.82203e-08
ENSG00000206878.1	-13.431	3.4024e-09	6.86406e-08
ENSG00000150401.13	-3.50705	3.44493e-09	6.94015e-08
ENSG00000101204.14	-17.6177	3.44495e-09	6.94015e-08
ENSG00000182141.8	2.86957	3.45395e-09	6.95341e-08
ENSG00000228053.1	-6.29489	3.46267e-09	6.96607e-08
ENSG00000134970.13	2.23533	3.47885e-09	6.99372e-08
ENSG00000160570.12	2.69636	3.48578e-09	7.00276e-08
ENSG00000213995.10	-3.00793	3.51455e-09	7.05563e-08
ENSG00000135775.12	-2.24519	3.52816e-09	7.07801e-08
ENSG00000105404.9	2.80639	3.55779e-09	7.13245e-08
ENSG00000144306.12	2.49812	3.60288e-09	7.21783e-08
ENSG00000196268.10	3.46012	3.60889e-09	7.22483e-08
ENSG00000156925.10	-18.0889	3.66373e-09	7.32881e-08
ENSG00000008083.12	3.34099	3.66594e-09	7.32881e-08
ENSG00000187187.12	3.03922	3.67424e-09	7.3403e-08
ENSG00000189212.11	-15.1035	3.74072e-09	7.46792e-08
ENSG00000245888.5	-4.61277	3.75633e-09	7.49389e-08
ENSG00000100014.18	-2.48333	3.79967e-09	7.57058e-08
ENSG00000117595.9	-4.36018	3.80005e-09	7.57058e-08
ENSG00000099204.17	4.08141	3.81216e-09	7.58946e-08
ENSG00000214174.7	-3.41858	3.82538e-09	7.61049e-08
ENSG00000100417.10	-2.67244	3.84738e-09	7.64897e-08
ENSG00000279184.1	-10.5141	3.85854e-09	7.66584e-08
ENSG00000267136.1	-7.62666	3.89303e-09	7.72902e-08
ENSG00000165646.10	8.73806	3.90116e-09	7.73982e-08
ENSG00000186409.13	3.47929	3.91536e-09	7.76262e-08
ENSG00000076344.14	-6.67446	3.9249e-09	7.77617e-08
ENSG00000249509.1	15.8261	3.94021e-09	7.80112e-08
ENSG00000197483.9	2.70604	3.98914e-09	7.89257e-08
ENSG00000026950.15	3.81268	3.9947e-09	7.89813e-08
ENSG00000267342.1	-3.98909	4.13924e-09	8.17311e-08
ENSG00000104331.7	2.55102	4.13947e-09	8.17311e-08
ENSG00000167768.4	-17.8979	4.15367e-09	8.19552e-08
ENSG00000135766.8	-3.00368	4.16129e-09	8.2049e-08
ENSG00000198805.10	-3.643	4.1911e-09	8.25802e-08
ENSG00000164332.7	2.39024	4.20825e-09	8.28613e-08
ENSG00000245662.2	-10.5795	4.23992e-09	8.34089e-08
ENSG00000103855.16	-2.77173	4.24187e-09	8.34089e-08
ENSG00000162998.4	7.96023	4.2471e-09	8.34546e-08
ENSG00000058729.9	2.07778	4.2549e-09	8.35508e-08
ENSG00000214121.4	9.26485	4.26934e-09	8.37771e-08
ENSG00000279041.1	-5.97946	4.34823e-09	8.526e-08
ENSG00000224794.1	-9.6637	4.35174e-09	8.526e-08
ENSG00000100652.4	-9.14655	4.35381e-09	8.526e-08
ENSG00000136874.9	2.3584	4.36863e-09	8.54918e-08
ENSG00000065057.6	-3.03817	4.39332e-09	8.59164e-08
ENSG00000267498.1	6.53963	4.4502e-09	8.69697e-08
ENSG00000058453.15	2.68653	4.45561e-09	8.70162e-08
ENSG00000119640.7	-2.88191	4.46999e-09	8.72377e-08
ENSG00000260954.1	-6.5847	4.53601e-09	8.84442e-08
ENSG00000100601.8	-2.30381	4.53797e-09	8.84442e-08
ENSG00000166913.11	-2.18628	4.56509e-09	8.89125e-08
ENSG00000113758.12	3.48656	4.60837e-09	8.96946e-08
ENSG00000245479.2	-7.61848	4.6544e-09	9.05292e-08
ENSG00000272345.1	3.51119	4.69759e-09	9.13073e-08
ENSG00000142192.19	3.63936	4.71413e-09	9.15669e-08
ENSG00000211669.2	14.4424	4.81985e-09	9.35086e-08
ENSG00000213246.5	-2.67741	4.8206e-09	9.35086e-08
ENSG00000278311.3	2.20179	4.84548e-09	9.39278e-08
ENSG00000132591.10	2.97043	4.92077e-09	9.53229e-08
ENSG00000263731.1	-4.27238	4.979e-09	9.63859e-08
ENSG00000182685.6	-3.85344	4.99922e-09	9.6708e-08
ENSG00000237172.3	3.82033	5.00237e-09	9.6708e-08
ENSG00000117419.13	1.96324	5.03243e-09	9.72236e-08
ENSG00000096717.10	2.54889	5.04411e-09	9.73838e-08
ENSG00000099977.12	-3.02387	5.06469e-09	9.77156e-08
ENSG00000102886.13	-7.95264	5.12396e-09	9.87927e-08
ENSG00000065978.16	2.47102	5.14437e-09	9.91197e-08
ENSG00000157680.14	6.65333	5.17875e-09	9.97153e-08
ENSG00000095539.14	4.96023	5.23535e-09	1.00737e-07
ENSG00000238098.7	-6.4716	5.24156e-09	1.00789e-07
ENSG00000180992.6	2.53009	5.24683e-09	1.00823e-07
ENSG00000198466.11	3.70936	5.2821e-09	1.01433e-07
ENSG00000272902.2	-3.94735	5.30905e-09	1.01883e-07
ENSG00000152749.7	-3.20032	5.35112e-09	1.02621e-07
ENSG00000130935.8	-2.3762	5.46118e-09	1.04662e-07
ENSG00000169740.12	2.5978	5.48778e-09	1.05102e-07
ENSG00000099960.11	-14.6875	5.50123e-09	1.05289e-07
ENSG00000267519.3	-5.20405	5.5106e-09	1.05399e-07
ENSG00000089057.13	-3.32483	5.57487e-09	1.06536e-07
ENSG00000105185.10	2.57535	5.57747e-09	1.06536e-07
ENSG00000121851.11	-2.85195	5.68028e-09	1.08427e-07
ENSG00000102554.12	-6.97336	5.69059e-09	1.08552e-07
ENSG00000226824.5	-4.98248	5.73664e-09	1.09358e-07
ENSG00000147246.8	-16.756	5.76059e-09	1.09742e-07
ENSG00000108468.13	3.1669	5.77428e-09	1.09887e-07
ENSG00000231025.1	2.73883	5.77586e-09	1.09887e-07
ENSG00000107581.11	2.19232	5.81061e-09	1.10475e-07
ENSG00000108587.13	2.50933	5.82011e-09	1.10582e-07
ENSG00000164438.5	14.929	5.83464e-09	1.10785e-07
ENSG00000152291.12	-2.27138	5.862e-09	1.11231e-07
ENSG00000157823.15	-3.08594	5.90981e-09	1.12064e-07
ENSG00000214274.8	-5.00901	5.98954e-09	1.13501e-07
ENSG00000224920.1	17.5913	6.01105e-09	1.13834e-07
ENSG00000160271.13	2.67611	6.01968e-09	1.13922e-07
ENSG00000196878.11	-7.23279	6.03097e-09	1.1406e-07
ENSG00000151151.5	3.42711	6.04406e-09	1.14233e-07
ENSG00000139746.14	-2.30688	6.07621e-09	1.14765e-07
ENSG00000164742.13	-9.23968	6.08858e-09	1.14923e-07
ENSG00000225339.3	5.11912	6.10048e-09	1.15072e-07
ENSG00000112796.8	6.72275	6.1153e-09	1.15276e-07
ENSG00000196419.11	-1.84189	6.23632e-09	1.1748e-07
ENSG00000123411.13	2.58662	6.26081e-09	1.17864e-07
ENSG00000102805.12	-2.82684	6.386e-09	1.20142e-07
ENSG00000261379.1	-9.11057	6.54064e-09	1.22971e-07
ENSG00000124257.6	-3.77163	6.56873e-09	1.23418e-07
ENSG00000092871.15	2.94126	6.58965e-09	1.2373e-07
ENSG00000104973.13	2.39768	6.6514e-09	1.24729e-07
ENSG00000267304.1	-12.0714	6.65151e-09	1.24729e-07
ENSG00000083097.13	2.61715	6.67659e-09	1.25117e-07
ENSG00000185467.7	-9.74221	6.74528e-09	1.26322e-07
ENSG00000156381.7	-3.98695	6.75069e-09	1.26341e-07
ENSG00000272626.1	13.0687	6.80408e-09	1.27258e-07
ENSG00000184207.8	-2.44591	6.83213e-09	1.27699e-07
ENSG00000174514.11	-7.32643	6.89371e-09	1.28766e-07
ENSG00000233017.2	-8.63066	6.90958e-09	1.28979e-07
ENSG00000146872.16	-2.41479	6.98871e-09	1.30329e-07
ENSG00000151445.14	-2.30407	6.99298e-09	1.30329e-07
ENSG00000108590.9	2.32255	6.9955e-09	1.30329e-07
ENSG00000068097.13	-3.48206	7.18301e-09	1.33735e-07
ENSG00000099625.11	-5.81578	7.20724e-09	1.341e-07
ENSG00000070601.8	9.95568	7.27483e-09	1.3527e-07
ENSG00000264148.1	5.9029	7.31609e-09	1.35949e-07
ENSG00000224415.1	6.34533	7.33972e-09	1.36213e-07
ENSG00000279579.2	-11.9289	7.33978e-09	1.36213e-07
ENSG00000112851.13	2.1279	7.35436e-09	1.36395e-07
ENSG00000153037.11	2.04682	7.41385e-09	1.3741e-07
ENSG00000233006.5	3.31623	7.44896e-09	1.37971e-07
ENSG00000151470.11	3.53217	7.45704e-09	1.38032e-07
ENSG00000273723.1	-4.49752	7.58489e-09	1.40308e-07
ENSG00000203684.5	-5.43274	7.59936e-09	1.40485e-07
ENSG00000119977.19	2.23403	7.644e-09	1.4122e-07
ENSG00000188599.16	-3.18114	7.66574e-09	1.4153e-07
ENSG00000226191.3	-12.3181	7.69112e-09	1.41908e-07
ENSG00000160801.12	-5.48479	7.69645e-09	1.41915e-07
ENSG00000206341.7	4.97969	7.70406e-09	1.41964e-07
ENSG00000104343.18	2.20196	7.85918e-09	1.4473e-07
ENSG00000275532.1	5.09425	7.89147e-09	1.45231e-07
ENSG00000100433.14	9.72641	7.96976e-09	1.46511e-07
ENSG00000139549.2	6.64063	7.97119e-09	1.46511e-07
ENSG00000272807.1	-3.21335	8.02073e-09	1.47327e-07
ENSG00000117877.9	2.76964	8.18195e-09	1.50192e-07
ENSG00000272872.1	-7.94608	8.20207e-09	1.50466e-07
ENSG00000205744.8	3.56043	8.23284e-09	1.50934e-07
ENSG00000258458.4	-5.34721	8.29003e-09	1.51885e-07
ENSG00000155307.16	4.22234	8.32103e-09	1.52356e-07
ENSG00000166797.9	-2.52427	8.4335e-09	1.54317e-07
ENSG00000247092.5	-3.33743	8.47966e-09	1.55063e-07
ENSG00000170348.7	-2.16808	8.51617e-09	1.55631e-07
ENSG00000143776.17	-4.00418	8.61873e-09	1.57389e-07
ENSG00000169599.11	-2.37306	8.62331e-09	1.57389e-07
ENSG00000213889.9	-6.59611	8.65769e-09	1.5776e-07
ENSG00000132481.5	-3.72787	8.65817e-09	1.5776e-07
ENSG00000122126.14	2.70055	8.66011e-09	1.5776e-07
ENSG00000103241.6	5.99001	8.77117e-09	1.59682e-07
ENSG00000137834.13	-4.60183	8.7876e-09	1.5988e-07
ENSG00000125457.12	-2.73591	8.81547e-09	1.60285e-07
ENSG00000138642.13	7.27556	8.85073e-09	1.60825e-07
ENSG00000070371.14	-5.68456	8.85726e-09	1.60842e-07
ENSG00000246548.3	-6.56202	8.86637e-09	1.60894e-07
ENSG00000259703.4	10.4407	8.87137e-09	1.60894e-07
ENSG00000188171.13	5.82426	9.01933e-09	1.63475e-07
ENSG00000184986.9	-5.19644	9.08217e-09	1.6451e-07
ENSG00000267302.4	-5.0442	9.14584e-09	1.65514e-07
ENSG00000167554.13	4.4388	9.14915e-09	1.65514e-07
ENSG00000006744.17	2.21053	9.19206e-09	1.66186e-07
ENSG00000278133.1	-2.77153	9.40594e-09	1.69946e-07
ENSG00000112685.12	4.55626	9.44862e-09	1.7061e-07
ENSG00000169594.11	-11.9087	9.51181e-09	1.71643e-07
ENSG00000107036.10	2.38113	9.5216e-09	1.71712e-07
ENSG00000047578.11	-2.45122	9.53833e-09	1.71905e-07
ENSG00000125743.9	2.20206	9.80434e-09	1.76589e-07
ENSG00000130052.12	2.92449	9.83574e-09	1.77043e-07
ENSG00000166949.14	-3.52734	9.8994e-09	1.78078e-07
ENSG00000133961.18	-2.11826	9.9231e-09	1.78392e-07
ENSG00000226648.1	-4.85074	1.01817e-08	1.82926e-07
ENSG00000268204.1	-5.84659	1.03067e-08	1.85056e-07
ENSG00000269910.1	-3.35394	1.03208e-08	1.85195e-07
ENSG00000106927.10	10.8815	1.03398e-08	1.85408e-07
ENSG00000188833.8	-9.05325	1.03456e-08	1.85408e-07
ENSG00000273451.1	-8.57798	1.03909e-08	1.86103e-07
ENSG00000095932.6	-9.2748	1.04255e-08	1.86606e-07
ENSG00000171208.8	6.46585	1.05073e-08	1.87953e-07
ENSG00000197863.7	2.60688	1.05345e-08	1.88212e-07
ENSG00000100416.11	-2.27639	1.05348e-08	1.88212e-07
ENSG00000166780.9	-6.19598	1.05898e-08	1.89076e-07
ENSG00000049883.13	2.2496	1.06227e-08	1.89546e-07
ENSG00000236617.2	5.94985	1.0762e-08	1.91912e-07
ENSG00000272243.4	14.1856	1.08e-08	1.92471e-07
ENSG00000243710.6	6.3142	1.09682e-08	1.95346e-07
ENSG00000213965.3	3.61175	1.10275e-08	1.96282e-07
ENSG00000152931.7	12.0889	1.10911e-08	1.97291e-07
ENSG00000198251.7	14.358	1.11915e-08	1.98953e-07
ENSG00000087095.11	3.37893	1.12042e-08	1.99056e-07
ENSG00000128274.14	-4.91522	1.12387e-08	1.99545e-07
ENSG00000251169.2	-8.84367	1.12788e-08	2.00134e-07
ENSG00000212237.1	-12.6448	1.15631e-08	2.05052e-07
ENSG00000250321.1	-6.12409	1.15879e-08	2.05366e-07
ENSG00000277050.1	-5.51282	1.16082e-08	2.05598e-07
ENSG00000154727.9	2.18477	1.16183e-08	2.05651e-07
ENSG00000198752.8	-2.29194	1.1709e-08	2.07105e-07
ENSG00000270882.2	-7.20135	1.17149e-08	2.07105e-07
ENSG00000128346.9	-3.83325	1.19386e-08	2.10929e-07
ENSG00000124486.11	2.16595	1.19843e-08	2.11607e-07
ENSG00000198939.6	4.15408	1.20686e-08	2.12964e-07
ENSG00000230508.1	6.44373	1.2084e-08	2.13106e-07
ENSG00000139835.12	-3.89758	1.2254e-08	2.1597e-07
ENSG00000233254.1	-5.49543	1.2267e-08	2.16068e-07
ENSG00000189060.5	-3.73058	1.22775e-08	2.16121e-07
ENSG00000095585.15	4.33324	1.23996e-08	2.18042e-07
ENSG00000270108.1	-4.20867	1.24019e-08	2.18042e-07
ENSG00000259144.2	-14.5995	1.25353e-08	2.20253e-07
ENSG00000185305.9	3.43867	1.25857e-08	2.20802e-07
ENSG00000249115.7	2.72885	1.25859e-08	2.20802e-07
ENSG00000107140.14	2.423	1.25896e-08	2.20802e-07
ENSG00000158008.8	-9.27221	1.26203e-08	2.21206e-07
ENSG00000229168.4	8.36091	1.26891e-08	2.22276e-07
ENSG00000029364.10	-2.14774	1.27144e-08	2.22583e-07
ENSG00000280020.1	6.12515	1.27782e-08	2.23564e-07
ENSG00000141519.13	4.09495	1.28602e-08	2.24862e-07
ENSG00000187535.12	-2.7707	1.28762e-08	2.25005e-07
ENSG00000185869.12	3.59538	1.29543e-08	2.26232e-07
ENSG00000226745.2	18.7121	1.30667e-08	2.28056e-07
ENSG00000280033.1	4.99213	1.32261e-08	2.30698e-07
ENSG00000176531.9	3.25863	1.33013e-08	2.31802e-07
ENSG00000012061.14	2.32558	1.33055e-08	2.31802e-07
ENSG00000089351.13	2.617	1.33726e-08	2.32773e-07
ENSG00000225986.1	7.25563	1.33775e-08	2.32773e-07
ENSG00000255545.6	14.0636	1.33984e-08	2.32996e-07
ENSG00000101182.13	-2.54983	1.35406e-08	2.35327e-07
ENSG00000068784.11	2.12896	1.3619e-08	2.36545e-07
ENSG00000199266.1	-5.84765	1.38178e-08	2.39853e-07
ENSG00000161180.9	-5.63103	1.39685e-08	2.42322e-07
ENSG00000264727.1	-8.7253	1.40363e-08	2.43352e-07
ENSG00000197172.9	-19.55	1.41353e-08	2.44921e-07
ENSG00000260872.1	-4.6205	1.42031e-08	2.45947e-07
ENSG00000120708.15	-4.69621	1.42498e-08	2.46607e-07
ENSG00000158106.11	3.57165	1.43029e-08	2.47377e-07
ENSG00000164187.6	2.70375	1.43635e-08	2.48276e-07
ENSG00000004142.10	2.65	1.43805e-08	2.48421e-07
ENSG00000142197.11	3.57212	1.46106e-08	2.52244e-07
ENSG00000161920.8	2.24233	1.46289e-08	2.52407e-07
ENSG00000181027.9	2.4904	1.46662e-08	2.52899e-07
ENSG00000167766.17	2.88768	1.46845e-08	2.53063e-07
ENSG00000273551.1	-10.043	1.47082e-08	2.53319e-07
ENSG00000249091.1	12.2208	1.47788e-08	2.54383e-07
ENSG00000124588.18	3.34866	1.48007e-08	2.54607e-07
ENSG00000145626.10	15.9048	1.488e-08	2.55818e-07
ENSG00000260081.1	4.16244	1.49632e-08	2.57094e-07
ENSG00000140396.11	2.67507	1.50368e-08	2.58205e-07
ENSG00000261207.1	-5.06875	1.506e-08	2.58449e-07
ENSG00000183571.9	-11.7983	1.5089e-08	2.58793e-07
ENSG00000131126.17	12.7432	1.5114e-08	2.59066e-07
ENSG00000143256.4	2.27956	1.5192e-08	2.60248e-07
ENSG00000214900.7	-7.14767	1.52524e-08	2.61127e-07
ENSG00000199133.2	-6.45578	1.53246e-08	2.62207e-07
ENSG00000196664.4	5.00972	1.53596e-08	2.62588e-07
ENSG00000227295.2	7.49673	1.53652e-08	2.62588e-07
ENSG00000242612.5	-3.13939	1.54609e-08	2.64068e-07
ENSG00000153485.5	-2.41332	1.56394e-08	2.66957e-07
ENSG00000213347.9	3.26945	1.56962e-08	2.67728e-07
ENSG00000100568.9	-2.12295	1.57108e-08	2.67728e-07
ENSG00000226950.5	3.53965	1.57207e-08	2.67728e-07
ENSG00000249797.1	11.957	1.57218e-08	2.67728e-07
ENSG00000133142.16	4.66061	1.57746e-08	2.68468e-07
ENSG00000262766.1	-4.01958	1.58735e-08	2.6999e-07
ENSG00000078596.9	5.7673	1.59935e-08	2.71871e-07
ENSG00000182400.13	-2.16693	1.60592e-08	2.72827e-07
ENSG00000108262.14	3.04071	1.6222e-08	2.75429e-07
ENSG00000157601.12	7.48157	1.64028e-08	2.78333e-07
ENSG00000263280.1	-5.98899	1.64609e-08	2.79156e-07
ENSG00000259426.4	-4.52443	1.6493e-08	2.79465e-07
ENSG00000100564.7	-2.42656	1.64986e-08	2.79465e-07
ENSG00000153790.10	-4.58967	1.65967e-08	2.8096e-07
ENSG00000160190.12	3.46965	1.67673e-08	2.83681e-07
ENSG00000175482.7	-3.37718	1.68822e-08	2.85376e-07
ENSG00000066557.5	2.31233	1.68918e-08	2.85376e-07
ENSG00000197603.12	2.96551	1.68973e-08	2.85376e-07
ENSG00000102158.18	2.21294	1.6928e-08	2.85726e-07
ENSG00000257604.1	-9.64695	1.70117e-08	2.86971e-07
ENSG00000268560.1	12.3051	1.7022e-08	2.86977e-07
ENSG00000253931.1	-11.6607	1.70765e-08	2.87727e-07
ENSG00000185149.5	19.4176	1.70975e-08	2.87911e-07
ENSG00000272473.1	-8.4867	1.71652e-08	2.88882e-07
ENSG00000168259.13	2.28669	1.71815e-08	2.88988e-07
ENSG00000242085.1	-4.58449	1.72879e-08	2.90606e-07
ENSG00000213853.8	-3.75401	1.747e-08	2.93322e-07
ENSG00000113615.11	2.06151	1.74742e-08	2.93322e-07
ENSG00000231010.1	-6.00758	1.74801e-08	2.93322e-07
ENSG00000258203.4	-11.3841	1.80023e-08	3.01767e-07
ENSG00000128989.9	-2.47443	1.80044e-08	3.01767e-07
ENSG00000165186.10	11.1964	1.81243e-08	3.03601e-07
ENSG00000090104.10	6.8218	1.8336e-08	3.06968e-07
ENSG00000205517.11	-7.20981	1.85364e-08	3.10143e-07
ENSG00000112992.15	3.63728	1.86989e-08	3.12678e-07
ENSG00000077254.13	2.33961	1.87778e-08	3.13816e-07
ENSG00000153363.11	-3.07171	1.88122e-08	3.14208e-07
ENSG00000011243.16	2.27139	1.8842e-08	3.14522e-07
ENSG00000088305.17	3.63674	1.88582e-08	3.1461e-07
ENSG00000226627.1	-10.6736	1.88717e-08	3.14653e-07
ENSG00000138760.7	2.53455	1.90908e-08	3.18121e-07
ENSG00000048052.20	7.64677	1.91993e-08	3.19744e-07
ENSG00000228238.1	10.2655	1.94349e-08	3.23479e-07
ENSG00000260876.4	9.31451	1.95493e-08	3.25195e-07
ENSG00000122218.13	2.00775	1.96927e-08	3.27391e-07
ENSG00000010704.17	3.85053	1.98251e-08	3.29401e-07
ENSG00000130449.5	3.33668	1.98878e-08	3.30252e-07
ENSG00000123106.9	2.81421	2.03506e-08	3.37743e-07
ENSG00000262304.1	4.77137	2.04058e-08	3.38462e-07
ENSG00000140455.15	-2.4553	2.05205e-08	3.40168e-07
ENSG00000075043.16	-16.1414	2.06203e-08	3.41492e-07
ENSG00000120709.9	2.31511	2.06241e-08	3.41492e-07
ENSG00000159147.16	2.79705	2.07527e-08	3.43424e-07
ENSG00000075673.10	-17.3227	2.08648e-08	3.4508e-07
ENSG00000260731.1	12.2439	2.09026e-08	3.45507e-07
ENSG00000108666.8	2.92028	2.10921e-08	3.48437e-07
ENSG00000162729.12	3.00103	2.11379e-08	3.48948e-07
ENSG00000170222.11	2.25446	2.11473e-08	3.48948e-07
ENSG00000221972.3	6.0069	2.12634e-08	3.50664e-07
ENSG00000198576.3	-12.2739	2.12941e-08	3.50967e-07
ENSG00000230628.1	12.7221	2.1378e-08	3.52149e-07
ENSG00000197746.12	2.67735	2.14066e-08	3.52418e-07
ENSG00000175970.8	-3.45967	2.15642e-08	3.54809e-07
ENSG00000229152.2	-3.56813	2.16745e-08	3.56419e-07
ENSG00000213762.9	3.04864	2.17578e-08	3.57584e-07
ENSG00000188021.8	2.16888	2.20046e-08	3.61434e-07
ENSG00000140527.13	-5.74395	2.22524e-08	3.65208e-07
ENSG00000161513.10	-3.66649	2.22598e-08	3.65208e-07
ENSG00000171532.4	12.0313	2.22975e-08	3.65618e-07
ENSG00000204539.3	14.3693	2.23249e-08	3.65859e-07
ENSG00000271216.1	-10.1764	2.25289e-08	3.68991e-07
ENSG00000011485.13	2.14662	2.27026e-08	3.71623e-07
ENSG00000183889.11	-5.54613	2.27793e-08	3.72667e-07
ENSG00000197302.9	-2.26661	2.29405e-08	3.75091e-07
ENSG00000203392.3	-4.43597	2.30099e-08	3.75867e-07
ENSG00000101470.8	-10.03	2.30141e-08	3.75867e-07
ENSG00000093167.16	-3.22915	2.31189e-08	3.77363e-07
ENSG00000267422.1	5.48358	2.31897e-08	3.78304e-07
ENSG00000106302.8	-11.9715	2.3299e-08	3.79872e-07
ENSG00000124659.6	2.57925	2.33439e-08	3.80388e-07
ENSG00000133265.9	2.46771	2.33972e-08	3.81041e-07
ENSG00000183291.14	-2.06864	2.36158e-08	3.84383e-07
ENSG00000099284.12	6.25279	2.37266e-08	3.85887e-07
ENSG00000235949.1	-15.3457	2.37351e-08	3.85887e-07
ENSG00000130787.12	3.34635	2.37859e-08	3.86494e-07
ENSG00000087191.11	-2.59965	2.39401e-08	3.8878e-07
ENSG00000141456.13	2.21158	2.40421e-08	3.90216e-07
ENSG00000159079.17	2.52529	2.4144e-08	3.91649e-07
ENSG00000224080.1	-6.02577	2.41727e-08	3.91893e-07
ENSG00000100926.13	-2.44191	2.42958e-08	3.93666e-07
ENSG00000132744.6	10.1555	2.44226e-08	3.95497e-07
ENSG00000008735.13	-7.10256	2.44481e-08	3.95687e-07
ENSG00000233217.1	-12.1643	2.45478e-08	3.97077e-07
ENSG00000103254.8	-2.85437	2.45831e-08	3.97424e-07
ENSG00000134955.10	5.67194	2.46256e-08	3.97887e-07
ENSG00000117450.12	2.55969	2.47554e-08	3.99759e-07
ENSG00000147434.7	8.94771	2.4866e-08	4.0132e-07
ENSG00000179023.8	13.9852	2.49904e-08	4.03102e-07
ENSG00000010165.18	-1.96226	2.50789e-08	4.04302e-07
ENSG00000172901.18	-8.13463	2.5284e-08	4.07379e-07
ENSG00000213445.7	2.80468	2.54516e-08	4.0985e-07
ENSG00000089163.4	3.7269	2.56096e-08	4.12164e-07
ENSG00000157224.14	-3.10729	2.5747e-08	4.14144e-07
ENSG00000117597.16	-2.09522	2.60672e-08	4.19059e-07
ENSG00000275542.1	-7.25821	2.61603e-08	4.2032e-07
ENSG00000229647.1	-5.62769	2.62067e-08	4.2073e-07
ENSG00000125503.11	2.30322	2.62151e-08	4.2073e-07
ENSG00000215811.5	-7.69011	2.62571e-08	4.21169e-07
ENSG00000176678.5	-5.44845	2.64834e-08	4.24562e-07
ENSG00000173530.5	-5.56528	2.69273e-08	4.31438e-07
ENSG00000043462.10	3.58553	2.69429e-08	4.31447e-07
ENSG00000076928.16	2.34477	2.71112e-08	4.33901e-07
ENSG00000109079.8	2.61051	2.71321e-08	4.33904e-07
ENSG00000152359.13	2.17567	2.71588e-08	4.33904e-07
ENSG00000129245.10	2.29	2.71723e-08	4.33904e-07
ENSG00000108187.14	3.44775	2.71855e-08	4.33904e-07
ENSG00000071564.13	2.33848	2.7187e-08	4.33904e-07
ENSG00000101161.7	-2.66789	2.72193e-08	4.34178e-07
ENSG00000258791.6	-10.4303	2.7266e-08	4.34682e-07
ENSG00000198589.9	2.66619	2.79423e-08	4.45216e-07
ENSG00000175073.7	2.39663	2.81756e-08	4.48686e-07
ENSG00000187954.11	2.18854	2.82868e-08	4.50206e-07
ENSG00000177692.10	3.36338	2.85071e-08	4.53462e-07
ENSG00000100764.12	-2.1783	2.85722e-08	4.54245e-07
ENSG00000152433.13	3.33344	2.86096e-08	4.54589e-07
ENSG00000168702.15	-17.5336	2.90541e-08	4.61397e-07
ENSG00000272081.1	3.74106	2.90753e-08	4.61479e-07
ENSG00000151466.10	2.35505	2.946e-08	4.67326e-07
ENSG00000179526.15	2.12218	2.95461e-08	4.68433e-07
ENSG00000101353.13	-3.67815	2.95747e-08	4.68628e-07
ENSG00000258929.5	-6.21086	2.98181e-08	4.72223e-07
ENSG00000125531.6	-7.19584	3.011e-08	4.76585e-07
ENSG00000167085.10	3.02787	3.02439e-08	4.7844e-07
ENSG00000268864.3	18.3679	3.03751e-08	4.80251e-07
ENSG00000119703.13	-3.49761	3.03981e-08	4.80351e-07
ENSG00000082074.14	4.52493	3.04404e-08	4.80754e-07
ENSG00000128285.4	-10.2686	3.06642e-08	4.84023e-07
ENSG00000132792.17	-2.37911	3.06811e-08	4.84024e-07
ENSG00000213973.7	10.1449	3.07457e-08	4.84777e-07
ENSG00000133561.14	3.86699	3.10948e-08	4.90012e-07
ENSG00000007376.6	-2.15997	3.14128e-08	4.94752e-07
ENSG00000213866.3	3.04949	3.16329e-08	4.97945e-07
ENSG00000144579.6	-2.01068	3.18058e-08	5.00393e-07
ENSG00000102743.13	-2.97475	3.19248e-08	5.0199e-07
ENSG00000168256.16	2.33136	3.19987e-08	5.02877e-07
ENSG00000174365.18	-3.18473	3.20815e-08	5.03902e-07
ENSG00000164404.7	11.212	3.23853e-08	5.08395e-07
ENSG00000242571.1	-5.41502	3.24789e-08	5.09587e-07
ENSG00000238045.8	-2.65457	3.26104e-08	5.11371e-07
ENSG00000126215.12	-2.62673	3.27383e-08	5.13096e-07
ENSG00000269397.1	5.49649	3.28693e-08	5.14868e-07
ENSG00000101076.15	-12.417	3.2946e-08	5.15789e-07
ENSG00000046889.17	4.4085	3.30527e-08	5.17102e-07
ENSG00000157077.13	3.51012	3.30659e-08	5.17102e-07
ENSG00000163104.16	2.09711	3.32167e-08	5.19177e-07
ENSG00000141540.9	4.74047	3.35538e-08	5.24162e-07
ENSG00000186787.7	3.02036	3.36975e-08	5.2612e-07
ENSG00000213976.4	4.94491	3.40624e-08	5.3153e-07
ENSG00000240898.1	-3.57626	3.44522e-08	5.37101e-07
ENSG00000198440.8	3.89118	3.44569e-08	5.37101e-07
ENSG00000267748.4	8.37738	3.45124e-08	5.37675e-07
ENSG00000167881.13	-2.08991	3.45487e-08	5.37948e-07
ENSG00000157985.16	-3.07586	3.46042e-08	5.38521e-07
ENSG00000012171.16	-7.16923	3.46532e-08	5.38798e-07
ENSG00000178741.10	-2.22031	3.46595e-08	5.38798e-07
ENSG00000128656.12	4.00621	3.46901e-08	5.38982e-07
ENSG00000180190.10	6.16978	3.50656e-08	5.44521e-07
ENSG00000080839.10	-3.04468	3.58824e-08	5.56904e-07
ENSG00000244041.6	3.23326	3.5954e-08	5.57715e-07
ENSG00000166428.11	5.48327	3.62673e-08	5.62052e-07
ENSG00000142039.3	2.199	3.6278e-08	5.62052e-07
ENSG00000184619.3	3.62591	3.62923e-08	5.62052e-07
ENSG00000239470.3	-5.08139	3.63386e-08	5.62418e-07
ENSG00000119917.12	6.02672	3.63552e-08	5.62418e-07
ENSG00000130997.15	4.60249	3.6435e-08	5.63067e-07
ENSG00000154582.15	1.92198	3.64363e-08	5.63067e-07
ENSG00000204227.4	2.0065	3.65223e-08	5.64092e-07
ENSG00000165953.8	-12.817	3.70954e-08	5.72636e-07
ENSG00000181315.9	2.53245	3.71958e-08	5.73878e-07
ENSG00000138757.13	2.3089	3.73146e-08	5.75402e-07
ENSG00000165501.15	-2.53873	3.76353e-08	5.80035e-07
ENSG00000167114.11	2.62994	3.79944e-08	5.85256e-07
ENSG00000083844.9	2.52777	3.90043e-08	6.00491e-07
ENSG00000129518.7	-2.13368	3.9052e-08	6.00904e-07
ENSG00000106327.11	-7.55344	3.91445e-08	6.02004e-07
ENSG00000244040.4	7.53734	3.95955e-08	6.08615e-07
ENSG00000229638.1	-4.54871	3.96847e-08	6.09659e-07
ENSG00000169221.12	-1.88061	3.97971e-08	6.11059e-07
ENSG00000119285.9	-2.10158	3.99306e-08	6.12782e-07
ENSG00000119720.16	-2.07956	4.02091e-08	6.16725e-07
ENSG00000176842.13	3.85346	4.04313e-08	6.19803e-07
ENSG00000166484.18	2.75972	4.08424e-08	6.2577e-07
ENSG00000058085.13	-8.08216	4.1033e-08	6.28357e-07
ENSG00000126351.11	4.12078	4.10568e-08	6.28386e-07
ENSG00000271259.1	-5.38915	4.12731e-08	6.31361e-07
ENSG00000239322.1	-9.22352	4.13634e-08	6.32405e-07
ENSG00000272031.2	-5.62916	4.15795e-08	6.3537e-07
ENSG00000170088.12	2.6009	4.16708e-08	6.36427e-07
ENSG00000065060.15	2.44592	4.18577e-08	6.38942e-07
ENSG00000227014.4	-5.85237	4.2365e-08	6.46342e-07
ENSG00000139200.12	-9.45133	4.25447e-08	6.4874e-07
ENSG00000243147.6	-2.08059	4.26596e-08	6.50146e-07
ENSG00000228793.1	12.8403	4.31844e-08	6.57795e-07
ENSG00000257103.7	2.19876	4.37789e-08	6.66498e-07
ENSG00000083168.8	3.57194	4.38727e-08	6.66766e-07
ENSG00000256148.1	13.8172	4.38741e-08	6.66766e-07
ENSG00000258388.6	2.80832	4.38753e-08	6.66766e-07
ENSG00000131374.13	-2.28532	4.38894e-08	6.66766e-07
ENSG00000279413.1	3.59943	4.40071e-08	6.67878e-07
ENSG00000012048.18	4.12494	4.40091e-08	6.67878e-07
ENSG00000172650.11	4.40592	4.41264e-08	6.69304e-07
ENSG00000243550.2	-10.9017	4.46601e-08	6.77043e-07
ENSG00000268366.1	6.11433	4.51058e-08	6.83438e-07
ENSG00000196337.9	-8.35406	4.514e-08	6.83596e-07
ENSG00000241978.8	5.99871	4.54648e-08	6.88153e-07
ENSG00000176473.12	-2.31282	4.58177e-08	6.92754e-07
ENSG00000197813.5	6.44276	4.58391e-08	6.92754e-07
ENSG00000271646.1	3.43354	4.58412e-08	6.92754e-07
ENSG00000180211.5	5.46862	4.60361e-08	6.95335e-07
ENSG00000204569.8	2.1899	4.61228e-08	6.96187e-07
ENSG00000125611.14	-2.39857	4.61411e-08	6.96187e-07
ENSG00000256913.1	7.37541	4.63399e-08	6.9882e-07
ENSG00000185722.15	1.89949	4.64888e-08	7.0066e-07
ENSG00000128917.6	3.80221	4.65106e-08	7.0066e-07
ENSG00000180113.14	5.75896	4.66366e-08	7.02188e-07
ENSG00000133983.13	-2.0687	4.68052e-08	7.04358e-07
ENSG00000110700.5	-2.23303	4.68856e-08	7.05198e-07
ENSG00000187244.9	4.25925	4.69703e-08	7.06104e-07
ENSG00000044446.10	2.52779	4.74036e-08	7.12245e-07
ENSG00000176177.9	-8.24244	4.79551e-08	7.20154e-07
ENSG00000124225.14	-4.52558	4.82086e-08	7.23582e-07
ENSG00000260425.1	-4.61195	4.83961e-08	7.26017e-07
ENSG00000137203.9	4.29427	4.87566e-08	7.31044e-07
ENSG00000163795.12	2.32811	4.88677e-08	7.32328e-07
ENSG00000174564.11	-6.83734	4.90421e-08	7.34558e-07
ENSG00000100483.12	-2.49465	4.90747e-08	7.34662e-07
ENSG00000159915.11	4.62973	4.93064e-08	7.37747e-07
ENSG00000177042.13	3.02951	4.93489e-08	7.37998e-07
ENSG00000144015.4	14.2971	4.94583e-08	7.3925e-07
ENSG00000170365.8	3.15911	4.97066e-08	7.42575e-07
ENSG00000224679.1	14.2787	4.98372e-08	7.4414e-07
ENSG00000279296.1	6.62471	4.99662e-08	7.45677e-07
ENSG00000101220.16	-3.18128	5.01963e-08	7.48722e-07
ENSG00000196132.10	-10.7006	5.04482e-08	7.52089e-07
ENSG00000170832.11	-3.58502	5.06862e-08	7.55246e-07
ENSG00000237296.8	-4.34808	5.10278e-08	7.59941e-07
ENSG00000167635.10	2.24289	5.10644e-08	7.60093e-07
ENSG00000276096.1	-6.40892	5.12136e-08	7.61919e-07
ENSG00000101335.8	-3.91237	5.18126e-08	7.70431e-07
ENSG00000102879.14	4.26741	5.20647e-08	7.7378e-07
ENSG00000235621.7	-12.4533	5.2371e-08	7.77929e-07
ENSG00000272940.1	-5.94188	5.24837e-08	7.792e-07
ENSG00000131051.19	-1.91271	5.28764e-08	7.84625e-07
ENSG00000173542.7	3.00585	5.32113e-08	7.89187e-07
ENSG00000120685.18	-2.5391	5.32707e-08	7.8966e-07
ENSG00000121406.7	3.94135	5.34581e-08	7.92029e-07
ENSG00000142065.12	2.42155	5.42652e-08	8.03573e-07
ENSG00000167543.14	3.08136	5.44204e-08	8.05456e-07
ENSG00000225826.1	-11.4443	5.44963e-08	8.06164e-07
ENSG00000167815.10	2.66402	5.47911e-08	8.10107e-07
ENSG00000216895.7	-3.08587	5.54511e-08	8.19104e-07
ENSG00000115839.16	2.19564	5.54566e-08	8.19104e-07
ENSG00000237877.5	-4.15504	5.56499e-08	8.21536e-07
ENSG00000106683.13	2.41682	5.57369e-08	8.22398e-07
ENSG00000141295.12	3.21659	5.60052e-08	8.25933e-07
ENSG00000187689.8	14.5398	5.62187e-08	8.28656e-07
ENSG00000050030.12	7.65947	5.63015e-08	8.29451e-07
ENSG00000235584.2	10.1381	5.64088e-08	8.30606e-07
ENSG00000253768.1	12.7618	5.67245e-08	8.34827e-07
ENSG00000278965.1	10.2538	5.71395e-08	8.40504e-07
ENSG00000236272.1	-14.1481	5.71897e-08	8.40811e-07
ENSG00000204335.3	12.3777	5.73897e-08	8.4332e-07
ENSG00000148834.11	2.12036	5.75902e-08	8.45834e-07
ENSG00000160471.11	-10.4658	5.8131e-08	8.53341e-07
ENSG00000065518.7	2.38295	5.85142e-08	8.58528e-07
ENSG00000101452.13	-2.24807	5.86349e-08	8.5947e-07
ENSG00000087995.14	-2.38558	5.86383e-08	8.5947e-07
ENSG00000085563.13	5.25864	5.89275e-08	8.63268e-07
ENSG00000266830.1	11.4529	5.90909e-08	8.65221e-07
ENSG00000113532.11	3.23058	5.97879e-08	8.74981e-07
ENSG00000141232.4	3.9059	6.01872e-08	8.80375e-07
ENSG00000133026.11	3.17633	6.02403e-08	8.80524e-07
ENSG00000184887.12	-2.39072	6.02587e-08	8.80524e-07
ENSG00000269246.1	5.51327	6.0293e-08	8.80578e-07
ENSG00000164144.13	2.22204	6.05223e-08	8.83477e-07
ENSG00000176593.6	4.09664	6.08535e-08	8.87861e-07
ENSG00000173915.11	2.09747	6.122e-08	8.92755e-07
ENSG00000105607.11	2.67482	6.16117e-08	8.98012e-07
ENSG00000139793.17	-3.59116	6.18881e-08	9.01583e-07
ENSG00000092036.15	-2.54911	6.19634e-08	9.02222e-07
ENSG00000167759.11	16.3806	6.25906e-08	9.10893e-07
ENSG00000136152.13	-2.34403	6.26669e-08	9.11541e-07
ENSG00000164902.12	1.93532	6.30013e-08	9.15942e-07
ENSG00000147059.8	-5.32417	6.31719e-08	9.17958e-07
ENSG00000104218.12	2.78878	6.32522e-08	9.18455e-07
ENSG00000101191.15	-2.20343	6.32701e-08	9.18455e-07
ENSG00000271452.1	3.28182	6.33445e-08	9.18812e-07
ENSG00000187775.15	-5.87906	6.33586e-08	9.18812e-07
ENSG00000175906.4	5.47438	6.34232e-08	9.18992e-07
ENSG00000241157.1	-8.04089	6.3435e-08	9.18992e-07
ENSG00000254510.1	-7.59559	6.34685e-08	9.19014e-07
ENSG00000088205.11	-1.88156	6.35159e-08	9.19236e-07
ENSG00000278918.1	5.48595	6.36559e-08	9.20799e-07
ENSG00000269985.1	7.13799	6.39299e-08	9.24297e-07
ENSG00000048392.10	2.68361	6.40055e-08	9.24924e-07
ENSG00000137710.13	2.84905	6.40506e-08	9.25111e-07
ENSG00000116670.13	2.8511	6.41997e-08	9.26798e-07
ENSG00000167799.8	5.76808	6.42583e-08	9.27178e-07
ENSG00000069943.8	-2.40376	6.49682e-08	9.36704e-07
ENSG00000138777.18	2.43683	6.49837e-08	9.36704e-07
ENSG00000184330.10	-23.3874	6.60969e-08	9.52272e-07
ENSG00000280160.1	-3.96829	6.66293e-08	9.59462e-07
ENSG00000105202.6	2.71019	6.67114e-08	9.60163e-07
ENSG00000258798.1	-6.76005	6.80814e-08	9.7939e-07
ENSG00000178460.16	5.3262	6.83726e-08	9.83086e-07
ENSG00000278995.1	-6.19971	6.84256e-08	9.83357e-07
[truncated: 26,729 more rows]

## Sheet: COAD
genes	logFC	PValue	FDR
ENSG00000156467.8	3.91983	6.71506e-36	1.99437e-31
ENSG00000154582.15	3.28842	1.01348e-32	1.50502e-28
ENSG00000236618.2	-7.33487	3.63599e-32	3.59963e-28
ENSG00000196313.10	-3.77193	2.26639e-31	1.68279e-27
ENSG00000178209.13	5.37812	8.17635e-30	4.85675e-26
ENSG00000087128.8	34.7862	4.94009e-29	2.44534e-25
ENSG00000108963.16	-4.20792	2.68767e-26	1.14034e-22
ENSG00000220205.7	-4.36905	5.11128e-26	1.84845e-22
ENSG00000179409.9	-4.1553	5.60138e-26	1.84845e-22
ENSG00000164919.9	3.94534	7.07459e-26	2.10115e-22
ENSG00000123124.12	3.77273	2.22929e-24	6.01908e-21
ENSG00000186834.3	4.17905	3.42552e-24	8.47815e-21
ENSG00000104517.11	3.25778	4.40452e-24	1.00626e-20
ENSG00000174231.15	-3.4976	6.62435e-24	1.40531e-20
ENSG00000274735.1	-32.6442	1.27342e-23	2.52138e-20
ENSG00000137868.17	13.9074	1.49297e-23	2.77132e-20
ENSG00000071054.14	4.31316	1.96481e-23	3.20406e-20
ENSG00000272391.4	-3.13535	2.04601e-23	3.20406e-20
ENSG00000188549.11	8.49599	2.04973e-23	3.20406e-20
ENSG00000105011.7	-4.35007	6.32223e-23	9.38851e-20
ENSG00000075303.11	-3.87549	1.09115e-22	1.54319e-19
ENSG00000103888.14	9.93096	1.4646e-22	1.97721e-19
ENSG00000064195.7	21.6699	1.99434e-22	2.5753e-19
ENSG00000261236.4	3.37916	2.65695e-22	3.2517e-19
ENSG00000186081.10	29.7157	2.73712e-22	3.2517e-19
ENSG00000185803.7	3.87506	4.43572e-22	5.06695e-19
ENSG00000177602.5	-4.22807	6.2312e-22	6.85432e-19
ENSG00000146263.10	-3.58221	7.61223e-22	8.07441e-19
ENSG00000167699.12	-3.5335	8.18599e-22	8.38358e-19
ENSG00000095739.10	12.4476	9.90879e-22	9.8097e-19
ENSG00000115221.9	6.75576	1.43446e-21	1.3743e-18
ENSG00000004975.10	-3.58866	1.69963e-21	1.53032e-18
ENSG00000217165.1	-5.09329	1.70035e-21	1.53032e-18
ENSG00000163207.6	30.8438	2.10871e-21	1.84202e-18
ENSG00000163736.3	35.5199	2.19162e-21	1.85975e-18
ENSG00000203783.4	33.1064	2.74055e-21	2.26095e-18
ENSG00000119013.7	2.84839	4.17095e-21	3.34803e-18
ENSG00000102098.16	-9.32737	5.62299e-21	4.39481e-18
ENSG00000197859.8	8.04523	7.33946e-21	5.57691e-18
ENSG00000217236.1	31.7264	7.51099e-21	5.57691e-18
ENSG00000139211.6	8.08773	9.30602e-21	6.74119e-18
ENSG00000179526.15	3.28221	1.05492e-20	7.45976e-18
ENSG00000147894.13	-3.98637	2.18603e-20	1.50988e-17
ENSG00000100031.17	10.909	3.05923e-20	2.06498e-17
ENSG00000179950.12	2.93663	3.62563e-20	2.39292e-17
ENSG00000185269.10	22.2103	4.72207e-20	3.04881e-17
ENSG00000179859.7	-5.03678	4.96261e-20	3.13595e-17
ENSG00000179029.13	-4.50198	6.25617e-20	3.87101e-17
ENSG00000167513.7	-4.30368	8.75879e-20	5.23322e-17
ENSG00000269416.4	-8.71872	8.81013e-20	5.23322e-17
ENSG00000221829.8	-3.49207	9.06199e-20	5.27728e-17
ENSG00000164985.13	-3.71711	1.07635e-19	6.14762e-17
ENSG00000164934.12	2.97439	1.64341e-19	9.08875e-17
ENSG00000140522.10	20.0174	1.66325e-19	9.08875e-17
ENSG00000178966.14	-3.73847	1.68635e-19	9.08875e-17
ENSG00000178896.6	3.31979	1.7137e-19	9.08875e-17
ENSG00000101911.11	-3.59653	1.79582e-19	9.26474e-17
ENSG00000102977.12	-3.2827	1.80928e-19	9.26474e-17
ENSG00000141499.15	-3.16042	2.20959e-19	1.11229e-16
ENSG00000164823.8	3.07314	2.35906e-19	1.16773e-16
ENSG00000163191.5	3.82467	3.24927e-19	1.58202e-16
ENSG00000149115.12	3.28204	4.40203e-19	2.08382e-16
ENSG00000164944.10	2.63073	4.42023e-19	2.08382e-16
ENSG00000178921.12	-3.25117	4.57257e-19	2.12196e-16
ENSG00000131037.13	5.27228	4.93482e-19	2.22858e-16
ENSG00000259264.4	16.1757	4.99259e-19	2.22858e-16
ENSG00000137877.9	10.6304	5.02743e-19	2.22858e-16
ENSG00000105364.12	-2.72672	1.11201e-18	4.79615e-16
ENSG00000205420.9	24.6672	1.12017e-18	4.79615e-16
ENSG00000281649.1	-3.13038	1.14626e-18	4.79615e-16
ENSG00000064692.17	12.0317	1.14655e-18	4.79615e-16
ENSG00000172551.9	24.3843	1.23662e-18	5.10106e-16
ENSG00000157212.17	-2.73878	1.50037e-18	6.10423e-16
ENSG00000161921.13	-4.6174	1.58266e-18	6.35203e-16
ENSG00000164292.11	7.69404	1.6374e-18	6.48411e-16
ENSG00000133119.11	-3.78241	1.77755e-18	6.94646e-16
ENSG00000101888.10	-4.15462	3.07184e-18	1.15352e-15
ENSG00000167840.12	-4.37964	3.07359e-18	1.15352e-15
ENSG00000108953.15	-3.20167	3.07615e-18	1.15352e-15
ENSG00000006634.6	-3.1837	3.10713e-18	1.15352e-15
ENSG00000167842.14	-3.11204	4.32715e-18	1.58662e-15
ENSG00000203499.9	5.22101	4.56607e-18	1.65381e-15
ENSG00000066777.7	3.12174	4.65835e-18	1.6669e-15
ENSG00000092036.15	-3.60573	6.23535e-18	2.20464e-15
ENSG00000095209.10	-5.16963	6.43264e-18	2.23216e-15
ENSG00000162344.3	23.3003	6.4635e-18	2.23216e-15
ENSG00000104412.6	2.92606	6.88246e-18	2.34953e-15
ENSG00000108474.15	-3.80328	6.98576e-18	2.3577e-15
ENSG00000081377.15	-4.48353	7.10856e-18	2.37218e-15
ENSG00000196388.7	-4.90091	7.2577e-18	2.39504e-15
ENSG00000133627.16	-3.62953	1.0614e-17	3.46414e-15
ENSG00000140807.5	11.6517	1.22947e-17	3.96904e-15
ENSG00000170037.12	-2.94141	1.26481e-17	4.03925e-15
ENSG00000251562.6	6.37128	1.55147e-17	4.90199e-15
ENSG00000155324.8	4.07189	1.57997e-17	4.93948e-15
ENSG00000100557.8	22.831	3.29348e-17	1.01892e-14
ENSG00000219545.8	-3.37253	3.39834e-17	1.04052e-14
ENSG00000131899.9	-3.50779	3.56013e-17	1.07894e-14
ENSG00000147684.6	2.94507	4.56624e-17	1.36987e-14
ENSG00000058085.13	6.18672	4.85765e-17	1.44272e-14
ENSG00000127603.22	3.44582	5.25453e-17	1.54514e-14
ENSG00000124225.14	7.41872	5.74054e-17	1.67151e-14
ENSG00000119711.11	-4.19726	6.34636e-17	1.82997e-14
ENSG00000164683.15	5.2986	7.05591e-17	2.0143e-14
ENSG00000129195.14	-5.10733	7.12126e-17	2.0143e-14
ENSG00000175643.8	-4.73409	7.46229e-17	2.05602e-14
ENSG00000168672.3	4.10504	7.46794e-17	2.05602e-14
ENSG00000182325.9	4.44659	7.47644e-17	2.05602e-14
ENSG00000163216.6	22.6797	8.58061e-17	2.33802e-14
ENSG00000062582.12	-3.77717	9.80104e-17	2.64628e-14
ENSG00000161847.12	-2.69192	1.29996e-16	3.47826e-14
ENSG00000147677.9	2.74392	1.51565e-16	4.01204e-14
ENSG00000132688.10	6.58662	1.53798e-16	4.01204e-14
ENSG00000094796.4	29.3377	1.53998e-16	4.01204e-14
ENSG00000132383.10	-2.8101	1.55854e-16	4.0251e-14
ENSG00000137310.10	-3.92495	1.57672e-16	4.03696e-14
ENSG00000141030.11	-2.75109	1.59402e-16	4.04636e-14
ENSG00000259171.1	-9.39971	1.86586e-16	4.69627e-14
ENSG00000198876.11	-2.68756	2.04839e-16	5.11238e-14
ENSG00000261092.1	22.9449	2.40251e-16	5.94622e-14
ENSG00000186832.7	17.5244	3.00477e-16	7.33412e-14
ENSG00000188372.13	-5.95476	3.01267e-16	7.33412e-14
ENSG00000261175.4	18.5721	3.19619e-16	7.71763e-14
ENSG00000131686.13	22.3349	3.67855e-16	8.81073e-14
ENSG00000139289.12	6.41504	3.91008e-16	9.29034e-14
ENSG00000278909.1	13.2775	4.33008e-16	1.02066e-13
ENSG00000127804.11	-2.93643	4.55076e-16	1.05953e-13
ENSG00000140688.15	-2.70263	4.56634e-16	1.05953e-13
ENSG00000163807.5	-2.90968	4.72762e-16	1.08845e-13
ENSG00000060971.16	3.44599	5.76579e-16	1.31726e-13
ENSG00000134258.15	19.0094	6.46461e-16	1.46564e-13
ENSG00000125648.13	-4.26068	6.57251e-16	1.47882e-13
ENSG00000155066.14	11.6478	7.35679e-16	1.64283e-13
ENSG00000169682.16	-3.64128	8.56348e-16	1.89802e-13
ENSG00000176771.14	9.48795	8.67873e-16	1.90932e-13
ENSG00000081248.9	16.6666	9.47689e-16	2.06959e-13
ENSG00000171861.9	-3.31424	9.87311e-16	2.14037e-13
ENSG00000255121.2	-6.14367	1.10149e-15	2.37059e-13
ENSG00000102547.17	8.27869	1.13036e-15	2.41522e-13
ENSG00000067225.16	3.22255	1.15554e-15	2.4514e-13
ENSG00000210144.1	10.2962	1.68211e-15	3.54316e-13
ENSG00000008441.15	-3.66428	1.81512e-15	3.75858e-13
ENSG00000136824.17	-3.08316	1.82273e-15	3.75858e-13
ENSG00000146281.5	-5.78174	1.83618e-15	3.75858e-13
ENSG00000166173.10	6.83657	1.85632e-15	3.75858e-13
ENSG00000279786.1	11.5233	1.85636e-15	3.75858e-13
ENSG00000164898.11	-3.94672	1.86031e-15	3.75858e-13
ENSG00000230638.4	11.5252	1.90811e-15	3.82912e-13
ENSG00000167656.4	22.6718	2.01768e-15	4.02182e-13
ENSG00000179403.11	5.13917	2.12739e-15	4.21223e-13
ENSG00000265597.1	11.2095	2.47256e-15	4.86324e-13
ENSG00000100665.10	16.7325	2.56319e-15	5.00833e-13
ENSG00000134775.14	8.62134	2.6847e-15	5.21148e-13
ENSG00000186716.18	2.84876	2.79144e-15	5.38349e-13
ENSG00000163209.13	21.8114	2.82905e-15	5.42083e-13
ENSG00000115596.3	15.4702	3.12095e-15	5.94181e-13
ENSG00000135185.10	-3.60731	3.48344e-15	6.58969e-13
ENSG00000186895.2	22.7975	3.6999e-15	6.95487e-13
ENSG00000141034.8	-3.218	3.87462e-15	7.23751e-13
ENSG00000154429.9	-3.32126	4.04198e-15	7.50293e-13
ENSG00000206557.5	20.7997	4.22267e-15	7.78965e-13
ENSG00000125968.8	8.65788	4.30137e-15	7.88584e-13
ENSG00000175416.11	3.4428	5.0989e-15	9.29063e-13
ENSG00000164941.12	2.84499	5.21026e-15	9.43565e-13
ENSG00000196584.2	-3.50161	5.30422e-15	9.54759e-13
ENSG00000093010.10	3.44172	5.48756e-15	9.8181e-13
ENSG00000141503.14	-2.79253	5.86094e-15	1.04234e-12
ENSG00000114115.8	11.7284	5.91627e-15	1.04591e-12
ENSG00000087301.7	-3.93682	6.11887e-15	1.07533e-12
ENSG00000168874.11	10.4255	6.15772e-15	1.07579e-12
ENSG00000166508.16	-2.89913	6.31302e-15	1.09647e-12
ENSG00000141026.5	-2.5973	6.36555e-15	1.09917e-12
ENSG00000171316.10	2.87072	6.97341e-15	1.19717e-12
ENSG00000138623.8	6.98782	7.04408e-15	1.20235e-12
ENSG00000178999.11	-3.74198	7.97918e-15	1.35418e-12
ENSG00000186532.10	-3.08635	8.04426e-15	1.35747e-12
ENSG00000143369.13	6.333	8.09094e-15	1.35763e-12
ENSG00000165490.11	-3.30097	8.20644e-15	1.36928e-12
ENSG00000148019.11	-2.74072	8.34965e-15	1.38193e-12
ENSG00000106299.7	-2.97715	8.37531e-15	1.38193e-12
ENSG00000223392.1	16.6404	8.79144e-15	1.44257e-12
ENSG00000148229.11	-2.67935	8.93758e-15	1.45207e-12
ENSG00000124795.13	-3.03211	9.0089e-15	1.45207e-12
ENSG00000198774.4	10.0489	9.02879e-15	1.45207e-12
ENSG00000235944.6	-4.80492	9.04489e-15	1.45207e-12
ENSG00000241794.1	21.4995	9.75286e-15	1.55731e-12
ENSG00000261455.1	-4.79629	1.06756e-14	1.69553e-12
ENSG00000274383.1	8.11006	1.30321e-14	2.0588e-12
ENSG00000078328.18	-17.1735	1.39071e-14	2.1854e-12
ENSG00000167244.16	20.3098	1.49066e-14	2.33013e-12
ENSG00000171467.14	-3.04844	1.5059e-14	2.34164e-12
ENSG00000102243.11	21.1677	1.54427e-14	2.3888e-12
ENSG00000167721.9	-2.77445	1.75004e-14	2.68902e-12
ENSG00000116871.14	2.54054	1.75646e-14	2.68902e-12
ENSG00000176092.12	6.68317	1.86057e-14	2.83379e-12
ENSG00000179958.7	-3.14324	1.89422e-14	2.87033e-12
ENSG00000080822.15	-2.6496	1.91782e-14	2.89133e-12
ENSG00000006695.9	-2.83478	2.01533e-14	3.023e-12
ENSG00000120708.15	6.61309	2.11868e-14	3.16205e-12
ENSG00000166822.11	-2.86895	2.14213e-14	3.18107e-12
ENSG00000132436.10	-3.4829	2.44695e-14	3.61564e-12
ENSG00000198176.11	-3.19384	2.47753e-14	3.6427e-12
ENSG00000163527.8	2.994	2.88488e-14	4.22074e-12
ENSG00000133027.16	-3.38536	2.97268e-14	4.3172e-12
ENSG00000214999.3	-12.2912	2.97988e-14	4.3172e-12
ENSG00000205309.12	-6.84563	3.09214e-14	4.45809e-12
ENSG00000099869.7	18.3895	3.32884e-14	4.77616e-12
ENSG00000162849.14	8.33819	3.54602e-14	5.0633e-12
ENSG00000199370.2	-20.2329	3.772e-14	5.36022e-12
ENSG00000165244.6	-3.76284	3.80444e-14	5.38057e-12
ENSG00000106399.10	-3.06665	3.83181e-14	5.3936e-12
ENSG00000071243.14	-2.6851	3.88932e-14	5.44872e-12
ENSG00000205414.1	11.3983	3.95423e-14	5.51364e-12
ENSG00000108561.7	-2.84043	4.49192e-14	6.23411e-12
ENSG00000136867.9	-5.19496	4.93174e-14	6.81268e-12
ENSG00000105707.12	16.5936	5.05869e-14	6.95569e-12
ENSG00000234062.6	-3.92909	5.13868e-14	7.03312e-12
ENSG00000210140.1	10.0248	5.25431e-14	7.11088e-12
ENSG00000186767.5	-4.22459	5.26112e-14	7.11088e-12
ENSG00000141480.16	-3.55527	5.27576e-14	7.11088e-12
ENSG00000175826.10	-2.41383	5.29126e-14	7.11088e-12
ENSG00000160948.12	2.81325	5.37703e-14	7.1936e-12
ENSG00000101003.9	-4.4375	6.44407e-14	8.58247e-12
ENSG00000227063.5	-9.369	6.76101e-14	8.96438e-12
ENSG00000240045.1	21.1998	7.16782e-14	9.46153e-12
ENSG00000113758.12	5.58098	8.47139e-14	1.11328e-11
ENSG00000142102.14	8.35873	8.9331e-14	1.16878e-11
ENSG00000165023.5	13.1776	9.22229e-14	1.20133e-11
ENSG00000168303.6	-2.76767	9.58438e-14	1.24304e-11
ENSG00000213981.7	15.8226	1.03814e-13	1.34056e-11
ENSG00000174353.16	-4.34887	1.12825e-13	1.45061e-11
ENSG00000109501.12	5.91121	1.13914e-13	1.45829e-11
ENSG00000204544.5	20.7249	1.16391e-13	1.48361e-11
ENSG00000137936.15	3.99463	1.17077e-13	1.48598e-11
ENSG00000169583.12	8.6108	1.22473e-13	1.54785e-11
ENSG00000048828.15	-2.19192	1.32463e-13	1.66701e-11
ENSG00000275437.1	-5.37969	1.35448e-13	1.69738e-11
ENSG00000137574.9	2.95956	1.42824e-13	1.7823e-11
ENSG00000265465.1	13.7122	1.46149e-13	1.81616e-11
ENSG00000147604.12	3.3126	1.53865e-13	1.90408e-11
ENSG00000146521.8	-8.29658	1.57031e-13	1.93519e-11
ENSG00000133985.2	7.63768	1.61999e-13	1.98817e-11
ENSG00000178878.11	10.4519	1.88493e-13	2.30381e-11
ENSG00000139496.14	-2.74128	1.94679e-13	2.36966e-11
ENSG00000205084.9	-3.90617	1.97542e-13	2.39469e-11
ENSG00000104371.4	20.7666	2.18662e-13	2.63994e-11
ENSG00000141316.11	-11.7194	2.3002e-13	2.76583e-11
ENSG00000169469.8	21.0005	2.37619e-13	2.84568e-11
ENSG00000137834.13	4.42779	2.39513e-13	2.85685e-11
ENSG00000143256.4	2.39083	2.44536e-13	2.90509e-11
ENSG00000100345.19	2.75197	2.4946e-13	2.94007e-11
ENSG00000249242.6	8.08742	2.4946e-13	2.94007e-11
ENSG00000171045.13	3.59344	2.65101e-13	3.11205e-11
ENSG00000248429.4	10.3293	2.92959e-13	3.42555e-11
ENSG00000053747.14	7.21521	3.02103e-13	3.51861e-11
ENSG00000173456.4	-2.3231	3.44511e-13	3.99687e-11
ENSG00000170881.4	2.7491	3.49417e-13	4.038e-11
ENSG00000123384.12	4.01159	3.62843e-13	4.17691e-11
ENSG00000176623.10	2.59873	3.76552e-13	4.31799e-11
ENSG00000100095.17	11.8865	3.78505e-13	4.3237e-11
ENSG00000124479.8	13.3309	4.30974e-13	4.90419e-11
ENSG00000123405.12	11.8204	4.34134e-13	4.92129e-11
ENSG00000075290.7	-9.48253	4.7202e-13	5.33041e-11
ENSG00000118200.13	2.81131	4.76126e-13	5.35641e-11
ENSG00000181885.17	-3.04101	4.89265e-13	5.48346e-11
ENSG00000262583.1	-9.5414	4.94377e-13	5.51992e-11
ENSG00000164442.9	-3.54269	5.09688e-13	5.6694e-11
ENSG00000146410.10	-3.24503	5.12999e-13	5.6694e-11
ENSG00000177302.13	-2.73755	5.13491e-13	5.6694e-11
ENSG00000044115.19	2.60564	5.22033e-13	5.74236e-11
ENSG00000163818.15	-2.90603	5.905e-13	6.4478e-11
ENSG00000128849.10	6.56202	5.90505e-13	6.4478e-11
ENSG00000161956.11	-2.76605	6.03082e-13	6.53453e-11
ENSG00000149948.12	8.6411	6.03724e-13	6.53453e-11
ENSG00000166145.13	3.10867	6.05049e-13	6.53453e-11
ENSG00000176974.16	-3.89189	6.12925e-13	6.5956e-11
ENSG00000005059.14	-4.40422	6.19994e-13	6.64759e-11
ENSG00000070366.12	-2.59043	6.34774e-13	6.78157e-11
ENSG00000170523.3	15.7107	6.79298e-13	7.23124e-11
ENSG00000187021.13	-10.3664	7.05634e-13	7.48476e-11
ENSG00000263080.1	-7.2116	7.15993e-13	7.56762e-11
ENSG00000236088.8	-3.44396	7.87393e-13	8.27979e-11
ENSG00000170242.16	2.07434	7.8895e-13	8.27979e-11
ENSG00000175061.16	-3.51376	7.93083e-13	8.29386e-11
ENSG00000170606.12	2.3192	8.28127e-13	8.62996e-11
ENSG00000123454.9	12.2673	8.568e-13	8.89754e-11
ENSG00000173825.6	-5.97077	8.66818e-13	8.97021e-11
ENSG00000103479.13	-2.47462	8.72193e-13	8.99449e-11
ENSG00000263155.4	5.15485	9.1242e-13	9.37678e-11
ENSG00000105829.10	-2.39785	9.94558e-13	1.01856e-10
ENSG00000185127.6	-2.74462	1.00557e-12	1.0263e-10
ENSG00000131153.7	-3.6943	1.03075e-12	1.0484e-10
ENSG00000196260.3	13.2976	1.05551e-12	1.06992e-10
ENSG00000130724.7	2.2522	1.08118e-12	1.09221e-10
ENSG00000143217.8	6.25705	1.10466e-12	1.11215e-10
ENSG00000135404.10	2.50159	1.11285e-12	1.11661e-10
ENSG00000261150.2	5.26699	1.12625e-12	1.12625e-10
ENSG00000196754.9	10.1639	1.16386e-12	1.15995e-10
ENSG00000105339.9	3.20168	1.24891e-12	1.24056e-10
ENSG00000267064.1	-5.8939	1.26929e-12	1.2566e-10
ENSG00000277053.3	-7.73741	1.30144e-12	1.28414e-10
ENSG00000005001.8	6.84881	1.31632e-12	1.29452e-10
ENSG00000165304.6	-3.11444	1.32376e-12	1.29754e-10
ENSG00000118271.8	16.1124	1.33373e-12	1.30302e-10
ENSG00000123353.8	2.75157	1.35221e-12	1.31675e-10
ENSG00000005100.11	-2.7114	1.40933e-12	1.36788e-10
ENSG00000168679.16	6.949	1.6886e-12	1.63359e-10
ENSG00000133111.3	-3.47708	1.76558e-12	1.70252e-10
ENSG00000103769.8	2.26209	1.90414e-12	1.83019e-10
ENSG00000228716.5	-3.55387	1.99726e-12	1.9135e-10
ENSG00000256969.1	16.3635	2.02649e-12	1.93526e-10
ENSG00000135111.13	6.87651	2.08391e-12	1.98372e-10
ENSG00000074211.12	13.1914	2.13173e-12	2.01768e-10
ENSG00000130675.13	-3.86978	2.13317e-12	2.01768e-10
ENSG00000136603.12	3.89705	2.23925e-12	2.1113e-10
ENSG00000129173.11	-3.53711	2.2854e-12	2.14798e-10
ENSG00000171345.12	4.38199	2.35295e-12	2.2045e-10
ENSG00000198753.10	9.75239	2.47542e-12	2.31195e-10
ENSG00000136643.10	2.87167	2.48878e-12	2.31714e-10
ENSG00000172172.6	2.43957	2.58547e-12	2.39964e-10
ENSG00000143067.4	4.16635	2.73249e-12	2.52819e-10
ENSG00000186638.14	-3.26117	2.79242e-12	2.57562e-10
ENSG00000124762.12	4.92084	2.84924e-12	2.61989e-10
ENSG00000197915.5	11.7488	2.88885e-12	2.64812e-10
ENSG00000198554.10	-2.59969	3.09441e-12	2.82782e-10
ENSG00000014138.7	-2.62989	3.16435e-12	2.88286e-10
ENSG00000164951.14	3.83155	3.3807e-12	3.07055e-10
ENSG00000175315.2	12.968	3.51763e-12	3.18517e-10
ENSG00000168748.12	-11.7991	3.57803e-12	3.23002e-10
ENSG00000263429.3	-5.72277	3.60343e-12	3.24309e-10
ENSG00000224003.1	9.63413	3.77568e-12	3.38785e-10
ENSG00000180999.9	11.6848	3.83651e-12	3.43206e-10
ENSG00000104375.14	2.96332	4.06499e-12	3.62553e-10
ENSG00000150991.13	2.57207	4.13498e-12	3.67691e-10
ENSG00000280254.1	-4.37198	4.21341e-12	3.73547e-10
ENSG00000169302.13	10.7661	4.29213e-12	3.79394e-10
ENSG00000115514.10	2.44387	4.51503e-12	3.97913e-10
ENSG00000137776.15	2.08712	4.74229e-12	4.16704e-10
ENSG00000132361.15	-2.53988	4.97463e-12	4.3583e-10
ENSG00000172264.15	-7.01167	5.21627e-12	4.55657e-10
ENSG00000163235.14	4.7238	5.27401e-12	4.59349e-10
ENSG00000101665.7	3.83149	5.51419e-12	4.78864e-10
ENSG00000132388.11	-2.20012	5.54434e-12	4.80079e-10
ENSG00000106144.18	-2.53495	5.75068e-12	4.96498e-10
ENSG00000142623.9	11.9879	5.78658e-12	4.98149e-10
ENSG00000235636.1	-5.81991	5.80728e-12	4.98486e-10
ENSG00000127564.15	-3.23593	6.33222e-12	5.4198e-10
ENSG00000173698.16	10.7932	6.5025e-12	5.54955e-10
ENSG00000135374.8	22.0721	6.61913e-12	5.6329e-10
ENSG00000261526.2	-3.97247	6.86461e-12	5.82349e-10
ENSG00000112029.8	-2.86048	6.88231e-12	5.82349e-10
ENSG00000181333.11	14.8548	7.17951e-12	6.05771e-10
ENSG00000078579.8	18.3185	7.33401e-12	6.17054e-10
ENSG00000169446.5	-2.49393	7.46011e-12	6.2589e-10
ENSG00000272686.1	-3.47262	7.66481e-12	6.41253e-10
ENSG00000187607.14	-3.25902	7.84115e-12	6.54163e-10
ENSG00000135046.12	5.38686	8.06438e-12	6.70902e-10
ENSG00000124343.11	11.9418	8.13602e-12	6.73365e-10
ENSG00000159217.8	22.5818	8.13933e-12	6.73365e-10
ENSG00000120149.8	9.47974	8.20457e-12	6.76877e-10
ENSG00000151503.11	-2.41043	8.24968e-12	6.78713e-10
ENSG00000162951.9	17.5414	8.35673e-12	6.85621e-10
ENSG00000053438.8	-9.91133	8.57914e-12	7.01929e-10
ENSG00000229589.1	-4.38061	9.06777e-12	7.3987e-10
ENSG00000157613.9	-6.01742	1.08637e-11	8.83977e-10
ENSG00000110665.10	10.0289	1.11877e-11	9.07855e-10
ENSG00000161395.11	5.23543	1.20774e-11	9.77382e-10
ENSG00000137673.7	12.9027	1.26351e-11	1.01973e-09
ENSG00000005882.10	-3.49887	1.31944e-11	1.06199e-09
ENSG00000213085.8	6.60296	1.34241e-11	1.07756e-09
ENSG00000146918.18	-2.939	1.44955e-11	1.16042e-09
ENSG00000174292.11	-2.75424	1.4597e-11	1.1654e-09
ENSG00000169398.18	2.26867	1.48986e-11	1.18573e-09
ENSG00000183128.7	14.4104	1.49469e-11	1.18573e-09
ENSG00000235314.1	-5.65877	1.49713e-11	1.18573e-09
ENSG00000198056.12	-3.01719	1.51745e-11	1.19863e-09
ENSG00000238279.1	6.55027	1.53108e-11	1.20618e-09
ENSG00000237649.6	-2.95158	1.58813e-11	1.24644e-09
ENSG00000120533.11	2.3054	1.59057e-11	1.24644e-09
ENSG00000101974.13	-2.65297	1.63091e-11	1.27468e-09
ENSG00000176871.7	2.25641	1.63737e-11	1.27638e-09
ENSG00000101049.13	5.69316	1.73904e-11	1.35208e-09
ENSG00000164434.10	16.5602	1.74793e-11	1.35544e-09
ENSG00000162992.3	18.9985	1.78622e-11	1.38153e-09
ENSG00000157890.16	9.71846	1.80769e-11	1.3945e-09
ENSG00000165283.14	-2.18543	1.82313e-11	1.40277e-09
ENSG00000174307.6	6.4646	1.83985e-11	1.41198e-09
ENSG00000133636.9	24.4512	1.85432e-11	1.41941e-09
ENSG00000106638.14	-2.34045	1.89278e-11	1.44513e-09
ENSG00000250222.1	-5.20889	1.90556e-11	1.45116e-09
ENSG00000185010.12	-4.49817	1.9164e-11	1.45568e-09
ENSG00000105793.14	-2.47492	1.922e-11	1.45621e-09
ENSG00000092758.14	9.90091	1.97718e-11	1.49324e-09
ENSG00000106346.10	-2.31663	1.98094e-11	1.49324e-09
ENSG00000170291.13	-2.63435	2.01105e-11	1.5121e-09
ENSG00000085382.10	-3.05816	2.07764e-11	1.55823e-09
ENSG00000261685.2	9.02176	2.10891e-11	1.57764e-09
ENSG00000115504.13	2.95987	2.11414e-11	1.57764e-09
ENSG00000112559.12	5.48684	2.12019e-11	1.57819e-09
ENSG00000244274.6	-3.61728	2.14315e-11	1.59129e-09
ENSG00000113638.11	-2.74007	2.16869e-11	1.60565e-09
ENSG00000170484.8	15.7252	2.17643e-11	1.60565e-09
ENSG00000141744.3	12.2662	2.1787e-11	1.60565e-09
ENSG00000073111.12	-2.63623	2.20663e-11	1.6222e-09
ENSG00000227744.4	19.6895	2.23032e-11	1.63557e-09
ENSG00000270006.2	-6.19136	2.35765e-11	1.72469e-09
ENSG00000088256.7	-2.35755	2.38401e-11	1.73969e-09
ENSG00000118898.14	5.53357	2.40193e-11	1.74846e-09
ENSG00000103811.14	4.2273	2.45801e-11	1.78491e-09
ENSG00000088247.14	-2.08634	2.5099e-11	1.81804e-09
ENSG00000170871.10	2.58714	2.51587e-11	1.81804e-09
ENSG00000132746.13	12.3607	2.54415e-11	1.83401e-09
ENSG00000075292.17	1.86451	2.58144e-11	1.85307e-09
ENSG00000124702.16	-2.4874	2.58306e-11	1.85307e-09
ENSG00000096070.18	-2.48339	2.61147e-11	1.86893e-09
ENSG00000272462.2	-4.15305	2.62225e-11	1.87214e-09
ENSG00000204869.7	9.68718	2.66538e-11	1.89836e-09
ENSG00000154222.13	2.20009	2.71652e-11	1.93016e-09
ENSG00000116774.10	5.18138	2.77551e-11	1.96736e-09
ENSG00000170296.8	-2.80943	2.85807e-11	2.02107e-09
ENSG00000108523.14	-2.33557	2.89202e-11	2.04021e-09
ENSG00000171617.12	3.83855	2.98567e-11	2.10129e-09
ENSG00000129757.11	6.59157	3.00315e-11	2.10859e-09
ENSG00000165480.14	-3.41322	3.19526e-11	2.23819e-09
ENSG00000095574.10	-2.31094	3.21026e-11	2.24341e-09
ENSG00000261448.1	10.1449	3.24149e-11	2.25784e-09
ENSG00000259781.1	-5.7496	3.24612e-11	2.25784e-09
ENSG00000169991.9	4.29011	3.28612e-11	2.28032e-09
ENSG00000133243.7	-2.50351	3.33359e-11	2.30787e-09
ENSG00000031691.6	-2.9736	3.43636e-11	2.37349e-09
ENSG00000227855.3	-3.99702	3.44634e-11	2.37486e-09
ENSG00000102119.9	-2.38954	3.51094e-11	2.41377e-09
ENSG00000138271.5	20.4797	3.52059e-11	2.41482e-09
ENSG00000280138.1	4.11356	3.64373e-11	2.49352e-09
ENSG00000078814.14	8.26766	3.76164e-11	2.56829e-09
ENSG00000167720.11	-3.8034	3.81392e-11	2.59801e-09
ENSG00000174899.9	12.4358	3.86479e-11	2.62664e-09
ENSG00000139318.7	4.65509	3.96481e-11	2.68847e-09
ENSG00000132549.17	2.35652	3.99014e-11	2.69948e-09
ENSG00000170385.9	2.71543	4.03243e-11	2.72189e-09
ENSG00000106785.13	-2.81138	4.04569e-11	2.72465e-09
ENSG00000105879.10	-2.34686	4.2072e-11	2.82701e-09
ENSG00000181938.12	-2.89314	4.27941e-11	2.86904e-09
ENSG00000165152.7	-6.10348	4.35968e-11	2.91627e-09
ENSG00000064201.14	9.50206	4.41879e-11	2.94917e-09
ENSG00000106034.16	-6.08069	4.58504e-11	3.05327e-09
ENSG00000214654.6	-3.74547	4.78451e-11	3.17897e-09
ENSG00000154914.15	-2.9008	4.93499e-11	3.27163e-09
ENSG00000255508.6	-3.25353	5.17506e-11	3.42315e-09
ENSG00000239569.3	-3.95904	5.26347e-11	3.47389e-09
ENSG00000246082.2	-3.60431	5.32919e-11	3.50947e-09
ENSG00000253669.3	4.81666	5.7679e-11	3.78997e-09
ENSG00000163395.15	14.0131	5.86427e-11	3.84478e-09
ENSG00000255026.1	11.5754	6.30484e-11	4.12453e-09
ENSG00000128422.14	13.4214	6.40898e-11	4.18344e-09
ENSG00000173334.3	4.52496	6.4671e-11	4.21212e-09
ENSG00000157404.14	7.58151	6.5086e-11	4.22988e-09
ENSG00000205403.11	7.77255	6.61293e-11	4.27977e-09
ENSG00000234647.1	-11.492	6.61419e-11	4.27977e-09
ENSG00000138796.14	-2.652	6.63838e-11	4.28608e-09
ENSG00000132357.12	5.21756	7.0639e-11	4.55093e-09
ENSG00000088992.16	8.66677	7.2194e-11	4.64105e-09
ENSG00000135924.14	2.41868	7.26975e-11	4.66332e-09
ENSG00000023839.9	10.9654	7.37136e-11	4.7183e-09
ENSG00000151623.13	-5.26021	7.49738e-11	4.78865e-09
ENSG00000181264.7	4.29722	7.56301e-11	4.8202e-09
ENSG00000124215.15	9.15866	7.72763e-11	4.91457e-09
ENSG00000139921.11	-2.16746	7.74522e-11	4.91524e-09
ENSG00000103495.12	-2.45109	7.78597e-11	4.93056e-09
ENSG00000153485.5	-2.30486	7.897e-11	4.99023e-09
ENSG00000226532.1	9.56448	8.14602e-11	5.13666e-09
ENSG00000204052.4	-6.05464	8.17661e-11	5.14503e-09
ENSG00000141736.12	5.99064	8.31896e-11	5.22353e-09
ENSG00000204516.8	-6.14373	8.36473e-11	5.23594e-09
ENSG00000107984.8	17.0937	8.37397e-11	5.23594e-09
ENSG00000087338.4	-2.27132	8.54411e-11	5.33109e-09
ENSG00000149636.14	-2.66754	8.84679e-11	5.50838e-09
ENSG00000198830.9	-2.96837	8.98244e-11	5.58114e-09
ENSG00000204366.3	-3.29542	9.01251e-11	5.58813e-09
ENSG00000163162.7	2.28835	9.59884e-11	5.93928e-09
ENSG00000198216.9	11.8339	9.64619e-11	5.95258e-09
ENSG00000080546.12	5.81904	9.66042e-11	5.95258e-09
ENSG00000088340.14	8.35553	9.69846e-11	5.96225e-09
ENSG00000074755.13	-2.29247	9.71627e-11	5.96225e-09
ENSG00000184209.14	2.26295	9.74484e-11	5.96746e-09
ENSG00000104237.6	14.0149	1.00742e-10	6.15643e-09
ENSG00000124466.8	8.05526	1.03437e-10	6.30819e-09
ENSG00000135862.5	2.65448	1.03831e-10	6.31924e-09
ENSG00000185000.8	3.23699	1.04672e-10	6.34746e-09
ENSG00000130656.4	17.3742	1.04722e-10	6.34746e-09
ENSG00000139219.16	14.8244	1.05984e-10	6.40839e-09
ENSG00000106628.9	-2.51828	1.06159e-10	6.40839e-09
ENSG00000186907.6	-6.02291	1.11538e-10	6.71945e-09
ENSG00000259976.1	3.58851	1.2096e-10	7.27227e-09
ENSG00000164972.11	-8.67535	1.23045e-10	7.38269e-09
ENSG00000269609.4	-3.19685	1.24468e-10	7.453e-09
ENSG00000233610.1	-14.6033	1.26954e-10	7.58658e-09
ENSG00000175868.12	25.9655	1.27299e-10	7.59194e-09
ENSG00000188211.7	-4.39093	1.29133e-10	7.6859e-09
ENSG00000267100.1	-3.55193	1.30741e-10	7.76602e-09
ENSG00000198435.3	-4.34365	1.33832e-10	7.93373e-09
ENSG00000153827.12	1.92055	1.34466e-10	7.95547e-09
ENSG00000232098.3	-3.371	1.35373e-10	7.9932e-09
ENSG00000143878.9	4.95697	1.40446e-10	8.27147e-09
ENSG00000181135.14	2.50249	1.40811e-10	8.27147e-09
ENSG00000140400.13	2.52618	1.40921e-10	8.27147e-09
ENSG00000120725.11	2.52949	1.42756e-10	8.36264e-09
ENSG00000234477.1	11.2015	1.45484e-10	8.50567e-09
ENSG00000119328.10	-2.54799	1.47497e-10	8.60639e-09
ENSG00000180182.9	-2.86396	1.52251e-10	8.84889e-09
ENSG00000274021.1	6.19728	1.52448e-10	8.84889e-09
ENSG00000204576.10	-2.28308	1.52546e-10	8.84889e-09
ENSG00000080839.10	-2.7232	1.55538e-10	9.00484e-09
ENSG00000196741.5	-3.52167	1.59494e-10	9.21592e-09
ENSG00000149548.13	-3.53244	1.59961e-10	9.22493e-09
ENSG00000185122.9	2.22668	1.61196e-10	9.27817e-09
ENSG00000129437.8	12.0414	1.61597e-10	9.28321e-09
ENSG00000130024.13	-2.1785	1.63342e-10	9.36539e-09
ENSG00000250318.1	3.87367	1.67511e-10	9.5859e-09
ENSG00000214765.7	-2.5306	1.6887e-10	9.63973e-09
ENSG00000196366.3	-5.3042	1.69101e-10	9.63973e-09
ENSG00000147813.14	3.99648	1.69697e-10	9.65515e-09
ENSG00000232640.1	-4.14845	1.70241e-10	9.66762e-09
ENSG00000163888.3	-9.26579	1.72136e-10	9.75656e-09
ENSG00000106948.15	-2.69651	1.754e-10	9.92261e-09
ENSG00000224660.1	3.71383	1.76785e-10	9.98198e-09
ENSG00000165868.11	5.78662	1.79741e-10	1.01296e-08
ENSG00000258818.3	-4.51853	1.84512e-10	1.03788e-08
ENSG00000082512.13	3.60015	1.8631e-10	1.04601e-08
ENSG00000205208.4	-2.61342	1.91192e-10	1.0714e-08
ENSG00000092929.10	6.97693	1.92299e-10	1.07557e-08
ENSG00000156504.15	-2.53116	1.94519e-10	1.08594e-08
ENSG00000243566.5	9.58457	1.95037e-10	1.08679e-08
ENSG00000175274.17	-4.188	1.96699e-10	1.094e-08
ENSG00000100167.18	-9.00296	2.06293e-10	1.14522e-08
ENSG00000243317.6	-2.32186	2.15341e-10	1.19322e-08
ENSG00000232093.1	-4.08105	2.22478e-10	1.23047e-08
ENSG00000130299.15	-2.29605	2.24421e-10	1.23891e-08
ENSG00000169474.4	20.0851	2.24937e-10	1.23945e-08
ENSG00000101353.13	-4.50238	2.45177e-10	1.34847e-08
ENSG00000267077.1	4.60105	2.46543e-10	1.35133e-08
ENSG00000239264.7	-3.95536	2.46606e-10	1.35133e-08
ENSG00000173660.10	2.28656	2.47956e-10	1.35622e-08
ENSG00000160972.8	2.59728	2.49196e-10	1.3605e-08
ENSG00000105467.7	-10.8211	2.61312e-10	1.42403e-08
ENSG00000160808.8	12.4346	2.63863e-10	1.4353e-08
ENSG00000167700.7	3.07201	2.68321e-10	1.45688e-08
ENSG00000154310.15	5.56766	2.70991e-10	1.46869e-08
ENSG00000226047.1	9.99257	2.72366e-10	1.47346e-08
ENSG00000164109.12	-2.72212	2.84066e-10	1.53396e-08
ENSG00000065357.18	4.02714	2.85186e-10	1.53721e-08
ENSG00000110721.10	3.5295	2.86441e-10	1.54118e-08
ENSG00000103647.11	7.85981	2.89805e-10	1.55646e-08
ENSG00000153086.12	12.328	2.91309e-10	1.56171e-08
ENSG00000163536.11	6.85411	2.99643e-10	1.60349e-08
ENSG00000140374.14	2.33636	3.06383e-10	1.63661e-08
ENSG00000164105.3	-3.37628	3.1315e-10	1.66943e-08
ENSG00000145604.14	-2.9697	3.1365e-10	1.66943e-08
ENSG00000213816.3	9.27779	3.19353e-10	1.69558e-08
ENSG00000243742.4	6.55821	3.20042e-10	1.69558e-08
ENSG00000132382.13	-2.43826	3.20449e-10	1.69558e-08
ENSG00000115216.12	2.04762	3.20846e-10	1.69558e-08
ENSG00000164574.14	3.23102	3.33264e-10	1.75807e-08
ENSG00000163220.10	7.40661	3.42749e-10	1.8049e-08
ENSG00000070444.13	-2.40485	3.53082e-10	1.85602e-08
ENSG00000164125.14	4.97891	3.60272e-10	1.88513e-08
ENSG00000047249.15	2.56761	3.60655e-10	1.88513e-08
ENSG00000205808.5	-2.87137	3.60689e-10	1.88513e-08
ENSG00000205250.7	-1.89563	3.61402e-10	1.88513e-08
ENSG00000132170.18	4.10553	3.62375e-10	1.88513e-08
ENSG00000172992.10	-2.51555	3.62428e-10	1.88513e-08
ENSG00000127831.9	3.99418	3.6582e-10	1.89714e-08
ENSG00000260284.1	12.4841	3.66015e-10	1.89714e-08
ENSG00000267322.2	5.51231	3.74985e-10	1.93855e-08
ENSG00000108448.19	-4.12799	3.75309e-10	1.93855e-08
ENSG00000143556.7	21.5123	3.82322e-10	1.97135e-08
ENSG00000167005.12	-2.00097	3.83185e-10	1.97238e-08
ENSG00000158874.10	21.7148	4.0289e-10	2.07021e-08
ENSG00000278983.1	9.71888	4.08157e-10	2.09365e-08
ENSG00000166035.9	13.5327	4.22952e-10	2.16581e-08
ENSG00000136908.16	-2.08697	4.2496e-10	2.17234e-08
ENSG00000119392.13	-2.18605	4.3239e-10	2.20653e-08
ENSG00000158169.10	-2.55646	4.35546e-10	2.21882e-08
ENSG00000183665.5	4.38464	4.39259e-10	2.2339e-08
ENSG00000258077.2	9.93592	4.41876e-10	2.24337e-08
ENSG00000273344.1	-3.30389	4.432e-10	2.24625e-08
ENSG00000222011.7	-2.60146	4.56034e-10	2.30736e-08
ENSG00000113732.7	1.97456	4.58758e-10	2.3172e-08
ENSG00000125089.15	3.62126	4.74442e-10	2.39235e-08
ENSG00000168566.11	-2.63354	4.77389e-10	2.40313e-08
ENSG00000070601.8	12.3197	4.80395e-10	2.41417e-08
ENSG00000108528.12	-2.14253	4.90071e-10	2.45864e-08
ENSG00000133028.9	-2.3328	4.94763e-10	2.47799e-08
ENSG00000090661.10	7.02089	4.95824e-10	2.47912e-08
ENSG00000145386.8	-2.90736	5.13265e-10	2.56201e-08
ENSG00000184613.9	10.3555	5.26695e-10	2.62464e-08
ENSG00000167182.12	-2.01538	5.31856e-10	2.64592e-08
ENSG00000187867.7	9.55412	5.36097e-10	2.66256e-08
ENSG00000239571.1	-13.4314	5.38827e-10	2.67165e-08
ENSG00000237928.4	11.3723	5.53684e-10	2.74074e-08
ENSG00000169035.10	17.9978	5.56159e-10	2.7483e-08
ENSG00000057252.11	-4.4706	5.57064e-10	2.7483e-08
ENSG00000182718.15	2.9923	5.66393e-10	2.7897e-08
ENSG00000167759.11	14.8072	5.97806e-10	2.93954e-08
ENSG00000244184.1	-6.40666	6.09664e-10	2.9929e-08
ENSG00000172164.12	4.64589	6.19486e-10	3.03609e-08
ENSG00000255517.5	-3.76155	6.26106e-10	3.06348e-08
ENSG00000160813.5	-2.44769	6.27708e-10	3.06627e-08
ENSG00000163412.11	-3.49631	6.34295e-10	3.09336e-08
ENSG00000257925.1	9.7726	6.46689e-10	3.14863e-08
ENSG00000169379.14	-2.71875	6.55301e-10	3.18534e-08
ENSG00000127863.14	12.0141	6.69823e-10	3.25061e-08
ENSG00000123908.10	2.28627	6.86855e-10	3.32783e-08
ENSG00000186007.8	8.9937	6.93457e-10	3.35407e-08
ENSG00000151914.16	3.62149	6.94529e-10	3.35407e-08
ENSG00000204335.3	8.35183	7.12745e-10	3.43645e-08
ENSG00000189157.12	-4.66793	7.44375e-10	3.58314e-08
ENSG00000100479.11	-2.78093	7.63769e-10	3.67054e-08
ENSG00000231856.2	-3.72664	7.73349e-10	3.71058e-08
ENSG00000181027.9	2.46645	7.76111e-10	3.71782e-08
ENSG00000100307.11	-3.09296	7.81807e-10	3.73908e-08
ENSG00000115266.10	-4.35039	7.87434e-10	3.75994e-08
ENSG00000168653.9	2.63737	8.00972e-10	3.81844e-08
ENSG00000142627.12	4.58382	8.98098e-10	4.27287e-08
ENSG00000268996.3	-4.4802	8.99174e-10	4.27287e-08
ENSG00000214465.3	9.28601	9.47134e-10	4.48657e-08
ENSG00000164403.13	3.07588	9.47165e-10	4.48657e-08
ENSG00000099954.17	12.8955	9.64573e-10	4.56175e-08
ENSG00000145545.10	-3.36526	9.66899e-10	4.56548e-08
ENSG00000169857.6	3.03193	9.93062e-10	4.68158e-08
ENSG00000158717.9	-2.40688	1.01859e-09	4.79433e-08
ENSG00000169193.10	-2.76099	1.03283e-09	4.85364e-08
ENSG00000260029.2	10.4953	1.03975e-09	4.87846e-08
ENSG00000186912.6	-10.3498	1.04699e-09	4.90461e-08
ENSG00000160767.19	-2.48987	1.04863e-09	4.90461e-08
ENSG00000102174.8	8.46507	1.07415e-09	5.01608e-08
ENSG00000196636.7	-3.47874	1.11619e-09	5.20385e-08
ENSG00000099937.9	12.5254	1.11786e-09	5.20385e-08
ENSG00000137547.7	2.33274	1.14005e-09	5.29882e-08
ENSG00000119514.6	-3.78056	1.18381e-09	5.49362e-08
ENSG00000169507.8	12.6305	1.19372e-09	5.53097e-08
ENSG00000260552.1	-5.09659	1.20058e-09	5.55406e-08
ENSG00000233325.3	-4.18868	1.22609e-09	5.66327e-08
ENSG00000250571.5	2.92131	1.24346e-09	5.73459e-08
ENSG00000170927.13	11.2279	1.25895e-09	5.79703e-08
ENSG00000147955.15	-2.46099	1.28142e-09	5.89134e-08
ENSG00000173890.15	-3.51817	1.40957e-09	6.47052e-08
ENSG00000234840.1	17.1069	1.4237e-09	6.52528e-08
ENSG00000108417.3	14.6648	1.43408e-09	6.56272e-08
ENSG00000005189.18	-3.56042	1.44315e-09	6.5941e-08
ENSG00000085872.13	-1.80748	1.49586e-09	6.82442e-08
ENSG00000260285.1	-4.35729	1.51927e-09	6.92062e-08
ENSG00000115170.12	2.03203	1.53152e-09	6.96573e-08
ENSG00000143669.12	2.72241	1.56282e-09	7.09719e-08
ENSG00000167723.13	8.1139	1.56541e-09	7.09811e-08
ENSG00000266976.1	18.8169	1.58017e-09	7.15411e-08
ENSG00000184489.10	5.38713	1.58989e-09	7.18693e-08
ENSG00000233223.2	-4.20022	1.59226e-09	7.18693e-08
ENSG00000108684.13	-11.9977	1.59573e-09	7.19167e-08
ENSG00000104413.14	2.49094	1.6252e-09	7.31338e-08
ENSG00000278291.1	-4.45897	1.71069e-09	7.68647e-08
ENSG00000258947.5	6.87955	1.76461e-09	7.91673e-08
ENSG00000150551.10	8.36741	1.77459e-09	7.94953e-08
ENSG00000102554.12	-3.101	1.79293e-09	8.00022e-08
ENSG00000237039.1	-7.35123	1.79379e-09	8.00022e-08
ENSG00000004866.17	-2.14325	1.79399e-09	8.00022e-08
ENSG00000179041.3	2.23814	1.81765e-09	8.09359e-08
ENSG00000175344.15	-11.1983	1.86487e-09	8.29143e-08
ENSG00000143942.4	-3.21691	1.87152e-09	8.30856e-08
ENSG00000167900.10	-2.69913	1.88047e-09	8.33583e-08
ENSG00000172819.15	4.54449	1.92691e-09	8.5222e-08
ENSG00000152455.14	-2.18812	1.92826e-09	8.5222e-08
ENSG00000005471.14	5.67598	1.932e-09	8.52606e-08
ENSG00000173157.15	18.4751	1.98191e-09	8.73336e-08
ENSG00000171659.12	-4.54446	1.9868e-09	8.74192e-08
ENSG00000112812.14	-3.50598	1.9921e-09	8.75229e-08
ENSG00000121039.8	3.37701	2.03528e-09	8.9288e-08
ENSG00000074657.12	3.26104	2.04874e-09	8.97449e-08
ENSG00000104341.15	4.91722	2.05174e-09	8.97449e-08
ENSG00000187954.11	2.15086	2.06854e-09	9.03465e-08
ENSG00000257950.3	-3.91596	2.08289e-09	9.08397e-08
ENSG00000204536.12	-2.41541	2.11858e-09	9.22608e-08
ENSG00000133019.10	7.64984	2.12814e-09	9.25413e-08
ENSG00000196678.12	-2.2035	2.19606e-09	9.53554e-08
ENSG00000279978.1	4.09192	2.22474e-09	9.64594e-08
ENSG00000236305.1	-4.43366	2.24068e-09	9.70091e-08
ENSG00000177370.4	-2.30657	2.25266e-09	9.72491e-08
ENSG00000155115.6	2.98933	2.25277e-09	9.72491e-08
ENSG00000197858.9	2.53312	2.27647e-09	9.80562e-08
ENSG00000238741.1	9.89245	2.27807e-09	9.80562e-08
ENSG00000109452.11	3.89134	2.34736e-09	1.00892e-07
ENSG00000168032.7	8.50151	2.36931e-09	1.0158e-07
ENSG00000170367.4	12.2642	2.37019e-09	1.0158e-07
ENSG00000103966.8	2.6447	2.37376e-09	1.01586e-07
ENSG00000223612.3	-5.44004	2.4159e-09	1.03241e-07
ENSG00000260572.1	-4.77684	2.43781e-09	1.04027e-07
ENSG00000164405.9	2.04688	2.4754e-09	1.0548e-07
ENSG00000185567.6	7.35074	2.48879e-09	1.05899e-07
ENSG00000166948.8	16.0227	2.50977e-09	1.06639e-07
ENSG00000181773.6	-5.27139	2.5806e-09	1.09372e-07
ENSG00000116329.9	12.7664	2.58148e-09	1.09372e-07
ENSG00000078237.5	3.8123	2.60995e-09	1.10421e-07
ENSG00000224429.6	-5.12637	2.61425e-09	1.10445e-07
ENSG00000176428.5	-6.47567	2.62098e-09	1.10572e-07
ENSG00000105409.14	-8.81714	2.63303e-09	1.10923e-07
ENSG00000146143.16	-2.09563	2.64483e-09	1.11263e-07
ENSG00000101144.11	10.1947	2.67802e-09	1.1235e-07
ENSG00000226608.3	5.93101	2.68051e-09	1.1235e-07
ENSG00000164050.11	2.43466	2.68202e-09	1.1235e-07
ENSG00000166851.13	-2.66516	2.68877e-09	1.12401e-07
ENSG00000116285.11	4.4833	2.6908e-09	1.12401e-07
ENSG00000105866.12	-3.11313	2.6957e-09	1.12447e-07
ENSG00000183208.11	2.81934	2.7155e-09	1.13114e-07
ENSG00000144481.15	12.1383	2.81519e-09	1.17103e-07
ENSG00000132967.9	-6.67741	2.83604e-09	1.17805e-07
ENSG00000180822.10	-2.59525	2.84419e-09	1.17978e-07
ENSG00000233369.6	-4.16876	2.86326e-09	1.18604e-07
ENSG00000066084.11	2.20628	2.93457e-09	1.21388e-07
ENSG00000159216.17	3.00149	3.01055e-09	1.24358e-07
ENSG00000232956.7	-2.54517	3.02123e-09	1.24626e-07
ENSG00000101608.11	2.48646	3.03715e-09	1.25109e-07
ENSG00000106123.10	9.77404	3.13019e-09	1.28763e-07
ENSG00000147687.15	2.21563	3.16125e-09	1.29861e-07
ENSG00000169925.15	-2.2894	3.27702e-09	1.3443e-07
ENSG00000183840.6	4.17328	3.29392e-09	1.34937e-07
ENSG00000167740.8	-3.07723	3.31614e-09	1.3566e-07
ENSG00000089127.11	4.26816	3.32995e-09	1.36038e-07
ENSG00000164924.16	1.98985	3.40595e-09	1.38951e-07
ENSG00000163166.12	1.75621	3.4259e-09	1.39574e-07
ENSG00000226067.5	4.54627	3.45696e-09	1.40646e-07
ENSG00000121022.12	1.9225	3.552e-09	1.44315e-07
ENSG00000237412.5	24.4673	3.5637e-09	1.44593e-07
ENSG00000236199.1	-4.15886	3.57703e-09	1.44936e-07
ENSG00000254608.1	13.8035	3.67254e-09	1.48603e-07
ENSG00000102384.12	-2.72926	3.68379e-09	1.48855e-07
ENSG00000163083.5	8.64777	3.73127e-09	1.50569e-07
ENSG00000134297.6	3.76378	3.75168e-09	1.51187e-07
ENSG00000168172.7	2.93411	3.78306e-09	1.52245e-07
ENSG00000167193.7	-2.09481	3.8146e-09	1.53307e-07
ENSG00000241399.5	-3.71636	3.92034e-09	1.57343e-07
ENSG00000168646.11	5.70157	3.92608e-09	1.57361e-07
ENSG00000228889.5	-4.29003	3.94334e-09	1.5784e-07
ENSG00000233901.4	4.9989	3.97056e-09	1.58715e-07
ENSG00000184083.10	-3.29903	4.0736e-09	1.62615e-07
ENSG00000105929.14	16.1618	4.09863e-09	1.63313e-07
ENSG00000204282.4	4.34213	4.10207e-09	1.63313e-07
ENSG00000091542.8	-2.09757	4.10778e-09	1.63321e-07
ENSG00000009307.14	1.98595	4.12751e-09	1.63886e-07
ENSG00000269958.1	2.73528	4.14026e-09	1.64173e-07
ENSG00000165912.14	5.70501	4.23127e-09	1.67558e-07
ENSG00000251136.7	3.18173	4.26481e-09	1.68662e-07
ENSG00000188959.9	-3.6646	4.3854e-09	1.732e-07
ENSG00000276775.1	-12.9025	4.49993e-09	1.77487e-07
ENSG00000237061.1	12.2577	4.51492e-09	1.77842e-07
ENSG00000116586.10	1.86897	4.54597e-09	1.78828e-07
ENSG00000175336.9	-12.718	4.59682e-09	1.8059e-07
ENSG00000115129.12	2.85817	4.60295e-09	1.80591e-07
ENSG00000128513.13	-2.41332	4.62729e-09	1.81307e-07
ENSG00000215012.7	2.74303	4.65983e-09	1.82341e-07
ENSG00000141524.14	3.38426	4.67237e-09	1.82591e-07
ENSG00000205143.2	-8.16629	4.73127e-09	1.8465e-07
ENSG00000273247.4	-3.09896	4.74474e-09	1.84933e-07
ENSG00000165516.9	-2.09667	4.8289e-09	1.87966e-07
ENSG00000105926.14	-4.83932	4.98765e-09	1.93892e-07
ENSG00000074356.15	-2.00776	5.01953e-09	1.94671e-07
ENSG00000174705.10	3.11242	5.02081e-09	1.94671e-07
ENSG00000136108.13	-2.57205	5.07991e-09	1.96706e-07
ENSG00000107831.11	10.1998	5.20804e-09	2.01405e-07
ENSG00000154856.11	8.42797	5.26749e-09	2.03439e-07
ENSG00000188015.8	6.81333	5.51633e-09	2.12773e-07
ENSG00000163637.10	4.45588	5.58641e-09	2.15196e-07
ENSG00000104889.4	-2.32994	5.70309e-09	2.19406e-07
ENSG00000104313.16	13.3495	5.83589e-09	2.24225e-07
ENSG00000179292.4	-10.2197	5.91508e-09	2.26698e-07
ENSG00000261087.1	3.97488	5.91551e-09	2.26698e-07
ENSG00000141456.13	-2.09924	6.09137e-09	2.33136e-07
ENSG00000261971.5	-4.25943	6.14026e-09	2.34705e-07
ENSG00000196917.5	11.2221	6.16487e-09	2.35343e-07
ENSG00000165300.7	-11.977	6.17751e-09	2.35522e-07
ENSG00000138413.12	2.64667	6.1993e-09	2.3605e-07
ENSG00000158966.12	5.62709	6.23172e-09	2.36981e-07
ENSG00000205847.5	12.4158	6.25721e-09	2.37646e-07
ENSG00000132821.10	11.271	6.2987e-09	2.38916e-07
ENSG00000113742.11	2.425	6.55589e-09	2.48354e-07
ENSG00000164967.8	-2.30781	6.60363e-09	2.49844e-07
ENSG00000231028.7	-5.90942	6.61269e-09	2.49869e-07
ENSG00000131100.11	1.85632	6.71378e-09	2.53366e-07
ENSG00000115317.10	-1.99208	6.75741e-09	2.54689e-07
ENSG00000105849.5	-2.10641	6.95722e-09	2.61888e-07
ENSG00000113924.10	6.2281	7.05135e-09	2.64796e-07
ENSG00000184619.3	-5.02013	7.0523e-09	2.64796e-07
ENSG00000219665.7	-3.46776	7.15694e-09	2.68385e-07
ENSG00000108244.15	10.5241	7.17013e-09	2.68462e-07
ENSG00000116809.10	1.99888	7.18607e-09	2.68462e-07
ENSG00000136940.12	-1.84508	7.1861e-09	2.68462e-07
ENSG00000275494.1	-4.76457	7.24908e-09	2.70474e-07
ENSG00000088451.9	-2.32472	7.32112e-09	2.7282e-07
ENSG00000207864.2	10.2723	7.48286e-09	2.78381e-07
ENSG00000102743.13	-2.75317	7.48912e-09	2.78381e-07
ENSG00000180921.6	2.63828	7.55525e-09	2.80488e-07
ENSG00000164266.9	8.24033	7.60972e-09	2.82158e-07
ENSG00000198169.7	2.75486	7.6912e-09	2.84824e-07
ENSG00000269667.1	-9.09025	7.73185e-09	2.85973e-07
ENSG00000115486.10	2.26696	7.92767e-09	2.9285e-07
ENSG00000170315.12	-2.03951	7.94983e-09	2.93304e-07
ENSG00000234828.6	-10.773	7.9724e-09	2.93772e-07
ENSG00000117308.13	2.84538	8.04942e-09	2.96243e-07
ENSG00000146021.13	5.87498	8.0779e-09	2.96799e-07
ENSG00000162390.16	3.28061	8.08454e-09	2.96799e-07
ENSG00000155366.15	2.29605	8.41266e-09	3.08464e-07
ENSG00000167695.13	-3.03617	8.42687e-09	3.08604e-07
ENSG00000149599.14	-7.09525	8.51517e-09	3.11454e-07
ENSG00000129103.16	-2.39211	8.55112e-09	3.12384e-07
ENSG00000125378.14	5.70897	8.57666e-09	3.12932e-07
ENSG00000160588.8	3.11211	8.65076e-09	3.15249e-07
ENSG00000154723.11	2.16922	8.77705e-09	3.19459e-07
ENSG00000173991.5	7.14214	8.83142e-09	3.21044e-07
ENSG00000125780.11	9.26566	9.01213e-09	3.27213e-07
ENSG00000106415.11	-3.44296	9.0814e-09	3.29326e-07
ENSG00000143476.16	-2.71786	9.24562e-09	3.34872e-07
ENSG00000108509.19	-2.01989	9.36062e-09	3.38624e-07
ENSG00000254432.1	8.97822	9.42946e-09	3.40699e-07
ENSG00000060709.12	10.5662	9.44875e-09	3.40982e-07
ENSG00000276291.3	-2.95431	9.59542e-09	3.45553e-07
ENSG00000167619.10	-7.77205	9.5987e-09	3.45553e-07
ENSG00000179023.8	9.18019	9.64405e-09	3.46765e-07
ENSG00000236473.1	13.977	9.66244e-09	3.47006e-07
ENSG00000130816.13	-2.06229	9.75144e-09	3.4978e-07
ENSG00000187257.13	-1.93964	9.7779e-09	3.50306e-07
ENSG00000105519.11	5.18438	9.84031e-09	3.52117e-07
ENSG00000261840.2	-4.07299	1.00171e-08	3.58012e-07
ENSG00000161970.11	-2.57709	1.03839e-08	3.70674e-07
ENSG00000186910.3	15.3948	1.045e-08	3.72588e-07
ENSG00000166233.11	1.91094	1.05357e-08	3.75193e-07
ENSG00000180900.15	2.33624	1.05536e-08	3.75379e-07
ENSG00000259768.5	-3.11139	1.06254e-08	3.7748e-07
ENSG00000176658.15	-2.9681	1.07153e-08	3.80221e-07
ENSG00000176994.10	-2.46001	1.07568e-08	3.81238e-07
ENSG00000179335.17	1.91791	1.07992e-08	3.82283e-07
ENSG00000111052.6	8.69975	1.10503e-08	3.90707e-07
ENSG00000126767.16	-2.11682	1.10898e-08	3.91638e-07
ENSG00000104549.10	3.96042	1.14094e-08	4.02445e-07
ENSG00000127325.17	13.5931	1.15517e-08	4.06982e-07
ENSG00000106077.17	-2.65509	1.17406e-08	4.13146e-07
ENSG00000034533.10	-2.49737	1.18616e-08	4.16909e-07
ENSG00000168907.12	5.25457	1.23962e-08	4.35185e-07
ENSG00000107566.12	-2.37621	1.24515e-08	4.36612e-07
ENSG00000262227.1	-5.43713	1.25019e-08	4.37863e-07
ENSG00000197019.4	3.0471	1.25479e-08	4.38955e-07
ENSG00000239791.1	-7.70117	1.25944e-08	4.39275e-07
ENSG00000149679.10	-3.49353	1.26002e-08	4.39275e-07
ENSG00000120860.9	2.73394	1.26014e-08	4.39275e-07
ENSG00000182224.10	-3.19489	1.27704e-08	4.44644e-07
ENSG00000137747.13	8.88934	1.28966e-08	4.48512e-07
ENSG00000164930.10	2.87382	1.29465e-08	4.49722e-07
ENSG00000225840.2	-18.9156	1.29712e-08	4.50054e-07
ENSG00000168758.9	3.40509	1.29907e-08	4.50204e-07
ENSG00000077009.12	13.299	1.30485e-08	4.51678e-07
ENSG00000164695.4	3.17507	1.31396e-08	4.54303e-07
ENSG00000243678.10	-2.68082	1.32903e-08	4.58475e-07
ENSG00000255346.8	8.80156	1.32911e-08	4.58475e-07
ENSG00000176912.3	-5.21599	1.33108e-08	4.58621e-07
ENSG00000132646.9	-3.1511	1.3386e-08	4.60678e-07
ENSG00000204427.10	-2.42469	1.34324e-08	4.61737e-07
ENSG00000090447.10	-2.20805	1.38165e-08	4.74395e-07
ENSG00000224046.1	-4.1869	1.38744e-08	4.75831e-07
ENSG00000005238.18	2.72618	1.39681e-08	4.78493e-07
ENSG00000204623.7	-2.65423	1.41773e-08	4.85099e-07
ENSG00000040531.13	-2.25407	1.44103e-08	4.92504e-07
ENSG00000154065.15	6.94109	1.45326e-08	4.96112e-07
ENSG00000263753.5	5.04851	1.48507e-08	5.06391e-07
ENSG00000167702.10	3.27022	1.50384e-08	5.12203e-07
ENSG00000254231.1	5.10142	1.52353e-08	5.18315e-07
ENSG00000107719.8	4.69105	1.53663e-08	5.22171e-07
ENSG00000151650.7	12.0445	1.54271e-08	5.23639e-07
ENSG00000169908.9	4.70595	1.54956e-08	5.25365e-07
ENSG00000071889.15	-2.24404	1.57858e-08	5.34595e-07
ENSG00000122042.9	-2.2102	1.59064e-08	5.38064e-07
ENSG00000111344.10	7.70132	1.5978e-08	5.3987e-07
ENSG00000111291.7	5.44815	1.6035e-08	5.4118e-07
ENSG00000253696.2	-5.35233	1.61454e-08	5.44288e-07
ENSG00000277586.1	13.6206	1.62241e-08	5.46321e-07
ENSG00000104356.9	2.67083	1.63701e-08	5.50529e-07
ENSG00000009709.10	24.8856	1.63861e-08	5.50529e-07
ENSG00000111229.14	1.79386	1.64102e-08	5.50716e-07
ENSG00000125363.13	-10.575	1.6569e-08	5.55417e-07
ENSG00000274270.1	-5.42963	1.66405e-08	5.5683e-07
ENSG00000108590.9	-2.4843	1.66487e-08	5.5683e-07
ENSG00000152253.7	-2.60791	1.66874e-08	5.57498e-07
ENSG00000172478.16	8.18342	1.6816e-08	5.61162e-07
ENSG00000279118.1	3.78675	1.69154e-08	5.63845e-07
ENSG00000131236.15	1.99735	1.70336e-08	5.6715e-07
ENSG00000271201.1	25.251	1.71332e-08	5.69829e-07
ENSG00000171877.18	5.88723	1.73005e-08	5.74748e-07
ENSG00000237513.1	-8.03355	1.74269e-08	5.78301e-07
ENSG00000230844.2	-3.1638	1.74769e-08	5.79314e-07
ENSG00000101868.9	-2.17854	1.74981e-08	5.7937e-07
ENSG00000189221.8	-5.1856	1.75377e-08	5.80033e-07
ENSG00000177427.11	-2.30494	1.7588e-08	5.81049e-07
ENSG00000184786.5	-2.82004	1.76103e-08	5.8114e-07
ENSG00000181350.10	-3.40126	1.77739e-08	5.85888e-07
ENSG00000230937.8	17.8729	1.78495e-08	5.87207e-07
ENSG00000253626.3	-8.41177	1.78535e-08	5.87207e-07
ENSG00000143412.8	3.70412	1.87462e-08	6.15889e-07
ENSG00000174564.11	7.20935	1.90549e-08	6.25337e-07
ENSG00000235194.7	-2.6956	1.91089e-08	6.26417e-07
ENSG00000278916.1	-4.80129	1.92598e-08	6.30668e-07
ENSG00000281383.1	-9.58926	1.93452e-08	6.32137e-07
ENSG00000213780.9	-2.83802	1.93472e-08	6.32137e-07
ENSG00000241269.1	-5.33244	1.98187e-08	6.4683e-07
ENSG00000198898.11	-1.96423	1.99303e-08	6.49758e-07
ENSG00000188157.12	3.22625	2.01443e-08	6.55575e-07
ENSG00000077458.11	-2.18155	2.01608e-08	6.55575e-07
ENSG00000141367.10	1.78323	2.01749e-08	6.55575e-07
ENSG00000172548.13	8.76509	2.03443e-08	6.60355e-07
ENSG00000135407.9	5.27617	2.04596e-08	6.63374e-07
ENSG00000139514.11	-2.70253	2.04822e-08	6.63384e-07
ENSG00000136783.9	-2.55712	2.09306e-08	6.77166e-07
ENSG00000154102.9	7.30162	2.09584e-08	6.77328e-07
ENSG00000104897.8	-2.05041	2.11838e-08	6.83869e-07
ENSG00000184939.14	-2.14863	2.12819e-08	6.8629e-07
ENSG00000270728.1	-3.7282	2.13228e-08	6.86862e-07
ENSG00000228974.5	7.88822	2.13565e-08	6.87202e-07
ENSG00000167566.15	2.68021	2.1464e-08	6.89913e-07
ENSG00000105854.11	2.98182	2.15893e-08	6.93191e-07
ENSG00000110911.13	3.53997	2.16309e-08	6.93776e-07
ENSG00000094975.12	2.53321	2.16618e-08	6.9402e-07
ENSG00000107960.9	2.69686	2.23426e-08	7.1506e-07
ENSG00000115008.5	9.1247	2.28295e-08	7.29856e-07
ENSG00000075218.17	-2.7485	2.29299e-08	7.32277e-07
ENSG00000196312.10	-3.04275	2.30153e-08	7.34217e-07
ENSG00000260604.2	9.62022	2.30891e-08	7.3578e-07
ENSG00000079246.14	1.65648	2.31823e-08	7.37958e-07
ENSG00000085840.11	-2.47467	2.32319e-08	7.38015e-07
ENSG00000166582.8	-2.86241	2.32338e-08	7.38015e-07
ENSG00000110195.10	12.873	2.34076e-08	7.42741e-07
ENSG00000069956.10	2.47781	2.34433e-08	7.43079e-07
ENSG00000270714.1	8.77082	2.3648e-08	7.48769e-07
ENSG00000116016.12	2.72642	2.37488e-08	7.5116e-07
ENSG00000139597.15	-4.21511	2.39015e-08	7.55185e-07
ENSG00000072849.9	-2.03433	2.40928e-08	7.60421e-07
ENSG00000170374.5	12.8907	2.43668e-08	7.67055e-07
ENSG00000083457.10	-2.65721	2.43786e-08	7.67055e-07
ENSG00000261620.1	-7.30443	2.43805e-08	7.67055e-07
ENSG00000248092.6	-2.88357	2.44574e-08	7.68593e-07
ENSG00000198918.7	-3.01685	2.45032e-08	7.68593e-07
ENSG00000177694.13	4.27831	2.4507e-08	7.68593e-07
ENSG00000134757.4	13.3257	2.49211e-08	7.80365e-07
ENSG00000100077.13	4.47918	2.49349e-08	7.80365e-07
ENSG00000115310.16	2.26979	2.51341e-08	7.8577e-07
ENSG00000082146.11	-2.93037	2.5198e-08	7.86942e-07
ENSG00000256806.3	-3.80058	2.5692e-08	8.01526e-07
ENSG00000135074.14	4.64389	2.57784e-08	8.03376e-07
ENSG00000236283.2	10.4346	2.60644e-08	8.1144e-07
ENSG00000188042.7	4.48374	2.61431e-08	8.13038e-07
ENSG00000175073.7	1.98174	2.63582e-08	8.18868e-07
ENSG00000157224.14	-2.73212	2.6458e-08	8.21112e-07
ENSG00000110844.12	2.85972	2.68582e-08	8.3266e-07
ENSG00000163322.12	-2.79706	2.69637e-08	8.35059e-07
ENSG00000115828.14	7.17709	2.70324e-08	8.36315e-07
ENSG00000211451.10	-3.49649	2.71679e-08	8.39632e-07
ENSG00000108559.10	-2.26683	2.76014e-08	8.52143e-07
ENSG00000255367.1	-6.29204	2.77036e-08	8.54409e-07
ENSG00000260941.1	6.24342	2.78508e-08	8.58058e-07
ENSG00000092841.17	2.04085	2.81081e-08	8.64688e-07
ENSG00000223546.5	-2.95746	2.81242e-08	8.64688e-07
ENSG00000106330.10	-2.43028	2.82271e-08	8.66955e-07
ENSG00000244128.4	12.9768	2.83238e-08	8.68796e-07
ENSG00000164796.16	12.949	2.83456e-08	8.68796e-07
ENSG00000127585.10	-7.34345	2.83755e-08	8.68799e-07
ENSG00000267984.1	8.53393	2.84316e-08	8.68799e-07
ENSG00000259674.1	6.15858	2.84334e-08	8.68799e-07
ENSG00000261335.1	-5.69774	2.85807e-08	8.72402e-07
ENSG00000263325.1	7.49245	2.87996e-08	8.78181e-07
ENSG00000198797.6	12.4754	2.88974e-08	8.8026e-07
ENSG00000120162.9	-3.08776	2.90271e-08	8.83304e-07
ENSG00000253641.4	9.90976	2.91241e-08	8.85349e-07
ENSG00000204261.7	-3.38344	2.94089e-08	8.93092e-07
ENSG00000087191.11	1.78803	2.96998e-08	9.01004e-07
ENSG00000133488.13	12.3035	2.99757e-08	9.08448e-07
ENSG00000232237.3	8.12173	3.03435e-08	9.18657e-07
ENSG00000167487.10	-2.33372	3.08658e-08	9.33241e-07
ENSG00000175874.8	9.25101	3.08881e-08	9.33241e-07
ENSG00000161654.8	-2.1567	3.14146e-08	9.48183e-07
ENSG00000034677.10	2.38269	3.14921e-08	9.49558e-07
ENSG00000207652.1	-3.25602	3.17527e-08	9.56446e-07
ENSG00000066032.17	16.913	3.21377e-08	9.67062e-07
ENSG00000101412.12	-2.55485	3.25782e-08	9.79325e-07
ENSG00000162073.12	-2.94612	3.27471e-08	9.83406e-07
ENSG00000164187.6	-2.53274	3.28205e-08	9.84615e-07
ENSG00000172534.12	-1.70409	3.30217e-08	9.89651e-07
ENSG00000080503.18	-2.36903	3.31845e-08	9.93335e-07
ENSG00000263154.1	-11.3779	3.32115e-08	9.93335e-07
ENSG00000251429.1	6.29307	3.32592e-08	9.93762e-07
ENSG00000089351.13	2.72943	3.39319e-08	1.01284e-06
ENSG00000188177.12	-2.81823	3.45133e-08	1.02916e-06
ENSG00000171557.15	17.3274	3.46744e-08	1.03293e-06
ENSG00000213169.3	6.45912	3.49957e-08	1.04145e-06
ENSG00000173818.15	-2.682	3.50916e-08	1.04326e-06
ENSG00000105865.9	-2.43286	3.53296e-08	1.04929e-06
ENSG00000166181.11	-1.85215	3.53685e-08	1.04939e-06
ENSG00000139734.16	-2.79944	3.54822e-08	1.05172e-06
ENSG00000246877.1	-5.66994	3.55618e-08	1.05303e-06
ENSG00000085999.10	-2.55818	3.63506e-08	1.07477e-06
ENSG00000175764.13	-2.69629	3.63864e-08	1.07477e-06
ENSG00000109674.3	-3.25179	3.64459e-08	1.07477e-06
ENSG00000260114.2	-2.59633	3.64753e-08	1.07477e-06
ENSG00000143409.14	2.43262	3.6477e-08	1.07477e-06
ENSG00000135211.5	-2.31004	3.67026e-08	1.08035e-06
ENSG00000119705.8	2.05098	3.72254e-08	1.09465e-06
ENSG00000135045.6	-3.03846	3.72891e-08	1.09544e-06
ENSG00000265178.1	9.78581	3.74369e-08	1.09869e-06
ENSG00000152766.5	4.47992	3.76138e-08	1.10279e-06
ENSG00000019186.8	14.7622	3.82431e-08	1.12014e-06
ENSG00000250230.2	9.40791	3.83481e-08	1.12211e-06
ENSG00000235123.4	14.772	3.95411e-08	1.15588e-06
ENSG00000159352.14	1.61996	3.96624e-08	1.15811e-06
ENSG00000279225.1	6.34966	3.96955e-08	1.15811e-06
ENSG00000232677.5	-10.4192	4.00285e-08	1.16668e-06
ENSG00000256916.1	11.6858	4.03201e-08	1.17403e-06
ENSG00000251003.6	8.30199	4.04534e-08	1.17676e-06
ENSG00000095627.8	-16.5633	4.08135e-08	1.18496e-06
ENSG00000254911.3	5.83899	4.08152e-08	1.18496e-06
ENSG00000116717.10	3.39117	4.09024e-08	1.18633e-06
ENSG00000090621.12	2.3536	4.11649e-08	1.19278e-06
ENSG00000243479.3	-3.79428	4.13689e-08	1.19752e-06
ENSG00000174171.5	9.13146	4.16775e-08	1.20528e-06
ENSG00000008516.15	-4.84717	4.20298e-08	1.21354e-06
ENSG00000141252.18	-2.29618	4.20777e-08	1.21354e-06
ENSG00000150893.10	10.5236	4.20856e-08	1.21354e-06
ENSG00000260877.1	8.0644	4.2666e-08	1.2283e-06
ENSG00000141378.14	1.99055	4.27079e-08	1.2283e-06
ENSG00000159459.10	2.05898	4.27218e-08	1.2283e-06
ENSG00000170545.15	2.62204	4.32562e-08	1.24246e-06
ENSG00000187741.13	-2.40074	4.33426e-08	1.24302e-06
ENSG00000115138.9	6.36691	4.33591e-08	1.24302e-06
ENSG00000258111.1	9.76488	4.37095e-08	1.25185e-06
ENSG00000180425.9	-3.05579	4.46598e-08	1.27784e-06
ENSG00000139209.14	9.31485	4.53151e-08	1.29534e-06
ENSG00000168300.12	2.42225	4.53602e-08	1.29538e-06
ENSG00000084453.15	12.3097	4.55065e-08	1.29831e-06
ENSG00000147905.16	-1.95195	4.56031e-08	1.29982e-06
ENSG00000178695.5	-5.1301	4.64357e-08	1.32228e-06
ENSG00000167004.11	2.38356	4.68616e-08	1.33313e-06
ENSG00000132394.9	-1.94117	4.6951e-08	1.3344e-06
ENSG00000126860.10	-4.14375	4.72643e-08	1.34146e-06
ENSG00000067369.12	2.30861	4.729e-08	1.34146e-06
ENSG00000250299.4	-3.54784	4.77314e-08	1.35269e-06
ENSG00000114439.17	-2.09975	4.78364e-08	1.35438e-06
ENSG00000130711.3	-5.54575	4.82724e-08	1.36542e-06
ENSG00000176055.9	-2.49043	4.85295e-08	1.37138e-06
ENSG00000103978.14	2.27886	4.89903e-08	1.38309e-06
ENSG00000173559.11	3.19557	4.91098e-08	1.38515e-06
ENSG00000115523.15	-6.1907	5.09958e-08	1.43698e-06
ENSG00000169894.16	-4.7009	5.16831e-08	1.45496e-06
ENSG00000214106.6	-2.5844	5.20306e-08	1.46336e-06
ENSG00000196353.10	11.7741	5.21661e-08	1.46578e-06
ENSG00000160401.13	-3.03335	5.24677e-08	1.47287e-06
ENSG00000153044.8	-2.87177	5.26725e-08	1.47722e-06
ENSG00000166900.13	3.11924	5.36141e-08	1.50221e-06
ENSG00000166546.12	7.27505	5.40633e-08	1.51336e-06
ENSG00000225791.5	-2.54582	5.47713e-08	1.53174e-06
ENSG00000164904.14	3.16134	5.49362e-08	1.53491e-06
ENSG00000139687.12	-2.69452	5.53792e-08	1.54583e-06
ENSG00000103671.8	1.90343	5.63053e-08	1.5702e-06
ENSG00000112218.8	-4.81502	5.66252e-08	1.5765e-06
ENSG00000144354.12	-3.24852	5.66373e-08	1.5765e-06
ENSG00000090238.10	-2.97611	5.71387e-08	1.58897e-06
ENSG00000004777.17	-3.52847	5.73278e-08	1.59274e-06
ENSG00000241360.1	-3.46046	5.83977e-08	1.62094e-06
ENSG00000227199.1	-4.44686	5.84643e-08	1.62128e-06
ENSG00000204839.7	5.00846	5.88372e-08	1.6301e-06
ENSG00000124237.5	16.3538	5.89633e-08	1.63148e-06
ENSG00000235045.2	7.56064	5.89968e-08	1.63148e-06
ENSG00000260992.1	-4.75499	5.91154e-08	1.63236e-06
ENSG00000120802.12	-2.12687	5.91388e-08	1.63236e-06
ENSG00000066322.11	2.04814	5.95892e-08	1.64327e-06
ENSG00000099194.5	5.10898	6.00077e-08	1.65327e-06
ENSG00000182575.7	8.00315	6.12663e-08	1.68639e-06
ENSG00000272758.4	-3.76465	6.13986e-08	1.68846e-06
ENSG00000221986.5	12.8463	6.26574e-08	1.72148e-06
ENSG00000104142.9	2.21149	6.37656e-08	1.74945e-06
ENSG00000167767.12	5.68783	6.37931e-08	1.74945e-06
ENSG00000135249.6	-1.9079	6.4259e-08	1.7606e-06
ENSG00000150722.9	7.29591	6.48684e-08	1.77566e-06
ENSG00000180385.7	-2.98211	6.50699e-08	1.77954e-06
ENSG00000178821.11	-4.5462	6.54203e-08	1.78747e-06
ENSG00000196378.10	2.54207	6.54971e-08	1.78793e-06
ENSG00000257453.1	7.91075	6.60178e-08	1.80048e-06
ENSG00000276967.1	7.53203	6.60984e-08	1.80093e-06
ENSG00000231748.1	6.20353	6.61552e-08	1.80093e-06
ENSG00000156853.10	-2.37528	6.64682e-08	1.80779e-06
ENSG00000281406.1	6.00648	6.66574e-08	1.81128e-06
ENSG00000112624.11	-1.93019	6.78578e-08	1.84221e-06
ENSG00000158669.10	2.6893	6.79271e-08	1.84241e-06
ENSG00000166813.13	3.85482	6.94223e-08	1.88124e-06
ENSG00000106327.11	-6.0176	7.06677e-08	1.91325e-06
ENSG00000277883.1	10.9444	7.12564e-08	1.92743e-06
ENSG00000132541.9	2.58175	7.13948e-08	1.92941e-06
ENSG00000003436.13	4.66949	7.15476e-08	1.93178e-06
ENSG00000180263.12	2.61478	7.22158e-08	1.94805e-06
ENSG00000242578.1	7.82773	7.3038e-08	1.96845e-06
ENSG00000166839.15	2.765	7.31844e-08	1.9706e-06
ENSG00000129968.14	-1.91001	7.36712e-08	1.98192e-06
ENSG00000174238.13	-2.15838	7.40002e-08	1.98897e-06
ENSG00000097033.13	1.8639	7.43576e-08	1.99676e-06
ENSG00000116785.12	10.0711	7.45973e-08	2.00139e-06
ENSG00000125409.11	-6.35658	7.46998e-08	2.00233e-06
ENSG00000147789.14	2.01327	7.50875e-08	2.01091e-06
ENSG00000167378.7	2.05124	7.52767e-08	2.01416e-06
ENSG00000177398.17	7.71985	7.58752e-08	2.02835e-06
ENSG00000115163.13	-2.69652	7.6154e-08	2.03397e-06
ENSG00000165704.13	-2.34888	7.66603e-08	2.04565e-06
ENSG00000146802.11	-2.29478	7.75246e-08	2.06686e-06
ENSG00000111412.5	2.15848	7.83188e-08	2.08453e-06
ENSG00000204428.11	-3.25966	7.8328e-08	2.08453e-06
ENSG00000229358.3	-2.81971	7.8573e-08	2.08918e-06
ENSG00000273576.1	4.89177	7.87166e-08	2.09113e-06
ENSG00000196335.11	-6.52389	7.91029e-08	2.09951e-06
ENSG00000169247.10	5.2765	8.07211e-08	2.14055e-06
ENSG00000137337.13	-2.1321	8.13445e-08	2.15516e-06
ENSG00000104312.7	2.30265	8.17532e-08	2.16405e-06
ENSG00000137266.13	-2.81408	8.19185e-08	2.1665e-06
ENSG00000178977.3	-3.56589	8.22148e-08	2.1724e-06
ENSG00000197008.8	-2.47412	8.34295e-08	2.20254e-06
ENSG00000105880.4	12.0732	8.45872e-08	2.23112e-06
ENSG00000156136.8	-2.22195	8.56364e-08	2.25679e-06
ENSG00000132507.16	-2.0862	8.5938e-08	2.26273e-06
ENSG00000268858.2	-2.77754	8.65203e-08	2.27604e-06
ENSG00000196954.11	3.00387	8.75559e-08	2.30125e-06
ENSG00000262691.1	-4.42177	8.80829e-08	2.31305e-06
ENSG00000251185.1	-10.2327	8.8234e-08	2.31497e-06
ENSG00000247735.2	-4.36202	8.90618e-08	2.33463e-06
ENSG00000120686.10	-1.9696	8.98495e-08	2.3532e-06
ENSG00000254166.1	5.81154	9.08793e-08	2.37807e-06
ENSG00000108641.13	-3.16315	9.19305e-08	2.40346e-06
ENSG00000161692.16	-2.15774	9.25764e-08	2.41822e-06
ENSG00000106610.13	-3.03627	9.28569e-08	2.42342e-06
ENSG00000107242.16	-3.17285	9.29433e-08	2.42354e-06
ENSG00000130159.12	-2.21265	9.55188e-08	2.48852e-06
ENSG00000150967.16	3.45863	9.58749e-08	2.4956e-06
ENSG00000168036.15	2.28589	9.61944e-08	2.50012e-06
ENSG00000163399.14	2.8843	9.62166e-08	2.50012e-06
ENSG00000234129.6	-4.19917	9.77292e-08	2.5372e-06
ENSG00000125885.12	-2.95968	9.83351e-08	2.5507e-06
ENSG00000088726.14	10.7899	9.85751e-08	2.5547e-06
ENSG00000229980.4	-3.36273	9.89961e-08	2.56337e-06
ENSG00000142949.15	2.24113	9.94678e-08	2.57334e-06
ENSG00000176953.9	-2.02137	1.0106e-07	2.61087e-06
ENSG00000280208.1	9.94927	1.01094e-07	2.61087e-06
ENSG00000169213.6	6.85773	1.01275e-07	2.61326e-06
ENSG00000188603.15	-2.56865	1.01589e-07	2.61909e-06
ENSG00000263843.1	-3.51555	1.02996e-07	2.65307e-06
ENSG00000232645.4	-5.67169	1.03553e-07	2.66509e-06
ENSG00000106404.12	-6.81316	1.05195e-07	2.70316e-06
ENSG00000113249.11	12.3079	1.05214e-07	2.70316e-06
ENSG00000184840.10	1.87112	1.06793e-07	2.74136e-06
ENSG00000197363.8	2.35068	1.07571e-07	2.75893e-06
ENSG00000254706.2	-7.36751	1.11332e-07	2.85062e-06
ENSG00000272861.1	-6.56648	1.11337e-07	2.85062e-06
ENSG00000257167.2	-3.10124	1.13533e-07	2.90433e-06
ENSG00000196247.10	-2.67617	1.13947e-07	2.91242e-06
ENSG00000260083.1	-3.20798	1.14783e-07	2.93125e-06
ENSG00000177238.12	-14.6833	1.14959e-07	2.93323e-06
ENSG00000233493.3	-3.43417	1.16409e-07	2.96595e-06
ENSG00000225518.2	-4.50127	1.16498e-07	2.96595e-06
ENSG00000137103.15	-2.63293	1.16541e-07	2.96595e-06
ENSG00000138617.13	-2.38699	1.16996e-07	2.97497e-06
ENSG00000108518.7	-1.85063	1.17875e-07	2.99477e-06
ENSG00000078900.13	-6.37709	1.18193e-07	3.00028e-06
ENSG00000205336.10	2.75232	1.19175e-07	3.02263e-06
ENSG00000145365.10	-2.4663	1.21017e-07	3.06673e-06
ENSG00000260257.2	3.1336	1.21568e-07	3.07806e-06
ENSG00000147804.8	3.57094	1.22844e-07	3.10638e-06
ENSG00000242616.3	-2.67091	1.22895e-07	3.10638e-06
ENSG00000167536.12	-3.07759	1.23236e-07	3.11233e-06
ENSG00000136240.8	-2.1228	1.24168e-07	3.1332e-06
ENSG00000188215.8	2.55933	1.25291e-07	3.15885e-06
ENSG00000112855.13	1.93582	1.27684e-07	3.21645e-06
ENSG00000163346.15	2.1798	1.2997e-07	3.27127e-06
ENSG00000254612.2	-4.48904	1.3061e-07	3.2846e-06
ENSG00000263164.1	-7.08128	1.31737e-07	3.30828e-06
ENSG00000148965.7	10.4543	1.31774e-07	3.30828e-06
ENSG00000084764.9	4.12159	1.34443e-07	3.37242e-06
ENSG00000136688.9	10.3153	1.35462e-07	3.38892e-06
ENSG00000272853.1	-3.58619	1.35533e-07	3.38892e-06
ENSG00000146858.7	-2.93501	1.35587e-07	3.38892e-06
ENSG00000171360.3	13.8011	1.35616e-07	3.38892e-06
ENSG00000165891.14	-2.92544	1.35671e-07	3.38892e-06
ENSG00000187186.13	-4.10196	1.37093e-07	3.42156e-06
ENSG00000173267.12	5.14704	1.37356e-07	3.42316e-06
ENSG00000237452.2	-10.2511	1.37388e-07	3.42316e-06
ENSG00000167393.15	-2.76103	1.38587e-07	3.45015e-06
ENSG00000125285.5	14.2179	1.39187e-07	3.46219e-06
ENSG00000088386.14	10.9385	1.39482e-07	3.46662e-06
ENSG00000011105.10	2.743	1.39654e-07	3.468e-06
ENSG00000231252.1	8.39447	1.41348e-07	3.50714e-06
ENSG00000185722.15	-1.82987	1.41636e-07	3.5112e-06
ENSG00000179715.11	3.7915	1.41748e-07	3.5112e-06
ENSG00000272330.1	8.89315	1.42593e-07	3.52917e-06
ENSG00000168412.6	-8.36282	1.45419e-07	3.59611e-06
ENSG00000204856.10	-3.09027	1.46302e-07	3.61494e-06
ENSG00000198887.8	-1.9987	1.47303e-07	3.63667e-06
ENSG00000113456.17	-2.1688	1.47818e-07	3.64634e-06
ENSG00000188162.9	11.4169	1.50351e-07	3.70574e-06
ENSG00000246273.5	-3.03452	1.50539e-07	3.70729e-06
ENSG00000131152.4	-6.6423	1.50699e-07	3.70817e-06
ENSG00000231948.2	6.76895	1.51128e-07	3.71564e-06
ENSG00000013588.5	4.22574	1.51521e-07	3.72224e-06
ENSG00000233452.5	-4.45006	1.52373e-07	3.74006e-06
ENSG00000139618.13	-2.6947	1.53124e-07	3.7554e-06
ENSG00000260018.1	-4.43887	1.53705e-07	3.76652e-06
ENSG00000171916.15	-9.04498	1.55547e-07	3.80431e-06
ENSG00000169992.8	-3.26876	1.55576e-07	3.80431e-06
ENSG00000229422.1	-8.99261	1.55645e-07	3.80431e-06
ENSG00000228113.6	-7.3783	1.55759e-07	3.80431e-06
ENSG00000170917.12	-3.32333	1.56442e-07	3.81785e-06
ENSG00000156869.11	4.28878	1.60908e-07	3.92362e-06
ENSG00000168575.8	2.74021	1.6157e-07	3.93652e-06
ENSG00000139116.16	2.29376	1.61849e-07	3.9401e-06
ENSG00000238249.2	-5.83539	1.62658e-07	3.95654e-06
ENSG00000048028.10	-2.03829	1.63605e-07	3.97633e-06
ENSG00000135070.12	-2.02603	1.64845e-07	4.00263e-06
ENSG00000174514.11	-6.01669	1.64957e-07	4.00263e-06
ENSG00000154930.13	-3.58813	1.65712e-07	4.01767e-06
ENSG00000117318.8	4.48738	1.67559e-07	4.05915e-06
ENSG00000124253.10	-8.84935	1.69677e-07	4.10709e-06
ENSG00000245466.1	9.89137	1.70497e-07	4.12359e-06
ENSG00000061273.16	1.80853	1.71561e-07	4.14396e-06
ENSG00000185043.9	2.05938	1.71619e-07	4.14396e-06
ENSG00000170776.18	1.87538	1.7186e-07	4.14425e-06
ENSG00000170445.11	1.61738	1.7191e-07	4.14425e-06
ENSG00000147100.8	5.62877	1.72238e-07	4.1488e-06
ENSG00000204348.8	-2.08266	1.72436e-07	4.15019e-06
ENSG00000129204.15	-5.30299	1.74503e-07	4.19656e-06
ENSG00000101464.9	-1.91895	1.75111e-07	4.20524e-06
ENSG00000186185.12	-2.35713	1.75161e-07	4.20524e-06
ENSG00000070729.12	8.73188	1.75289e-07	4.20524e-06
ENSG00000273971.1	-9.98479	1.75689e-07	4.21142e-06
ENSG00000279468.1	4.50009	1.77556e-07	4.25275e-06
ENSG00000117461.13	3.01528	1.78258e-07	4.26612e-06
ENSG00000227877.5	14.7723	1.80158e-07	4.30797e-06
ENSG00000132639.11	-8.98393	1.80297e-07	4.30797e-06
ENSG00000196118.10	-3.46083	1.80494e-07	4.30923e-06
ENSG00000124143.9	13.9175	1.84728e-07	4.40677e-06
ENSG00000136243.15	-2.01645	1.84967e-07	4.40891e-06
ENSG00000213585.9	1.99014	1.85841e-07	4.42621e-06
ENSG00000178084.1	15.546	1.86712e-07	4.44338e-06
ENSG00000134758.12	-2.32151	1.88604e-07	4.48483e-06
ENSG00000170004.15	2.4926	1.90687e-07	4.53072e-06
ENSG00000136122.14	-2.49251	1.9237e-07	4.56707e-06
ENSG00000188493.13	-2.40703	1.97469e-07	4.68438e-06
ENSG00000135702.13	-9.16168	1.97957e-07	4.69221e-06
ENSG00000230426.2	17.4539	1.9891e-07	4.7094e-06
ENSG00000128536.14	-3.57075	1.99e-07	4.7094e-06
ENSG00000204314.9	-4.45069	2.0159e-07	4.76689e-06
ENSG00000155097.10	1.86185	2.01765e-07	4.76723e-06
ENSG00000167972.12	-7.64298	2.02626e-07	4.78377e-06
ENSG00000207805.2	15.0712	2.05011e-07	4.83625e-06
ENSG00000196923.12	3.09039	2.07937e-07	4.90137e-06
ENSG00000183856.9	-2.65453	2.08107e-07	4.9015e-06
ENSG00000164104.10	-2.64718	2.11875e-07	4.98629e-06
ENSG00000259826.1	-3.6614	2.13687e-07	5.02494e-06
ENSG00000177683.12	-2.17263	2.15544e-07	5.06461e-06
ENSG00000182810.6	-1.93236	2.16635e-07	5.0862e-06
ENSG00000118513.17	-3.00358	2.19235e-07	5.1432e-06
ENSG00000141540.9	-3.48812	2.20368e-07	5.16569e-06
ENSG00000214293.7	-2.45751	2.20617e-07	5.16746e-06
ENSG00000280527.1	4.69942	2.22367e-07	5.20434e-06
ENSG00000105613.8	-5.9394	2.23179e-07	5.21754e-06
ENSG00000171448.8	-2.12954	2.23283e-07	5.21754e-06
ENSG00000139343.9	1.84552	2.24116e-07	5.23185e-06
ENSG00000166311.8	2.9595	2.24247e-07	5.23185e-06
ENSG00000121274.11	-2.0387	2.2644e-07	5.27886e-06
ENSG00000234896.1	12.1577	2.27245e-07	5.29348e-06
ENSG00000249348.1	-3.11213	2.29171e-07	5.33415e-06
ENSG00000231043.3	4.03991	2.30269e-07	5.35551e-06
ENSG00000179832.16	2.0202	2.33082e-07	5.4167e-06
ENSG00000166949.14	2.6814	2.33474e-07	5.42156e-06
ENSG00000240571.1	-5.45068	2.3688e-07	5.49636e-06
ENSG00000141027.19	-1.96179	2.38386e-07	5.52699e-06
ENSG00000112146.15	-2.02787	2.40649e-07	5.5751e-06
ENSG00000136875.11	-1.73906	2.41643e-07	5.59376e-06
ENSG00000164751.13	1.74653	2.41943e-07	5.59635e-06
ENSG00000111642.13	1.63648	2.43941e-07	5.63817e-06
ENSG00000143320.7	7.97842	2.47036e-07	5.70526e-06
ENSG00000116641.14	1.93945	2.48484e-07	5.73425e-06
ENSG00000176731.10	2.02249	2.48854e-07	5.73834e-06
ENSG00000229344.1	9.54855	2.49915e-07	5.75832e-06
ENSG00000136891.12	-1.89787	2.50496e-07	5.76724e-06
ENSG00000071282.10	3.41429	2.5107e-07	5.77598e-06
ENSG00000236810.4	-3.20319	2.54696e-07	5.85486e-06
ENSG00000168438.13	-1.71668	2.55473e-07	5.86818e-06
ENSG00000156017.11	-2.16127	2.58011e-07	5.91973e-06
ENSG00000167815.10	-2.01693	2.58116e-07	5.91973e-06
ENSG00000117394.18	5.03313	2.616e-07	5.99499e-06
ENSG00000137285.9	8.57653	2.63205e-07	6.02714e-06
ENSG00000247092.5	-2.62106	2.6443e-07	6.05052e-06
ENSG00000270296.1	9.23095	2.6631e-07	6.08885e-06
ENSG00000258568.1	-3.72456	2.68466e-07	6.13341e-06
ENSG00000186575.16	2.16611	2.68957e-07	6.13991e-06
ENSG00000166579.14	-1.87486	2.70783e-07	6.17684e-06
ENSG00000280109.1	8.56968	2.73863e-07	6.24232e-06
ENSG00000204362.5	13.0614	2.7445e-07	6.24985e-06
ENSG00000204370.7	-1.9838	2.74615e-07	6.24985e-06
ENSG00000115525.15	4.61459	2.7746e-07	6.30976e-06
ENSG00000237991.3	-5.52655	2.78315e-07	6.32437e-06
ENSG00000223803.1	4.37101	2.79163e-07	6.33879e-06
ENSG00000171060.9	10.6259	2.8017e-07	6.3568e-06
ENSG00000271888.1	-4.77139	2.80529e-07	6.36009e-06
ENSG00000137038.7	-2.12567	2.82465e-07	6.3991e-06
ENSG00000159450.11	8.3676	2.84408e-07	6.43819e-06
ENSG00000197020.9	-2.68377	2.88598e-07	6.52807e-06
ENSG00000233954.6	2.95461	2.90458e-07	6.56516e-06
ENSG00000275441.1	-4.65133	2.91193e-07	6.57676e-06
ENSG00000070214.14	-1.92706	2.93209e-07	6.61725e-06
ENSG00000260428.2	3.67263	2.93561e-07	6.62016e-06
ENSG00000134419.14	-1.99385	2.94742e-07	6.64176e-06
ENSG00000130244.11	-2.12249	2.99441e-07	6.74254e-06
ENSG00000187608.7	4.80724	2.99872e-07	6.74713e-06
ENSG00000165443.10	11.6284	3.01898e-07	6.78755e-06
ENSG00000008277.13	-4.49354	3.05836e-07	6.8709e-06
ENSG00000129988.5	11.3645	3.08284e-07	6.92066e-06
ENSG00000179431.6	3.93697	3.08703e-07	6.92484e-06
ENSG00000236081.1	-6.06929	3.11408e-07	6.98023e-06
ENSG00000258957.1	-6.12224	3.15732e-07	7.07021e-06
ENSG00000156858.10	-1.97746	3.15898e-07	7.07021e-06
ENSG00000140455.15	1.84152	3.16776e-07	7.08453e-06
ENSG00000072062.12	-1.71036	3.17076e-07	7.0859e-06
ENSG00000128609.13	-1.78903	3.18515e-07	7.1127e-06
ENSG00000186889.8	3.65867	3.1891e-07	7.11616e-06
ENSG00000105968.17	-1.8609	3.19427e-07	7.12237e-06
ENSG00000237632.3	8.02124	3.20741e-07	7.14629e-06
ENSG00000174498.12	12.6636	3.22865e-07	7.18823e-06
ENSG00000127129.8	8.14909	3.23286e-07	7.19221e-06
ENSG00000170537.11	3.31021	3.25057e-07	7.22618e-06
ENSG00000260878.1	11.985	3.26161e-07	7.24095e-06
ENSG00000266256.1	10.9616	3.26208e-07	7.24095e-06
ENSG00000267698.1	-3.36469	3.27034e-07	7.25385e-06
ENSG00000013503.8	1.91803	3.30992e-07	7.33617e-06
ENSG00000047634.13	-3.15359	3.35305e-07	7.425e-06
ENSG00000141741.10	3.9265	3.355e-07	7.425e-06
ENSG00000163251.3	-2.33992	3.37664e-07	7.46733e-06
ENSG00000229847.7	12.1289	3.44112e-07	7.60427e-06
ENSG00000144749.12	-3.73935	3.47274e-07	7.66844e-06
ENSG00000146963.16	-1.56508	3.48132e-07	7.68165e-06
ENSG00000146757.12	-2.34267	3.49262e-07	7.70087e-06
ENSG00000177483.10	-6.23698	3.5134e-07	7.74095e-06
ENSG00000135144.6	4.41904	3.60471e-07	7.93624e-06
ENSG00000226088.1	-8.81413	3.61713e-07	7.95349e-06
ENSG00000136944.16	12.2883	3.6179e-07	7.95349e-06
ENSG00000261140.1	-7.68189	3.67745e-07	8.07843e-06
ENSG00000253738.1	1.90528	3.68862e-07	8.09697e-06
ENSG00000141127.13	-1.94129	3.72175e-07	8.16366e-06
ENSG00000052126.13	2.3387	3.74205e-07	8.20213e-06
ENSG00000101916.11	-5.57032	3.74517e-07	8.20292e-06
ENSG00000166682.9	9.78568	3.75094e-07	8.2095e-06
ENSG00000228917.1	8.87976	3.79989e-07	8.31052e-06
ENSG00000281358.1	-5.36662	3.83241e-07	8.37235e-06
ENSG00000168743.11	4.98977	3.83845e-07	8.37235e-06
ENSG00000273249.1	-5.86803	3.83882e-07	8.37235e-06
ENSG00000175793.11	3.51101	3.83944e-07	8.37235e-06
ENSG00000230551.4	2.1829	3.85583e-07	8.40192e-06
ENSG00000180357.8	1.81292	3.86248e-07	8.41024e-06
ENSG00000211626.2	-11.0579	3.95376e-07	8.60268e-06
ENSG00000172201.9	6.22052	3.97356e-07	8.63945e-06
ENSG00000267484.1	5.44302	4.04474e-07	8.78777e-06
ENSG00000167716.17	-2.00281	4.05348e-07	8.80031e-06
ENSG00000136717.13	2.89155	4.09204e-07	8.87756e-06
ENSG00000214439.3	-3.7452	4.10001e-07	8.88834e-06
ENSG00000065609.13	9.61924	4.10646e-07	8.8902e-06
ENSG00000170631.13	2.17874	4.10685e-07	8.8902e-06
ENSG00000075391.15	2.53554	4.11477e-07	8.89612e-06
ENSG00000158106.11	3.49776	4.11558e-07	8.89612e-06
ENSG00000175063.15	-2.62113	4.12541e-07	8.91088e-06
ENSG00000133114.16	-2.08053	4.13205e-07	8.91874e-06
ENSG00000164649.18	-3.03862	4.14874e-07	8.94826e-06
ENSG00000152292.15	8.02699	4.16135e-07	8.96896e-06
ENSG00000136816.14	-2.33101	4.1762e-07	8.99442e-06
ENSG00000169550.11	16.8774	4.18313e-07	9.00283e-06
ENSG00000165886.4	2.62576	4.21824e-07	9.07181e-06
ENSG00000137731.12	7.90278	4.32623e-07	9.29732e-06
ENSG00000130876.10	10.6627	4.34392e-07	9.3286e-06
ENSG00000251584.1	-7.25809	4.3523e-07	9.33984e-06
ENSG00000170619.9	1.84875	4.37828e-07	9.3888e-06
ENSG00000130707.16	-4.28701	4.43646e-07	9.50669e-06
ENSG00000219200.9	-2.20374	4.45e-07	9.5228e-06
ENSG00000170802.14	-1.79957	4.45038e-07	9.5228e-06
ENSG00000198315.9	-1.88623	4.47626e-07	9.57127e-06
ENSG00000161533.10	2.03574	4.54698e-07	9.71549e-06
ENSG00000102218.5	-2.05088	4.55916e-07	9.7345e-06
ENSG00000161929.13	-4.37928	4.57815e-07	9.76696e-06
ENSG00000211684.2	7.94494	4.58094e-07	9.76696e-06
ENSG00000149503.11	-1.8259	4.64271e-07	9.88886e-06
ENSG00000224652.1	9.8938	4.64477e-07	9.88886e-06
ENSG00000005022.5	-2.01985	4.6535e-07	9.89818e-06
ENSG00000111275.11	2.4001	4.65581e-07	9.89818e-06
ENSG00000137878.15	4.57874	4.70409e-07	9.99368e-06
ENSG00000101444.11	-1.83582	4.8109e-07	1.02133e-05
ENSG00000100139.12	2.20034	4.83515e-07	1.02574e-05
ENSG00000153904.17	-2.2076	4.85305e-07	1.02881e-05
ENSG00000197043.12	3.0446	4.86289e-07	1.03016e-05
ENSG00000229419.1	-4.21329	4.88761e-07	1.03465e-05
ENSG00000106305.8	-1.90468	4.92311e-07	1.04143e-05
ENSG00000261740.4	-3.27335	4.92775e-07	1.04167e-05
ENSG00000184752.11	1.77863	4.9388e-07	1.04326e-05
ENSG00000223318.1	10.6117	4.99962e-07	1.05536e-05
ENSG00000179673.4	-12.8522	5.0515e-07	1.06555e-05
ENSG00000238133.5	11.2495	5.1755e-07	1.09093e-05
ENSG00000120334.14	-2.01268	5.24768e-07	1.10536e-05
ENSG00000172354.8	-1.75859	5.264e-07	1.10801e-05
ENSG00000268798.1	-4.93576	5.28612e-07	1.11164e-05
ENSG00000153558.12	4.23082	5.2887e-07	1.11164e-05
ENSG00000104804.6	7.20829	5.30806e-07	1.11492e-05
ENSG00000280123.1	3.44106	5.32699e-07	1.11753e-05
ENSG00000172765.15	2.19349	5.32804e-07	1.11753e-05
ENSG00000139722.5	2.35659	5.33556e-07	1.11822e-05
ENSG00000280888.1	7.51164	5.33884e-07	1.11822e-05
ENSG00000100342.19	4.82582	5.35159e-07	1.1201e-05
ENSG00000213742.5	-3.66248	5.38113e-07	1.12549e-05
ENSG00000259433.2	9.89031	5.48702e-07	1.14656e-05
ENSG00000180525.11	-3.77312	5.4896e-07	1.14656e-05
ENSG00000278993.1	-2.95797	5.49966e-07	1.14786e-05
ENSG00000077380.14	1.7915	5.57045e-07	1.16181e-05
ENSG00000090097.19	2.61008	5.57674e-07	1.16231e-05
ENSG00000272501.1	-3.35795	5.58148e-07	1.16248e-05
ENSG00000184363.8	2.10846	5.63674e-07	1.17317e-05
ENSG00000166578.8	3.76414	5.67992e-07	1.18133e-05
ENSG00000128165.8	4.18931	5.73496e-07	1.19194e-05
ENSG00000110851.10	1.72833	5.74092e-07	1.19235e-05
ENSG00000159210.8	1.68352	5.75678e-07	1.19464e-05
ENSG00000136197.11	-3.19185	5.76002e-07	1.19464e-05
ENSG00000166886.11	3.24906	5.80177e-07	1.20246e-05
ENSG00000023330.13	2.04054	5.84685e-07	1.21096e-05
ENSG00000121440.13	4.43797	5.92875e-07	1.22706e-05
ENSG00000136869.13	4.71462	6.04603e-07	1.25047e-05
ENSG00000267344.1	3.28182	6.10358e-07	1.26149e-05
ENSG00000225285.1	5.70545	6.15626e-07	1.27135e-05
ENSG00000197037.9	-1.76137	6.15986e-07	1.27135e-05
ENSG00000173175.13	5.90152	6.31392e-07	1.3021e-05
ENSG00000090889.11	-2.33987	6.3176e-07	1.3021e-05
ENSG00000250602.4	4.90451	6.34878e-07	1.30762e-05
ENSG00000261211.1	-3.66548	6.4873e-07	1.33522e-05
ENSG00000278275.1	8.22166	6.69027e-07	1.37605e-05
ENSG00000132376.18	-2.13181	6.70951e-07	1.37905e-05
ENSG00000087250.7	11.719	6.73199e-07	1.38199e-05
ENSG00000203867.7	6.31934	6.73311e-07	1.38199e-05
ENSG00000182952.4	-1.96024	6.74774e-07	1.38403e-05
ENSG00000100902.9	-1.83693	6.80551e-07	1.39438e-05
ENSG00000011009.9	1.87981	6.80758e-07	1.39438e-05
ENSG00000189052.6	14.898	6.89429e-07	1.41117e-05
ENSG00000265511.1	-4.06245	6.91255e-07	1.41393e-05
ENSG00000137947.10	1.67367	6.92591e-07	1.41569e-05
ENSG00000124279.10	-2.08625	6.9754e-07	1.42385e-05
ENSG00000243531.1	15.1607	6.97541e-07	1.42385e-05
ENSG00000130787.12	2.34686	7.07833e-07	1.44386e-05
ENSG00000005812.9	-1.89234	7.12458e-07	1.4523e-05
ENSG00000102181.18	-2.06779	7.13959e-07	1.45436e-05
ENSG00000085662.12	-4.43721	7.15226e-07	1.45594e-05
ENSG00000171604.10	2.94455	7.23814e-07	1.47242e-05
ENSG00000108854.14	2.0207	7.2847e-07	1.48045e-05
ENSG00000234737.1	5.85945	7.28758e-07	1.48045e-05
ENSG00000140526.15	3.47649	7.30934e-07	1.48385e-05
ENSG00000163293.10	-2.65288	7.37162e-07	1.49547e-05
ENSG00000153250.16	3.46368	7.43546e-07	1.50739e-05
ENSG00000135506.14	1.75287	7.442e-07	1.50769e-05
ENSG00000248593.3	2.77302	7.44723e-07	1.50772e-05
ENSG00000276170.3	6.2627	7.46508e-07	1.51031e-05
ENSG00000262587.2	-3.63851	7.48465e-07	1.51323e-05
ENSG00000165863.15	9.8957	7.49675e-07	1.51465e-05
ENSG00000234432.4	-3.39166	7.56273e-07	1.52694e-05
ENSG00000274487.1	-5.83323	7.6457e-07	1.54264e-05
ENSG00000183309.10	1.88807	7.68252e-07	1.54902e-05
ENSG00000227946.1	-3.13985	7.71193e-07	1.5539e-05
ENSG00000281005.1	-3.14529	7.72475e-07	1.55542e-05
ENSG00000167880.6	3.73679	7.75285e-07	1.56003e-05
ENSG00000089060.10	2.21546	7.77623e-07	1.56367e-05
ENSG00000089154.9	1.59931	7.81184e-07	1.56977e-05
ENSG00000276672.1	-3.27654	7.85171e-07	1.57671e-05
ENSG00000170629.13	-5.11197	7.86352e-07	1.57737e-05
ENSG00000273466.1	3.56292	7.86563e-07	1.57737e-05
ENSG00000171243.7	8.39278	7.91787e-07	1.58678e-05
ENSG00000183638.5	7.61107	7.95022e-07	1.59219e-05
ENSG00000230731.2	8.92713	7.99288e-07	1.59965e-05
ENSG00000232489.1	7.38837	8.24607e-07	1.64921e-05
ENSG00000198756.9	8.51128	8.27342e-07	1.65357e-05
ENSG00000214922.8	-3.84012	8.35926e-07	1.6696e-05
ENSG00000189159.14	2.0012	8.40775e-07	1.67816e-05
ENSG00000100280.15	1.72833	8.42728e-07	1.68082e-05
ENSG00000177699.4	7.31585	8.43242e-07	1.68082e-05
ENSG00000231527.4	-7.61495	8.48115e-07	1.6894e-05
ENSG00000186188.9	-6.76972	8.49625e-07	1.69128e-05
ENSG00000177106.13	2.32917	8.55092e-07	1.70102e-05
ENSG00000257528.1	9.10287	8.57767e-07	1.70499e-05
ENSG00000278540.3	2.21316	8.58235e-07	1.70499e-05
ENSG00000158023.8	4.87108	8.66654e-07	1.72056e-05
ENSG00000230673.3	4.45713	8.67625e-07	1.72134e-05
ENSG00000103260.7	-4.2363	8.81486e-07	1.74767e-05
ENSG00000279196.1	-3.48133	8.84734e-07	1.75294e-05
ENSG00000187621.13	14.9378	8.85914e-07	1.75411e-05
ENSG00000240476.1	13.5809	8.87134e-07	1.75535e-05
ENSG00000115339.12	-2.37343	8.9961e-07	1.77886e-05
ENSG00000125656.7	-1.9131	9.03689e-07	1.78573e-05
ENSG00000129197.13	-1.91952	9.0719e-07	1.79146e-05
ENSG00000205476.7	-2.28417	9.08639e-07	1.79313e-05
ENSG00000259877.2	-3.03289	9.1024e-07	1.79509e-05
ENSG00000164008.12	1.88593	9.10863e-07	1.79513e-05
ENSG00000171798.16	8.05246	9.16917e-07	1.80586e-05
ENSG00000161849.3	12.084	9.26659e-07	1.82384e-05
ENSG00000135049.14	-2.18925	9.28696e-07	1.82664e-05
ENSG00000272240.1	-4.67702	9.30824e-07	1.82946e-05
ENSG00000162384.12	1.73419	9.3136e-07	1.82946e-05
ENSG00000240204.2	-6.1424	9.34913e-07	1.83522e-05
ENSG00000253649.2	9.79852	9.39046e-07	1.84212e-05
ENSG00000198039.10	-2.50283	9.43922e-07	1.85046e-05
ENSG00000227835.7	9.72121	9.54173e-07	1.86932e-05
ENSG00000100220.10	1.84263	9.61992e-07	1.8834e-05
ENSG00000077522.11	7.46257	9.64967e-07	1.88798e-05
ENSG00000255071.2	11.295	9.68485e-07	1.89362e-05
ENSG00000258748.1	-10.3719	9.7397e-07	1.90309e-05
ENSG00000112195.8	9.14635	9.76679e-07	1.90642e-05
ENSG00000188488.12	7.98226	9.76959e-07	1.90642e-05
ENSG00000086544.2	2.15713	9.90041e-07	1.93068e-05
ENSG00000149927.16	-7.47492	9.91247e-07	1.93176e-05
ENSG00000236641.1	7.35334	9.96477e-07	1.94051e-05
ENSG00000112651.10	-1.93914	9.97045e-07	1.94051e-05
ENSG00000246705.4	3.67146	1.00712e-06	1.95883e-05
ENSG00000146670.8	-1.9864	1.01207e-06	1.96718e-05
ENSG00000176894.8	-2.38528	1.02013e-06	1.98155e-05
ENSG00000133454.14	8.83718	1.02115e-06	1.98224e-05
ENSG00000172469.13	-2.52624	1.02254e-06	1.98364e-05
ENSG00000173535.12	5.02776	1.03031e-06	1.9974e-05
ENSG00000164136.15	-3.84901	1.03493e-06	2.00506e-05
ENSG00000065029.13	-1.93493	1.03689e-06	2.00755e-05
ENSG00000196498.12	1.848	1.04062e-06	2.01344e-05
ENSG00000170370.11	12.2773	1.04368e-06	2.01805e-05
ENSG00000177917.9	-2.1141	1.04913e-06	2.02727e-05
ENSG00000116584.16	1.91819	1.05139e-06	2.03032e-05
ENSG00000163357.9	-3.78624	1.053e-06	2.03211e-05
ENSG00000140044.11	2.6382	1.0626e-06	2.0493e-05
ENSG00000204899.5	-2.19915	1.06878e-06	2.05989e-05
ENSG00000262333.1	-3.31532	1.07247e-06	2.06566e-05
ENSG00000156510.12	3.69318	1.09192e-06	2.10176e-05
ENSG00000101190.11	-2.66454	1.09397e-06	2.10433e-05
ENSG00000112294.11	-3.04087	1.09709e-06	2.10897e-05
ENSG00000189013.13	-7.75325	1.10182e-06	2.11669e-05
ENSG00000006451.6	-1.72609	1.10658e-06	2.12447e-05
ENSG00000259408.2	4.23747	1.12012e-06	2.14907e-05
ENSG00000180747.14	-2.99206	1.12118e-06	2.14971e-05
ENSG00000234636.2	-3.93982	1.12803e-06	2.16054e-05
ENSG00000204174.5	7.21044	1.12828e-06	2.16054e-05
ENSG00000197283.11	-2.13129	1.14137e-06	2.1842e-05
ENSG00000279259.1	-3.73931	1.15044e-06	2.20014e-05
ENSG00000116141.14	6.41252	1.15492e-06	2.20728e-05
ENSG00000160688.17	1.54812	1.15957e-06	2.21475e-05
ENSG00000160799.10	1.74082	1.16108e-06	2.2162e-05
ENSG00000198948.10	5.24643	1.16417e-06	2.22067e-05
ENSG00000198553.7	-4.65471	1.16528e-06	2.22137e-05
ENSG00000106682.13	-1.51436	1.16938e-06	2.22774e-05
ENSG00000041357.14	1.7609	1.17035e-06	2.22816e-05
ENSG00000123154.10	-1.85926	1.17533e-06	2.23622e-05
ENSG00000206013.2	9.67064	1.17883e-06	2.24129e-05
ENSG00000135519.6	6.69167	1.17951e-06	2.24129e-05
ENSG00000101220.16	-2.48833	1.18087e-06	2.24245e-05
ENSG00000111057.9	3.03334	1.18934e-06	2.2562e-05
ENSG00000272568.4	9.56626	1.18963e-06	2.2562e-05
ENSG00000109193.9	13.9058	1.19658e-06	2.26792e-05
ENSG00000277200.1	-7.20211	1.20084e-06	2.27455e-05
ENSG00000107957.15	2.40361	1.20942e-06	2.28934e-05
ENSG00000269985.1	9.72872	1.216e-06	2.30012e-05
ENSG00000007392.15	1.9719	1.21666e-06	2.30012e-05
ENSG00000198885.8	-4.43857	1.22774e-06	2.31958e-05
ENSG00000185551.11	-2.61226	1.22883e-06	2.32017e-05
ENSG00000205765.7	-1.87747	1.23371e-06	2.32791e-05
ENSG00000103044.9	6.33939	1.23524e-06	2.3293e-05
ENSG00000139631.17	2.59693	1.24315e-06	2.34275e-05
ENSG00000163364.8	5.98276	1.24687e-06	2.34825e-05
ENSG00000216588.7	-6.58772	1.25598e-06	2.36391e-05
ENSG00000055044.9	1.49747	1.25776e-06	2.36506e-05
ENSG00000064393.14	-2.96698	1.25818e-06	2.36506e-05
ENSG00000188428.15	-1.80589	1.26336e-06	2.3733e-05
ENSG00000006831.9	2.32861	1.27911e-06	2.40136e-05
ENSG00000170270.4	-1.95956	1.28044e-06	2.40233e-05
ENSG00000141497.12	-3.39209	1.28431e-06	2.40808e-05
ENSG00000279716.1	3.31512	1.28587e-06	2.40948e-05
ENSG00000279591.1	7.00363	1.28768e-06	2.41062e-05
ENSG00000233922.2	-8.84694	1.2881e-06	2.41062e-05
ENSG00000143839.13	10.5755	1.29926e-06	2.42998e-05
ENSG00000108961.12	-2.40768	1.31836e-06	2.46414e-05
ENSG00000072571.18	-2.75859	1.33545e-06	2.49452e-05
ENSG00000273374.1	-5.07124	1.33897e-06	2.49953e-05
ENSG00000185008.16	7.09093	1.34463e-06	2.50852e-05
ENSG00000083099.9	-1.74841	1.35155e-06	2.51985e-05
ENSG00000273265.1	-4.16452	1.35428e-06	2.52335e-05
ENSG00000153815.15	-2.01112	1.36354e-06	2.539e-05
ENSG00000165689.15	-1.74432	1.38425e-06	2.57596e-05
ENSG00000140905.8	-2.69582	1.38839e-06	2.58205e-05
ENSG00000271851.1	-3.29102	1.39738e-06	2.59714e-05
ENSG00000264425.1	-4.71245	1.40109e-06	2.60239e-05
ENSG00000126458.3	2.45923	1.40741e-06	2.61181e-05
ENSG00000150687.10	4.18233	1.40791e-06	2.61181e-05
ENSG00000110013.11	-2.70344	1.41048e-06	2.61494e-05
ENSG00000197646.7	-4.08149	1.42232e-06	2.63523e-05
ENSG00000280099.1	3.16206	1.4241e-06	2.63689e-05
ENSG00000112039.3	-2.15066	1.43014e-06	2.64513e-05
ENSG00000277840.1	5.68497	1.43033e-06	2.64513e-05
ENSG00000276148.1	3.45592	1.44051e-06	2.6623e-05
ENSG00000162032.14	-2.67032	1.44229e-06	2.66394e-05
ENSG00000276772.1	8.58301	1.44834e-06	2.67344e-05
ENSG00000163781.11	-1.6912	1.45803e-06	2.68895e-05
ENSG00000262585.1	-5.60252	1.45855e-06	2.68895e-05
ENSG00000235706.6	-2.96304	1.46184e-06	2.69334e-05
ENSG00000115520.7	1.71467	1.46403e-06	2.69571e-05
ENSG00000240668.1	8.99839	1.46749e-06	2.70041e-05
ENSG00000100387.8	1.70122	1.46898e-06	2.70147e-05
ENSG00000233461.4	3.01586	1.48037e-06	2.72072e-05
ENSG00000198040.9	2.15404	1.48654e-06	2.72969e-05
ENSG00000271959.1	6.49486	1.48708e-06	2.72969e-05
ENSG00000135423.11	-4.55094	1.49068e-06	2.7346e-05
ENSG00000141384.10	-2.96574	1.49719e-06	2.74486e-05
ENSG00000164761.7	6.52363	1.5025e-06	2.75286e-05
ENSG00000147669.9	1.80567	1.50341e-06	2.75286e-05
ENSG00000187079.13	2.19484	1.51052e-06	2.76418e-05
ENSG00000171495.15	-12.643	1.52209e-06	2.78363e-05
ENSG00000231848.1	6.52302	1.53786e-06	2.81057e-05
ENSG00000165730.13	-5.47143	1.5391e-06	2.81057e-05
ENSG00000271698.1	6.49899	1.53966e-06	2.81057e-05
ENSG00000255062.1	-2.72461	1.54928e-06	2.82591e-05
ENSG00000275468.1	-5.42553	1.54997e-06	2.82591e-05
ENSG00000084693.14	-2.07037	1.55345e-06	2.83051e-05
ENSG00000172831.10	-4.4135	1.55483e-06	2.83129e-05
ENSG00000274180.1	-3.06892	1.55931e-06	2.83772e-05
ENSG00000166927.11	-3.9284	1.56469e-06	2.84577e-05
ENSG00000257604.1	8.34009	1.56624e-06	2.84684e-05
ENSG00000170921.13	4.14458	1.57889e-06	2.86807e-05
ENSG00000254547.1	-12.598	1.59567e-06	2.89678e-05
ENSG00000267795.4	2.25585	1.60016e-06	2.90316e-05
ENSG00000137996.11	1.72322	1.61424e-06	2.92654e-05
ENSG00000224950.2	3.82793	1.61501e-06	2.92654e-05
ENSG00000271781.1	5.65235	1.61861e-06	2.93126e-05
ENSG00000236439.4	-5.56771	1.62489e-06	2.94085e-05
ENSG00000139144.8	-11.861	1.62644e-06	2.94185e-05
ENSG00000105254.10	1.91732	1.64015e-06	2.96485e-05
ENSG00000147872.8	4.19929	1.65449e-06	2.98896e-05
ENSG00000157259.6	-1.84558	1.6564e-06	2.98966e-05
ENSG00000022567.8	2.13531	1.6569e-06	2.98966e-05
ENSG00000158560.13	7.8158	1.66481e-06	3.00212e-05
ENSG00000215067.8	-2.47947	1.67801e-06	3.02408e-05
ENSG00000279561.1	-7.3347	1.68149e-06	3.02852e-05
ENSG00000231707.4	5.90001	1.69597e-06	3.05274e-05
ENSG00000131979.17	-2.26063	1.69811e-06	3.05475e-05
ENSG00000131370.14	3.14326	1.70137e-06	3.05877e-05
ENSG00000122512.13	-1.99713	1.72389e-06	3.09737e-05
ENSG00000066926.9	-2.21164	1.72604e-06	3.09936e-05
ENSG00000170632.12	-1.8279	1.73065e-06	3.10576e-05
ENSG00000144824.18	4.27799	1.74243e-06	3.12501e-05
ENSG00000118689.13	2.37589	1.74638e-06	3.1302e-05
ENSG00000106025.7	-3.20816	1.76508e-06	3.16182e-05
ENSG00000129946.9	5.23774	1.77098e-06	3.17046e-05
ENSG00000249859.6	2.55151	1.77631e-06	3.1781e-05
ENSG00000135898.8	7.17902	1.78219e-06	3.18671e-05
ENSG00000185033.13	2.48815	1.78411e-06	3.1874e-05
ENSG00000100522.7	-1.78009	1.78473e-06	3.1874e-05
ENSG00000178685.12	2.4089	1.78616e-06	3.18804e-05
ENSG00000153933.8	-2.37703	1.79576e-06	3.20324e-05
ENSG00000139055.5	7.89465	1.80177e-06	3.21205e-05
ENSG00000225431.1	9.06526	1.80789e-06	3.22102e-05
ENSG00000172465.12	-2.27738	1.81145e-06	3.22543e-05
ENSG00000187824.7	-4.97323	1.82648e-06	3.25024e-05
ENSG00000120318.14	3.88786	1.83178e-06	3.25772e-05
ENSG00000163630.9	14.0696	1.84832e-06	3.28516e-05
ENSG00000178038.15	2.91234	1.85169e-06	3.28919e-05
ENSG00000258461.4	4.38528	1.86251e-06	3.30643e-05
ENSG00000204542.2	13.5127	1.87973e-06	3.33501e-05
ENSG00000115884.9	2.39248	1.88255e-06	3.33802e-05
ENSG00000273301.1	10.7369	1.89149e-06	3.35186e-05
ENSG00000213411.2	6.156	1.91803e-06	3.39687e-05
ENSG00000228878.6	-4.24066	1.92543e-06	3.40794e-05
ENSG00000231607.7	-3.14554	1.93831e-06	3.4287e-05
ENSG00000270049.1	-2.97297	1.94085e-06	3.43115e-05
ENSG00000100284.19	2.03919	1.95081e-06	3.44671e-05
ENSG00000134539.15	-5.35785	1.95925e-06	3.45905e-05
ENSG00000105948.12	-2.01728	1.96013e-06	3.45905e-05
ENSG00000197079.7	11.4871	1.97149e-06	3.47703e-05
ENSG00000261420.1	-5.48143	1.97273e-06	3.47716e-05
ENSG00000102699.5	-2.12824	1.98106e-06	3.48977e-05
ENSG00000131748.14	3.10968	1.98416e-06	3.49124e-05
ENSG00000105173.12	2.57996	1.98442e-06	3.49124e-05
ENSG00000260233.3	-2.48318	1.98542e-06	3.49124e-05
ENSG00000115935.15	-2.58016	1.98811e-06	3.4939e-05
ENSG00000261777.4	-3.58466	1.9903e-06	3.49568e-05
ENSG00000267855.4	-2.12642	2.00662e-06	3.52225e-05
ENSG00000119414.10	-1.56219	2.02844e-06	3.55822e-05
ENSG00000274425.1	-3.0551	2.03e-06	3.55822e-05
ENSG00000110925.5	1.87706	2.0307e-06	3.55822e-05
ENSG00000259023.2	10.5311	2.03233e-06	3.55897e-05
ENSG00000130700.6	-12.694	2.03381e-06	3.55946e-05
ENSG00000171695.9	9.33705	2.03603e-06	3.56125e-05
ENSG00000103415.10	1.69788	2.04149e-06	3.56871e-05
ENSG00000005884.16	3.05805	2.04316e-06	3.56951e-05
ENSG00000172006.10	-2.36826	2.06791e-06	3.61063e-05
ENSG00000170373.7	8.9697	2.07992e-06	3.62947e-05
ENSG00000177606.6	3.45169	2.0844e-06	3.63516e-05
ENSG00000183401.10	2.13672	2.08902e-06	3.64107e-05
ENSG00000146414.14	-2.24253	2.09649e-06	3.64997e-05
ENSG00000257480.1	6.78909	2.09658e-06	3.64997e-05
ENSG00000079616.11	-1.91827	2.1095e-06	3.6703e-05
ENSG00000149150.7	-3.37438	2.11757e-06	3.68219e-05
ENSG00000261542.1	2.99572	2.12217e-06	3.68688e-05
ENSG00000196878.11	2.9458	2.12311e-06	3.68688e-05
ENSG00000224953.1	7.9999	2.12399e-06	3.68688e-05
ENSG00000171791.11	-3.66723	2.12766e-06	3.69109e-05
ENSG00000272024.1	5.02239	2.13857e-06	3.70785e-05
ENSG00000134318.12	2.15683	2.14335e-06	3.71398e-05
ENSG00000184056.13	1.73757	2.14768e-06	3.7193e-05
ENSG00000180475.4	-9.59444	2.14955e-06	3.72037e-05
ENSG00000008735.13	-7.19878	2.15279e-06	3.7218e-05
ENSG00000149634.4	-3.52485	2.15288e-06	3.7218e-05
ENSG00000183397.5	-2.91902	2.15795e-06	3.72662e-05
ENSG00000224057.1	9.27548	2.15817e-06	3.72662e-05
ENSG00000090659.16	-4.54881	2.18085e-06	3.76358e-05
ENSG00000206585.1	-11.3471	2.20775e-06	3.80711e-05
ENSG00000174529.7	2.56346	2.20864e-06	3.80711e-05
ENSG00000166183.14	-7.85826	2.24666e-06	3.8704e-05
ENSG00000091127.12	-1.855	2.2492e-06	3.87173e-05
ENSG00000185883.9	-2.19465	2.25004e-06	3.87173e-05
ENSG00000139714.11	6.39645	2.25462e-06	3.87738e-05
ENSG00000166451.12	-2.08851	2.26363e-06	3.89062e-05
ENSG00000160796.15	2.38583	2.27802e-06	3.91309e-05
ENSG00000185924.6	10.4523	2.27945e-06	3.91328e-05
ENSG00000057294.12	-2.38015	2.28647e-06	3.92306e-05
ENSG00000133103.15	-1.99063	2.29303e-06	3.93204e-05
ENSG00000102038.14	4.11973	2.29729e-06	3.93708e-05
ENSG00000159189.10	-3.80871	2.30164e-06	3.94226e-05
ENSG00000213082.3	5.41208	2.30606e-06	3.94754e-05
ENSG00000213920.7	-2.80703	2.3332e-06	3.99171e-05
ENSG00000261737.1	3.74837	2.34491e-06	4.00753e-05
ENSG00000275294.3	-7.55031	2.34557e-06	4.00753e-05
ENSG00000164818.14	-1.84442	2.34649e-06	4.00753e-05
ENSG00000120341.17	4.36943	2.34805e-06	4.00788e-05
ENSG00000147852.14	5.28192	2.34959e-06	4.0082e-05
ENSG00000243312.3	6.18872	2.35532e-06	4.01567e-05
ENSG00000161996.16	-2.15895	2.36774e-06	4.03453e-05
ENSG00000102265.10	2.55215	2.37037e-06	4.03669e-05
ENSG00000175928.5	8.91716	2.37382e-06	4.04025e-05
ENSG00000179774.8	-5.98665	2.37962e-06	4.0478e-05
ENSG00000188365.3	-4.84281	2.39164e-06	4.06592e-05
ENSG00000166664.12	-7.53666	2.39645e-06	4.07177e-05
ENSG00000165171.9	-5.95916	2.40284e-06	4.0803e-05
ENSG00000280502.1	-5.06117	2.4187e-06	4.10488e-05
ENSG00000224157.1	-6.85571	2.45865e-06	4.16925e-05
ENSG00000125652.6	-1.89675	2.45944e-06	4.16925e-05
ENSG00000206069.5	7.96667	2.4654e-06	4.17697e-05
ENSG00000233621.1	2.53715	2.46694e-06	4.1772e-05
ENSG00000279917.1	6.50968	2.47871e-06	4.19474e-05
ENSG00000196460.11	5.47217	2.4913e-06	4.21365e-05
ENSG00000214300.7	-2.2165	2.49525e-06	4.21793e-05
ENSG00000202031.1	6.79595	2.49773e-06	4.21971e-05
ENSG00000214954.7	4.10008	2.51135e-06	4.24031e-05
ENSG00000229196.3	-7.40434	2.52982e-06	4.26907e-05
ENSG00000197893.12	-9.43008	2.53917e-06	4.28242e-05
ENSG00000139546.9	1.89191	2.54459e-06	4.28912e-05
ENSG00000258907.2	8.69367	2.54941e-06	4.29481e-05
ENSG00000134531.8	3.95684	2.55706e-06	4.30301e-05
ENSG00000071189.20	-1.81301	2.55718e-06	4.30301e-05
ENSG00000213599.8	-6.13715	2.56476e-06	4.31332e-05
ENSG00000156469.7	1.70662	2.56945e-06	4.31877e-05
ENSG00000123892.10	5.71261	2.57132e-06	4.31947e-05
ENSG00000184471.7	-10.1637	2.57372e-06	4.32106e-05
ENSG00000249115.7	-2.10479	2.61254e-06	4.38375e-05
ENSG00000134240.10	8.11342	2.62694e-06	4.40542e-05
ENSG00000179598.5	-3.09011	2.64659e-06	4.43588e-05
ENSG00000136492.7	-2.31588	2.65065e-06	4.44017e-05
ENSG00000181634.7	3.65308	2.65218e-06	4.44023e-05
ENSG00000142192.19	2.07372	2.65738e-06	4.44644e-05
ENSG00000279474.1	7.56619	2.66276e-06	4.45293e-05
ENSG00000168763.14	-1.80472	2.66515e-06	4.45442e-05
ENSG00000139505.11	-1.86747	2.6796e-06	4.47605e-05
ENSG00000147403.15	-2.03408	2.68365e-06	4.48029e-05
ENSG00000103876.10	2.66271	2.70957e-06	4.52103e-05
ENSG00000135604.9	-3.59052	2.71139e-06	4.52151e-05
ENSG00000277147.3	3.25442	2.71839e-06	4.53065e-05
ENSG00000185728.15	1.5439	2.7236e-06	4.53507e-05
ENSG00000155307.16	-3.43019	2.72409e-06	4.53507e-05
ENSG00000218014.1	6.40567	2.73426e-06	4.54944e-05
ENSG00000244153.1	6.99572	2.73992e-06	4.55631e-05
ENSG00000010030.12	-4.15731	2.74371e-06	4.55858e-05
ENSG00000189120.4	5.27963	2.74436e-06	4.55858e-05
ENSG00000245317.2	-3.30101	2.75674e-06	4.57658e-05
ENSG00000248774.1	-5.34081	2.75952e-06	4.57864e-05
ENSG00000264522.4	1.60875	2.76169e-06	4.57968e-05
ENSG00000135925.7	7.63968	2.76905e-06	4.58933e-05
ENSG00000225792.1	7.66295	2.79594e-06	4.63131e-05
ENSG00000263588.1	-4.72049	2.80892e-06	4.65022e-05
ENSG00000051009.9	1.94059	2.82028e-06	4.66643e-05
ENSG00000173674.9	-2.32343	2.83376e-06	4.68611e-05
ENSG00000128191.12	1.6344	2.84713e-06	4.70409e-05
ENSG00000244502.2	-7.34292	2.84779e-06	4.70409e-05
ENSG00000268205.1	2.10902	2.85293e-06	4.70995e-05
ENSG00000091513.13	10.8866	2.8628e-06	4.72362e-05
ENSG00000213976.4	-4.53292	2.88118e-06	4.75132e-05
ENSG00000237614.1	7.62834	2.88928e-06	4.76202e-05
ENSG00000006047.11	-4.22704	2.90419e-06	4.78395e-05
ENSG00000171848.12	-2.35723	2.92871e-06	4.82165e-05
ENSG00000248323.4	6.90419	2.94045e-06	4.83831e-05
ENSG00000129455.14	13.0013	2.97616e-06	4.89199e-05
ENSG00000166340.13	-2.09663	2.97637e-06	4.89199e-05
ENSG00000275700.3	1.69885	2.98249e-06	4.89933e-05
ENSG00000221990.4	-3.12661	2.98431e-06	4.89962e-05
ENSG00000250735.4	-10.6834	2.98934e-06	4.90516e-05
ENSG00000188315.6	2.02765	2.99818e-06	4.91695e-05
ENSG00000173898.10	3.22532	3.00645e-06	4.92779e-05
ENSG00000234859.4	12.0106	3.02614e-06	4.95733e-05
ENSG00000109111.13	1.55247	3.03096e-06	4.96249e-05
ENSG00000238178.5	10.5458	3.05445e-06	4.99449e-05
ENSG00000170473.15	1.69793	3.05489e-06	4.99449e-05
ENSG00000121310.15	2.45003	3.05722e-06	4.99449e-05
ENSG00000139679.14	3.50602	3.05723e-06	4.99449e-05
ENSG00000072682.17	2.40854	3.07528e-06	5.02122e-05
ENSG00000110169.9	4.56493	3.09762e-06	5.05491e-05
ENSG00000164742.13	-6.4572	3.11006e-06	5.07242e-05
ENSG00000189369.8	4.76546	3.11712e-06	5.08114e-05
ENSG00000273079.3	5.71336	3.12465e-06	5.09063e-05
ENSG00000108591.8	-1.76166	3.12682e-06	5.09137e-05
ENSG00000171992.11	2.42785	3.13352e-06	5.09947e-05
ENSG00000142632.15	3.20401	3.1357e-06	5.10023e-05
ENSG00000233254.1	-6.26726	3.13789e-06	5.101e-05
ENSG00000134291.10	-2.27337	3.14222e-06	5.10525e-05
ENSG00000163380.14	6.10567	3.15162e-06	5.11724e-05
ENSG00000172766.17	-1.90762	3.15305e-06	5.11724e-05
ENSG00000110436.10	6.52041	3.16636e-06	5.13605e-05
ENSG00000244694.6	7.97365	3.17251e-06	5.14321e-05
ENSG00000110375.2	10.6306	3.1877e-06	5.16337e-05
ENSG00000101493.9	2.34177	3.18993e-06	5.16337e-05
ENSG00000072182.11	8.05338	3.19016e-06	5.16337e-05
ENSG00000243232.4	8.3346	3.19255e-06	5.16442e-05
ENSG00000275832.3	3.54173	3.23566e-06	5.22785e-05
ENSG00000250237.1	7.52127	3.23612e-06	5.22785e-05
ENSG00000151067.19	4.67158	3.23704e-06	5.22785e-05
ENSG00000279491.1	-3.65033	3.26712e-06	5.27355e-05
ENSG00000084734.7	7.12563	3.27685e-06	5.28639e-05
ENSG00000163738.17	-2.20308	3.30332e-06	5.32619e-05
ENSG00000128059.7	-1.87456	3.3119e-06	5.33714e-05
ENSG00000266036.1	-4.21217	3.33686e-06	5.37444e-05
ENSG00000188732.9	-4.09932	3.36759e-06	5.42059e-05
ENSG00000176855.11	4.4628	3.36916e-06	5.42059e-05
ENSG00000183036.9	11.5497	3.41946e-06	5.49854e-05
ENSG00000171970.11	-2.4354	3.4279e-06	5.50912e-05
ENSG00000086232.11	-1.74415	3.44017e-06	5.52586e-05
ENSG00000116830.10	-1.83614	3.46949e-06	5.56994e-05
ENSG00000142731.9	-2.13282	3.48403e-06	5.59026e-05
ENSG00000093217.8	-2.55212	3.52019e-06	5.64522e-05
ENSG00000022840.14	1.50394	3.52757e-06	5.65401e-05
ENSG00000226221.1	-4.43511	3.54454e-06	5.67814e-05
ENSG00000265460.5	9.59883	3.55747e-06	5.69579e-05
ENSG00000241641.1	6.93741	3.56895e-06	5.71004e-05
ENSG00000229021.2	6.65931	3.57022e-06	5.71004e-05
ENSG00000128342.4	3.61537	3.60262e-06	5.75876e-05
ENSG00000214415.3	13.2929	3.62551e-06	5.79224e-05
ENSG00000171853.14	1.60597	3.63323e-06	5.80145e-05
ENSG00000011295.14	-2.09849	3.63972e-06	5.80868e-05
ENSG00000141994.14	-1.91287	3.69654e-06	5.89412e-05
ENSG00000040341.16	1.85635	3.69722e-06	5.89412e-05
ENSG00000111247.13	-2.47976	3.71099e-06	5.9129e-05
ENSG00000035687.9	1.69009	3.73117e-06	5.94187e-05
ENSG00000128965.10	4.06322	3.738e-06	5.94955e-05
ENSG00000215883.8	-2.2085	3.74182e-06	5.95166e-05
ENSG00000231925.10	-2.29205	3.74333e-06	5.95166e-05
ENSG00000170043.10	-1.85068	3.75146e-06	5.96139e-05
ENSG00000171119.2	-3.9841	3.79356e-06	6.02507e-05
ENSG00000137404.13	-2.43324	3.85753e-06	6.12339e-05
ENSG00000227502.2	4.40172	3.85972e-06	6.12345e-05
ENSG00000185787.13	1.62163	3.86169e-06	6.12345e-05
ENSG00000260367.2	-3.63317	3.86973e-06	6.13292e-05
ENSG00000103855.16	2.0811	3.88199e-06	6.14907e-05
ENSG00000235151.1	-7.15991	3.91437e-06	6.19706e-05
ENSG00000244041.6	-2.74971	3.92271e-06	6.20695e-05
ENSG00000042493.14	3.03652	3.93637e-06	6.22525e-05
ENSG00000267002.1	-2.9018	3.9457e-06	6.23668e-05
ENSG00000004766.14	-1.91241	3.96194e-06	6.25902e-05
ENSG00000213197.3	6.31399	3.99461e-06	6.30728e-05
ENSG00000275672.1	7.59359	4.02452e-06	6.35113e-05
ENSG00000271730.1	5.98752	4.04857e-06	6.38569e-05
ENSG00000144290.15	-9.07016	4.05285e-06	6.38905e-05
ENSG00000122550.16	-2.08998	4.07189e-06	6.41566e-05
ENSG00000100344.9	7.50077	4.12148e-06	6.49035e-05
ENSG00000203877.6	-11.4294	4.13547e-06	6.50892e-05
ENSG00000258545.4	7.89017	4.14835e-06	6.5247e-05
ENSG00000187185.4	8.84893	4.14988e-06	6.5247e-05
ENSG00000155099.6	2.94856	4.15816e-06	6.53424e-05
ENSG00000204231.9	-1.56609	4.1701e-06	6.54955e-05
ENSG00000170961.6	4.88366	4.22708e-06	6.63553e-05
ENSG00000266931.1	-5.60442	4.23585e-06	6.64578e-05
ENSG00000258941.3	8.24449	4.24699e-06	6.65974e-05
ENSG00000009694.12	8.66584	4.26212e-06	6.67994e-05
ENSG00000050393.10	-2.01282	4.29575e-06	6.7291e-05
ENSG00000214650.2	5.81689	4.31592e-06	6.75713e-05
ENSG00000184481.15	-2.41117	4.34432e-06	6.79462e-05
ENSG00000029725.15	-1.67353	4.34444e-06	6.79462e-05
ENSG00000164970.13	-1.98616	4.35175e-06	6.80247e-05
ENSG00000128710.5	8.2176	4.37345e-06	6.8328e-05
ENSG00000012963.12	-1.6691	4.39614e-06	6.86464e-05
ENSG00000134107.4	3.21495	4.40116e-06	6.86887e-05
ENSG00000161082.11	-6.54154	4.43431e-06	6.91697e-05
ENSG00000226917.4	-7.27203	4.44893e-06	6.93613e-05
ENSG00000130695.12	-2.0307	4.46203e-06	6.95291e-05
ENSG00000262874.1	-7.50735	4.55357e-06	7.08894e-05
ENSG00000254154.7	4.11169	4.55428e-06	7.08894e-05
ENSG00000167996.14	-2.82585	4.55649e-06	7.08894e-05
ENSG00000188917.13	-1.93483	4.59234e-06	7.13807e-05
ENSG00000203857.8	9.77071	4.59339e-06	7.13807e-05
ENSG00000279605.1	2.77475	4.59528e-06	7.13807e-05
ENSG00000073536.16	-1.87084	4.59862e-06	7.13952e-05
ENSG00000245888.5	-4.00211	4.60606e-06	7.14733e-05
ENSG00000280274.1	7.19761	4.60999e-06	7.1497e-05
ENSG00000276791.1	-3.72521	4.61667e-06	7.15493e-05
ENSG00000228217.1	-8.95574	4.61818e-06	7.15493e-05
ENSG00000182185.17	-2.13223	4.62917e-06	7.16821e-05
ENSG00000107140.14	-1.80144	4.64218e-06	7.18461e-05
ENSG00000240311.1	7.09592	4.65897e-06	7.20684e-05
ENSG00000239521.6	-2.9864	4.67168e-06	7.22274e-05
ENSG00000080819.5	-1.92568	4.69677e-06	7.25776e-05
ENSG00000204949.7	9.26409	4.70885e-06	7.27263e-05
ENSG00000212802.4	-2.93964	4.71562e-06	7.27932e-05
ENSG00000225978.3	-7.22464	4.7203e-06	7.28275e-05
ENSG00000198835.3	6.63917	4.72635e-06	7.28829e-05
ENSG00000184292.6	8.593	4.77164e-06	7.35431e-05
ENSG00000072501.16	-2.1123	4.79098e-06	7.3803e-05
ENSG00000182798.9	11.0604	4.81452e-06	7.41272e-05
ENSG00000082641.14	1.5644	4.83327e-06	7.43773e-05
ENSG00000165282.12	-1.97727	4.87917e-06	7.50447e-05
ENSG00000258798.1	-6.04114	4.8864e-06	7.5117e-05
ENSG00000123374.9	-1.73046	4.89007e-06	7.51345e-05
ENSG00000164764.10	7.97159	4.89558e-06	7.51803e-05
ENSG00000259417.2	10.1121	4.89853e-06	7.51867e-05
ENSG00000197275.11	2.41141	4.90813e-06	7.52936e-05
ENSG00000265206.3	5.88471	4.91056e-06	7.52936e-05
ENSG00000182504.9	-1.87923	4.92532e-06	7.54809e-05
ENSG00000150907.6	-2.7736	4.94878e-06	7.58013e-05
ENSG00000141076.16	-1.59921	4.96616e-06	7.60283e-05
ENSG00000147689.15	8.81934	4.99387e-06	7.64132e-05
ENSG00000143416.19	4.76566	5.03624e-06	7.70218e-05
ENSG00000162636.14	-2.12851	5.04149e-06	7.70459e-05
ENSG00000101811.12	-2.09024	5.043e-06	7.70459e-05
ENSG00000075539.12	-2.41283	5.06119e-06	7.7284e-05
ENSG00000253308.2	9.58718	5.07652e-06	7.74783e-05
ENSG00000163492.12	-7.49661	5.12039e-06	7.81077e-05
ENSG00000134873.8	13.3703	5.12923e-06	7.82023e-05
ENSG00000204936.8	-10.1154	5.15074e-06	7.849e-05
ENSG00000163513.16	2.59957	5.16566e-06	7.86769e-05
ENSG00000254373.1	6.37369	5.17529e-06	7.87795e-05
ENSG00000275024.1	5.94513	5.1777e-06	7.87795e-05
ENSG00000156471.11	1.61726	5.19112e-06	7.88963e-05
ENSG00000173210.18	4.16927	5.19261e-06	7.88963e-05
ENSG00000049769.11	-3.38814	5.19537e-06	7.88963e-05
ENSG00000154240.15	2.8748	5.196e-06	7.88963e-05
ENSG00000047365.10	2.34646	5.23046e-06	7.93789e-05
ENSG00000165138.15	-2.13043	5.27086e-06	7.99513e-05
ENSG00000196542.7	9.65588	5.30282e-06	8.03949e-05
ENSG00000232496.2	6.98368	5.33176e-06	8.07925e-05
ENSG00000012171.16	4.25147	5.45654e-06	8.26411e-05
ENSG00000088002.10	4.78767	5.53415e-06	8.37738e-05
ENSG00000082556.9	10.8835	5.54352e-06	8.38729e-05
ENSG00000088926.12	10.4499	5.57794e-06	8.43374e-05
ENSG00000111145.6	1.92547	5.5799e-06	8.43374e-05
ENSG00000227471.7	9.02482	5.58395e-06	8.43558e-05
ENSG00000198707.13	2.02313	5.60852e-06	8.46837e-05
ENSG00000226084.5	-4.92409	5.62197e-06	8.48438e-05
ENSG00000180758.11	2.94123	5.62674e-06	8.48726e-05
ENSG00000177854.7	-2.46229	5.64782e-06	8.51474e-05
ENSG00000060762.17	-2.03529	5.6602e-06	8.52607e-05
ENSG00000257138.1	-5.90192	5.66108e-06	8.52607e-05
ENSG00000177045.7	-2.49959	5.67939e-06	8.5493e-05
ENSG00000269155.2	-4.92144	5.6843e-06	8.55236e-05
ENSG00000132953.15	-1.80983	5.72825e-06	8.61413e-05
ENSG00000159261.9	7.26264	5.74408e-06	8.63355e-05
ENSG00000185862.6	-3.51078	5.77602e-06	8.67718e-05
ENSG00000278948.1	2.80343	5.80626e-06	8.7182e-05
ENSG00000179477.8	-7.40284	5.81307e-06	8.72401e-05
ENSG00000176907.4	4.73076	5.8325e-06	8.74874e-05
ENSG00000259287.2	4.1702	5.83994e-06	8.75549e-05
ENSG00000186871.6	-2.59137	5.8712e-06	8.79791e-05
ENSG00000204564.10	-1.7005	5.88153e-06	8.80895e-05
ENSG00000176473.12	-1.84305	5.88755e-06	8.81352e-05
ENSG00000116957.11	1.58565	5.8925e-06	8.81429e-05
ENSG00000171163.14	1.83626	5.894e-06	8.81429e-05
ENSG00000111911.6	-1.75577	5.91252e-06	8.83754e-05
ENSG00000144233.8	1.48229	5.93463e-06	8.86612e-05
ENSG00000100814.16	-2.001	5.94907e-06	8.88059e-05
ENSG00000249352.4	7.10692	5.9503e-06	8.88059e-05
ENSG00000262049.1	-2.45297	6.00758e-06	8.96158e-05
ENSG00000132141.12	-3.84886	6.01705e-06	8.9712e-05
ENSG00000118680.11	1.92609	6.09517e-06	9.08312e-05
ENSG00000223573.5	-7.19451	6.1074e-06	9.09678e-05
ENSG00000172943.17	-1.6818	6.11695e-06	9.10644e-05
ENSG00000226995.6	-8.74258	6.13592e-06	9.1301e-05
ENSG00000204933.3	-10.385	6.22348e-06	9.25575e-05
ENSG00000137806.7	1.97924	6.23058e-06	9.26168e-05
ENSG00000143061.16	2.65588	6.3138e-06	9.38069e-05
[truncated: 27,701 more rows]

## Sheet: HNSC
genes	logFC	PValue	FDR
ENSG00000148303.15	3.99775	9.2935e-28	2.57978e-23
ENSG00000174748.17	3.19369	3.83438e-26	5.32193e-22
ENSG00000144713.11	3.21571	2.78881e-24	2.58048e-20
ENSG00000145730.19	6.19149	4.05704e-24	2.81548e-20
ENSG00000082293.11	-19.6263	8.72119e-23	4.84183e-19
ENSG00000148187.16	3.47133	1.28267e-22	5.61026e-19
ENSG00000101347.8	-6.42289	1.41474e-22	5.61026e-19
ENSG00000119922.8	-10.3844	4.74934e-22	1.64796e-18
ENSG00000162244.9	3.19373	2.78903e-21	8.60231e-18
ENSG00000178035.10	3.4906	4.0345e-21	1.11994e-17
ENSG00000102241.10	-4.09074	4.26655e-20	1.07668e-16
ENSG00000136931.8	27.7101	1.65287e-19	3.8235e-16
ENSG00000068079.6	-5.52537	2.50659e-19	5.35234e-16
ENSG00000243989.6	4.91719	5.27992e-19	1.0469e-15
ENSG00000136147.15	-4.02852	5.89415e-19	1.09077e-15
ENSG00000107201.8	-6.76145	6.35433e-19	1.10244e-15
ENSG00000086506.2	19.7308	1.18773e-18	1.93942e-15
ENSG00000155959.9	-3.50174	1.7656e-18	2.72284e-15
ENSG00000204628.10	3.24616	2.25238e-18	3.29073e-15
ENSG00000168268.9	5.26326	2.45548e-18	3.40808e-15
ENSG00000223564.1	27.1495	3.86185e-18	5.10481e-15
ENSG00000188917.13	-4.19238	5.64159e-18	7.1184e-15
ENSG00000100316.14	3.0236	7.7313e-18	9.33101e-15
ENSG00000145817.15	2.84806	8.19765e-18	9.48161e-15
ENSG00000168028.12	3.1924	1.61897e-17	1.79764e-14
ENSG00000002549.11	-4.73002	1.87013e-17	1.99665e-14
ENSG00000181790.9	14.351	2.37211e-17	2.43879e-14
ENSG00000119917.12	-8.52404	4.15518e-17	4.11942e-14
ENSG00000204970.8	16.1722	6.51475e-17	6.16704e-14
ENSG00000196821.8	-3.54227	6.6649e-17	6.16704e-14
ENSG00000165912.14	-4.58424	9.77032e-17	8.74884e-14
ENSG00000068745.13	3.02829	1.08496e-16	9.41171e-14
ENSG00000197958.11	3.22286	1.22135e-16	1.00776e-13
ENSG00000174744.12	-3.82037	1.23434e-16	1.00776e-13
ENSG00000096968.11	-5.5153	1.34693e-16	1.06827e-13
ENSG00000148248.12	2.59422	1.65361e-16	1.27507e-13
ENSG00000229021.2	9.8574	1.88909e-16	1.41728e-13
ENSG00000156709.12	-3.30973	2.06004e-16	1.50486e-13
ENSG00000144935.13	8.34676	2.19516e-16	1.56245e-13
ENSG00000188846.12	2.53925	2.61287e-16	1.81327e-13
ENSG00000186907.6	9.66016	4.37385e-16	2.96131e-13
ENSG00000132274.14	-6.11076	4.87161e-16	3.21978e-13
ENSG00000136802.10	4.4195	5.65403e-16	3.65001e-13
ENSG00000164236.10	-9.79482	6.2147e-16	3.92077e-13
ENSG00000077157.19	-6.31107	9.47858e-16	5.84702e-13
ENSG00000239620.1	21.9812	1.10518e-15	6.66925e-13
ENSG00000231770.4	5.08171	1.1936e-15	7.04959e-13
ENSG00000141027.19	-3.08284	1.58024e-15	9.13871e-13
ENSG00000142507.8	-2.91052	1.97913e-15	1.09588e-12
ENSG00000165775.16	-3.22621	1.9803e-15	1.09588e-12
ENSG00000115257.14	8.69156	2.0134e-15	1.09588e-12
ENSG00000023572.7	-3.22967	2.27986e-15	1.21705e-12
ENSG00000111241.2	-19.6242	3.29767e-15	1.72717e-12
ENSG00000113758.12	5.48286	3.78685e-15	1.94665e-12
ENSG00000117308.13	4.84823	4.28329e-15	2.16181e-12
ENSG00000152952.10	6.20912	5.4261e-15	2.6897e-12
ENSG00000185885.14	-6.78566	5.71678e-15	2.78407e-12
ENSG00000274840.3	22.1611	6.70492e-15	3.209e-12
ENSG00000081087.13	-3.50354	7.20515e-15	3.38996e-12
ENSG00000055332.15	-3.85201	7.71684e-15	3.57019e-12
ENSG00000174032.15	-3.93514	7.93222e-15	3.60968e-12
ENSG00000165188.12	17.3077	1.13113e-14	5.06438e-12
ENSG00000113119.11	3.03368	1.20453e-14	5.30739e-12
ENSG00000188747.7	7.09044	1.23821e-14	5.37056e-12
ENSG00000156009.8	19.0197	1.31412e-14	5.61211e-12
ENSG00000102081.12	-3.23752	1.42887e-14	5.84125e-12
ENSG00000273888.1	7.0321	1.43047e-14	5.84125e-12
ENSG00000137948.17	25.2835	1.43091e-14	5.84125e-12
ENSG00000145431.9	6.29051	1.67184e-14	6.72588e-12
ENSG00000140955.9	8.36543	2.41822e-14	9.58963e-12
ENSG00000147164.10	-2.79972	2.46834e-14	9.65049e-12
ENSG00000007516.12	8.47518	2.59865e-14	1.00189e-11
ENSG00000136942.13	2.75174	2.94611e-14	1.12029e-11
ENSG00000059378.11	-3.95325	2.9919e-14	1.1212e-11
ENSG00000160221.15	13.2612	3.02929e-14	1.1212e-11
ENSG00000144455.12	4.08802	3.0814e-14	1.12548e-11
ENSG00000122873.10	-3.58763	3.37616e-14	1.21713e-11
ENSG00000228496.1	21.6927	3.58002e-14	1.27408e-11
ENSG00000239311.1	24.4495	3.67472e-14	1.29122e-11
ENSG00000231982.1	10.2855	4.11983e-14	1.42953e-11
ENSG00000184905.7	15.9774	4.2664e-14	1.46211e-11
ENSG00000233016.5	4.78952	4.65597e-14	1.57616e-11
ENSG00000170835.13	17.4686	4.83552e-14	1.61722e-11
ENSG00000103994.15	-4.20241	5.29414e-14	1.74952e-11
ENSG00000157680.14	9.73515	5.48187e-14	1.79025e-11
ENSG00000144357.15	-2.72498	6.51217e-14	2.10199e-11
ENSG00000115267.5	-5.70746	6.79536e-14	2.16576e-11
ENSG00000125676.18	-2.99865	6.86578e-14	2.16576e-11
ENSG00000230699.2	12.6207	7.04986e-14	2.19884e-11
ENSG00000165802.18	3.99019	7.34822e-14	2.26644e-11
ENSG00000186468.11	3.05004	7.97109e-14	2.43153e-11
ENSG00000160271.13	3.44421	9.02482e-14	2.72304e-11
ENSG00000241945.6	11.5173	9.46977e-14	2.82657e-11
ENSG00000173530.5	8.76058	1.16235e-13	3.43253e-11
ENSG00000224032.5	3.28792	1.17532e-13	3.4343e-11
ENSG00000137959.14	-9.55234	1.19245e-13	3.43996e-11
ENSG00000167113.9	2.72106	1.20205e-13	3.43996e-11
ENSG00000155115.6	-2.95172	1.27793e-13	3.6198e-11
ENSG00000269404.5	-13.4456	1.38754e-13	3.89057e-11
ENSG00000100129.16	3.49934	1.40928e-13	3.91203e-11
ENSG00000163785.11	3.01355	1.50351e-13	4.13227e-11
ENSG00000167110.15	2.66543	1.53138e-13	4.1676e-11
ENSG00000105088.7	8.2393	1.62035e-13	4.36692e-11
ENSG00000111275.11	-6.54376	1.71025e-13	4.56488e-11
ENSG00000167526.12	3.07454	1.81669e-13	4.8028e-11
ENSG00000101882.8	-2.80422	1.862e-13	4.87615e-11
ENSG00000213741.7	3.28341	1.90637e-13	4.9457e-11
ENSG00000100711.12	2.95132	1.97891e-13	5.08636e-11
ENSG00000182247.8	4.45589	2.13803e-13	5.43393e-11
ENSG00000241475.1	12.6384	2.15329e-13	5.43393e-11
ENSG00000148335.13	2.55679	2.18752e-13	5.47057e-11
ENSG00000277738.1	27.0531	2.3911e-13	5.9263e-11
ENSG00000265491.4	-2.79646	2.60935e-13	6.40998e-11
ENSG00000152778.8	-4.33213	2.74096e-13	6.67425e-11
ENSG00000167123.17	5.13994	3.21589e-13	7.7626e-11
ENSG00000205649.6	33.8101	3.26574e-13	7.81496e-11
ENSG00000182979.16	2.8309	3.46145e-13	8.21251e-11
ENSG00000271503.4	-9.26363	3.60496e-13	8.48051e-11
ENSG00000177943.12	6.32827	3.74418e-13	8.73401e-11
ENSG00000168490.12	8.95857	3.83498e-13	8.818e-11
ENSG00000166130.13	3.36662	3.84372e-13	8.818e-11
ENSG00000144645.12	4.18182	3.93908e-13	8.89196e-11
ENSG00000178104.18	-5.78837	3.94002e-13	8.89196e-11
ENSG00000163126.13	-8.92824	4.76422e-13	1.06653e-10
ENSG00000164587.10	2.67374	5.08166e-13	1.12849e-10
ENSG00000101966.11	-2.97346	5.31374e-13	1.17067e-10
ENSG00000172403.9	-12.9335	5.36368e-13	1.17236e-10
ENSG00000165548.9	11.4077	5.4851e-13	1.18954e-10
ENSG00000140104.12	3.82409	5.97581e-13	1.28591e-10
ENSG00000229647.1	7.81962	6.11237e-13	1.30518e-10
ENSG00000230269.5	21.9976	6.33219e-13	1.3418e-10
ENSG00000152457.16	-3.60716	6.62838e-13	1.38962e-10
ENSG00000198755.9	2.6031	6.69969e-13	1.38962e-10
ENSG00000198931.9	3.02173	6.70806e-13	1.38962e-10
ENSG00000232838.3	-3.39139	6.77876e-13	1.39386e-10
ENSG00000132109.9	-3.55965	6.87982e-13	1.40424e-10
ENSG00000092096.13	5.96705	6.96057e-13	1.41035e-10
ENSG00000174705.10	4.04979	7.3534e-13	1.47915e-10
ENSG00000160323.17	6.06466	7.81445e-13	1.56059e-10
ENSG00000120217.12	-7.99952	8.11918e-13	1.60197e-10
ENSG00000163530.4	23.9408	8.13712e-13	1.60197e-10
ENSG00000172053.13	2.19661	8.30392e-13	1.6233e-10
ENSG00000183155.4	-2.63766	8.63392e-13	1.67601e-10
ENSG00000115255.9	6.47833	8.78163e-13	1.69284e-10
ENSG00000178233.16	15.096	9.52694e-13	1.82385e-10
ENSG00000187690.3	27.0309	9.85477e-13	1.87369e-10
ENSG00000165916.7	-2.76791	1.0852e-12	2.04926e-10
ENSG00000113719.14	2.77769	1.18916e-12	2.2304e-10
ENSG00000183196.7	10.6035	1.20551e-12	2.24589e-10
ENSG00000239521.6	-5.41023	1.27886e-12	2.36666e-10
ENSG00000163050.15	-5.73268	1.4221e-12	2.5806e-10
ENSG00000170175.9	-6.25895	1.42542e-12	2.5806e-10
ENSG00000111335.11	-5.90236	1.42862e-12	2.5806e-10
ENSG00000077721.14	-2.70789	1.43165e-12	2.5806e-10
ENSG00000244187.6	3.0416	1.5672e-12	2.80671e-10
ENSG00000240972.1	3.77419	1.60357e-12	2.85343e-10
ENSG00000167112.9	2.34439	1.64438e-12	2.90741e-10
ENSG00000099139.12	8.0786	1.71096e-12	3.00599e-10
ENSG00000185019.15	-3.33651	1.728e-12	3.01683e-10
ENSG00000131188.10	4.90382	1.77969e-12	3.08765e-10
ENSG00000137502.8	-4.62139	1.99063e-12	3.43217e-10
ENSG00000115590.12	-12.6166	2.27602e-12	3.9e-10
ENSG00000161203.12	3.11218	2.37121e-12	4.03819e-10
ENSG00000204019.4	24.5309	2.47995e-12	4.19762e-10
ENSG00000184979.9	-6.10491	2.73552e-12	4.60214e-10
ENSG00000253301.4	17.7569	2.81329e-12	4.70446e-10
ENSG00000173193.12	-3.76067	3.00942e-12	5.00231e-10
ENSG00000249803.4	16.315	3.0518e-12	5.04256e-10
ENSG00000101977.18	13.4949	3.31814e-12	5.45019e-10
ENSG00000185418.14	-4.13868	3.48479e-12	5.69025e-10
ENSG00000268573.1	5.74363	3.66513e-12	5.94973e-10
ENSG00000169692.11	4.00537	3.72942e-12	5.98098e-10
ENSG00000175564.11	-8.07688	3.73782e-12	5.98098e-10
ENSG00000143158.9	-3.10376	3.74902e-12	5.98098e-10
ENSG00000123609.9	-3.41627	3.8433e-12	6.09635e-10
ENSG00000137449.14	-4.42221	3.93503e-12	6.2064e-10
ENSG00000090006.16	5.655	4.11918e-12	6.46013e-10
ENSG00000185507.18	-5.53739	4.2218e-12	6.55606e-10
ENSG00000233854.1	16.6885	4.22758e-12	6.55606e-10
ENSG00000091140.11	-3.05425	4.37138e-12	6.70877e-10
ENSG00000169245.5	-11.0544	4.37439e-12	6.70877e-10
ENSG00000126768.11	-2.76657	4.63029e-12	7.06221e-10
ENSG00000153815.15	3.05872	4.89409e-12	7.40077e-10
ENSG00000130270.15	7.2219	4.90558e-12	7.40077e-10
ENSG00000247572.6	3.69782	5.01637e-12	7.527e-10
ENSG00000182287.12	-4.03858	5.29361e-12	7.90029e-10
ENSG00000231431.6	20.2654	5.37511e-12	7.97903e-10
ENSG00000115556.12	-5.19553	5.44162e-12	8.03479e-10
ENSG00000102178.11	-3.00782	5.7387e-12	8.42861e-10
ENSG00000225285.1	7.26461	5.82038e-12	8.50357e-10
ENSG00000180801.12	6.61482	5.89947e-12	8.55053e-10
ENSG00000237886.1	8.46187	5.91413e-12	8.55053e-10
ENSG00000167377.16	4.25618	6.23675e-12	8.97025e-10
ENSG00000258655.2	5.15891	6.71979e-12	9.59816e-10
ENSG00000170242.16	-2.6884	6.74246e-12	9.59816e-10
ENSG00000123728.8	-3.01779	6.90967e-12	9.78599e-10
ENSG00000196544.7	-3.06914	7.01949e-12	9.89106e-10
ENSG00000106410.13	27.0662	7.39518e-12	1.03678e-09
ENSG00000070886.9	17.7293	8.13458e-12	1.13471e-09
ENSG00000113083.11	9.05943	8.30402e-12	1.15256e-09
ENSG00000186197.11	-5.28749	8.49104e-12	1.17265e-09
ENSG00000183486.11	-7.22308	8.54385e-12	1.1741e-09
ENSG00000154118.11	13.143	9.09817e-12	1.24412e-09
ENSG00000259738.1	17.4487	9.20041e-12	1.25193e-09
ENSG00000184163.3	13.95	9.67702e-12	1.31036e-09
ENSG00000152332.14	-2.55058	9.87575e-12	1.32785e-09
ENSG00000185745.9	-8.77257	9.90183e-12	1.32785e-09
ENSG00000131584.17	3.21366	1.03945e-11	1.38722e-09
ENSG00000010030.12	-6.10829	1.04827e-11	1.39229e-09
ENSG00000278445.1	-17.7823	1.13689e-11	1.50281e-09
ENSG00000183092.14	8.35636	1.15519e-11	1.51976e-09
ENSG00000184481.15	-3.79346	1.16838e-11	1.52986e-09
ENSG00000186792.14	4.91864	1.18813e-11	1.54842e-09
ENSG00000178467.16	4.04707	1.23378e-11	1.6004e-09
ENSG00000100304.12	3.57852	1.30089e-11	1.67959e-09
ENSG00000116117.16	-6.36735	1.33331e-11	1.71349e-09
ENSG00000065485.16	3.71933	1.38032e-11	1.76572e-09
ENSG00000232434.2	4.83925	1.41754e-11	1.80502e-09
ENSG00000144895.10	2.74898	1.45418e-11	1.84323e-09
ENSG00000135720.11	2.65917	1.51797e-11	1.91533e-09
ENSG00000104881.13	3.43742	1.53255e-11	1.92498e-09
ENSG00000119487.15	2.18574	1.63143e-11	2.03994e-09
ENSG00000177409.10	-5.30684	1.78312e-11	2.21963e-09
ENSG00000227683.1	13.7191	1.88919e-11	2.34117e-09
ENSG00000259353.1	17.0737	1.93678e-11	2.38947e-09
ENSG00000116014.8	11.7819	1.94931e-11	2.39428e-09
ENSG00000184281.13	-2.47955	2.04246e-11	2.49765e-09
ENSG00000173531.14	4.55693	2.07368e-11	2.51655e-09
ENSG00000110514.17	-2.66435	2.0822e-11	2.51655e-09
ENSG00000198838.10	-9.7697	2.08512e-11	2.51655e-09
ENSG00000237172.3	3.56132	2.20377e-11	2.64825e-09
ENSG00000253981.4	9.73648	2.23075e-11	2.66348e-09
ENSG00000175895.3	-3.24242	2.23564e-11	2.66348e-09
ENSG00000132664.10	-2.84932	2.30199e-11	2.73082e-09
ENSG00000236144.5	4.57714	2.47126e-11	2.91913e-09
ENSG00000240764.3	9.06527	2.53231e-11	2.97857e-09
ENSG00000242622.1	4.25477	2.59319e-11	3.03731e-09
ENSG00000148308.16	2.55861	2.60933e-11	3.04338e-09
ENSG00000254815.4	7.58657	2.69234e-11	3.12705e-09
ENSG00000117523.14	-2.37596	2.77964e-11	3.215e-09
ENSG00000156697.11	-2.769	2.9199e-11	3.36321e-09
ENSG00000267858.4	4.96686	3.09364e-11	3.53482e-09
ENSG00000240086.4	11.9317	3.09435e-11	3.53482e-09
ENSG00000054179.10	8.44568	3.13084e-11	3.56184e-09
ENSG00000119523.9	2.30666	3.26316e-11	3.69722e-09
ENSG00000146859.6	-3.49665	3.36105e-11	3.79265e-09
ENSG00000168061.12	-3.04624	3.56528e-11	3.99083e-09
ENSG00000119929.11	-3.36645	3.56542e-11	3.99083e-09
ENSG00000016864.15	2.24904	3.6115e-11	4.02616e-09
ENSG00000187609.14	3.4668	3.62721e-11	4.02751e-09
ENSG00000167130.16	2.50456	3.65183e-11	4.03869e-09
ENSG00000260398.1	-10.6829	3.69855e-11	4.07413e-09
ENSG00000125356.6	-2.82219	3.72609e-11	4.08824e-09
ENSG00000007541.13	2.89461	3.74693e-11	4.09492e-09
ENSG00000120324.6	6.29758	3.8458e-11	4.18649e-09
ENSG00000197768.9	10.5954	3.91909e-11	4.24961e-09
ENSG00000125812.14	-2.71534	4.07891e-11	4.4057e-09
ENSG00000137571.9	-8.9382	4.14184e-11	4.44984e-09
ENSG00000102034.15	-3.37329	4.15183e-11	4.44984e-09
ENSG00000149182.13	-2.58362	4.38347e-11	4.68003e-09
ENSG00000173905.7	3.8263	4.42785e-11	4.7093e-09
ENSG00000107020.8	-4.71253	4.44667e-11	4.71127e-09
ENSG00000178773.13	9.10015	4.53971e-11	4.79156e-09
ENSG00000134013.14	5.05906	4.59766e-11	4.83434e-09
ENSG00000095951.15	-3.32426	4.79305e-11	5.02076e-09
ENSG00000028116.15	-3.21871	4.8117e-11	5.02135e-09
ENSG00000139219.16	13.7338	4.8335e-11	5.02521e-09
ENSG00000001497.15	-2.53983	5.02663e-11	5.2065e-09
ENSG00000231233.1	8.65435	5.15772e-11	5.32242e-09
ENSG00000138028.13	10.6191	5.33138e-11	5.48125e-09
ENSG00000025156.11	-2.95282	5.39159e-11	5.52269e-09
ENSG00000184371.12	-4.24066	5.57754e-11	5.69216e-09
ENSG00000182379.9	8.42344	5.65229e-11	5.73633e-09
ENSG00000272721.4	6.66047	5.66215e-11	5.73633e-09
ENSG00000136807.10	2.03448	5.99005e-11	6.04646e-09
ENSG00000167588.11	-9.30195	6.21686e-11	6.25268e-09
ENSG00000131828.12	-2.90154	6.32732e-11	6.34079e-09
ENSG00000089127.11	-5.31276	7.24017e-11	7.22949e-09
ENSG00000139793.17	-3.85577	7.29992e-11	7.26303e-09
ENSG00000138642.13	-6.59489	7.50605e-11	7.44145e-09
ENSG00000154553.12	-10.6011	7.83837e-11	7.74325e-09
ENSG00000115977.17	-2.5738	7.92276e-11	7.79886e-09
ENSG00000129084.16	-2.70981	8.43183e-11	8.25033e-09
ENSG00000072071.15	5.77123	8.44085e-11	8.25033e-09
ENSG00000089692.7	-6.49962	8.55484e-11	8.33241e-09
ENSG00000074181.7	4.46618	8.77659e-11	8.51851e-09
ENSG00000248498.3	16.2507	8.86658e-11	8.57587e-09
ENSG00000101868.9	-2.94233	8.98891e-11	8.664e-09
ENSG00000122824.9	11.3366	9.11312e-11	8.75333e-09
ENSG00000101945.15	-3.08873	9.16026e-11	8.76826e-09
ENSG00000134326.10	-7.02122	9.26778e-11	8.8407e-09
ENSG00000112343.10	-3.02011	9.56199e-11	9.09011e-09
ENSG00000156504.15	-3.22924	9.7831e-11	9.26857e-09
ENSG00000188021.8	-3.34254	9.92116e-11	9.31566e-09
ENSG00000143190.20	-2.39917	9.9366e-11	9.31566e-09
ENSG00000134321.10	-8.56996	9.96566e-11	9.31566e-09
ENSG00000103152.10	2.53712	9.96704e-11	9.31566e-09
ENSG00000003400.13	-4.43423	1.00351e-10	9.34778e-09
ENSG00000236516.1	15.9058	1.039e-10	9.64604e-09
ENSG00000114268.10	5.09486	1.09662e-10	1.0147e-08
ENSG00000134597.12	-2.57603	1.11066e-10	1.02428e-08
ENSG00000124486.11	-2.93453	1.13247e-10	1.04093e-08
ENSG00000127743.5	8.24229	1.14252e-10	1.04608e-08
ENSG00000129245.10	-2.55664	1.14561e-10	1.04608e-08
ENSG00000137877.9	5.86427	1.25745e-10	1.14444e-08
ENSG00000198003.10	8.93387	1.26562e-10	1.14812e-08
ENSG00000222019.6	6.26902	1.30916e-10	1.17816e-08
ENSG00000140688.15	2.63649	1.31177e-10	1.17816e-08
ENSG00000140682.17	3.79732	1.31454e-10	1.17816e-08
ENSG00000228288.5	5.42851	1.31571e-10	1.17816e-08
ENSG00000103522.14	-5.73273	1.37329e-10	1.22375e-08
ENSG00000136830.10	2.88288	1.37545e-10	1.22375e-08
ENSG00000121691.4	-4.60696	1.41724e-10	1.25691e-08
ENSG00000165688.10	2.33425	1.44581e-10	1.27816e-08
ENSG00000257718.1	7.13704	1.51225e-10	1.33265e-08
ENSG00000180182.9	-2.83217	1.53169e-10	1.34551e-08
ENSG00000204128.5	12.1174	1.55334e-10	1.36023e-08
ENSG00000254986.6	-3.01279	1.57151e-10	1.37181e-08
ENSG00000268996.3	5.01275	1.58323e-10	1.37771e-08
ENSG00000169249.11	-3.15106	1.59755e-10	1.38582e-08
ENSG00000060642.9	2.93113	1.60289e-10	1.38612e-08
ENSG00000090054.12	2.29423	1.62811e-10	1.40088e-08
ENSG00000196296.12	-14.4197	1.63005e-10	1.40088e-08
ENSG00000151962.6	15.9057	1.66187e-10	1.42382e-08
ENSG00000275074.1	3.72781	1.73885e-10	1.48519e-08
ENSG00000105640.11	2.87358	1.80929e-10	1.54061e-08
ENSG00000167608.10	7.26802	1.83125e-10	1.55211e-08
ENSG00000214753.2	-3.16373	1.83397e-10	1.55211e-08
ENSG00000240303.6	4.58879	1.85925e-10	1.56611e-08
ENSG00000111331.11	-4.59758	1.8618e-10	1.56611e-08
ENSG00000135114.11	-8.76337	1.88522e-10	1.58102e-08
ENSG00000080561.12	-3.68702	1.932e-10	1.61176e-08
ENSG00000196660.9	13.6749	1.93348e-10	1.61176e-08
ENSG00000231476.1	22.4758	1.99515e-10	1.65818e-08
ENSG00000102218.5	-3.16888	2.00543e-10	1.66175e-08
ENSG00000120688.8	-2.93377	2.04327e-10	1.68807e-08
ENSG00000005893.14	-2.68504	2.07324e-10	1.70775e-08
ENSG00000101194.16	5.96429	2.14192e-10	1.7591e-08
ENSG00000059915.15	4.58148	2.2616e-10	1.85191e-08
ENSG00000112531.15	-2.52056	2.29174e-10	1.87107e-08
ENSG00000245146.5	3.99106	2.34939e-10	1.90892e-08
ENSG00000123575.8	-2.71025	2.35185e-10	1.90892e-08
ENSG00000169248.11	-10.7567	2.5654e-10	2.07618e-08
ENSG00000272975.1	-10.7029	2.68331e-10	2.16529e-08
ENSG00000142089.14	-4.04013	2.6912e-10	2.16536e-08
ENSG00000158813.16	7.84424	3.01014e-10	2.41498e-08
ENSG00000183569.16	4.28766	3.03906e-10	2.43116e-08
ENSG00000133321.9	-6.43496	3.10888e-10	2.47987e-08
ENSG00000272555.1	-10.7954	3.17083e-10	2.52204e-08
ENSG00000232388.4	-2.49617	3.1975e-10	2.53598e-08
ENSG00000135929.7	-6.97761	3.22915e-10	2.55379e-08
ENSG00000112365.4	-2.45237	3.29937e-10	2.59483e-08
ENSG00000235688.1	14.5157	3.29974e-10	2.59483e-08
ENSG00000089048.13	-3.15797	3.38299e-10	2.65278e-08
ENSG00000167083.5	-4.53917	3.42752e-10	2.67675e-08
ENSG00000163611.10	3.22907	3.43285e-10	2.67675e-08
ENSG00000102309.11	-2.83818	3.47199e-10	2.69969e-08
ENSG00000163933.8	2.27133	3.53131e-10	2.73815e-08
ENSG00000183971.5	11.1293	3.55609e-10	2.74968e-08
ENSG00000169231.12	4.15148	3.60634e-10	2.78079e-08
ENSG00000161057.9	-2.67181	3.63008e-10	2.79134e-08
ENSG00000236208.1	-16.3793	3.64033e-10	2.79149e-08
ENSG00000234741.6	3.33473	3.67052e-10	2.80688e-08
ENSG00000101224.16	-4.25635	3.7725e-10	2.87479e-08
ENSG00000197497.9	7.17711	3.78004e-10	2.87479e-08
ENSG00000197479.6	10.5047	3.8357e-10	2.90916e-08
ENSG00000139915.17	17.6918	3.99073e-10	3.01849e-08
ENSG00000235026.4	19.7733	4.00308e-10	3.0196e-08
ENSG00000041357.14	-2.1685	4.19258e-10	3.15398e-08
ENSG00000267640.4	11.0151	4.20596e-10	3.15549e-08
ENSG00000160360.10	5.65554	4.38889e-10	3.28386e-08
ENSG00000115415.17	-4.69654	4.46344e-10	3.33066e-08
ENSG00000137198.8	-6.59803	4.49611e-10	3.34605e-08
ENSG00000165572.7	-3.44226	4.55148e-10	3.3782e-08
ENSG00000140650.10	2.74739	4.69854e-10	3.47805e-08
ENSG00000132376.18	-2.55084	4.74432e-10	3.50259e-08
ENSG00000184811.3	-14.6013	4.79638e-10	3.53164e-08
ENSG00000135636.12	-4.99614	4.8118e-10	3.53362e-08
ENSG00000136717.13	-6.20128	4.83853e-10	3.54387e-08
ENSG00000165280.14	-3.44809	4.9102e-10	3.5869e-08
ENSG00000162654.8	-6.21552	4.94979e-10	3.60633e-08
ENSG00000112782.14	-8.24224	4.97338e-10	3.61403e-08
ENSG00000103335.18	2.83039	5.23275e-10	3.79258e-08
ENSG00000119912.14	-2.74262	5.38287e-10	3.89122e-08
ENSG00000119408.15	3.62185	5.43964e-10	3.91673e-08
ENSG00000136811.15	2.33326	5.44637e-10	3.91673e-08
ENSG00000157020.16	2.16476	5.49184e-10	3.9325e-08
ENSG00000196123.11	2.96851	5.49663e-10	3.9325e-08
ENSG00000122406.11	2.31779	5.56288e-10	3.96966e-08
ENSG00000230202.1	7.46628	5.60928e-10	3.99251e-08
ENSG00000228100.1	16.2259	5.78632e-10	4.10799e-08
ENSG00000101972.17	-2.6032	5.80958e-10	4.11398e-08
ENSG00000230501.1	12.5859	5.87543e-10	4.15003e-08
ENSG00000196923.12	3.24526	6.3691e-10	4.4873e-08
ENSG00000129749.3	-5.25199	6.53243e-10	4.59073e-08
ENSG00000266602.1	17.0789	6.60538e-10	4.63027e-08
ENSG00000151657.10	-2.62948	6.65781e-10	4.65527e-08
ENSG00000108528.12	-2.47156	6.69906e-10	4.67234e-08
ENSG00000167971.15	9.15369	7.0855e-10	4.92948e-08
ENSG00000213886.3	-8.50745	7.21198e-10	4.99575e-08
ENSG00000174599.5	8.29133	7.21674e-10	4.99575e-08
ENSG00000234132.2	-13.4209	7.32388e-10	5.0573e-08
ENSG00000113205.4	9.89286	7.39486e-10	5.09364e-08
ENSG00000233937.5	3.97553	7.58325e-10	5.21048e-08
ENSG00000080503.18	-3.67078	7.64748e-10	5.24164e-08
ENSG00000145425.8	2.68203	7.70221e-10	5.25602e-08
ENSG00000164638.9	7.21263	7.70633e-10	5.25602e-08
ENSG00000254656.1	21.284	7.75627e-10	5.27712e-08
ENSG00000253276.2	-4.62198	7.8504e-10	5.3281e-08
ENSG00000175414.6	4.7616	7.87111e-10	5.32912e-08
ENSG00000140988.14	2.51161	8.66884e-10	5.85495e-08
ENSG00000116032.5	11.2229	9.02652e-10	6.08173e-08
ENSG00000101974.13	-3.0563	9.05785e-10	6.08806e-08
ENSG00000126550.7	25.0064	9.12264e-10	6.11657e-08
ENSG00000118496.4	-2.76518	9.15948e-10	6.11657e-08
ENSG00000111911.6	-2.74974	9.16637e-10	6.11657e-08
ENSG00000275312.1	13.0986	9.27984e-10	6.17744e-08
ENSG00000120327.6	6.009	9.48009e-10	6.29564e-08
ENSG00000105137.11	4.28171	9.59214e-10	6.35485e-08
ENSG00000072954.5	-7.48107	9.6493e-10	6.3775e-08
ENSG00000165661.14	2.62715	9.70129e-10	6.39663e-08
ENSG00000224318.4	14.238	9.76116e-10	6.42085e-08
ENSG00000183709.7	-11.8296	1.01994e-09	6.69329e-08
ENSG00000131724.9	-3.10153	1.02343e-09	6.70033e-08
ENSG00000173327.6	-2.63942	1.02941e-09	6.72363e-08
ENSG00000157601.12	-6.43217	1.04856e-09	6.83265e-08
ENSG00000182899.13	2.61642	1.08016e-09	7.00979e-08
ENSG00000198218.9	1.64867	1.08164e-09	7.00979e-08
ENSG00000247796.2	4.35794	1.08332e-09	7.00979e-08
ENSG00000114850.5	2.46905	1.09535e-09	7.0603e-08
ENSG00000228295.1	23.1938	1.09622e-09	7.0603e-08
ENSG00000279082.2	11.6998	1.13567e-09	7.29745e-08
ENSG00000128011.4	7.05942	1.16208e-09	7.4499e-08
ENSG00000214654.6	4.01863	1.17107e-09	7.49026e-08
ENSG00000249846.5	7.01627	1.18364e-09	7.55324e-08
ENSG00000155962.11	-6.26848	1.20746e-09	7.68762e-08
ENSG00000185567.6	4.84349	1.216e-09	7.72427e-08
ENSG00000161849.3	-20.2915	1.24571e-09	7.89489e-08
ENSG00000252147.1	-6.69433	1.25498e-09	7.93555e-08
ENSG00000205678.6	-20.6638	1.25831e-09	7.93849e-08
ENSG00000247095.2	5.39868	1.26931e-09	7.98977e-08
ENSG00000258947.5	6.32803	1.27565e-09	8.01151e-08
ENSG00000183044.10	6.97565	1.34026e-09	8.39824e-08
ENSG00000108771.11	-3.97609	1.34638e-09	8.41762e-08
ENSG00000214872.7	-11.5059	1.3553e-09	8.45435e-08
ENSG00000280551.1	-10.0932	1.39901e-09	8.7007e-08
ENSG00000085224.19	-2.33938	1.40154e-09	8.7007e-08
ENSG00000114209.13	2.48334	1.4042e-09	8.7007e-08
ENSG00000226674.7	8.7287	1.42297e-09	8.79737e-08
ENSG00000221963.5	-4.05243	1.43046e-09	8.82403e-08
ENSG00000169964.5	2.82878	1.43533e-09	8.83445e-08
ENSG00000172867.3	-18.4658	1.4408e-09	8.84851e-08
ENSG00000197620.9	-2.81553	1.46032e-09	8.94859e-08
ENSG00000165675.15	-2.71465	1.47391e-09	9.01193e-08
ENSG00000116918.12	-2.23134	1.496e-09	9.12691e-08
ENSG00000162004.15	7.77295	1.50964e-09	9.18995e-08
ENSG00000185010.12	-3.93324	1.5143e-09	9.19812e-08
ENSG00000102181.18	-3.13804	1.54245e-09	9.33568e-08
ENSG00000065665.19	-3.10654	1.54367e-09	9.33568e-08
ENSG00000072110.12	2.88668	1.5588e-09	9.40668e-08
ENSG00000177679.15	7.0502	1.56369e-09	9.41572e-08
ENSG00000112273.6	14.7423	1.57869e-09	9.48546e-08
ENSG00000185274.10	-7.99346	1.58827e-09	9.52244e-08
ENSG00000167619.10	8.01035	1.60991e-09	9.63135e-08
ENSG00000204832.8	14.3125	1.628e-09	9.71862e-08
ENSG00000125971.15	-2.68001	1.653e-09	9.84671e-08
ENSG00000103449.10	10.28	1.67374e-09	9.94889e-08
ENSG00000173237.4	14.0885	1.68524e-09	9.99585e-08
ENSG00000228952.1	11.5426	1.69326e-09	1.0022e-07
ENSG00000148399.10	2.40345	1.72488e-09	1.01875e-07
ENSG00000166471.9	-2.6948	1.7333e-09	1.02154e-07
ENSG00000135336.13	-2.70801	1.78187e-09	1.04794e-07
ENSG00000018610.12	-2.65644	1.79244e-09	1.05193e-07
ENSG00000188766.11	4.90778	1.85087e-09	1.08393e-07
ENSG00000197385.5	4.90629	1.86155e-09	1.08789e-07
ENSG00000010318.18	3.59158	1.91847e-09	1.1188e-07
ENSG00000114279.12	9.22423	1.94446e-09	1.13158e-07
ENSG00000181016.8	-5.31605	1.95581e-09	1.1358e-07
ENSG00000179292.4	11.4696	1.98797e-09	1.14967e-07
ENSG00000174996.10	-3.14969	1.98798e-09	1.14967e-07
ENSG00000176387.6	6.51429	1.99466e-09	1.15019e-07
ENSG00000177485.6	-2.61229	1.99716e-09	1.15019e-07
ENSG00000125347.12	-4.21498	2.11105e-09	1.21326e-07
ENSG00000156218.11	10.5241	2.14027e-09	1.22751e-07
ENSG00000257896.1	9.80821	2.15975e-09	1.23613e-07
ENSG00000070985.12	14.2435	2.17538e-09	1.24252e-07
ENSG00000187714.6	20.8084	2.23406e-09	1.27341e-07
ENSG00000143815.13	-2.8805	2.28666e-09	1.30073e-07
ENSG00000171747.7	11.8622	2.31086e-09	1.31088e-07
ENSG00000111875.7	-2.99072	2.31396e-09	1.31088e-07
ENSG00000138271.5	4.20818	2.51483e-09	1.42178e-07
ENSG00000140835.9	14.3469	2.53906e-09	1.43253e-07
ENSG00000248538.5	12.4435	2.54417e-09	1.43253e-07
ENSG00000171033.11	-8.8916	2.58598e-09	1.4512e-07
ENSG00000186106.10	-2.97779	2.58779e-09	1.4512e-07
ENSG00000134109.9	2.75086	2.67516e-09	1.49718e-07
ENSG00000185880.11	-3.51163	2.7637e-09	1.54361e-07
ENSG00000178149.15	2.43744	2.77637e-09	1.54462e-07
ENSG00000151474.18	-4.40838	2.77664e-09	1.54462e-07
ENSG00000184544.10	-17.0547	2.81136e-09	1.56081e-07
ENSG00000168062.8	-8.5083	2.85532e-09	1.58205e-07
ENSG00000172638.11	4.37819	2.8678e-09	1.58485e-07
ENSG00000128346.9	4.64262	2.87178e-09	1.58485e-07
ENSG00000240225.9	5.88262	2.92414e-09	1.61054e-07
ENSG00000112246.8	-15.2698	2.93438e-09	1.61298e-07
ENSG00000177879.13	2.75721	2.95379e-09	1.62044e-07
ENSG00000118707.8	-3.67096	2.97259e-09	1.62754e-07
ENSG00000176994.10	-2.63978	3.01356e-09	1.64672e-07
ENSG00000205129.7	6.39089	3.03145e-09	1.65324e-07
ENSG00000123545.5	-2.49881	3.05403e-09	1.66229e-07
ENSG00000255408.3	9.66028	3.07506e-09	1.67046e-07
ENSG00000274565.1	6.36588	3.10852e-09	1.68534e-07
ENSG00000269896.2	6.31836	3.15643e-09	1.70798e-07
ENSG00000147166.9	-7.25409	3.20869e-09	1.73264e-07
ENSG00000248663.5	13.4929	3.21449e-09	1.73264e-07
ENSG00000279141.2	7.64804	3.22106e-09	1.73282e-07
ENSG00000133863.5	16.7354	3.33407e-09	1.79015e-07
ENSG00000255507.4	-8.08346	3.36938e-09	1.80561e-07
ENSG00000186283.12	-2.33941	3.37827e-09	1.80689e-07
ENSG00000140057.7	7.31092	3.40307e-09	1.81665e-07
ENSG00000115896.14	-4.57515	3.42658e-09	1.82569e-07
ENSG00000267892.1	6.94442	3.44426e-09	1.83159e-07
ENSG00000144560.12	3.01641	3.48698e-09	1.85077e-07
ENSG00000213337.7	-4.40747	3.55196e-09	1.88136e-07
ENSG00000136144.10	-3.4664	3.55818e-09	1.88136e-07
ENSG00000171657.5	-6.44198	3.61014e-09	1.9052e-07
ENSG00000120251.17	15.0764	3.626e-09	1.90995e-07
ENSG00000123989.12	3.25826	3.70049e-09	1.94549e-07
ENSG00000113391.15	2.91076	3.72825e-09	1.95638e-07
ENSG00000140398.12	4.32634	3.77974e-09	1.9777e-07
ENSG00000176248.8	1.96662	3.78313e-09	1.9777e-07
ENSG00000101247.16	-3.08889	3.8346e-09	2.00084e-07
ENSG00000184986.9	5.34838	3.85093e-09	2.00559e-07
ENSG00000101470.8	-15.2254	3.87634e-09	2.01034e-07
ENSG00000175854.10	2.631	3.87969e-09	2.01034e-07
ENSG00000196352.12	5.94161	3.88177e-09	2.01034e-07
ENSG00000225968.6	6.79265	3.95649e-09	2.04522e-07
ENSG00000259446.4	-14.6276	4.00387e-09	2.06586e-07
ENSG00000109919.8	-2.37821	4.05956e-09	2.09053e-07
ENSG00000165689.15	2.33351	4.06923e-09	2.09053e-07
ENSG00000091073.18	-3.22112	4.08091e-09	2.09053e-07
ENSG00000198670.10	12.6005	4.08179e-09	2.09053e-07
ENSG00000122140.9	2.00026	4.18284e-09	2.13798e-07
ENSG00000189212.11	14.1141	4.18986e-09	2.13798e-07
ENSG00000187608.7	-6.41588	4.21932e-09	2.14907e-07
ENSG00000163564.13	-6.43848	4.26657e-09	2.16915e-07
ENSG00000103202.11	4.14831	4.31546e-09	2.19e-07
ENSG00000111832.11	-2.17935	4.34791e-09	2.20116e-07
ENSG00000173821.18	-2.98986	4.35331e-09	2.20116e-07
ENSG00000189064.8	18.1777	4.41422e-09	2.2279e-07
ENSG00000185896.10	-3.50676	4.44595e-09	2.23984e-07
ENSG00000171791.11	-4.10748	4.48224e-09	2.25403e-07
ENSG00000048028.10	-2.92178	4.52014e-09	2.26898e-07
ENSG00000197536.9	-3.4959	4.54071e-09	2.27519e-07
ENSG00000213144.2	-7.83017	4.55627e-09	2.27888e-07
ENSG00000258998.1	13.7587	4.56678e-09	2.28002e-07
ENSG00000097007.16	2.06263	4.71617e-09	2.35038e-07
ENSG00000187855.5	-11.7851	4.74285e-09	2.35944e-07
ENSG00000164050.11	2.83479	4.86337e-09	2.41507e-07
ENSG00000181788.3	3.12525	4.9286e-09	2.44309e-07
ENSG00000089682.15	-2.68347	5.06767e-09	2.50755e-07
ENSG00000139971.14	5.17397	5.27134e-09	2.59907e-07
ENSG00000137478.13	-3.57473	5.27136e-09	2.59907e-07
ENSG00000229404.4	12.7277	5.32428e-09	2.62051e-07
ENSG00000124201.13	-2.80201	5.34383e-09	2.62548e-07
ENSG00000144815.13	-4.19973	5.35672e-09	2.62716e-07
ENSG00000181472.4	-2.05746	5.3823e-09	2.63505e-07
ENSG00000172020.11	11.2557	5.42909e-09	2.65328e-07
ENSG00000253540.4	4.7877	5.4485e-09	2.65485e-07
ENSG00000176383.8	5.09984	5.45144e-09	2.65485e-07
ENSG00000090863.10	2.13718	5.48899e-09	2.66846e-07
ENSG00000258670.1	13.3354	5.54192e-09	2.68948e-07
ENSG00000129946.9	5.69514	5.66519e-09	2.74451e-07
ENSG00000110446.8	-4.54312	5.6874e-09	2.75046e-07
ENSG00000096996.14	-5.01874	5.79963e-09	2.79986e-07
ENSG00000182809.9	4.77474	5.8336e-09	2.81137e-07
ENSG00000163872.14	2.86591	5.92714e-09	2.8515e-07
ENSG00000132530.15	-5.09907	5.99425e-09	2.8788e-07
ENSG00000132953.15	-2.65327	6.10988e-09	2.92926e-07
ENSG00000101098.11	13.181	6.16912e-09	2.95256e-07
ENSG00000167842.14	-2.4782	6.2012e-09	2.96281e-07
ENSG00000166181.11	-2.58359	6.28253e-09	2.99651e-07
ENSG00000165175.14	-3.6504	6.34551e-09	3.01217e-07
ENSG00000186866.15	2.66698	6.34768e-09	3.01217e-07
ENSG00000197070.12	2.65284	6.34792e-09	3.01217e-07
ENSG00000160345.11	5.368	6.45341e-09	3.057e-07
ENSG00000197870.11	23.0386	6.4722e-09	3.05952e-07
ENSG00000168394.10	-3.98698	6.48078e-09	3.05952e-07
ENSG00000203280.4	-8.16327	6.50402e-09	3.06528e-07
ENSG00000163558.11	2.6229	6.55658e-09	3.08481e-07
ENSG00000137496.16	-4.77759	6.60839e-09	3.10393e-07
ENSG00000272438.1	10.2535	6.63162e-09	3.10958e-07
ENSG00000163600.11	-5.83191	6.6914e-09	3.13232e-07
ENSG00000229754.1	-10.0627	6.73742e-09	3.14855e-07
ENSG00000224982.3	-6.69532	6.90057e-09	3.21938e-07
ENSG00000122203.13	2.20733	6.94205e-09	3.22864e-07
ENSG00000105193.7	2.60474	6.9437e-09	3.22864e-07
ENSG00000129159.6	-10.2744	6.97785e-09	3.23832e-07
ENSG00000074266.16	-2.76872	6.98784e-09	3.23832e-07
ENSG00000173692.11	-2.04986	7.02223e-09	3.24883e-07
ENSG00000102390.9	-3.08539	7.08825e-09	3.27392e-07
ENSG00000068394.10	-2.15037	7.20189e-09	3.32088e-07
ENSG00000109689.13	-3.3422	7.47822e-09	3.44237e-07
ENSG00000118557.14	6.41984	7.49016e-09	3.44237e-07
ENSG00000133106.13	-5.26088	7.52952e-09	3.45474e-07
ENSG00000234235.1	16.9757	7.56999e-09	3.46758e-07
ENSG00000130713.14	2.05797	7.59519e-09	3.47339e-07
ENSG00000153558.12	4.15374	7.75435e-09	3.54035e-07
ENSG00000171100.13	-3.00519	7.82729e-09	3.56778e-07
ENSG00000163644.13	-4.00092	7.88793e-09	3.58952e-07
ENSG00000204624.7	11.9806	7.96546e-09	3.61887e-07
ENSG00000006611.14	15.0758	8.33637e-09	3.7812e-07
ENSG00000080839.10	-2.9951	8.36481e-09	3.78791e-07
ENSG00000248593.3	-3.6622	8.47982e-09	3.83374e-07
ENSG00000255583.2	14.3911	8.59075e-09	3.87757e-07
ENSG00000010322.14	2.29887	8.66113e-09	3.90299e-07
ENSG00000266680.1	4.70147	8.70851e-09	3.91798e-07
ENSG00000177239.13	2.36429	8.72922e-09	3.92095e-07
ENSG00000142937.10	2.25298	8.75676e-09	3.92364e-07
ENSG00000174038.11	-11.127	8.76348e-09	3.92364e-07
ENSG00000112685.12	-2.4223	8.8268e-09	3.94562e-07
ENSG00000139914.6	-9.27063	8.91577e-09	3.97899e-07
ENSG00000155511.16	13.1492	9.012e-09	4.01548e-07
ENSG00000117122.12	4.99392	9.06017e-09	4.03047e-07
ENSG00000177156.9	-3.21271	9.15633e-09	4.06673e-07
ENSG00000197496.5	5.72565	9.28684e-09	4.11811e-07
ENSG00000163462.16	4.86329	9.41967e-09	4.17034e-07
ENSG00000150722.9	7.44858	9.47541e-09	4.18834e-07
ENSG00000236199.1	-4.11953	9.51311e-09	4.19832e-07
ENSG00000131174.4	-2.32955	9.59489e-09	4.22769e-07
ENSG00000171204.11	-2.63018	9.63562e-09	4.23891e-07
ENSG00000181163.12	2.08074	9.73685e-09	4.27666e-07
ENSG00000070214.14	2.90584	9.79998e-09	4.29759e-07
ENSG00000278531.1	11.564	1.02181e-08	4.47386e-07
ENSG00000069482.6	16.2002	1.02456e-08	4.47886e-07
ENSG00000182272.10	8.54419	1.0272e-08	4.48335e-07
ENSG00000011028.12	4.88247	1.03684e-08	4.51454e-07
ENSG00000176142.11	2.29031	1.0376e-08	4.51454e-07
ENSG00000067829.17	-2.48409	1.03934e-08	4.51503e-07
ENSG00000187068.2	6.68269	1.05135e-08	4.55869e-07
ENSG00000184319.14	3.28373	1.05268e-08	4.55869e-07
ENSG00000276399.1	17.63	1.05701e-08	4.57032e-07
ENSG00000255622.3	15.0667	1.06418e-08	4.58823e-07
ENSG00000072682.17	3.42596	1.06634e-08	4.58823e-07
ENSG00000068001.12	2.51604	1.06769e-08	4.58823e-07
ENSG00000165699.12	2.01837	1.06776e-08	4.58823e-07
ENSG00000088833.16	-2.40582	1.08598e-08	4.65931e-07
ENSG00000081189.12	-6.76204	1.09169e-08	4.67659e-07
ENSG00000260394.2	8.65059	1.11798e-08	4.7818e-07
ENSG00000259768.5	3.9987	1.12818e-08	4.81802e-07
ENSG00000167702.10	3.37035	1.13593e-08	4.84366e-07
ENSG00000147168.11	-4.93933	1.14019e-08	4.8495e-07
ENSG00000109107.12	5.77017	1.14079e-08	4.8495e-07
ENSG00000148337.18	2.06642	1.17782e-08	4.99927e-07
ENSG00000204740.8	10.3607	1.18234e-08	5.01076e-07
ENSG00000218561.1	13.7291	1.18425e-08	5.01077e-07
ENSG00000150627.14	9.69759	1.18595e-08	5.01077e-07
ENSG00000174775.15	-2.88953	1.19988e-08	5.06194e-07
ENSG00000145715.13	2.70215	1.215e-08	5.11342e-07
ENSG00000137090.10	13.5457	1.21577e-08	5.11342e-07
ENSG00000140464.18	-2.84216	1.2182e-08	5.11589e-07
ENSG00000175376.7	-2.46225	1.22355e-08	5.12556e-07
ENSG00000110723.10	-4.75443	1.2242e-08	5.12556e-07
ENSG00000229867.1	7.83265	1.23239e-08	5.15209e-07
ENSG00000156011.15	4.56907	1.24018e-08	5.17686e-07
ENSG00000213465.6	-2.6663	1.24696e-08	5.19734e-07
ENSG00000260193.1	5.78388	1.24945e-08	5.19993e-07
ENSG00000083845.7	2.42401	1.25777e-08	5.22383e-07
ENSG00000167800.9	12.0088	1.25896e-08	5.22383e-07
ENSG00000108448.19	-6.27372	1.26929e-08	5.25884e-07
ENSG00000067177.13	-4.33085	1.27806e-08	5.28727e-07
ENSG00000095932.6	9.00969	1.28265e-08	5.29837e-07
ENSG00000180264.9	8.6402	1.28817e-08	5.31073e-07
ENSG00000214970.7	-11.2408	1.28947e-08	5.31073e-07
ENSG00000173535.12	7.86819	1.29807e-08	5.33733e-07
ENSG00000266265.2	9.46175	1.29977e-08	5.33733e-07
ENSG00000142541.15	2.38284	1.32007e-08	5.41268e-07
ENSG00000163689.17	6.02746	1.34663e-08	5.51343e-07
ENSG00000169116.10	-5.97726	1.35089e-08	5.52274e-07
ENSG00000130653.14	4.59373	1.36269e-08	5.56278e-07
ENSG00000229481.2	8.85703	1.38827e-08	5.65888e-07
ENSG00000110422.10	-2.68111	1.4161e-08	5.76385e-07
ENSG00000147065.15	-2.85691	1.43679e-08	5.8395e-07
ENSG00000164096.12	2.65479	1.46018e-08	5.92591e-07
ENSG00000108515.16	-10.5989	1.46769e-08	5.9477e-07
ENSG00000114126.16	2.92267	1.47193e-08	5.95617e-07
ENSG00000101421.3	-2.44766	1.48027e-08	5.98121e-07
ENSG00000122986.12	-3.94915	1.4882e-08	6.00448e-07
ENSG00000263535.1	5.30891	1.50116e-08	6.04802e-07
ENSG00000262096.2	7.02068	1.51766e-08	6.10563e-07
ENSG00000122223.11	-6.22578	1.52662e-08	6.13278e-07
ENSG00000177054.12	-2.97816	1.52981e-08	6.1367e-07
ENSG00000249304.1	8.53459	1.55388e-08	6.22428e-07
ENSG00000156140.7	6.87815	1.56528e-08	6.2584e-07
ENSG00000167118.9	1.93874	1.56691e-08	6.2584e-07
ENSG00000185615.14	11.2255	1.57944e-08	6.29082e-07
ENSG00000154642.9	-3.99486	1.57956e-08	6.29082e-07
ENSG00000123684.11	-2.72686	1.593e-08	6.3317e-07
ENSG00000253554.4	12.9119	1.59439e-08	6.3317e-07
ENSG00000083099.9	-2.28923	1.59732e-08	6.3343e-07
ENSG00000182472.7	5.15562	1.62537e-08	6.4305e-07
ENSG00000179743.3	3.34426	1.62622e-08	6.4305e-07
ENSG00000122477.11	-8.97487	1.66207e-08	6.56293e-07
ENSG00000028137.15	-3.66882	1.66581e-08	6.56834e-07
ENSG00000198746.11	-2.00458	1.6749e-08	6.59483e-07
ENSG00000180611.6	4.17982	1.68923e-08	6.64183e-07
ENSG00000147454.12	3.7364	1.69523e-08	6.65601e-07
ENSG00000133805.14	-3.58986	1.705e-08	6.68315e-07
ENSG00000108671.8	-1.95634	1.70696e-08	6.68315e-07
ENSG00000073921.16	-2.55656	1.71037e-08	6.68708e-07
ENSG00000067606.14	2.91893	1.73406e-08	6.77013e-07
ENSG00000234546.2	4.84148	1.76157e-08	6.85957e-07
ENSG00000123240.15	-3.17974	1.76191e-08	6.85957e-07
ENSG00000130540.12	14.7086	1.78296e-08	6.93005e-07
ENSG00000122584.11	13.2248	1.78543e-08	6.93005e-07
ENSG00000278626.1	15.5309	1.7875e-08	6.93005e-07
ENSG00000258535.1	9.92777	1.79426e-08	6.94655e-07
ENSG00000117115.11	-9.42841	1.79821e-08	6.94724e-07
ENSG00000272106.1	3.53849	1.79944e-08	6.94724e-07
ENSG00000173120.13	-2.42349	1.81771e-08	7.00804e-07
ENSG00000184634.14	-2.11587	1.83343e-08	7.05881e-07
ENSG00000074755.13	-2.15891	1.84856e-08	7.10723e-07
ENSG00000171202.5	-2.77564	1.88653e-08	7.24319e-07
ENSG00000280081.2	17.634	1.89459e-08	7.26407e-07
ENSG00000112796.8	9.04677	1.91132e-08	7.31811e-07
ENSG00000227051.5	5.89299	1.95523e-08	7.47594e-07
ENSG00000100368.12	-5.38284	1.96055e-08	7.48595e-07
ENSG00000175216.13	-2.51732	2.02324e-08	7.71473e-07
ENSG00000108798.7	-3.57292	2.03427e-08	7.74615e-07
ENSG00000162482.4	6.45591	2.06335e-08	7.84611e-07
ENSG00000161638.9	3.70726	2.08695e-08	7.92498e-07
ENSG00000149480.5	-2.37951	2.09047e-08	7.92749e-07
ENSG00000246228.5	8.35553	2.21232e-08	8.37815e-07
ENSG00000187266.12	3.81898	2.23485e-08	8.45192e-07
ENSG00000163219.10	-3.97712	2.24414e-08	8.47552e-07
ENSG00000164251.4	4.87384	2.25259e-08	8.49589e-07
ENSG00000130338.11	-2.6424	2.28993e-08	8.625e-07
ENSG00000152767.14	4.68027	2.3033e-08	8.66358e-07
ENSG00000166126.9	6.01304	2.34389e-08	8.80434e-07
ENSG00000083290.18	-3.50876	2.35614e-08	8.83841e-07
ENSG00000136048.12	-3.31182	2.35998e-08	8.84084e-07
ENSG00000135423.11	7.16166	2.37312e-08	8.87808e-07
ENSG00000143355.14	14.4635	2.37939e-08	8.88955e-07
ENSG00000047936.9	14.0241	2.4577e-08	9.16979e-07
ENSG00000228623.3	10.3193	2.46906e-08	9.19982e-07
ENSG00000257913.2	5.49263	2.4865e-08	9.25238e-07
ENSG00000198843.11	2.15349	2.55872e-08	9.50838e-07
ENSG00000170248.12	1.80811	2.56849e-08	9.5319e-07
ENSG00000250685.6	6.1225	2.60288e-08	9.64126e-07
ENSG00000097021.18	3.33698	2.6049e-08	9.64126e-07
ENSG00000109321.9	7.19489	2.61777e-08	9.67598e-07
ENSG00000165716.8	4.88015	2.6214e-08	9.67651e-07
ENSG00000160973.7	10.3798	2.64392e-08	9.74669e-07
ENSG00000165821.10	5.74085	2.64837e-08	9.75014e-07
ENSG00000072501.16	-2.56678	2.709e-08	9.96013e-07
ENSG00000259775.1	4.96997	2.71987e-08	9.98688e-07
ENSG00000139719.8	-1.93058	2.72635e-08	9.99744e-07
ENSG00000240771.5	4.06993	2.74794e-08	1.00633e-06
ENSG00000268940.4	17.3116	2.77051e-08	1.01326e-06
ENSG00000116663.9	-3.472	2.77718e-08	1.01437e-06
ENSG00000260971.3	-7.73427	2.80442e-08	1.02177e-06
ENSG00000175262.13	-6.97367	2.80483e-08	1.02177e-06
ENSG00000170348.7	1.91237	2.82165e-08	1.02656e-06
ENSG00000120696.8	-3.36446	2.83211e-08	1.02901e-06
ENSG00000205593.10	3.30684	2.85627e-08	1.03643e-06
ENSG00000212802.4	3.42316	2.88538e-08	1.04563e-06
ENSG00000159231.5	-5.03904	2.97477e-08	1.07575e-06
ENSG00000117228.9	-5.03911	2.97624e-08	1.07575e-06
ENSG00000160161.8	8.27125	3.01205e-08	1.08727e-06
ENSG00000150401.13	-3.28725	3.01711e-08	1.08769e-06
ENSG00000171720.8	1.89197	3.02681e-08	1.08977e-06
ENSG00000106976.17	5.16299	3.05655e-08	1.09905e-06
ENSG00000100890.14	2.35733	3.06252e-08	1.09978e-06
ENSG00000258590.4	15.3679	3.07588e-08	1.10314e-06
ENSG00000100522.7	2.80677	3.1247e-08	1.11921e-06
ENSG00000162878.11	-8.55626	3.17578e-08	1.13604e-06
ENSG00000176485.9	-6.08699	3.20271e-08	1.1442e-06
ENSG00000144867.10	2.35841	3.21284e-08	1.14634e-06
ENSG00000145990.9	-3.41385	3.24366e-08	1.15585e-06
ENSG00000204054.10	2.81216	3.25624e-08	1.15885e-06
ENSG00000154330.11	-6.7594	3.29119e-08	1.16978e-06
ENSG00000122884.11	3.46276	3.43291e-08	1.2186e-06
ENSG00000081791.7	2.06622	3.51828e-08	1.24731e-06
ENSG00000126562.15	9.9173	3.53457e-08	1.25148e-06
ENSG00000142632.15	3.55052	3.55263e-08	1.25627e-06
ENSG00000102030.14	-2.38834	3.56799e-08	1.2601e-06
ENSG00000161996.16	2.77706	3.59548e-08	1.2682e-06
ENSG00000250878.3	-10.2671	3.64522e-08	1.28411e-06
ENSG00000005100.11	-2.35738	3.65186e-08	1.28414e-06
ENSG00000167646.12	8.0222	3.65456e-08	1.28414e-06
ENSG00000168487.16	3.19262	3.69156e-08	1.2955e-06
ENSG00000103528.15	6.04789	3.70069e-08	1.29706e-06
ENSG00000246089.3	3.71281	3.75828e-08	1.31559e-06
ENSG00000205517.11	7.72728	3.80163e-08	1.32909e-06
ENSG00000260015.1	12.5295	3.82363e-08	1.3351e-06
ENSG00000174123.9	-7.17902	3.86413e-08	1.34754e-06
ENSG00000007952.16	-3.87695	3.87925e-08	1.34958e-06
ENSG00000213023.8	9.05239	3.87969e-08	1.34958e-06
ENSG00000115902.9	-4.58681	3.90501e-08	1.35668e-06
ENSG00000187961.12	2.9763	3.94713e-08	1.36961e-06
ENSG00000110435.10	-2.88125	3.97717e-08	1.3783e-06
ENSG00000149927.16	7.76796	3.98486e-08	1.37925e-06
ENSG00000214050.6	7.69012	4.06266e-08	1.40442e-06
ENSG00000102753.8	-2.41994	4.09567e-08	1.41408e-06
ENSG00000185519.8	6.83681	4.19777e-08	1.44753e-06
ENSG00000065600.11	-2.78624	4.2311e-08	1.45721e-06
ENSG00000176998.4	7.6502	4.27864e-08	1.47176e-06
ENSG00000261135.1	8.22068	4.34731e-08	1.49353e-06
ENSG00000009694.12	12.5092	4.36257e-08	1.49692e-06
ENSG00000162039.13	14.0775	4.40632e-08	1.51006e-06
ENSG00000273084.1	4.43649	4.42302e-08	1.5131e-06
ENSG00000226779.1	13.94	4.42607e-08	1.5131e-06
ENSG00000185761.9	5.35612	4.47091e-08	1.52654e-06
ENSG00000269376.1	-8.89351	4.47994e-08	1.52775e-06
ENSG00000047579.18	-2.59638	4.52839e-08	1.54237e-06
ENSG00000133789.13	-2.61739	4.54074e-08	1.54469e-06
ENSG00000272870.1	3.61147	4.57188e-08	1.55337e-06
ENSG00000188676.12	-7.56924	4.59859e-08	1.56054e-06
ENSG00000135148.10	-2.38513	4.60469e-08	1.5607e-06
ENSG00000234869.1	5.45679	4.63141e-08	1.56785e-06
ENSG00000198576.3	8.87938	4.64028e-08	1.56893e-06
ENSG00000256083.1	9.92366	4.73815e-08	1.60008e-06
ENSG00000134551.11	28.111	4.75069e-08	1.60236e-06
ENSG00000073712.12	3.75657	4.77078e-08	1.60719e-06
ENSG00000130826.14	-2.35547	4.7996e-08	1.61369e-06
ENSG00000228168.1	-5.24085	4.80171e-08	1.61369e-06
ENSG00000133328.3	-10.1231	4.8467e-08	1.62684e-06
ENSG00000136875.11	2.13288	4.85713e-08	1.62837e-06
ENSG00000127588.4	9.42922	4.91151e-08	1.64461e-06
ENSG00000179168.13	4.23904	4.94401e-08	1.6535e-06
ENSG00000138646.7	-5.79721	5.03017e-08	1.6803e-06
ENSG00000198555.7	12.6068	5.06386e-08	1.68952e-06
ENSG00000171812.9	5.76176	5.09082e-08	1.69647e-06
ENSG00000274414.1	6.8908	5.10034e-08	1.69761e-06
ENSG00000131263.11	-2.03487	5.12757e-08	1.70463e-06
ENSG00000172137.17	8.93335	5.18069e-08	1.72023e-06
ENSG00000261606.4	11.5772	5.19749e-08	1.72374e-06
ENSG00000140983.12	2.04351	5.31164e-08	1.7595e-06
ENSG00000125352.5	-2.30153	5.36541e-08	1.77519e-06
ENSG00000106236.3	8.15905	5.38755e-08	1.78011e-06
ENSG00000271324.1	4.25846	5.39311e-08	1.78011e-06
ENSG00000146067.14	2.225	5.41745e-08	1.78602e-06
ENSG00000070182.16	-9.67885	5.42934e-08	1.78782e-06
ENSG00000179921.13	-4.41814	5.4681e-08	1.79845e-06
ENSG00000164086.9	3.13301	5.48848e-08	1.80301e-06
ENSG00000160710.14	-1.98128	5.52761e-08	1.81372e-06
ENSG00000110680.11	16.1682	5.56346e-08	1.82333e-06
ENSG00000229666.1	5.70868	5.58373e-08	1.82781e-06
ENSG00000166171.11	2.73374	5.6198e-08	1.83746e-06
ENSG00000078699.20	-2.38017	5.67911e-08	1.85466e-06
ENSG00000120913.22	4.05585	5.73494e-08	1.8707e-06
ENSG00000131725.12	-2.41982	5.76728e-08	1.87904e-06
ENSG00000082996.18	2.39814	5.79875e-08	1.88707e-06
ENSG00000281005.1	3.60951	5.82808e-08	1.8944e-06
ENSG00000160791.13	-5.16002	5.8386e-08	1.8956e-06
ENSG00000187522.12	-2.40262	5.85655e-08	1.89921e-06
ENSG00000171540.7	10.6951	5.92165e-08	1.91807e-06
ENSG00000186777.10	11.9236	5.97946e-08	1.93454e-06
ENSG00000164291.15	2.99201	6.06043e-08	1.95846e-06
ENSG00000215182.8	22.0872	6.09165e-08	1.96626e-06
ENSG00000112425.12	-3.1713	6.12369e-08	1.9743e-06
ENSG00000099904.14	2.83609	6.23912e-08	2.00918e-06
ENSG00000196976.6	-2.98469	6.30114e-08	2.02681e-06
ENSG00000178038.15	3.83549	6.31899e-08	2.03019e-06
ENSG00000136908.16	1.99398	6.36342e-08	2.0421e-06
ENSG00000160796.15	2.83768	6.38596e-08	2.04697e-06
ENSG00000162873.13	10.7405	6.39949e-08	2.04894e-06
ENSG00000153113.22	2.57715	6.45086e-08	2.0603e-06
ENSG00000105549.9	10.0821	6.45654e-08	2.0603e-06
ENSG00000100784.8	-3.31583	6.45723e-08	2.0603e-06
ENSG00000170876.7	2.16557	6.52004e-08	2.07795e-06
ENSG00000116748.18	-12.2336	6.58987e-08	2.0978e-06
ENSG00000234636.2	-3.69446	6.66946e-08	2.1207e-06
ENSG00000269335.4	-2.83108	6.73244e-08	2.13828e-06
ENSG00000163406.9	6.24312	6.76895e-08	2.14591e-06
ENSG00000076770.13	-3.43571	6.77191e-08	2.14591e-06
ENSG00000198721.11	-3.4771	6.86981e-08	2.17445e-06
ENSG00000075702.15	-3.30688	6.88894e-08	2.17802e-06
ENSG00000175334.6	-2.32287	6.92082e-08	2.18451e-06
ENSG00000268555.1	11.1672	6.92522e-08	2.18451e-06
ENSG00000197937.11	5.8966	6.95095e-08	2.19014e-06
ENSG00000027847.12	2.06871	7.04937e-08	2.21863e-06
ENSG00000176978.12	2.77347	7.06523e-08	2.22111e-06
ENSG00000161016.14	2.16984	7.10658e-08	2.23158e-06
ENSG00000169136.7	-3.96105	7.14832e-08	2.24215e-06
ENSG00000253584.1	14.608	7.21377e-08	2.25972e-06
ENSG00000244486.6	4.51508	7.22062e-08	2.25972e-06
ENSG00000185515.13	-2.56671	7.27795e-08	2.2751e-06
ENSG00000104765.13	2.97076	7.33794e-08	2.29127e-06
ENSG00000168275.13	-2.32305	7.37683e-08	2.30083e-06
ENSG00000005889.14	-2.60321	7.52921e-08	2.34572e-06
ENSG00000251331.5	12.5035	7.57409e-08	2.35705e-06
ENSG00000143799.11	-1.89776	7.60488e-08	2.36398e-06
ENSG00000168961.15	-3.80835	7.62685e-08	2.36816e-06
ENSG00000114923.15	4.90695	7.65727e-08	2.37495e-06
ENSG00000114378.15	5.04746	7.7066e-08	2.38758e-06
ENSG00000113212.6	7.02609	7.7996e-08	2.4137e-06
ENSG00000173198.5	-5.19422	7.87984e-08	2.43437e-06
ENSG00000143199.16	-7.41897	7.88392e-08	2.43437e-06
ENSG00000187772.6	16.0567	7.90875e-08	2.43932e-06
ENSG00000268262.1	7.89373	7.97504e-08	2.45704e-06
ENSG00000213047.10	-2.58668	8.04698e-08	2.47645e-06
ENSG00000177683.12	-2.74557	8.14666e-08	2.50435e-06
ENSG00000243885.1	9.43238	8.1921e-08	2.51554e-06
ENSG00000261115.4	-9.18165	8.26979e-08	2.53659e-06
ENSG00000105877.16	9.19162	8.28199e-08	2.53753e-06
ENSG00000170954.10	6.37725	8.34168e-08	2.55299e-06
ENSG00000090020.9	2.70437	8.38325e-08	2.56041e-06
ENSG00000143155.11	-2.16505	8.38437e-08	2.56041e-06
ENSG00000138798.10	-8.58922	8.40004e-08	2.56238e-06
ENSG00000204574.11	-2.22049	8.52095e-08	2.59641e-06
ENSG00000175213.2	-2.57394	8.55567e-08	2.60413e-06
ENSG00000139174.9	5.882	8.58043e-08	2.60881e-06
ENSG00000167987.9	-2.33753	8.79234e-08	2.67031e-06
ENSG00000280187.1	3.84221	8.84999e-08	2.68488e-06
ENSG00000271888.1	5.08053	9.08969e-08	2.75459e-06
ENSG00000126945.8	-2.3289	9.14489e-08	2.76632e-06
ENSG00000088888.16	-2.47528	9.14832e-08	2.76632e-06
ENSG00000148384.11	2.36343	9.17784e-08	2.77223e-06
ENSG00000178401.13	7.63707	9.28607e-08	2.80187e-06
ENSG00000142046.13	4.84249	9.3092e-08	2.8058e-06
ENSG00000229692.3	-3.21051	9.33486e-08	2.80919e-06
ENSG00000012983.10	2.20978	9.3407e-08	2.80919e-06
ENSG00000082781.10	3.17652	9.37869e-08	2.81756e-06
ENSG00000167703.13	-3.9551	9.47911e-08	2.84465e-06
ENSG00000029725.15	-2.30331	9.50771e-08	2.85016e-06
ENSG00000110075.13	-2.54435	9.5376e-08	2.85603e-06
ENSG00000168481.7	10.7831	9.57074e-08	2.86287e-06
ENSG00000237017.1	3.37145	9.77e-08	2.91933e-06
ENSG00000113108.16	2.63209	9.85294e-08	2.93944e-06
ENSG00000070404.8	4.72143	9.85851e-08	2.93944e-06
ENSG00000156587.14	-3.44084	9.97317e-08	2.96628e-06
ENSG00000157429.14	3.16317	9.98026e-08	2.96628e-06
ENSG00000115155.15	-7.75922	9.98058e-08	2.96628e-06
ENSG00000234281.4	-8.57033	9.9986e-08	2.96846e-06
ENSG00000071794.14	3.42991	1.002e-07	2.97163e-06
ENSG00000036448.8	-9.39751	1.00424e-07	2.97511e-06
ENSG00000197021.7	-2.56174	1.01312e-07	2.99821e-06
ENSG00000184117.10	2.68706	1.03667e-07	3.06462e-06
ENSG00000196534.4	10.8902	1.03794e-07	3.06513e-06
ENSG00000067191.14	-6.0802	1.04434e-07	3.08075e-06
ENSG00000188086.11	10.1944	1.0523e-07	3.10092e-06
ENSG00000181856.13	-7.49393	1.05475e-07	3.10485e-06
ENSG00000114547.8	10.6707	1.06457e-07	3.13043e-06
ENSG00000174953.12	1.98689	1.07431e-07	3.15574e-06
ENSG00000139625.11	2.96511	1.08321e-07	3.17851e-06
ENSG00000179144.4	-4.38003	1.0881e-07	3.1895e-06
ENSG00000115904.11	-1.92999	1.08964e-07	3.19065e-06
ENSG00000081177.17	2.31925	1.09729e-07	3.20965e-06
ENSG00000197181.10	11.2919	1.10431e-07	3.22679e-06
ENSG00000265751.1	-14.3316	1.10724e-07	3.23194e-06
ENSG00000108639.6	-3.00367	1.10942e-07	3.23491e-06
ENSG00000171444.16	3.11539	1.12445e-07	3.27531e-06
ENSG00000246898.1	5.20061	1.13892e-07	3.31396e-06
ENSG00000233901.4	4.24606	1.14016e-07	3.31411e-06
ENSG00000099617.3	9.45017	1.14279e-07	3.31829e-06
ENSG00000105879.10	-2.31104	1.15025e-07	3.33645e-06
ENSG00000262919.6	-2.47904	1.16912e-07	3.38763e-06
ENSG00000160224.15	-9.85166	1.20051e-07	3.47354e-06
ENSG00000222009.7	3.86934	1.20231e-07	3.47354e-06
ENSG00000244627.4	3.53295	1.20252e-07	3.47354e-06
ENSG00000160408.13	2.35749	1.21342e-07	3.50139e-06
ENSG00000124256.13	-6.37314	1.22294e-07	3.5252e-06
ENSG00000147133.14	-2.11385	1.22458e-07	3.52625e-06
ENSG00000183230.15	-11.55	1.24087e-07	3.56945e-06
ENSG00000189319.12	-2.84552	1.25869e-07	3.61697e-06
ENSG00000177757.2	5.00871	1.26382e-07	3.62796e-06
ENSG00000170417.13	-4.31802	1.27368e-07	3.65172e-06
ENSG00000108947.4	7.47506	1.27473e-07	3.65172e-06
ENSG00000226631.1	-11.8131	1.27679e-07	3.65386e-06
ENSG00000234127.7	-2.13643	1.28952e-07	3.68649e-06
ENSG00000249244.1	5.91024	1.29791e-07	3.70666e-06
ENSG00000247345.2	11.2384	1.29941e-07	3.70713e-06
ENSG00000101079.19	-2.63374	1.30287e-07	3.71318e-06
ENSG00000135097.5	8.12696	1.31905e-07	3.75123e-06
ENSG00000066735.13	6.73285	1.3191e-07	3.75123e-06
ENSG00000054148.16	2.41169	1.32027e-07	3.75123e-06
ENSG00000225492.5	-5.50038	1.32265e-07	3.75414e-06
ENSG00000112379.8	7.55632	1.32542e-07	3.75816e-06
ENSG00000176974.16	-3.44925	1.32985e-07	3.76687e-06
ENSG00000138472.9	12.535	1.33728e-07	3.78405e-06
ENSG00000145020.13	4.88931	1.35339e-07	3.82574e-06
ENSG00000186416.11	-2.43584	1.36696e-07	3.86016e-06
ENSG00000080573.6	4.78176	1.36978e-07	3.86419e-06
ENSG00000281097.1	8.97939	1.37612e-07	3.87814e-06
ENSG00000253115.1	-11.7106	1.37863e-07	3.88128e-06
ENSG00000167393.15	-3.56118	1.39291e-07	3.9175e-06
ENSG00000196576.13	2.51993	1.39725e-07	3.92572e-06
ENSG00000276846.1	5.75108	1.40703e-07	3.94573e-06
ENSG00000163810.10	7.16131	1.40721e-07	3.94573e-06
ENSG00000248713.1	-11.9481	1.41138e-07	3.95237e-06
ENSG00000182154.7	2.29099	1.41242e-07	3.95237e-06
ENSG00000019505.6	12.8862	1.42505e-07	3.98367e-06
ENSG00000234352.8	13.4859	1.43223e-07	3.99972e-06
ENSG00000269009.1	12.518	1.43595e-07	4.00607e-06
ENSG00000174749.5	3.69973	1.4388e-07	4.01002e-06
ENSG00000013374.14	-2.44573	1.44277e-07	4.01705e-06
ENSG00000268364.1	4.10267	1.48682e-07	4.13554e-06
ENSG00000167528.11	-2.64837	1.49294e-07	4.14839e-06
ENSG00000188282.11	-7.04471	1.50156e-07	4.16689e-06
ENSG00000180549.7	-5.52465	1.5026e-07	4.16689e-06
ENSG00000143401.13	-2.39873	1.51212e-07	4.18911e-06
ENSG00000251185.1	10.4401	1.52631e-07	4.22421e-06
ENSG00000147123.10	-2.39257	1.52885e-07	4.22623e-06
ENSG00000131203.11	-8.32472	1.53008e-07	4.22623e-06
ENSG00000279713.1	6.37937	1.53841e-07	4.245e-06
ENSG00000090097.19	3.08744	1.54196e-07	4.25058e-06
ENSG00000158863.20	2.49751	1.55833e-07	4.29142e-06
ENSG00000214274.8	4.52455	1.57072e-07	4.32126e-06
ENSG00000272941.1	-3.65115	1.57373e-07	4.32525e-06
ENSG00000197905.7	-3.20637	1.60541e-07	4.40798e-06
ENSG00000257869.1	14.2504	1.61136e-07	4.41936e-06
ENSG00000100504.15	4.45395	1.61423e-07	4.41936e-06
ENSG00000184840.10	1.92983	1.61433e-07	4.41936e-06
ENSG00000259485.1	15.256	1.6237e-07	4.44019e-06
ENSG00000159239.10	4.40317	1.62514e-07	4.44019e-06
ENSG00000186191.7	13.6807	1.62792e-07	4.4434e-06
ENSG00000235601.1	9.87465	1.63533e-07	4.45925e-06
ENSG00000185338.4	-4.65096	1.63745e-07	4.46065e-06
ENSG00000180263.12	-2.83945	1.64565e-07	4.47859e-06
ENSG00000164438.5	16.6111	1.64782e-07	4.48009e-06
ENSG00000175309.13	2.17058	1.66708e-07	4.52804e-06
ENSG00000258661.1	9.45556	1.67307e-07	4.53987e-06
ENSG00000127951.5	-5.20491	1.67755e-07	4.54758e-06
ENSG00000185559.12	-18.455	1.6962e-07	4.59179e-06
ENSG00000146001.5	5.55768	1.69717e-07	4.59179e-06
ENSG00000110218.7	-2.90649	1.69983e-07	4.59451e-06
ENSG00000100453.11	-5.91797	1.71307e-07	4.62349e-06
ENSG00000171314.8	2.26724	1.71388e-07	4.62349e-06
ENSG00000159352.14	-1.80144	1.72632e-07	4.65253e-06
ENSG00000161682.13	5.3124	1.7314e-07	4.65803e-06
ENSG00000225138.6	5.66881	1.73172e-07	4.65803e-06
ENSG00000189180.14	-2.56019	1.7368e-07	4.66716e-06
ENSG00000159348.11	-3.71128	1.76046e-07	4.72616e-06
ENSG00000168374.9	2.07485	1.79369e-07	4.81072e-06
ENSG00000196428.11	3.01276	1.79571e-07	4.81151e-06
ENSG00000188716.5	-13.4845	1.82482e-07	4.88477e-06
ENSG00000151834.14	12.2862	1.84488e-07	4.93372e-06
ENSG00000095397.12	4.48504	1.85514e-07	4.95637e-06
ENSG00000163958.12	8.27444	1.871e-07	4.99396e-06
ENSG00000151553.13	-2.17756	1.8877e-07	5.0337e-06
ENSG00000101343.13	-2.10402	1.90818e-07	5.08342e-06
ENSG00000276925.1	7.18998	1.92648e-07	5.12286e-06
ENSG00000253368.3	6.28005	1.92668e-07	5.12286e-06
ENSG00000159714.9	3.38319	1.93062e-07	5.12843e-06
ENSG00000147041.10	10.8809	1.94277e-07	5.15578e-06
ENSG00000243477.4	2.77794	1.98366e-07	5.25926e-06
ENSG00000143149.11	-2.66929	2.03953e-07	5.40222e-06
ENSG00000137492.6	-3.36144	2.05232e-07	5.43092e-06
ENSG00000275263.1	5.30048	2.12132e-07	5.60818e-06
ENSG00000267013.4	8.53127	2.12486e-07	5.61217e-06
ENSG00000177981.9	-2.13793	2.1328e-07	5.62779e-06
ENSG00000235706.6	3.88529	2.15283e-07	5.67526e-06
ENSG00000224424.7	3.76745	2.15819e-07	5.68399e-06
ENSG00000169026.11	4.45617	2.17064e-07	5.71136e-06
ENSG00000261269.1	-3.81581	2.17775e-07	5.72464e-06
ENSG00000213203.2	-3.79141	2.1846e-07	5.7372e-06
ENSG00000130589.15	-3.20134	2.19778e-07	5.7636e-06
ENSG00000236493.2	-5.1894	2.1988e-07	5.7636e-06
ENSG00000255079.1	12.3251	2.21393e-07	5.79779e-06
ENSG00000104447.10	4.68035	2.2164e-07	5.79879e-06
ENSG00000235245.1	3.86808	2.22362e-07	5.8122e-06
ENSG00000178425.12	-2.40006	2.24393e-07	5.85975e-06
ENSG00000122367.18	-12.1483	2.24979e-07	5.86859e-06
ENSG00000229117.7	2.0951	2.25154e-07	5.86859e-06
ENSG00000272362.1	8.73482	2.25918e-07	5.8815e-06
ENSG00000071082.9	2.18241	2.26073e-07	5.8815e-06
ENSG00000154162.12	16.8139	2.27028e-07	5.90081e-06
ENSG00000125885.12	-2.61183	2.28765e-07	5.9404e-06
ENSG00000164296.6	2.07909	2.31758e-07	6.01248e-06
ENSG00000163492.12	-7.1652	2.33877e-07	6.06182e-06
ENSG00000143369.13	5.82693	2.34313e-07	6.06625e-06
ENSG00000198331.9	-3.06291	2.34586e-07	6.06625e-06
ENSG00000137965.9	-4.98229	2.34704e-07	6.06625e-06
ENSG00000115233.10	-1.92187	2.37043e-07	6.121e-06
ENSG00000162490.6	5.54665	2.37372e-07	6.1238e-06
ENSG00000172037.12	3.01349	2.40653e-07	6.20269e-06
ENSG00000236753.4	3.27039	2.41814e-07	6.22229e-06
ENSG00000204267.12	-3.02788	2.42032e-07	6.22229e-06
ENSG00000107372.11	-2.17461	2.42086e-07	6.22229e-06
ENSG00000258700.4	13.434	2.47191e-07	6.34763e-06
ENSG00000173442.10	-2.55693	2.50314e-07	6.42188e-06
ENSG00000175497.15	15.9236	2.51567e-07	6.44555e-06
ENSG00000148841.14	2.9536	2.51701e-07	6.44555e-06
ENSG00000176593.6	5.28769	2.5853e-07	6.61431e-06
ENSG00000165533.17	2.4794	2.59442e-07	6.63154e-06
ENSG00000163154.5	-4.04591	2.60714e-07	6.65791e-06
ENSG00000126016.12	-7.29301	2.62535e-07	6.69825e-06
ENSG00000223764.2	8.196	2.65712e-07	6.77309e-06
ENSG00000228510.2	8.25902	2.67357e-07	6.80876e-06
ENSG00000261051.1	5.62296	2.68824e-07	6.82934e-06
ENSG00000250771.2	8.96906	2.68877e-07	6.82934e-06
ENSG00000248796.1	12.448	2.68903e-07	6.82934e-06
ENSG00000120328.6	6.29215	2.69404e-07	6.83581e-06
ENSG00000224713.4	6.02127	2.75485e-07	6.98373e-06
ENSG00000126500.3	6.00899	2.76564e-07	7.00469e-06
ENSG00000164778.4	-9.19143	2.80201e-07	7.09035e-06
ENSG00000114744.7	2.0742	2.87562e-07	7.26998e-06
ENSG00000159346.11	-2.08774	2.88176e-07	7.27383e-06
ENSG00000158486.12	6.39588	2.88239e-07	7.27383e-06
ENSG00000165643.9	20.0431	2.92985e-07	7.38689e-06
ENSG00000102221.12	-2.94759	2.9386e-07	7.3957e-06
ENSG00000148400.9	3.75779	2.93867e-07	7.3957e-06
ENSG00000177105.9	-1.93172	2.94376e-07	7.39789e-06
ENSG00000115020.15	-2.28769	2.94706e-07	7.39789e-06
ENSG00000175606.9	-2.46675	2.94754e-07	7.39789e-06
ENSG00000254615.2	5.20818	3.02819e-07	7.59346e-06
ENSG00000113048.15	1.88436	3.0549e-07	7.65351e-06
ENSG00000170891.9	6.31994	3.06567e-07	7.67357e-06
ENSG00000005981.11	-10.1001	3.12246e-07	7.80869e-06
ENSG00000260261.1	4.42142	3.13217e-07	7.82592e-06
ENSG00000133574.8	-3.61057	3.16803e-07	7.90839e-06
ENSG00000198730.6	-2.2358	3.17854e-07	7.9275e-06
ENSG00000169251.11	2.11681	3.19745e-07	7.9675e-06
ENSG00000130669.16	2.41116	3.20889e-07	7.98885e-06
ENSG00000149600.10	-2.62712	3.22104e-07	8.01191e-06
ENSG00000136933.15	1.9929	3.23818e-07	8.04079e-06
ENSG00000204001.8	-12.0964	3.23844e-07	8.04079e-06
ENSG00000235475.1	-7.38253	3.24425e-07	8.04799e-06
ENSG00000197599.11	6.86867	3.26606e-07	8.08523e-06
ENSG00000139842.13	-2.8625	3.26694e-07	8.08523e-06
ENSG00000250102.4	16.2011	3.26799e-07	8.08523e-06
ENSG00000187800.12	3.98229	3.32709e-07	8.22409e-06
ENSG00000232815.1	4.27418	3.3386e-07	8.24521e-06
ENSG00000070614.13	2.33279	3.4183e-07	8.43455e-06
ENSG00000119688.19	2.08601	3.4258e-07	8.44553e-06
ENSG00000224992.1	5.86937	3.46797e-07	8.54191e-06
ENSG00000095539.14	5.20913	3.52235e-07	8.66817e-06
ENSG00000204592.8	-2.65848	3.52891e-07	8.67662e-06
ENSG00000149380.10	5.41677	3.56128e-07	8.74847e-06
ENSG00000006327.12	3.40431	3.57737e-07	8.78021e-06
ENSG00000260542.1	-14.9232	3.61772e-07	8.87141e-06
ENSG00000138449.9	-5.11274	3.63687e-07	8.91049e-06
ENSG00000135932.9	-2.31493	3.66422e-07	8.96958e-06
ENSG00000118526.6	12.7386	3.67109e-07	8.97847e-06
ENSG00000142606.14	7.05218	3.6969e-07	9.03364e-06
ENSG00000265971.1	8.176	3.70084e-07	9.03532e-06
ENSG00000066230.9	8.95681	3.77613e-07	9.20713e-06
ENSG00000141012.11	2.78998	3.77785e-07	9.20713e-06
ENSG00000171631.13	-6.30457	3.78444e-07	9.21511e-06
ENSG00000154229.10	3.89992	3.79895e-07	9.24234e-06
ENSG00000242396.1	4.37007	3.82195e-07	9.29016e-06
ENSG00000184792.14	6.38672	3.8348e-07	9.31323e-06
ENSG00000224784.2	-10.7017	3.87016e-07	9.38353e-06
ENSG00000136531.12	13.8494	3.87082e-07	9.38353e-06
ENSG00000114902.12	1.71562	3.87389e-07	9.38353e-06
ENSG00000085662.12	-3.90691	3.8894e-07	9.40974e-06
ENSG00000100167.18	6.89065	3.89149e-07	9.40974e-06
ENSG00000164946.18	-7.25939	3.91539e-07	9.45234e-06
ENSG00000169710.6	3.44429	3.91827e-07	9.45234e-06
ENSG00000125870.9	-2.08283	3.91932e-07	9.45234e-06
ENSG00000127990.14	5.68328	3.94631e-07	9.50916e-06
ENSG00000177694.13	6.30313	3.951e-07	9.5122e-06
ENSG00000137055.13	-2.89097	3.96982e-07	9.54169e-06
ENSG00000275038.1	9.25332	3.97012e-07	9.54169e-06
ENSG00000234493.1	12.2656	4.02404e-07	9.66292e-06
ENSG00000085433.14	-2.75561	4.03762e-07	9.68715e-06
ENSG00000133065.9	-2.38573	4.0597e-07	9.73171e-06
ENSG00000168476.10	2.72493	4.17632e-07	1.00026e-05
ENSG00000167644.10	5.00048	4.18153e-07	1.00065e-05
ENSG00000131016.15	5.30738	4.18789e-07	1.00131e-05
ENSG00000234432.4	3.97949	4.2048e-07	1.00405e-05
ENSG00000181847.10	-5.12213	4.20659e-07	1.00405e-05
ENSG00000228917.1	6.58977	4.2356e-07	1.0101e-05
ENSG00000103269.12	6.19356	4.24629e-07	1.01178e-05
ENSG00000114735.8	2.13932	4.25078e-07	1.01198e-05
ENSG00000132792.17	-2.02672	4.25782e-07	1.01279e-05
ENSG00000168282.5	2.95832	4.27827e-07	1.01678e-05
ENSG00000149926.12	-8.99307	4.28426e-07	1.01734e-05
ENSG00000146530.10	11.2638	4.30026e-07	1.02026e-05
ENSG00000196114.3	-6.96275	4.31579e-07	1.02308e-05
ENSG00000120265.15	-1.92838	4.37005e-07	1.03505e-05
ENSG00000172215.5	-4.95249	4.38507e-07	1.03773e-05
ENSG00000232070.7	5.72062	4.39519e-07	1.03855e-05
ENSG00000145649.7	-6.42972	4.39604e-07	1.03855e-05
ENSG00000126067.10	-1.73017	4.41119e-07	1.04124e-05
ENSG00000116133.10	3.3738	4.43175e-07	1.04521e-05
ENSG00000011198.6	2.8563	4.46613e-07	1.05242e-05
ENSG00000154917.9	5.40888	4.57931e-07	1.07781e-05
ENSG00000254501.1	-4.1127	4.58165e-07	1.07781e-05
ENSG00000011052.20	4.03353	4.61354e-07	1.0844e-05
ENSG00000167419.9	17.145	4.62926e-07	1.08717e-05
ENSG00000281501.1	-4.58258	4.70333e-07	1.10363e-05
ENSG00000250479.7	3.58779	4.77849e-07	1.11949e-05
ENSG00000171097.12	3.03334	4.77898e-07	1.11949e-05
ENSG00000236318.1	11.8889	4.84748e-07	1.13458e-05
ENSG00000272461.1	9.89713	4.87989e-07	1.14093e-05
ENSG00000133059.15	-2.05172	4.88283e-07	1.14093e-05
ENSG00000149506.9	7.84298	4.89037e-07	1.14173e-05
ENSG00000277791.3	-1.83735	4.91641e-07	1.14684e-05
ENSG00000101596.13	-2.68747	5.01032e-07	1.16777e-05
ENSG00000198689.8	-2.26825	5.03123e-07	1.17166e-05
ENSG00000197747.7	2.92565	5.05779e-07	1.17686e-05
ENSG00000204564.10	-2.30345	5.06981e-07	1.17867e-05
ENSG00000143028.8	-10.1914	5.09127e-07	1.18267e-05
ENSG00000121380.11	-5.62521	5.12821e-07	1.19025e-05
ENSG00000277142.1	4.45791	5.14063e-07	1.19214e-05
ENSG00000101986.11	-3.52875	5.16894e-07	1.19687e-05
ENSG00000164440.13	-8.33976	5.16965e-07	1.19687e-05
ENSG00000169783.11	5.82942	5.19859e-07	1.20256e-05
ENSG00000183354.10	-3.30405	5.22628e-07	1.20796e-05
ENSG00000130706.11	-1.8097	5.36175e-07	1.23824e-05
ENSG00000136842.12	-8.82439	5.44683e-07	1.25685e-05
ENSG00000134419.14	2.05304	5.46415e-07	1.25947e-05
ENSG00000231856.2	3.4376	5.46727e-07	1.25947e-05
ENSG00000273270.1	3.60676	5.47945e-07	1.26123e-05
ENSG00000275764.1	-3.34117	5.54068e-07	1.27426e-05
ENSG00000116793.14	-2.6751	5.56058e-07	1.27778e-05
ENSG00000196091.11	-16.0964	5.59242e-07	1.28404e-05
ENSG00000146666.5	9.6906	5.6214e-07	1.28962e-05
ENSG00000171201.9	30.0386	5.65055e-07	1.2943e-05
ENSG00000174899.9	10.1452	5.65475e-07	1.2943e-05
ENSG00000281398.1	3.80729	5.65576e-07	1.2943e-05
ENSG00000169057.18	-2.02725	5.68009e-07	1.2988e-05
ENSG00000102683.7	-11.5963	5.68674e-07	1.29924e-05
ENSG00000269556.6	-2.49165	5.69698e-07	1.30051e-05
ENSG00000105926.14	3.34042	5.72869e-07	1.30668e-05
ENSG00000080822.15	2.4704	5.77504e-07	1.31617e-05
ENSG00000273151.1	4.40521	5.79376e-07	1.31935e-05
ENSG00000178162.7	8.97283	5.88849e-07	1.33982e-05
ENSG00000169762.15	-2.16236	5.95673e-07	1.35317e-05
ENSG00000184939.14	2.55885	5.95965e-07	1.35317e-05
ENSG00000177707.9	5.6806	5.96178e-07	1.35317e-05
ENSG00000186051.6	-7.56925	5.99881e-07	1.36047e-05
ENSG00000125895.5	4.26416	6.01702e-07	1.36348e-05
ENSG00000175536.6	-3.88575	6.02944e-07	1.36518e-05
ENSG00000213619.8	-1.95629	6.05305e-07	1.36941e-05
ENSG00000152455.14	-2.24741	6.06372e-07	1.37071e-05
ENSG00000088832.13	-2.22391	6.079e-07	1.37304e-05
ENSG00000182393.2	-8.95519	6.08484e-07	1.37324e-05
ENSG00000104723.19	6.3508	6.08995e-07	1.37328e-05
ENSG00000214706.9	2.06758	6.11163e-07	1.37705e-05
ENSG00000136816.14	1.98869	6.12746e-07	1.37912e-05
ENSG00000147224.9	-2.27316	6.13076e-07	1.37912e-05
ENSG00000169760.16	8.80257	6.1455e-07	1.38132e-05
ENSG00000182687.3	7.39693	6.15274e-07	1.38183e-05
ENSG00000132383.10	-2.03217	6.16914e-07	1.38439e-05
ENSG00000142534.5	2.07637	6.17781e-07	1.38522e-05
ENSG00000068976.12	-11.9714	6.18962e-07	1.38675e-05
ENSG00000278318.3	8.87872	6.19872e-07	1.38735e-05
ENSG00000147853.15	-3.41225	6.20258e-07	1.38735e-05
ENSG00000251192.6	-2.67499	6.2078e-07	1.38735e-05
ENSG00000142552.6	4.31384	6.21229e-07	1.38735e-05
ENSG00000103253.16	4.35402	6.22049e-07	1.38806e-05
ENSG00000253392.2	6.95912	6.29597e-07	1.40377e-05
ENSG00000120756.11	5.57	6.30162e-07	1.40391e-05
ENSG00000133884.8	-2.09437	6.41341e-07	1.42767e-05
ENSG00000086619.12	-3.49377	6.44112e-07	1.43269e-05
ENSG00000162006.8	10.2645	6.46471e-07	1.43678e-05
ENSG00000167595.13	3.16191	6.49078e-07	1.44069e-05
ENSG00000155508.12	1.74311	6.49266e-07	1.44069e-05
ENSG00000221978.10	2.12662	6.61341e-07	1.46631e-05
ENSG00000154429.9	-2.53525	6.63012e-07	1.46884e-05
ENSG00000128578.8	-4.58843	6.68727e-07	1.48032e-05
ENSG00000095319.13	1.76964	6.70046e-07	1.48192e-05
ENSG00000112041.11	5.28287	6.70519e-07	1.48192e-05
ENSG00000148158.15	2.62529	6.71075e-07	1.48197e-05
ENSG00000143891.15	-3.75907	6.73487e-07	1.48612e-05
ENSG00000175471.18	4.4723	6.75962e-07	1.49039e-05
ENSG00000146670.8	-2.58909	6.78595e-07	1.49501e-05
ENSG00000261649.4	13.5991	6.81552e-07	1.49635e-05
ENSG00000258902.1	8.41703	6.81857e-07	1.49635e-05
ENSG00000204010.3	-8.34722	6.82036e-07	1.49635e-05
ENSG00000203993.4	2.27953	6.82596e-07	1.49635e-05
ENSG00000241912.1	8.82836	6.82691e-07	1.49635e-05
ENSG00000091128.11	-11.014	6.82839e-07	1.49635e-05
ENSG00000174307.6	-2.92079	6.82977e-07	1.49635e-05
ENSG00000137145.19	-2.82373	6.87541e-07	1.50516e-05
ENSG00000258727.1	3.23675	6.9004e-07	1.50944e-05
ENSG00000175581.12	-2.97959	6.9217e-07	1.51291e-05
ENSG00000142765.16	2.85914	6.9308e-07	1.51371e-05
ENSG00000165192.12	-13.3331	6.98061e-07	1.52339e-05
ENSG00000120949.13	-6.26523	6.98717e-07	1.52362e-05
ENSG00000087365.13	-2.09465	7.0041e-07	1.52611e-05
ENSG00000205531.11	-2.07609	7.01041e-07	1.52629e-05
ENSG00000109475.15	2.03768	7.04127e-07	1.53181e-05
ENSG00000264384.2	-10.8393	7.09257e-07	1.54176e-05
ENSG00000242258.1	-5.93544	7.10616e-07	1.5435e-05
ENSG00000106536.18	14.6301	7.11263e-07	1.5437e-05
ENSG00000235126.1	8.79147	7.18524e-07	1.55824e-05
ENSG00000146677.7	4.28243	7.22599e-07	1.56586e-05
ENSG00000162139.8	-3.05838	7.25319e-07	1.57052e-05
ENSG00000153561.11	-2.04061	7.28569e-07	1.57633e-05
ENSG00000151366.11	-2.78194	7.3279e-07	1.58423e-05
ENSG00000107929.13	-2.10265	7.35987e-07	1.5899e-05
ENSG00000198947.13	-5.67246	7.43539e-07	1.60497e-05
ENSG00000173295.6	4.73276	7.46027e-07	1.60909e-05
ENSG00000151729.9	-4.29943	7.48402e-07	1.61296e-05
ENSG00000120370.11	-2.13409	7.50117e-07	1.6154e-05
ENSG00000102452.14	8.1019	7.50929e-07	1.61589e-05
ENSG00000278615.3	-2.50777	7.5249e-07	1.618e-05
ENSG00000130720.11	11.952	7.59039e-07	1.63082e-05
ENSG00000130957.4	-9.76809	7.61778e-07	1.63544e-05
ENSG00000143318.11	-14.3426	7.64016e-07	1.63897e-05
ENSG00000173868.10	-5.71494	7.65409e-07	1.64069e-05
ENSG00000170734.10	2.53641	7.7039e-07	1.6501e-05
ENSG00000162688.14	-2.84485	7.8002e-07	1.66921e-05
ENSG00000249119.1	-8.25149	7.80518e-07	1.66921e-05
ENSG00000168246.5	2.14968	7.86243e-07	1.68016e-05
ENSG00000256940.1	3.97658	7.88689e-07	1.68409e-05
ENSG00000136274.8	5.10772	7.90392e-07	1.68643e-05
ENSG00000145741.14	1.84179	7.94752e-07	1.69373e-05
ENSG00000055147.16	1.80712	7.95032e-07	1.69373e-05
ENSG00000198513.10	4.61007	8.05225e-07	1.71413e-05
ENSG00000278677.1	5.78247	8.08166e-07	1.71907e-05
ENSG00000221926.10	-3.44479	8.08785e-07	1.71907e-05
ENSG00000178531.5	6.08506	8.13107e-07	1.72694e-05
ENSG00000233885.6	3.65745	8.16628e-07	1.73309e-05
ENSG00000101082.12	-4.80417	8.20657e-07	1.74031e-05
ENSG00000183963.17	2.91495	8.28271e-07	1.75511e-05
ENSG00000129675.14	-3.02765	8.3035e-07	1.75818e-05
ENSG00000112210.10	2.87853	8.317e-07	1.75969e-05
ENSG00000196460.11	5.17655	8.3469e-07	1.76467e-05
ENSG00000232678.2	9.81977	8.37322e-07	1.76889e-05
ENSG00000259642.2	2.88038	8.44428e-07	1.78255e-05
ENSG00000267364.1	-5.00089	8.48688e-07	1.79018e-05
ENSG00000109458.7	-2.56129	8.53422e-07	1.79857e-05
ENSG00000149735.5	10.8191	8.53962e-07	1.79857e-05
ENSG00000108786.9	3.67936	8.58278e-07	1.80629e-05
ENSG00000188171.13	5.3096	8.61116e-07	1.81089e-05
ENSG00000223508.5	3.12231	8.71689e-07	1.83005e-05
ENSG00000185753.11	-2.40048	8.7194e-07	1.83005e-05
ENSG00000065559.13	-2.13941	8.72206e-07	1.83005e-05
ENSG00000037749.10	1.93669	8.78117e-07	1.84106e-05
ENSG00000156395.11	11.9856	8.84081e-07	1.85217e-05
ENSG00000213609.3	3.32695	8.87956e-07	1.85888e-05
ENSG00000254531.1	2.95616	8.91285e-07	1.86444e-05
ENSG00000115226.8	4.87322	8.9621e-07	1.87334e-05
ENSG00000171928.12	-2.35474	9.04522e-07	1.88929e-05
ENSG00000132329.9	-6.11705	9.06243e-07	1.89146e-05
ENSG00000162402.11	-1.86956	9.11336e-07	1.90066e-05
ENSG00000233396.6	5.31933	9.15386e-07	1.90767e-05
ENSG00000103642.10	-2.25774	9.16195e-07	1.90793e-05
ENSG00000279716.1	4.09492	9.1727e-07	1.90873e-05
ENSG00000159167.10	6.3248	9.21258e-07	1.9156e-05
ENSG00000228044.2	7.01695	9.32036e-07	1.93656e-05
ENSG00000271122.1	3.01529	9.32743e-07	1.93658e-05
ENSG00000151413.15	2.2908	9.41615e-07	1.95353e-05
ENSG00000137996.11	-1.91166	9.4828e-07	1.96564e-05
ENSG00000196218.10	-6.36826	9.48864e-07	1.96564e-05
ENSG00000259807.1	5.42943	9.49989e-07	1.9665e-05
ENSG00000137040.9	-3.37579	9.51251e-07	1.96764e-05
ENSG00000116824.4	-4.67039	9.63217e-07	1.98995e-05
ENSG00000272523.1	3.39464	9.64648e-07	1.98995e-05
ENSG00000117707.14	-6.57328	9.64881e-07	1.98995e-05
ENSG00000125977.6	-2.23401	9.65017e-07	1.98995e-05
ENSG00000184432.8	1.81339	9.65622e-07	1.98995e-05
ENSG00000107164.15	1.64714	9.71498e-07	2.00058e-05
ENSG00000125351.9	-2.57385	9.84744e-07	2.02601e-05
ENSG00000184954.4	11.8151	9.85309e-07	2.02601e-05
ENSG00000279068.1	8.25925	9.92567e-07	2.03943e-05
ENSG00000198856.11	1.87666	9.95099e-07	2.043e-05
ENSG00000254999.3	1.73238	9.9578e-07	2.043e-05
ENSG00000274021.1	5.67545	1.00242e-06	2.05512e-05
ENSG00000040531.13	-2.46333	1.01245e-06	2.07415e-05
ENSG00000155287.9	-2.21017	1.01987e-06	2.0878e-05
ENSG00000185883.9	2.03796	1.02156e-06	2.08972e-05
ENSG00000259712.1	6.4065	1.02598e-06	2.09721e-05
ENSG00000258659.5	-4.1256	1.03927e-06	2.12281e-05
ENSG00000185482.6	-9.58642	1.04192e-06	2.12667e-05
ENSG00000119787.12	-2.60137	1.0481e-06	2.1377e-05
ENSG00000227398.3	2.91541	1.05597e-06	2.15218e-05
ENSG00000092036.15	2.47272	1.05795e-06	2.15463e-05
ENSG00000072182.11	7.6484	1.05997e-06	2.15716e-05
ENSG00000171115.3	-3.67646	1.06646e-06	2.16823e-05
ENSG00000143390.16	-2.53559	1.06769e-06	2.16823e-05
ENSG00000204174.5	-7.83639	1.06775e-06	2.16823e-05
ENSG00000225194.2	-7.58146	1.07035e-06	2.17191e-05
ENSG00000151552.10	-2.94325	1.07448e-06	2.17871e-05
ENSG00000113282.12	2.13119	1.09469e-06	2.21693e-05
ENSG00000188290.9	3.51768	1.09493e-06	2.21693e-05
ENSG00000174564.11	5.75462	1.09696e-06	2.21943e-05
ENSG00000123407.3	16.171	1.10321e-06	2.23045e-05
ENSG00000114541.13	2.55641	1.1134e-06	2.24941e-05
ENSG00000188229.5	2.32177	1.1192e-06	2.25949e-05
ENSG00000197498.11	-1.87685	1.12955e-06	2.27724e-05
ENSG00000119946.10	10.2328	1.12977e-06	2.27724e-05
ENSG00000267265.4	3.81748	1.13046e-06	2.27724e-05
ENSG00000278948.1	3.17125	1.13773e-06	2.29022e-05
ENSG00000163833.7	-13.7185	1.14081e-06	2.29476e-05
ENSG00000187533.12	17.5874	1.1446e-06	2.29866e-05
ENSG00000196696.11	3.15139	1.14476e-06	2.29866e-05
ENSG00000101605.11	-9.32263	1.14564e-06	2.29866e-05
ENSG00000095794.18	-2.40022	1.14606e-06	2.29866e-05
ENSG00000240370.5	-3.23338	1.14821e-06	2.30075e-05
ENSG00000136518.15	2.25964	1.14876e-06	2.30075e-05
ENSG00000254558.1	10.6674	1.15436e-06	2.31029e-05
ENSG00000103168.15	1.99091	1.15683e-06	2.31358e-05
ENSG00000109758.7	8.08995	1.16718e-06	2.33096e-05
ENSG00000196155.11	5.15659	1.1672e-06	2.33096e-05
ENSG00000006695.9	-2.08513	1.18262e-06	2.36005e-05
ENSG00000253982.1	2.73364	1.1886e-06	2.37028e-05
ENSG00000166833.18	-4.25783	1.19779e-06	2.38537e-05
ENSG00000157322.15	7.34411	1.19788e-06	2.38537e-05
ENSG00000121446.16	8.79464	1.21771e-06	2.42312e-05
ENSG00000140600.15	7.43961	1.22153e-06	2.42897e-05
ENSG00000185340.14	2.7603	1.2291e-06	2.44228e-05
ENSG00000240240.7	8.74388	1.2346e-06	2.45144e-05
ENSG00000151332.17	2.46652	1.24109e-06	2.46257e-05
ENSG00000198719.8	-4.78146	1.24893e-06	2.47636e-05
ENSG00000101306.9	-8.76719	1.26024e-06	2.497e-05
ENSG00000106080.9	2.53451	1.2645e-06	2.50366e-05
ENSG00000249407.1	6.25524	1.26852e-06	2.50983e-05
ENSG00000114473.12	5.719	1.27303e-06	2.51696e-05
ENSG00000171680.19	2.76181	1.2747e-06	2.51846e-05
ENSG00000139926.14	2.58853	1.27903e-06	2.52422e-05
ENSG00000224842.2	9.99845	1.27943e-06	2.52422e-05
ENSG00000198771.9	-3.8049	1.28058e-06	2.52469e-05
ENSG00000134575.8	-2.25428	1.28699e-06	2.53524e-05
ENSG00000165269.11	-7.63782	1.28776e-06	2.53524e-05
ENSG00000204065.2	9.76985	1.29728e-06	2.55217e-05
ENSG00000123569.8	10.4651	1.30585e-06	2.56721e-05
ENSG00000124406.15	-4.47713	1.31487e-06	2.58312e-05
ENSG00000078061.11	-2.21366	1.31884e-06	2.58908e-05
ENSG00000224531.5	-2.22207	1.32903e-06	2.60725e-05
ENSG00000107897.17	-2.29203	1.33305e-06	2.61329e-05
ENSG00000126953.5	-2.46061	1.33446e-06	2.61415e-05
ENSG00000113716.11	1.8351	1.33537e-06	2.61415e-05
ENSG00000126882.11	-3.30364	1.34268e-06	2.62574e-05
ENSG00000183251.3	13.5126	1.34319e-06	2.62574e-05
ENSG00000273145.1	3.44527	1.35868e-06	2.65416e-05
ENSG00000117859.17	2.26029	1.36535e-06	2.66531e-05
ENSG00000101928.11	-2.66483	1.37081e-06	2.67409e-05
ENSG00000140839.10	7.96115	1.37476e-06	2.67991e-05
ENSG00000240065.6	-3.58319	1.37899e-06	2.68628e-05
ENSG00000174429.3	-13.3049	1.40426e-06	2.73357e-05
ENSG00000223745.6	2.9646	1.41042e-06	2.74364e-05
ENSG00000099290.14	-2.18533	1.41335e-06	2.74597e-05
ENSG00000146205.12	4.73364	1.41359e-06	2.74597e-05
ENSG00000227702.1	8.46645	1.41809e-06	2.75278e-05
ENSG00000262920.4	11.0296	1.42603e-06	2.76584e-05
ENSG00000223485.1	6.76827	1.42681e-06	2.76584e-05
ENSG00000110696.8	-1.84072	1.43448e-06	2.77876e-05
ENSG00000185825.14	-2.28904	1.44338e-06	2.79406e-05
ENSG00000196843.14	-2.57041	1.44998e-06	2.80316e-05
ENSG00000071553.15	-2.05649	1.45105e-06	2.80316e-05
ENSG00000182518.12	-2.41592	1.45192e-06	2.80316e-05
ENSG00000165819.10	2.26223	1.45212e-06	2.80316e-05
ENSG00000142494.12	-6.48714	1.45423e-06	2.80528e-05
ENSG00000089094.15	-1.82978	1.45756e-06	2.80975e-05
ENSG00000133169.5	12.0921	1.46017e-06	2.81173e-05
ENSG00000185437.12	-5.35379	1.46061e-06	2.81173e-05
ENSG00000006062.12	-3.16145	1.47174e-06	2.83115e-05
ENSG00000141101.11	1.89384	1.47274e-06	2.83115e-05
ENSG00000186897.4	7.67802	1.47843e-06	2.84012e-05
ENSG00000081842.16	11.7179	1.47948e-06	2.84018e-05
ENSG00000138600.8	-2.12939	1.49136e-06	2.861e-05
ENSG00000022267.15	-7.61238	1.49893e-06	2.87354e-05
ENSG00000186376.13	-2.47899	1.50068e-06	2.8749e-05
ENSG00000155189.10	2.58378	1.50285e-06	2.87707e-05
ENSG00000185015.6	5.41473	1.50845e-06	2.88536e-05
ENSG00000213901.9	5.00266	1.50926e-06	2.88536e-05
ENSG00000157110.14	3.40663	1.5144e-06	2.8932e-05
ENSG00000135916.14	3.3358	1.51777e-06	2.89765e-05
ENSG00000162595.4	7.36396	1.52785e-06	2.91303e-05
ENSG00000233377.1	10.4073	1.52793e-06	2.91303e-05
ENSG00000183625.13	-7.79484	1.5324e-06	2.91956e-05
ENSG00000099864.16	5.94276	1.53363e-06	2.91989e-05
ENSG00000161055.3	26.4303	1.55605e-06	2.96054e-05
ENSG00000158805.10	2.11215	1.55989e-06	2.96583e-05
ENSG00000176076.7	-5.81487	1.56144e-06	2.96674e-05
ENSG00000274642.1	-9.76896	1.56436e-06	2.97025e-05
ENSG00000079150.16	3.28166	1.568e-06	2.97513e-05
ENSG00000040275.15	2.45969	1.57396e-06	2.98294e-05
ENSG00000133961.18	1.77737	1.57427e-06	2.98294e-05
ENSG00000185633.9	7.38551	1.58051e-06	2.99273e-05
ENSG00000175467.13	-2.15546	1.58443e-06	2.9981e-05
ENSG00000160867.13	5.43903	1.58942e-06	3.00549e-05
ENSG00000058866.13	-5.67991	1.59401e-06	3.01213e-05
ENSG00000149043.15	9.46481	1.59613e-06	3.01409e-05
ENSG00000187730.7	5.80756	1.59866e-06	3.01681e-05
ENSG00000181433.8	17.1854	1.61861e-06	3.05238e-05
ENSG00000124785.7	6.90948	1.62656e-06	3.06529e-05
ENSG00000162889.9	-1.85277	1.63506e-06	3.07869e-05
ENSG00000185627.16	-1.91376	1.63589e-06	3.07869e-05
ENSG00000129990.13	10.3154	1.63825e-06	3.08104e-05
ENSG00000168496.3	-2.23776	1.64432e-06	3.08956e-05
ENSG00000171954.11	8.31043	1.64501e-06	3.08956e-05
ENSG00000204963.5	7.70379	1.65195e-06	3.10051e-05
ENSG00000130962.16	3.80657	1.65619e-06	3.10636e-05
ENSG00000175792.10	2.22485	1.65904e-06	3.1096e-05
ENSG00000184588.16	-4.70308	1.66599e-06	3.1193e-05
ENSG00000258667.1	5.7273	1.66646e-06	3.1193e-05
ENSG00000109089.7	3.71089	1.66903e-06	3.12121e-05
ENSG00000181704.10	-1.83729	1.66973e-06	3.12121e-05
ENSG00000253426.4	8.61632	1.67765e-06	3.13392e-05
ENSG00000261863.1	-10.8881	1.67936e-06	3.135e-05
ENSG00000254140.1	-10.8746	1.68526e-06	3.14389e-05
ENSG00000258102.2	-2.9082	1.7112e-06	3.19013e-05
ENSG00000163923.8	6.0086	1.71248e-06	3.19039e-05
ENSG00000172828.11	6.55499	1.71504e-06	3.19302e-05
ENSG00000253824.1	-8.5103	1.71851e-06	3.19732e-05
ENSG00000179059.8	17.473	1.72772e-06	3.21231e-05
ENSG00000229912.1	8.82843	1.73718e-06	3.22773e-05
ENSG00000169228.12	2.57324	1.7413e-06	3.23323e-05
ENSG00000103490.13	-2.94531	1.75021e-06	3.2476e-05
ENSG00000007038.9	12.4677	1.75997e-06	3.26352e-05
ENSG00000212237.1	7.47721	1.76301e-06	3.26698e-05
ENSG00000136867.9	3.42258	1.77095e-06	3.2795e-05
ENSG00000198523.5	-8.81103	1.77682e-06	3.28647e-05
ENSG00000105245.8	2.81886	1.77708e-06	3.28647e-05
ENSG00000172465.12	-2.55279	1.8018e-06	3.32998e-05
ENSG00000181408.3	-8.7052	1.81368e-06	3.34969e-05
ENSG00000251247.8	4.48149	1.81545e-06	3.35073e-05
ENSG00000270964.1	3.9646	1.84611e-06	3.40505e-05
ENSG00000141480.16	-2.37981	1.86308e-06	3.43407e-05
ENSG00000233215.4	11.5901	1.88594e-06	3.47391e-05
ENSG00000104290.9	4.99963	1.89081e-06	3.48057e-05
ENSG00000126709.13	-5.63657	1.89523e-06	3.48639e-05
ENSG00000169359.12	1.97076	1.89816e-06	3.48948e-05
ENSG00000112305.13	-2.12297	1.90837e-06	3.50592e-05
ENSG00000188986.4	1.60981	1.9201e-06	3.52514e-05
ENSG00000229393.1	7.09567	1.92341e-06	3.52888e-05
ENSG00000146592.15	4.91228	1.93416e-06	3.54626e-05
ENSG00000272046.1	12.6225	1.95995e-06	3.59116e-05
ENSG00000198113.2	4.96923	1.97021e-06	3.60759e-05
ENSG00000162692.9	-5.67969	1.98367e-06	3.62984e-05
ENSG00000108852.13	5.49354	1.99502e-06	3.6482e-05
ENSG00000141485.14	14.9301	2.00652e-06	3.66682e-05
ENSG00000268869.4	8.93835	2.01031e-06	3.67132e-05
ENSG00000213931.4	14.7064	2.01821e-06	3.68179e-05
ENSG00000259969.1	5.8071	2.01869e-06	3.68179e-05
ENSG00000163827.11	-9.13183	2.02159e-06	3.68465e-05
ENSG00000258957.1	5.46102	2.02423e-06	3.68704e-05
ENSG00000156531.15	-2.07157	2.02768e-06	3.68759e-05
ENSG00000163449.9	5.11948	2.0279e-06	3.68759e-05
ENSG00000279965.1	-9.74093	2.0292e-06	3.68759e-05
ENSG00000186603.5	6.58016	2.02984e-06	3.68759e-05
ENSG00000242616.3	2.19374	2.03482e-06	3.69421e-05
ENSG00000174125.6	-3.99718	2.0545e-06	3.72751e-05
ENSG00000214097.4	-8.46508	2.05738e-06	3.72924e-05
ENSG00000228672.3	-4.21937	2.05814e-06	3.72924e-05
ENSG00000179695.1	10.2527	2.06347e-06	3.73645e-05
ENSG00000186815.11	2.54178	2.06574e-06	3.73813e-05
ENSG00000048392.10	-2.49631	2.09869e-06	3.79527e-05
ENSG00000114120.10	2.1388	2.11022e-06	3.81364e-05
ENSG00000272674.3	6.272	2.12299e-06	3.83351e-05
ENSG00000143549.18	-2.08746	2.12397e-06	3.83351e-05
ENSG00000162614.17	-5.71588	2.1424e-06	3.86425e-05
ENSG00000249425.1	10.4548	2.14394e-06	3.86447e-05
ENSG00000267073.1	8.04424	2.14531e-06	3.86447e-05
ENSG00000269072.1	9.9143	2.14817e-06	3.86712e-05
ENSG00000256546.1	9.10562	2.16159e-06	3.88877e-05
ENSG00000235823.1	3.30259	2.17921e-06	3.91792e-05
ENSG00000110497.13	-2.18399	2.18231e-06	3.92095e-05
ENSG00000171135.12	2.06994	2.18845e-06	3.92944e-05
ENSG00000164591.12	-10.1786	2.19507e-06	3.93879e-05
ENSG00000245694.7	3.00279	2.19992e-06	3.94421e-05
ENSG00000110711.8	-2.24279	2.2014e-06	3.94421e-05
ENSG00000110881.10	5.13864	2.20236e-06	3.94421e-05
ENSG00000093183.12	1.90421	2.21079e-06	3.95676e-05
ENSG00000181004.8	2.8135	2.21847e-06	3.96794e-05
ENSG00000239093.1	8.16733	2.22017e-06	3.96843e-05
ENSG00000267886.1	8.55472	2.22182e-06	3.96882e-05
ENSG00000101391.19	-2.06901	2.2508e-06	4.01801e-05
ENSG00000182752.9	6.00843	2.26511e-06	4.04096e-05
ENSG00000170689.9	10.7965	2.2712e-06	4.04922e-05
ENSG00000124104.17	-2.60798	2.27794e-06	4.05862e-05
ENSG00000120694.18	-3.17098	2.28212e-06	4.06346e-05
ENSG00000089225.18	12.9927	2.28453e-06	4.06514e-05
ENSG00000152137.5	-5.91052	2.28639e-06	4.06585e-05
ENSG00000162576.15	4.33769	2.29462e-06	4.0758e-05
ENSG00000226025.8	-8.49801	2.29492e-06	4.0758e-05
ENSG00000254369.5	7.56287	2.30682e-06	4.09431e-05
ENSG00000147124.11	-2.24342	2.32104e-06	4.11692e-05
ENSG00000248475.4	13.1472	2.32747e-06	4.12568e-05
ENSG00000185291.9	-2.89224	2.3513e-06	4.16527e-05
ENSG00000258920.1	2.9398	2.35528e-06	4.16966e-05
ENSG00000174672.14	7.73563	2.36304e-06	4.18073e-05
ENSG00000231500.5	2.37836	2.36534e-06	4.18214e-05
ENSG00000273188.1	3.65436	2.38325e-06	4.21112e-05
ENSG00000197779.12	-2.6179	2.38693e-06	4.21494e-05
ENSG00000185924.6	-7.52365	2.38938e-06	4.21659e-05
ENSG00000100341.10	13.7178	2.39398e-06	4.22202e-05
ENSG00000126216.11	-2.41241	2.44631e-06	4.31029e-05
ENSG00000118160.12	10.2051	2.44714e-06	4.31029e-05
ENSG00000187959.8	8.35704	2.45156e-06	4.31534e-05
ENSG00000243678.10	2.07162	2.45758e-06	4.3232e-05
ENSG00000174516.13	-2.56956	2.46119e-06	4.32679e-05
ENSG00000162545.5	5.30183	2.46329e-06	4.32702e-05
ENSG00000163536.11	6.19801	2.46443e-06	4.32702e-05
ENSG00000119514.6	4.79517	2.47145e-06	4.33659e-05
ENSG00000063177.11	1.87483	2.48325e-06	4.35381e-05
ENSG00000275964.1	3.25053	2.4844e-06	4.35381e-05
ENSG00000205293.3	13.0428	2.49474e-06	4.36918e-05
ENSG00000137210.12	-2.1012	2.52122e-06	4.41276e-05
ENSG00000260121.1	3.18221	2.53717e-06	4.4379e-05
ENSG00000172889.14	3.99973	2.56209e-06	4.47866e-05
ENSG00000259178.1	6.22984	2.5748e-06	4.49804e-05
ENSG00000120889.11	3.05311	2.58287e-06	4.5093e-05
ENSG00000100385.12	-3.82609	2.60738e-06	4.54923e-05
ENSG00000151611.12	-2.40007	2.6173e-06	4.56368e-05
ENSG00000187726.7	7.68054	2.63254e-06	4.58737e-05
ENSG00000136883.11	7.10894	2.63983e-06	4.59718e-05
ENSG00000184949.14	4.20673	2.64359e-06	4.60084e-05
ENSG00000173226.15	2.48761	2.64674e-06	4.60345e-05
ENSG00000273117.1	4.06348	2.66855e-06	4.63847e-05
ENSG00000099822.2	5.39314	2.67075e-06	4.63939e-05
ENSG00000174939.9	6.09707	2.68426e-06	4.65993e-05
ENSG00000177599.11	4.58297	2.68823e-06	4.66391e-05
ENSG00000102103.14	-2.02887	2.69187e-06	4.66731e-05
ENSG00000186628.11	-8.50637	2.70478e-06	4.68676e-05
ENSG00000232456.1	6.90942	2.74666e-06	4.75636e-05
ENSG00000230390.1	9.39324	2.75135e-06	4.76152e-05
ENSG00000211714.3	-7.09811	2.75544e-06	4.76562e-05
ENSG00000164309.13	-9.72477	2.76447e-06	4.77827e-05
ENSG00000250049.4	9.42293	2.76852e-06	4.78229e-05
ENSG00000003249.12	5.72539	2.77067e-06	4.78302e-05
ENSG00000152430.16	-7.16461	2.77753e-06	4.79076e-05
ENSG00000273001.1	5.54824	2.7786e-06	4.79076e-05
ENSG00000116903.7	-1.72445	2.81626e-06	4.85027e-05
ENSG00000175634.13	-2.559	2.81661e-06	4.85027e-05
ENSG00000185722.15	-1.98569	2.82802e-06	4.86474e-05
ENSG00000101204.14	12.8586	2.8296e-06	4.86474e-05
ENSG00000162433.13	4.14356	2.83027e-06	4.86474e-05
ENSG00000124226.9	-1.98764	2.83671e-06	4.87279e-05
ENSG00000160299.15	-2.33326	2.84797e-06	4.8891e-05
ENSG00000186918.12	3.09155	2.85086e-06	4.89104e-05
ENSG00000105373.17	2.1174	2.86291e-06	4.90868e-05
ENSG00000239388.7	-3.49856	2.86582e-06	4.91063e-05
ENSG00000196632.9	6.4174	2.88065e-06	4.933e-05
ENSG00000175048.15	-3.3598	2.88752e-06	4.94172e-05
ENSG00000176896.8	-2.456	2.898e-06	4.9566e-05
ENSG00000198883.10	23.5364	2.90642e-06	4.96793e-05
ENSG00000256628.3	2.67367	2.9124e-06	4.9751e-05
ENSG00000187773.8	11.3473	2.9286e-06	4.9997e-05
ENSG00000104833.9	9.82186	2.93939e-06	5.01299e-05
ENSG00000101040.18	2.38381	2.94099e-06	5.01299e-05
ENSG00000258949.1	9.1702	2.94328e-06	5.01299e-05
ENSG00000176956.11	8.05083	2.94361e-06	5.01299e-05
ENSG00000166111.8	-9.01544	2.95063e-06	5.02186e-05
ENSG00000251574.5	10.7916	2.96516e-06	5.04181e-05
ENSG00000006125.15	-2.37294	2.96599e-06	5.04181e-05
ENSG00000162949.15	14.6607	2.9715e-06	5.0481e-05
ENSG00000167748.9	9.65571	2.97665e-06	5.05374e-05
ENSG00000165792.16	2.18571	2.98526e-06	5.06527e-05
ENSG00000263528.6	-2.62164	3.02776e-06	5.13293e-05
ENSG00000075399.11	2.41214	3.02884e-06	5.13293e-05
ENSG00000186335.7	-10.4597	3.05668e-06	5.17697e-05
ENSG00000245526.7	11.6815	3.07007e-06	5.19647e-05
ENSG00000152229.17	-4.50501	3.07532e-06	5.20217e-05
ENSG00000011405.12	-1.89762	3.08835e-06	5.22103e-05
ENSG00000273237.1	-4.98245	3.15424e-06	5.32918e-05
ENSG00000184988.7	-2.89019	3.16768e-06	5.3473e-05
ENSG00000152086.8	12.1198	3.16881e-06	5.3473e-05
ENSG00000278041.1	11.1045	3.17132e-06	5.34797e-05
ENSG00000250829.2	14.3466	3.17307e-06	5.34797e-05
ENSG00000128610.10	12.4125	3.1794e-06	5.3554e-05
ENSG00000170142.10	1.72668	3.18393e-06	5.35977e-05
ENSG00000235106.7	2.47376	3.21075e-06	5.40166e-05
ENSG00000250131.1	7.15549	3.2272e-06	5.42343e-05
ENSG00000088448.13	-2.61428	3.2276e-06	5.42343e-05
ENSG00000259956.1	1.54891	3.23598e-06	5.43421e-05
ENSG00000178252.16	2.06377	3.28064e-06	5.50588e-05
ENSG00000197170.8	-1.65846	3.33555e-06	5.59466e-05
ENSG00000105643.8	-2.88664	3.33758e-06	5.59468e-05
ENSG00000273442.1	7.67665	3.34404e-06	5.60209e-05
ENSG00000149289.9	-3.60453	3.34604e-06	5.60209e-05
ENSG00000179476.6	2.38998	3.37174e-06	5.64171e-05
ENSG00000136925.13	2.10177	3.3836e-06	5.65816e-05
ENSG00000214595.10	4.79817	3.40338e-06	5.68781e-05
ENSG00000231768.1	7.34425	3.41894e-06	5.70546e-05
ENSG00000271643.1	2.90966	3.41971e-06	5.70546e-05
ENSG00000079482.12	-2.88901	3.42011e-06	5.70546e-05
ENSG00000106006.6	7.19004	3.43156e-06	5.71952e-05
ENSG00000243199.1	2.64471	3.43266e-06	5.71952e-05
ENSG00000230415.1	5.43415	3.44624e-06	5.73841e-05
ENSG00000122694.14	-3.57918	3.44813e-06	5.73841e-05
ENSG00000231793.4	5.91462	3.45943e-06	5.75377e-05
ENSG00000118418.13	-2.73119	3.46717e-06	5.75997e-05
ENSG00000250461.1	-5.77731	3.46731e-06	5.75997e-05
ENSG00000278916.1	4.24098	3.48365e-06	5.78365e-05
ENSG00000050393.10	-2.15929	3.48842e-06	5.78811e-05
ENSG00000151835.12	-2.87262	3.51054e-06	5.81913e-05
ENSG00000226690.5	9.4203	3.51131e-06	5.81913e-05
ENSG00000225434.2	-6.42276	3.51506e-06	5.82188e-05
ENSG00000248235.5	6.06308	3.53644e-06	5.85379e-05
ENSG00000182718.15	2.34475	3.55513e-06	5.88122e-05
ENSG00000130723.16	1.9242	3.55728e-06	5.88127e-05
ENSG00000261122.5	16.27	3.57941e-06	5.91433e-05
ENSG00000113068.8	1.50365	3.59719e-06	5.94018e-05
ENSG00000149091.14	-2.26923	3.60317e-06	5.94651e-05
ENSG00000150637.7	-4.22587	3.60722e-06	5.94966e-05
ENSG00000186715.9	6.19682	3.61774e-06	5.96057e-05
ENSG00000158290.15	-1.89083	3.61813e-06	5.96057e-05
ENSG00000185962.1	-12.7135	3.65224e-06	6.0132e-05
ENSG00000259038.1	7.85126	3.65538e-06	6.0148e-05
ENSG00000227252.1	3.62581	3.66406e-06	6.0255e-05
ENSG00000256268.1	6.58258	3.66795e-06	6.02834e-05
ENSG00000232756.1	8.45909	3.70886e-06	6.08988e-05
ENSG00000214548.13	5.48344	3.70978e-06	6.08988e-05
ENSG00000160932.9	-3.27401	3.71382e-06	6.0929e-05
ENSG00000121413.11	5.21844	3.72167e-06	6.10218e-05
ENSG00000100234.11	5.22645	3.72734e-06	6.10447e-05
ENSG00000060718.17	8.90832	3.72747e-06	6.10447e-05
ENSG00000269946.1	3.77759	3.74179e-06	6.12431e-05
ENSG00000187372.11	5.57043	3.78276e-06	6.18422e-05
ENSG00000173275.11	-2.51447	3.78285e-06	6.18422e-05
ENSG00000152404.14	-2.22903	3.7871e-06	6.18753e-05
ENSG00000128383.11	-7.84285	3.79273e-06	6.19308e-05
ENSG00000259153.1	3.8722	3.82551e-06	6.24075e-05
ENSG00000258839.2	3.45974	3.82642e-06	6.24075e-05
ENSG00000146476.9	-2.07675	3.83164e-06	6.2456e-05
ENSG00000114978.16	-1.61857	3.83572e-06	6.24858e-05
ENSG00000260807.5	5.76168	3.87101e-06	6.30236e-05
ENSG00000145781.7	2.0001	3.89289e-06	6.33428e-05
ENSG00000113194.11	1.66754	3.90627e-06	6.35233e-05
ENSG00000214725.6	8.17651	3.91752e-06	6.36688e-05
ENSG00000054967.11	-3.2105	3.95344e-06	6.42151e-05
ENSG00000148229.11	1.58137	3.95792e-06	6.42324e-05
ENSG00000220205.7	-2.31544	3.95977e-06	6.42324e-05
ENSG00000156508.16	2.01157	3.96145e-06	6.42324e-05
ENSG00000124333.13	-2.18312	3.9682e-06	6.43044e-05
ENSG00000144118.12	2.46682	3.98585e-06	6.4535e-05
ENSG00000064042.16	-5.76085	3.98709e-06	6.4535e-05
ENSG00000018236.13	8.32444	3.99845e-06	6.46812e-05
ENSG00000233381.3	8.73116	4.05106e-06	6.54942e-05
ENSG00000159792.8	2.12809	4.05485e-06	6.55172e-05
ENSG00000168495.11	2.2053	4.06791e-06	6.56901e-05
ENSG00000160593.16	-4.77095	4.07899e-06	6.58306e-05
ENSG00000255442.1	-15.623	4.10531e-06	6.62169e-05
ENSG00000005448.15	3.04342	4.11476e-06	6.63308e-05
ENSG00000259803.5	9.66317	4.14398e-06	6.67631e-05
ENSG00000223432.1	-9.30102	4.18423e-06	6.73724e-05
ENSG00000187550.7	-11.1977	4.18932e-06	6.74152e-05
ENSG00000213672.6	2.07108	4.19643e-06	6.74906e-05
ENSG00000171867.15	-2.81943	4.21108e-06	6.7687e-05
ENSG00000126759.11	-4.6964	4.21696e-06	6.77423e-05
ENSG00000124508.15	-3.03896	4.24523e-06	6.81569e-05
ENSG00000275131.1	-4.3696	4.25394e-06	6.82573e-05
ENSG00000225087.1	11.3949	4.25775e-06	6.82603e-05
ENSG00000273466.1	-3.15642	4.26019e-06	6.82603e-05
ENSG00000181513.13	2.49525	4.2615e-06	6.82603e-05
ENSG00000074410.12	4.77533	4.30187e-06	6.88671e-05
ENSG00000275700.3	-1.81761	4.32021e-06	6.91209e-05
ENSG00000006016.9	7.05998	4.33211e-06	6.92714e-05
ENSG00000138080.12	4.38871	4.35445e-06	6.95586e-05
ENSG00000253619.1	-10.4035	4.35509e-06	6.95586e-05
ENSG00000106993.10	-2.94509	4.3681e-06	6.97264e-05
ENSG00000166016.5	-4.74447	4.37901e-06	6.98602e-05
ENSG00000134461.14	-2.3667	4.4e-06	7.01549e-05
ENSG00000197756.8	2.09683	4.40996e-06	7.02547e-05
ENSG00000121871.3	10.757	4.41133e-06	7.02547e-05
ENSG00000165490.11	-3.17127	4.43987e-06	7.06688e-05
ENSG00000180537.11	8.36746	4.45347e-06	7.08447e-05
ENSG00000116396.12	-3.50605	4.46031e-06	7.09128e-05
ENSG00000197616.10	-13.3549	4.50969e-06	7.16568e-05
ENSG00000105767.2	4.08677	4.53509e-06	7.20192e-05
ENSG00000101901.9	-2.05086	4.53866e-06	7.20346e-05
ENSG00000196890.4	6.29848	4.54591e-06	7.21085e-05
ENSG00000112238.11	10.1983	4.62691e-06	7.33367e-05
ENSG00000091844.6	5.83903	4.62862e-06	7.33367e-05
ENSG00000173406.14	8.53335	4.64221e-06	7.35101e-05
ENSG00000279320.1	-3.67044	4.64989e-06	7.35897e-05
ENSG00000130711.3	6.26897	4.66401e-06	7.3751e-05
ENSG00000163479.12	1.56235	4.66693e-06	7.3751e-05
ENSG00000175600.14	4.57886	4.67016e-06	7.3751e-05
ENSG00000176845.11	3.05248	4.67071e-06	7.3751e-05
ENSG00000237187.7	4.52811	4.70767e-06	7.42923e-05
ENSG00000049768.13	-4.07972	4.71492e-06	7.43446e-05
ENSG00000149124.9	-9.7411	4.71634e-06	7.43446e-05
ENSG00000100478.13	2.51343	4.71991e-06	7.43586e-05
ENSG00000141756.17	4.55968	4.72293e-06	7.43641e-05
ENSG00000122642.9	2.49918	4.74226e-06	7.4626e-05
ENSG00000198399.13	-1.98871	4.78164e-06	7.52031e-05
ENSG00000162129.11	-3.11268	4.80847e-06	7.55823e-05
ENSG00000135469.12	-2.61747	4.81563e-06	7.56521e-05
ENSG00000232119.6	-1.90068	4.8499e-06	7.61473e-05
ENSG00000067842.16	11.1589	4.86903e-06	7.64044e-05
ENSG00000168214.19	-2.36644	4.89614e-06	7.67864e-05
ENSG00000089486.15	3.09413	4.91948e-06	7.71089e-05
ENSG00000158417.9	-2.26057	4.94454e-06	7.74579e-05
ENSG00000135253.12	5.73758	4.95192e-06	7.75298e-05
ENSG00000260868.1	5.7783	4.98181e-06	7.78937e-05
ENSG00000197980.10	4.68647	4.98229e-06	7.78937e-05
ENSG00000279495.1	3.44008	4.98358e-06	7.78937e-05
ENSG00000277969.1	2.66802	4.99687e-06	7.80355e-05
ENSG00000188013.6	6.43492	4.99827e-06	7.80355e-05
ENSG00000186854.9	5.73047	5.00974e-06	7.81705e-05
ENSG00000104728.14	3.67501	5.02192e-06	7.83165e-05
ENSG00000165197.4	-6.62463	5.02696e-06	7.83433e-05
ENSG00000196914.7	-2.03941	5.02928e-06	7.83433e-05
ENSG00000279508.1	7.91454	5.03266e-06	7.8352e-05
ENSG00000090932.9	7.71541	5.06151e-06	7.8757e-05
ENSG00000133935.6	2.17563	5.09509e-06	7.92223e-05
ENSG00000203837.4	10.1754	5.09712e-06	7.92223e-05
ENSG00000253642.4	11.7846	5.11228e-06	7.94135e-05
ENSG00000171360.3	-13.2244	5.14016e-06	7.98018e-05
ENSG00000279689.1	2.85692	5.15366e-06	7.99667e-05
ENSG00000270882.2	5.68799	5.18331e-06	8.03819e-05
ENSG00000174332.4	5.90297	5.20747e-06	8.07114e-05
ENSG00000169016.15	-1.86058	5.22193e-06	8.08904e-05
ENSG00000196227.9	-2.52178	5.25785e-06	8.14014e-05
ENSG00000174233.10	3.29886	5.26285e-06	8.14334e-05
ENSG00000280753.1	5.99653	5.29558e-06	8.1888e-05
ENSG00000114391.11	2.03363	5.29813e-06	8.1888e-05
ENSG00000128284.18	-3.59424	5.31579e-06	8.21152e-05
ENSG00000075043.16	13.4267	5.31967e-06	8.21294e-05
ENSG00000231789.2	5.30546	5.36222e-06	8.27403e-05
ENSG00000239605.7	9.69003	5.37068e-06	8.28248e-05
ENSG00000261286.1	4.56291	5.38299e-06	8.29686e-05
ENSG00000277702.1	6.13134	5.41353e-06	8.33931e-05
ENSG00000117643.13	-3.58944	5.41841e-06	8.34218e-05
ENSG00000183098.9	6.23426	5.42438e-06	8.34674e-05
ENSG00000260386.4	-9.42354	5.44238e-06	8.3698e-05
ENSG00000173517.9	2.34507	5.49545e-06	8.44675e-05
ENSG00000251201.7	3.67212	5.50262e-06	8.45308e-05
ENSG00000150455.12	-2.30887	5.54978e-06	8.52082e-05
ENSG00000014138.7	-2.23602	5.58252e-06	8.56634e-05
ENSG00000230778.1	9.7025	5.64027e-06	8.6422e-05
ENSG00000268088.1	-8.86341	5.64186e-06	8.6422e-05
ENSG00000260260.1	3.79849	5.64278e-06	8.6422e-05
ENSG00000006534.14	3.80811	5.64441e-06	8.6422e-05
ENSG00000153094.20	-2.34117	5.65446e-06	8.65282e-05
ENSG00000163156.10	-1.72454	5.6598e-06	8.65622e-05
ENSG00000109790.15	-2.63693	5.71159e-06	8.73062e-05
ENSG00000125871.12	-2.23756	5.71843e-06	8.73626e-05
ENSG00000132640.13	-2.5954	5.7381e-06	8.76149e-05
ENSG00000213996.11	5.35626	5.74493e-06	8.7671e-05
ENSG00000211804.3	-9.28891	5.76186e-06	8.7881e-05
ENSG00000212766.8	-9.23391	5.76652e-06	8.79038e-05
ENSG00000186871.6	-2.78621	5.813e-06	8.85637e-05
ENSG00000040731.9	10.4931	5.82685e-06	8.8726e-05
ENSG00000205927.4	11.8267	5.84177e-06	8.89045e-05
ENSG00000175224.15	-2.09599	5.86107e-06	8.91493e-05
ENSG00000258919.1	7.55796	5.87265e-06	8.92762e-05
ENSG00000100678.17	-7.75398	5.87585e-06	8.92762e-05
[truncated: 25,932 more rows]

## Sheet: KIRC
genes	logFC	PValue	FDR
[truncated: 28,269 more rows]

## Sheet: KIRP
genes	logFC	PValue	FDR
[truncated: 28,058 more rows]

[truncated: 7 more sheets: LIHC, LUAD, LUSC, PRAD, STAD, THCA, UCEC]
