# Supplementary material for: Characterization of bidirectional gene pairs in The Cancer Genome Atlas (TCGA) dataset
Source: PeerJ. 2019 Jun 17;7:e7107. doi: 10.7717/peerj.7107 (PMC6585903; doi:10.7717/peerj.7107)
Supplement: Supplemental Information 8 [file peerj-07-7107-s008.xlsx]

## Sheet: BG
		Up-regulation		Down-regulation
gene	gene_type	number of TCGA datasets	TCGA datasets	number of TCGA datasets	TCGA datasets
ENSG00000172765.15	protein_coding	5	BLCA,COAD,HNSC,KIRC,BRCA	1	KIRP
ENSG00000065057.6	protein_coding	2	STAD,BLCA	2	BRCA,UCEC
ENSG00000105641.3	protein_coding	2	HNSC,THCA	3	LIHC,STAD,BLCA
ENSG00000090060.16	protein_coding	1	KIRP	1	BRCA
ENSG00000182774.9	protein_coding	2	HNSC,UCEC	3	LIHC,KIRP,BRCA
ENSG00000274897.2	protein_coding	2	STAD,BRCA	1	COAD
ENSG00000102125.14	protein_coding	2	LIHC,STAD	4	BLCA,HNSC,BRCA,UCEC
ENSG00000258311.4	protein_coding	2	LIHC,COAD	1	THCA
ENSG00000135722.7	protein_coding	3	LIHC,HNSC,KIRC	1	COAD
ENSG00000235949.1	antisense	1	STAD	1	BRCA
ENSG00000063169.9	protein_coding	4	LIHC,LUAD,LUSC,BRCA	0	NA
ENSG00000237352.2	lincRNA	0	NA	1	BLCA
ENSG00000168310.9	protein_coding	3	LUSC,PRAD,BRCA	0	NA
ENSG00000147118.9	protein_coding	1	PRAD	1	UCEC
ENSG00000185480.10	protein_coding	3	LUSC,PRAD,KIRC	1	COAD
ENSG00000236449.1	antisense	1	COAD	1	STAD
ENSG00000241058.2	protein_coding	4	LIHC,STAD,BRCA,THCA	1	BLCA
ENSG00000032219.17	protein_coding	0	NA	2	LIHC,BRCA
ENSG00000008869.10	protein_coding	1	BRCA	0	NA
ENSG00000127554.12	protein_coding	5	STAD,LUAD,LUSC,BLCA,KIRC	2	BRCA,THCA
ENSG00000169683.6	protein_coding	2	LIHC,BLCA	3	LUAD,KIRP,THCA
ENSG00000172590.17	protein_coding	1	PRAD	2	STAD,BRCA
ENSG00000267166.4	transcribed_unprocessed_pseudogene	2	KIRC,BRCA	3	STAD,LUAD,BLCA
ENSG00000140264.18	protein_coding	2	PRAD,COAD	2	STAD,KIRC
ENSG00000118197.12	protein_coding	2	LIHC,LUAD	3	LUSC,PRAD,HNSC
ENSG00000181218.5	protein_coding	1	HNSC	3	LUAD,PRAD,COAD
ENSG00000163320.9	protein_coding	1	KIRC	0	NA
ENSG00000169814.11	protein_coding	0	NA	3	LIHC,STAD,LUSC
ENSG00000185627.16	protein_coding	4	LUSC,BLCA,COAD,BRCA	1	HNSC
ENSG00000184221.11	protein_coding	2	BRCA,THCA	3	STAD,LUSC,PRAD
ENSG00000137103.15	protein_coding	0	NA	3	LUSC,PRAD,COAD
ENSG00000140750.15	protein_coding	2	STAD,KIRP	2	KIRC,THCA
ENSG00000249996.1	antisense	2	LUAD,BRCA	1	KIRP
ENSG00000254986.6	protein_coding	2	LUSC,COAD	2	HNSC,KIRP
ENSG00000260103.2	transcribed_processed_pseudogene	2	LUSC,HNSC	2	STAD,KIRP
ENSG00000270232.1	processed_pseudogene	1	STAD	0	NA
ENSG00000243414.5	protein_coding	4	STAD,HNSC,KIRC,BRCA	2	COAD,KIRP
ENSG00000143995.18	protein_coding	1	HNSC	2	BRCA,UCEC
ENSG00000262681.2	lincRNA	1	UCEC	3	STAD,LUAD,THCA
ENSG00000134779.13	protein_coding	1	BLCA	3	LIHC,COAD,KIRP
ENSG00000175267.13	protein_coding	1	PRAD	2	BRCA,THCA
ENSG00000230084.4	antisense	0	NA	2	LUSC,BLCA
ENSG00000164483.15	protein_coding	3	STAD,KIRC,BRCA	4	LIHC,BLCA,COAD,HNSC
ENSG00000112541.12	protein_coding	4	LIHC,HNSC,BRCA,THCA	3	PRAD,KIRC,KIRP
ENSG00000184863.9	protein_coding	1	LIHC	2	PRAD,BRCA
ENSG00000254109.4	antisense	1	HNSC	5	LIHC,STAD,PRAD,KIRP,BRCA
ENSG00000275858.1	processed_pseudogene	2	LIHC,STAD	1	UCEC
ENSG00000068878.13	protein_coding	2	PRAD,COAD	1	KIRC
ENSG00000198843.11	protein_coding	3	LUAD,HNSC,KIRC	1	STAD
ENSG00000280187.1	TEC	4	LUSC,BLCA,HNSC,BRCA	3	LIHC,STAD,KIRP
ENSG00000186583.10	protein_coding	1	LUAD	2	STAD,BLCA
ENSG00000280225.1	TEC	0	NA	1	LIHC
ENSG00000163257.9	protein_coding	0	NA	1	COAD
ENSG00000068654.14	protein_coding	2	STAD,COAD	0	NA
ENSG00000254271.1	lincRNA	0	NA	2	LUAD,PRAD
ENSG00000141756.17	protein_coding	3	PRAD,HNSC,THCA	2	LIHC,KIRC
ENSG00000163807.5	protein_coding	1	BRCA	3	LUAD,LUSC,COAD
ENSG00000238107.1	lincRNA	0	NA	2	STAD,COAD
ENSG00000066923.16	protein_coding	1	BRCA	2	STAD,KIRC
ENSG00000157110.14	protein_coding	2	LUAD,HNSC	3	PRAD,KIRC,BRCA
ENSG00000109158.9	protein_coding	2	COAD,BRCA	1	LUAD
ENSG00000260630.5	antisense	0	NA	3	STAD,LUAD,KIRC
ENSG00000237773.4	antisense	2	STAD,KIRC	3	PRAD,KIRP,THCA
ENSG00000139182.12	protein_coding	6	LIHC,LUAD,PRAD,COAD,KIRC,BRCA	1	STAD
ENSG00000180626.9	protein_coding	2	LUSC,BRCA	2	STAD,COAD
ENSG00000179912.18	protein_coding	3	LIHC,STAD,PRAD	0	NA
ENSG00000185267.8	protein_coding	1	BRCA	4	LUAD,HNSC,KIRP,THCA
ENSG00000259315.1	transcribed_processed_pseudogene	0	NA	1	KIRP
ENSG00000183011.12	protein_coding	2	BRCA,THCA	6	STAD,LUSC,PRAD,BLCA,COAD,HNSC
ENSG00000111199.9	protein_coding	5	LUSC,PRAD,HNSC,THCA,UCEC	5	LIHC,STAD,LUAD,BLCA,BRCA
ENSG00000160813.5	protein_coding	2	STAD,KIRC	4	LUAD,PRAD,COAD,THCA
ENSG00000180458.2	antisense	1	KIRP	3	STAD,LUSC,KIRC
ENSG00000118096.6	protein_coding	2	LUSC,UCEC	4	LIHC,LUAD,KIRC,THCA
ENSG00000245571.5	lincRNA	2	LUSC,THCA	3	LIHC,HNSC,KIRP
ENSG00000160299.15	protein_coding	2	LIHC,BRCA	3	STAD,LUSC,HNSC
ENSG00000250072.4	lincRNA	2	STAD,COAD	0	NA
ENSG00000116667.11	protein_coding	1	STAD	4	LUSC,PRAD,HNSC,KIRC
ENSG00000147419.15	protein_coding	1	UCEC	1	LUAD
ENSG00000176714.9	protein_coding	3	LUSC,BLCA,BRCA	3	LIHC,LUAD,KIRP
ENSG00000157538.12	protein_coding	0	NA	4	LIHC,LUSC,BLCA,KIRC
ENSG00000089060.10	protein_coding	3	LIHC,COAD,UCEC	1	BLCA
ENSG00000089335.19	protein_coding	3	LIHC,KIRC,BRCA	1	STAD
ENSG00000109132.6	protein_coding	1	LUAD	0	NA
ENSG00000163870.13	protein_coding	2	KIRC,UCEC	0	NA
ENSG00000230641.1	antisense	0	NA	1	LUAD
ENSG00000204685.6	processed_transcript	0	NA	3	LIHC,KIRC,BRCA
ENSG00000131773.12	protein_coding	3	BLCA,COAD,HNSC	0	NA
ENSG00000169251.11	protein_coding	3	HNSC,KIRC,UCEC	3	STAD,LUSC,BLCA
ENSG00000262222.1	antisense	3	LUAD,LUSC,KIRP	4	LIHC,COAD,HNSC,THCA
ENSG00000183207.11	protein_coding	5	LIHC,PRAD,HNSC,BRCA,UCEC	0	NA
ENSG00000178096.8	protein_coding	0	NA	2	STAD,UCEC
ENSG00000106565.16	protein_coding	1	STAD	1	UCEC
ENSG00000180423.4	protein_coding	3	LUSC,PRAD,BLCA	4	LIHC,LUAD,HNSC,THCA
ENSG00000048471.12	protein_coding	0	NA	3	LIHC,THCA,UCEC
ENSG00000268536.1	lincRNA	1	THCA	2	STAD,LUSC
ENSG00000157540.18	protein_coding	2	COAD,BRCA	2	STAD,HNSC
ENSG00000004478.7	protein_coding	1	UCEC	0	NA
ENSG00000139372.13	protein_coding	5	LIHC,LUAD,PRAD,COAD,KIRP	1	STAD
ENSG00000251687.1	antisense	1	BLCA	0	NA
ENSG00000101182.13	protein_coding	4	STAD,LUAD,LUSC,KIRC	3	BLCA,HNSC,BRCA
ENSG00000121766.13	protein_coding	3	LIHC,LUAD,COAD	0	NA
ENSG00000134882.14	protein_coding	1	BLCA	2	COAD,BRCA
ENSG00000271816.1	processed_transcript	0	NA	2	LUSC,UCEC
ENSG00000073584.17	protein_coding	3	STAD,BLCA,BRCA	1	LUAD
ENSG00000172379.17	protein_coding	4	LUAD,LUSC,COAD,KIRP	4	LIHC,PRAD,HNSC,KIRC
ENSG00000152904.10	protein_coding	3	LIHC,STAD,BLCA	2	LUSC,HNSC
ENSG00000176018.11	protein_coding	2	LIHC,LUAD	1	LUSC
ENSG00000112249.12	protein_coding	1	LIHC	0	NA
ENSG00000111206.11	protein_coding	3	LUSC,PRAD,KIRC	0	NA
ENSG00000249673.5	antisense	1	LUSC	3	LIHC,STAD,KIRP
ENSG00000070761.6	protein_coding	2	LUSC,KIRP	1	COAD
ENSG00000061794.11	protein_coding	2	STAD,BRCA	1	COAD
ENSG00000251340.1	processed_pseudogene	1	COAD	0	NA
ENSG00000260078.3	transcribed_unprocessed_pseudogene	2	PRAD,BRCA	0	NA
ENSG00000134755.13	protein_coding	2	BLCA,COAD	4	LIHC,PRAD,HNSC,KIRC
ENSG00000275709.1	lincRNA	1	LUSC	1	BRCA
ENSG00000107819.12	protein_coding	4	STAD,PRAD,BLCA,HNSC	1	LIHC
ENSG00000186432.7	protein_coding	3	KIRC,KIRP,UCEC	0	NA
ENSG00000182628.11	protein_coding	3	LUSC,BLCA,KIRC	3	COAD,BRCA,UCEC
ENSG00000272196.2	protein_coding	0	NA	1	STAD
ENSG00000234690.5	lincRNA	1	STAD	1	THCA
ENSG00000124688.12	protein_coding	0	NA	1	LIHC
ENSG00000126264.8	protein_coding	2	LUSC,BRCA	5	LIHC,BLCA,COAD,HNSC,THCA
ENSG00000260018.1	antisense	5	LIHC,HNSC,KIRC,KIRP,BRCA	4	LUAD,PRAD,COAD,UCEC
ENSG00000166073.7	protein_coding	0	NA	4	LIHC,KIRC,KIRP,BRCA
ENSG00000267128.1	antisense	2	COAD,HNSC	0	NA
ENSG00000100823.10	protein_coding	1	HNSC	1	BRCA
ENSG00000228737.2	antisense	1	KIRC	1	BRCA
ENSG00000167113.9	protein_coding	5	LIHC,LUSC,HNSC,BRCA,UCEC	1	COAD
ENSG00000150995.16	protein_coding	1	LUAD	3	LUSC,PRAD,BLCA
ENSG00000254132.1	processed_pseudogene	3	BLCA,COAD,UCEC	2	LUSC,KIRC
ENSG00000231187.2	antisense	2	LUSC,THCA	1	LUAD
ENSG00000183977.12	protein_coding	0	NA	4	STAD,LUSC,BLCA,BRCA
ENSG00000164754.11	protein_coding	3	BLCA,KIRC,KIRP	1	LUAD
ENSG00000016391.9	protein_coding	1	HNSC	3	LIHC,LUAD,KIRP
ENSG00000247228.2	antisense	0	NA	1	KIRC
ENSG00000205937.10	protein_coding	6	LIHC,STAD,LUAD,LUSC,PRAD,KIRP	2	COAD,BRCA
ENSG00000160049.10	protein_coding	1	BRCA	2	LUSC,KIRC
ENSG00000100410.6	protein_coding	1	KIRP	2	LUAD,BRCA
ENSG00000175213.2	protein_coding	2	LUSC,UCEC	1	HNSC
ENSG00000176731.10	protein_coding	4	STAD,COAD,BRCA,UCEC	2	LIHC,LUAD
ENSG00000272360.1	lincRNA	1	PRAD	3	STAD,LUAD,KIRC
ENSG00000264589.1	antisense	0	NA	2	KIRC,BRCA
ENSG00000250453.1	lincRNA	1	BLCA	0	NA
ENSG00000198677.9	protein_coding	3	LUAD,COAD,BRCA	1	UCEC
ENSG00000198821.9	protein_coding	3	LUSC,PRAD,BRCA	5	LIHC,BLCA,COAD,HNSC,THCA
ENSG00000170791.16	protein_coding	1	COAD	3	LUAD,BRCA,THCA
ENSG00000188827.9	protein_coding	2	LIHC,LUAD	1	UCEC
ENSG00000132376.18	protein_coding	1	UCEC	6	STAD,LUAD,PRAD,COAD,HNSC,KIRP
ENSG00000159082.16	protein_coding	1	BRCA	1	LUSC
ENSG00000108528.12	protein_coding	1	BRCA	6	STAD,LUAD,BLCA,COAD,HNSC,KIRC
ENSG00000157429.14	protein_coding	5	STAD,LUSC,PRAD,BLCA,HNSC	2	LUAD,COAD
ENSG00000259642.2	antisense	3	LUAD,HNSC,KIRP	3	PRAD,KIRC,BRCA
ENSG00000247627.2	processed_pseudogene	1	LIHC	0	NA
ENSG00000124641.13	protein_coding	3	PRAD,KIRP,BRCA	2	LUSC,KIRC
ENSG00000205659.9	protein_coding	2	LUAD,KIRP	2	COAD,BRCA
ENSG00000179144.4	protein_coding	2	LUSC,BRCA	4	LIHC,BLCA,HNSC,UCEC
ENSG00000270964.1	lincRNA	3	LUSC,BLCA,HNSC	1	UCEC
ENSG00000112425.12	protein_coding	3	LIHC,LUAD,KIRP	2	PRAD,HNSC
ENSG00000110844.12	protein_coding	4	LIHC,LUAD,COAD,BRCA	1	STAD
ENSG00000116954.7	protein_coding	2	LUAD,KIRP	1	HNSC
ENSG00000159840.14	protein_coding	4	STAD,LUAD,KIRP,UCEC	2	BLCA,BRCA
ENSG00000198382.7	protein_coding	0	NA	2	HNSC,BRCA
ENSG00000197779.12	protein_coding	3	STAD,PRAD,BRCA	2	HNSC,UCEC
ENSG00000234181.1	antisense	0	NA	1	STAD
ENSG00000123600.17	protein_coding	3	STAD,BRCA,UCEC	2	LUAD,KIRC
ENSG00000267454.4	lincRNA	3	KIRP,BRCA,THCA	1	STAD
ENSG00000116273.5	protein_coding	3	LIHC,LUAD,HNSC	0	NA
ENSG00000242086.7	lincRNA	3	LIHC,LUAD,HNSC	1	BRCA
ENSG00000152611.10	protein_coding	5	PRAD,HNSC,KIRC,BRCA,UCEC	1	LUAD
ENSG00000275441.1	antisense	2	LIHC,LUAD	2	PRAD,COAD
ENSG00000137574.9	protein_coding	5	STAD,PRAD,COAD,KIRC,BRCA	2	LUAD,THCA
ENSG00000159708.16	protein_coding	2	STAD,UCEC	2	LIHC,LUSC
ENSG00000197565.14	protein_coding	3	LIHC,LUSC,KIRC	2	STAD,LUAD
ENSG00000279791.1	TEC	4	LUSC,PRAD,BLCA,BRCA	2	STAD,KIRP
ENSG00000144843.10	protein_coding	1	KIRP	2	LIHC,HNSC
ENSG00000125868.14	protein_coding	2	STAD,KIRP	3	LIHC,LUSC,PRAD
ENSG00000261136.1	antisense	2	LUSC,THCA	1	BRCA
ENSG00000219410.5	antisense	2	LIHC,LUAD	0	NA
ENSG00000251602.5	antisense	1	BLCA	5	STAD,LUAD,COAD,BRCA,THCA
ENSG00000148291.8	protein_coding	8	LIHC,LUSC,PRAD,BLCA,COAD,KIRP,BRCA,UCEC	2	LUAD,THCA
ENSG00000260742.1	antisense	1	BLCA	1	UCEC
ENSG00000173588.13	protein_coding	3	LIHC,BRCA,UCEC	0	NA
ENSG00000237685.1	antisense	2	PRAD,UCEC	3	STAD,LUAD,BRCA
ENSG00000055950.15	protein_coding	1	BRCA	2	LUAD,UCEC
ENSG00000206113.6	lincRNA	1	UCEC	3	STAD,LUSC,KIRC
ENSG00000132664.10	protein_coding	3	STAD,LUAD,KIRP	2	COAD,HNSC
ENSG00000178921.12	protein_coding	2	LIHC,BRCA	3	STAD,BLCA,COAD
ENSG00000138459.7	protein_coding	1	KIRC	1	COAD
ENSG00000243069.6	processed_transcript	3	PRAD,KIRC,UCEC	2	LUSC,THCA
ENSG00000163517.13	protein_coding	0	NA	4	LIHC,LUAD,LUSC,BRCA
ENSG00000218510.5	lincRNA	0	NA	1	COAD
ENSG00000250538.4	antisense	1	BRCA	0	NA
ENSG00000182632.13	translated_unprocessed_pseudogene	3	LUAD,LUSC,HNSC	2	STAD,KIRP
ENSG00000273838.1	lincRNA	1	STAD	1	UCEC
ENSG00000274925.1	lincRNA	1	LUSC	2	BRCA,UCEC
ENSG00000182397.13	transcribed_unprocessed_pseudogene	1	LUSC	1	KIRC
ENSG00000099364.15	protein_coding	2	BLCA,KIRC	1	BRCA
ENSG00000235590.6	antisense	0	NA	1	STAD
ENSG00000235831.5	antisense	3	LUAD,PRAD,KIRC	0	NA
ENSG00000109684.13	protein_coding	1	BRCA	2	STAD,HNSC
ENSG00000093183.12	protein_coding	1	HNSC	2	STAD,KIRC
ENSG00000141294.8	protein_coding	3	PRAD,BLCA,UCEC	3	LIHC,STAD,LUAD
ENSG00000122550.16	protein_coding	2	STAD,BLCA	2	LUSC,COAD
ENSG00000281333.1	antisense	1	STAD	1	LUSC
ENSG00000139651.10	protein_coding	1	UCEC	2	BLCA,BRCA
ENSG00000278934.1	TEC	2	KIRP,THCA	1	PRAD
ENSG00000101407.11	protein_coding	1	PRAD	0	NA
ENSG00000227117.5	antisense	0	NA	1	STAD
ENSG00000107282.6	protein_coding	3	BLCA,HNSC,KIRP	3	LUAD,PRAD,KIRC
ENSG00000162627.15	protein_coding	3	STAD,KIRC,THCA	3	LUAD,BLCA,BRCA
ENSG00000277224.1	protein_coding	4	LUSC,PRAD,HNSC,KIRC	3	STAD,KIRP,BRCA
ENSG00000232648.3	antisense	2	LUSC,HNSC	1	LUAD
ENSG00000077312.7	protein_coding	4	LIHC,LUSC,BLCA,BRCA	0	NA
ENSG00000101473.15	protein_coding	3	STAD,PRAD,KIRP	0	NA
ENSG00000163412.11	protein_coding	1	KIRC	3	PRAD,COAD,THCA
ENSG00000007350.15	protein_coding	2	LIHC,HNSC	2	STAD,LUSC
ENSG00000117650.11	protein_coding	1	KIRC	0	NA
ENSG00000100784.8	protein_coding	2	KIRC,UCEC	2	COAD,HNSC
ENSG00000249740.1	lincRNA	1	THCA	2	LUSC,PRAD
ENSG00000109079.8	protein_coding	2	BLCA,BRCA	1	KIRC
ENSG00000167555.12	protein_coding	1	HNSC	1	STAD
ENSG00000197882.3	unprocessed_pseudogene	1	STAD	0	NA
ENSG00000167604.12	protein_coding	1	LUAD	3	STAD,PRAD,BLCA
ENSG00000113845.8	protein_coding	2	COAD,KIRC	0	NA
ENSG00000089250.17	protein_coding	2	KIRP,THCA	0	NA
ENSG00000163349.20	protein_coding	2	BRCA,UCEC	2	LUSC,HNSC
ENSG00000132305.19	protein_coding	0	NA	1	LIHC
ENSG00000227617.7	processed_transcript	0	NA	2	LUAD,UCEC
ENSG00000110756.16	protein_coding	2	LIHC,STAD	2	HNSC,THCA
ENSG00000255328.1	lincRNA	1	THCA	1	LUSC
ENSG00000095319.13	protein_coding	7	LIHC,LUSC,PRAD,BLCA,HNSC,BRCA,UCEC	1	COAD
ENSG00000147548.15	protein_coding	0	NA	1	LUAD
ENSG00000160439.14	protein_coding	3	PRAD,HNSC,BRCA	1	KIRP
ENSG00000229021.2	antisense	4	BLCA,COAD,HNSC,UCEC	2	LUSC,BRCA
ENSG00000120533.11	protein_coding	2	COAD,BRCA	1	LIHC
ENSG00000260167.1	antisense	1	LUAD	1	UCEC
ENSG00000184076.12	protein_coding	2	COAD,THCA	2	STAD,LUAD
ENSG00000170734.10	protein_coding	2	PRAD,HNSC	3	LIHC,LUSC,KIRC
ENSG00000125388.18	protein_coding	1	THCA	3	PRAD,KIRC,KIRP
ENSG00000176912.3	processed_transcript	1	HNSC	4	LUAD,COAD,THCA,UCEC
ENSG00000255135.3	lincRNA	0	NA	2	STAD,LUAD
ENSG00000228956.7	processed_transcript	1	COAD	1	BRCA
ENSG00000267114.1	lincRNA	1	THCA	0	NA
ENSG00000164933.10	protein_coding	4	STAD,COAD,KIRP,UCEC	2	LUAD,LUSC
ENSG00000077514.7	protein_coding	0	NA	2	COAD,HNSC
ENSG00000151491.11	protein_coding	1	STAD	3	LIHC,LUSC,THCA
ENSG00000112029.8	protein_coding	3	LIHC,LUAD,KIRC	3	STAD,COAD,THCA
ENSG00000260729.1	protein_coding	3	LIHC,BRCA,THCA	0	NA
ENSG00000163840.8	protein_coding	4	STAD,LUSC,PRAD,KIRC	1	THCA
ENSG00000213614.8	protein_coding	1	KIRP	4	LIHC,KIRC,BRCA,UCEC
ENSG00000159882.11	protein_coding	5	LIHC,LUAD,LUSC,BRCA,THCA	0	NA
ENSG00000264278.1	lincRNA	0	NA	4	LUSC,PRAD,COAD,KIRP
ENSG00000072571.18	protein_coding	4	LUSC,HNSC,KIRC,BRCA	2	COAD,UCEC
ENSG00000074621.12	protein_coding	1	COAD	4	LIHC,LUAD,KIRC,BRCA
ENSG00000184661.12	protein_coding	0	NA	2	STAD,KIRP
ENSG00000260228.4	antisense	1	UCEC	2	LIHC,BLCA
ENSG00000188659.8	protein_coding	2	HNSC,UCEC	1	LUAD
ENSG00000196968.9	protein_coding	2	STAD,HNSC	3	LIHC,LUSC,KIRP
ENSG00000237863.2	antisense	2	KIRP,BRCA	0	NA
ENSG00000263307.1	antisense	2	LIHC,LUAD	1	BRCA
ENSG00000278916.1	TEC	4	LUSC,HNSC,KIRC,BRCA	1	COAD
ENSG00000119760.14	protein_coding	1	LUAD	1	STAD
ENSG00000224875.2	antisense	2	LUSC,KIRP	2	LIHC,HNSC
ENSG00000177034.13	protein_coding	4	LUAD,PRAD,COAD,THCA	1	BRCA
ENSG00000215375.5	protein_coding	0	NA	3	STAD,PRAD,KIRP
ENSG00000146278.10	protein_coding	2	LIHC,LUAD	2	COAD,HNSC
ENSG00000170855.3	protein_coding	2	PRAD,COAD	3	STAD,BLCA,THCA
ENSG00000196267.11	protein_coding	3	PRAD,BRCA,THCA	1	LIHC
ENSG00000169302.13	protein_coding	2	COAD,HNSC	4	LIHC,KIRP,BRCA,THCA
ENSG00000272654.1	lincRNA	5	LIHC,LUAD,HNSC,BRCA,THCA	3	LUSC,COAD,KIRC
ENSG00000277075.1	protein_coding	4	LUSC,HNSC,KIRC,UCEC	3	LUAD,BRCA,THCA
ENSG00000221838.8	protein_coding	2	STAD,BRCA	3	LIHC,LUAD,PRAD
ENSG00000170889.12	protein_coding	2	HNSC,UCEC	1	KIRP
ENSG00000204311.10	protein_coding	0	NA	3	STAD,KIRC,KIRP
ENSG00000105516.9	protein_coding	2	LUSC,KIRC	2	LIHC,UCEC
ENSG00000110400.9	protein_coding	2	LUSC,PRAD	1	UCEC
ENSG00000168818.8	protein_coding	1	THCA	2	KIRC,UCEC
ENSG00000225302.2	antisense	2	BLCA,BRCA	3	LUAD,KIRC,KIRP
ENSG00000120690.12	protein_coding	3	LIHC,STAD,PRAD	1	BRCA
ENSG00000273345.4	processed_transcript	2	LUAD,HNSC	2	LUSC,PRAD
ENSG00000168538.14	protein_coding	2	LUSC,BRCA	1	UCEC
ENSG00000237457.5	lincRNA	0	NA	1	COAD
ENSG00000229635.1	processed_pseudogene	1	LIHC	1	UCEC
ENSG00000102103.14	protein_coding	3	LIHC,STAD,BRCA	2	HNSC,UCEC
ENSG00000197180.2	lincRNA	3	STAD,PRAD,KIRP	4	LIHC,LUAD,HNSC,KIRC
ENSG00000182791.4	protein_coding	2	LUSC,BLCA	4	STAD,PRAD,KIRP,THCA
ENSG00000130701.3	protein_coding	6	LUSC,BLCA,HNSC,KIRC,KIRP,BRCA	2	LIHC,LUAD
ENSG00000242474.1	lincRNA	0	NA	1	COAD
ENSG00000269867.1	sense_intronic	4	LIHC,PRAD,BRCA,THCA	0	NA
ENSG00000139263.10	protein_coding	0	NA	1	BLCA
ENSG00000148303.15	protein_coding	5	LUSC,BLCA,HNSC,BRCA,UCEC	0	NA
ENSG00000255198.4	lincRNA	4	LIHC,LUAD,HNSC,BRCA	1	STAD
ENSG00000267414.1	lincRNA	1	LIHC	2	PRAD,UCEC
ENSG00000273492.4	lincRNA	2	STAD,BLCA	2	LUSC,THCA
ENSG00000131373.13	protein_coding	1	UCEC	2	BLCA,BRCA
ENSG00000273107.1	lincRNA	3	LIHC,STAD,LUSC	3	COAD,BRCA,THCA
ENSG00000197279.3	protein_coding	3	LUAD,KIRP,UCEC	1	LUSC
ENSG00000234396.3	lincRNA	0	NA	2	STAD,UCEC
ENSG00000100024.13	protein_coding	1	COAD	5	STAD,PRAD,BLCA,KIRC,KIRP
ENSG00000173928.2	protein_coding	1	LIHC	2	LUSC,KIRP
ENSG00000277586.1	protein_coding	4	LUAD,COAD,HNSC,THCA	1	LIHC
ENSG00000177697.16	protein_coding	3	STAD,BLCA,COAD	1	LIHC
ENSG00000179021.8	protein_coding	0	NA	1	COAD
ENSG00000264956.1	lincRNA	1	BLCA	1	STAD
ENSG00000270240.2	antisense	3	LUSC,BLCA,BRCA	1	THCA
ENSG00000006016.9	protein_coding	3	BLCA,HNSC,THCA	5	LIHC,STAD,LUSC,PRAD,BRCA
ENSG00000198049.6	protein_coding	0	NA	3	STAD,THCA,UCEC
ENSG00000112578.8	protein_coding	3	PRAD,BRCA,UCEC	3	LUSC,KIRC,THCA
ENSG00000137216.17	protein_coding	2	BRCA,UCEC	3	LIHC,LUSC,KIRC
ENSG00000118680.11	protein_coding	2	BLCA,COAD	1	LIHC
ENSG00000104812.13	protein_coding	2	LUAD,BRCA	2	KIRC,KIRP
ENSG00000223959.7	unitary_pseudogene	2	LIHC,PRAD	0	NA
ENSG00000248801.5	antisense	4	KIRC,KIRP,BRCA,UCEC	0	NA
ENSG00000002016.15	protein_coding	0	NA	2	LUAD,BRCA
ENSG00000280278.1	TEC	0	NA	2	STAD,COAD
ENSG00000145012.11	protein_coding	4	STAD,HNSC,KIRC,KIRP	0	NA
ENSG00000223678.1	antisense	0	NA	1	BLCA
ENSG00000146950.11	protein_coding	2	LUSC,COAD	1	KIRC
ENSG00000237331.1	antisense	1	STAD	0	NA
ENSG00000167962.11	protein_coding	3	LIHC,STAD,LUAD	2	BRCA,THCA
ENSG00000050130.16	protein_coding	0	NA	3	LIHC,PRAD,BRCA
ENSG00000246090.5	antisense	1	LIHC	2	STAD,BLCA
ENSG00000274220.1	lincRNA	4	LUSC,PRAD,BLCA,HNSC	1	LUAD
ENSG00000151702.15	protein_coding	3	LUSC,BRCA,THCA	4	LIHC,BLCA,COAD,HNSC
ENSG00000183090.5	protein_coding	0	NA	2	STAD,KIRC
ENSG00000224046.1	antisense	1	KIRC	2	COAD,UCEC
ENSG00000170892.9	protein_coding	3	LIHC,KIRC,BRCA	0	NA
ENSG00000100711.12	protein_coding	1	HNSC	2	LIHC,BRCA
ENSG00000198242.12	protein_coding	2	HNSC,UCEC	3	LIHC,LUAD,KIRP
ENSG00000134107.4	protein_coding	6	LIHC,LUAD,COAD,HNSC,THCA,UCEC	1	LUSC
ENSG00000121289.16	protein_coding	5	STAD,LUAD,BRCA,THCA,UCEC	0	NA
ENSG00000162664.15	protein_coding	1	LIHC	0	NA
ENSG00000248092.6	antisense	0	NA	4	LUSC,COAD,KIRC,UCEC
ENSG00000242265.4	protein_coding	5	LIHC,PRAD,BLCA,HNSC,KIRC	3	STAD,LUSC,BRCA
ENSG00000110172.10	protein_coding	3	LIHC,KIRP,UCEC	3	COAD,HNSC,THCA
ENSG00000104231.9	protein_coding	2	STAD,UCEC	2	LUAD,LUSC
ENSG00000197308.7	lincRNA	2	HNSC,KIRC	0	NA
ENSG00000169689.13	protein_coding	0	NA	2	KIRP,THCA
ENSG00000269940.1	sense_intronic	0	NA	2	KIRC,BRCA
ENSG00000110108.8	protein_coding	1	STAD	3	LIHC,LUAD,COAD
ENSG00000261485.1	antisense	1	HNSC	2	BRCA,UCEC
ENSG00000123094.14	protein_coding	3	LUAD,KIRC,KIRP	1	BRCA
ENSG00000260806.1	antisense	2	HNSC,THCA	3	LUAD,COAD,BRCA
ENSG00000162062.13	protein_coding	4	LUAD,LUSC,BLCA,KIRC	4	STAD,COAD,BRCA,UCEC
ENSG00000231877.1	lincRNA	0	NA	2	STAD,KIRC
ENSG00000118276.10	protein_coding	1	BLCA	5	PRAD,HNSC,KIRC,KIRP,BRCA
ENSG00000168505.6	protein_coding	1	COAD	0	NA
ENSG00000233554.4	antisense	2	LIHC,KIRP	0	NA
ENSG00000140395.7	protein_coding	0	NA	3	LIHC,BLCA,BRCA
ENSG00000272953.1	lincRNA	3	STAD,BLCA,KIRC	2	COAD,BRCA
ENSG00000124275.13	protein_coding	3	LIHC,LUAD,BRCA	2	LUSC,BLCA
ENSG00000204569.8	protein_coding	2	KIRP,BRCA	1	KIRC
ENSG00000233220.3	lincRNA	0	NA	1	LUAD
ENSG00000129559.11	protein_coding	0	NA	1	BRCA
ENSG00000280303.2	lincRNA	3	COAD,KIRP,BRCA	1	PRAD
ENSG00000117479.11	protein_coding	4	LIHC,LUAD,COAD,KIRP	4	LUSC,PRAD,HNSC,KIRC
ENSG00000153044.8	protein_coding	3	LUSC,KIRC,BRCA	2	COAD,UCEC
ENSG00000189136.7	transcribed_unprocessed_pseudogene	2	COAD,HNSC	2	LUSC,KIRC
ENSG00000271576.1	lincRNA	2	LIHC,LUAD	1	STAD
ENSG00000141971.11	protein_coding	1	STAD	1	LUSC
ENSG00000044574.7	protein_coding	5	LIHC,LUAD,BLCA,HNSC,BRCA	0	NA
ENSG00000246250.2	antisense	0	NA	1	KIRC
ENSG00000250548.5	lincRNA	2	STAD,HNSC	1	BLCA
ENSG00000170043.10	protein_coding	2	BRCA,UCEC	3	STAD,COAD,HNSC
ENSG00000146476.9	protein_coding	3	LIHC,LUAD,KIRP	2	HNSC,THCA
ENSG00000122390.16	protein_coding	4	LIHC,LUSC,BLCA,KIRP	3	PRAD,BRCA,UCEC
ENSG00000164008.12	protein_coding	2	COAD,BRCA	0	NA
ENSG00000277581.1	sense_intronic	0	NA	2	STAD,COAD
ENSG00000108830.9	protein_coding	0	NA	2	STAD,THCA
ENSG00000197566.8	protein_coding	2	BRCA,THCA	2	STAD,LUAD
ENSG00000109670.12	protein_coding	4	LIHC,LUSC,PRAD,BRCA	3	STAD,KIRC,THCA
ENSG00000067221.12	protein_coding	3	STAD,LUSC,COAD	4	LIHC,LUAD,PRAD,UCEC
ENSG00000268573.1	lincRNA	4	LUSC,BLCA,HNSC,UCEC	4	LIHC,STAD,LUAD,KIRP
ENSG00000224043.6	antisense	2	LUAD,UCEC	3	STAD,LUSC,PRAD
ENSG00000188243.11	protein_coding	0	NA	1	BRCA
ENSG00000139546.9	protein_coding	2	COAD,KIRC	2	STAD,BRCA
ENSG00000128791.10	protein_coding	1	BLCA	1	PRAD
ENSG00000247596.7	protein_coding	1	BRCA	2	LIHC,KIRP
ENSG00000255234.4	antisense	0	NA	1	STAD
ENSG00000139637.12	protein_coding	3	KIRC,KIRP,UCEC	0	NA
ENSG00000142875.18	protein_coding	3	COAD,KIRP,BRCA	0	NA
ENSG00000280710.1	lincRNA	1	BLCA	2	STAD,BRCA
ENSG00000106459.13	protein_coding	2	KIRC,UCEC	1	HNSC
ENSG00000230510.5	protein_coding	2	BRCA,THCA	1	PRAD
ENSG00000262251.1	sense_intronic	2	LIHC,KIRC	2	STAD,COAD
ENSG00000280186.1	TEC	1	KIRC	1	BRCA
ENSG00000172175.11	protein_coding	3	BLCA,COAD,BRCA	1	PRAD
ENSG00000162616.8	protein_coding	2	BRCA,UCEC	4	LUSC,PRAD,HNSC,THCA
ENSG00000223552.1	antisense	1	STAD	2	LIHC,HNSC
ENSG00000104756.14	protein_coding	2	HNSC,UCEC	2	KIRP,BRCA
ENSG00000068903.18	protein_coding	3	LIHC,LUAD,BRCA	0	NA
ENSG00000160284.13	protein_coding	0	NA	1	STAD
ENSG00000110717.9	protein_coding	1	LIHC	4	HNSC,KIRC,KIRP,UCEC
ENSG00000151806.12	protein_coding	2	PRAD,UCEC	1	KIRC
ENSG00000242808.6	sense_overlapping	3	BLCA,KIRC,THCA	2	STAD,LUAD
ENSG00000259251.2	antisense	0	NA	2	LIHC,LUAD
ENSG00000213588.5	protein_coding	0	NA	1	BLCA
ENSG00000167792.10	protein_coding	0	NA	4	LUAD,BLCA,HNSC,KIRP
ENSG00000148814.16	protein_coding	2	STAD,BRCA	3	LUAD,KIRC,KIRP
ENSG00000164611.11	protein_coding	5	LUAD,LUSC,KIRC,BRCA,THCA	2	STAD,UCEC
ENSG00000117877.9	protein_coding	5	LIHC,STAD,PRAD,BRCA,UCEC	0	NA
ENSG00000258881.5	protein_coding	0	NA	1	BRCA
ENSG00000198551.8	protein_coding	3	HNSC,BRCA,THCA	1	LUSC
ENSG00000109775.9	protein_coding	3	LUSC,BRCA,THCA	2	LIHC,KIRC
ENSG00000156787.15	protein_coding	1	PRAD	1	LUSC
ENSG00000278416.1	unprocessed_pseudogene	1	COAD	1	LUSC
ENSG00000136522.12	protein_coding	4	LIHC,LUSC,KIRC,KIRP	1	STAD
ENSG00000182944.16	protein_coding	2	LIHC,KIRP	0	NA
ENSG00000234006.1	antisense	1	BRCA	2	LIHC,COAD
ENSG00000115415.17	protein_coding	4	LUSC,PRAD,KIRC,BRCA	2	LIHC,HNSC
ENSG00000145907.13	protein_coding	3	LUAD,KIRC,BRCA	0	NA
ENSG00000157450.14	protein_coding	0	NA	2	LIHC,BRCA
ENSG00000117395.9	protein_coding	3	KIRC,BRCA,THCA	2	LUSC,BLCA
ENSG00000226308.1	lincRNA	4	PRAD,COAD,KIRP,BRCA	0	NA
ENSG00000139625.11	protein_coding	3	LUAD,HNSC,THCA	3	PRAD,BLCA,KIRC
ENSG00000251867.3	antisense	1	THCA	2	LUAD,PRAD
ENSG00000166349.8	protein_coding	5	STAD,LUSC,PRAD,BLCA,THCA	0	NA
ENSG00000204711.7	protein_coding	3	PRAD,BLCA,KIRP	3	STAD,LUAD,THCA
ENSG00000112977.14	protein_coding	1	PRAD	2	LUSC,COAD
ENSG00000251503.6	protein_coding	2	BLCA,BRCA	2	PRAD,COAD
ENSG00000257551.1	antisense	0	NA	1	LUSC
ENSG00000280331.1	TEC	1	THCA	0	NA
ENSG00000001631.13	protein_coding	1	STAD	2	LUAD,COAD
ENSG00000263884.1	lincRNA	0	NA	1	KIRP
ENSG00000186919.11	protein_coding	1	THCA	2	STAD,BRCA
ENSG00000172216.5	protein_coding	4	LIHC,STAD,LUAD,UCEC	3	PRAD,KIRC,BRCA
ENSG00000271524.1	processed_pseudogene	2	HNSC,BRCA	1	COAD
ENSG00000006712.13	protein_coding	3	LUAD,COAD,BRCA	0	NA
ENSG00000240311.1	processed_pseudogene	1	COAD	0	NA
ENSG00000146731.9	protein_coding	2	STAD,KIRC	1	THCA
ENSG00000115128.6	protein_coding	2	STAD,KIRC	0	NA
ENSG00000109475.15	protein_coding	2	HNSC,UCEC	2	PRAD,KIRP
ENSG00000275457.1	antisense	2	LIHC,KIRC	1	PRAD
ENSG00000103145.9	protein_coding	4	STAD,LUSC,BLCA,KIRC	2	LIHC,BRCA
ENSG00000165185.13	protein_coding	4	LIHC,BLCA,BRCA,UCEC	3	STAD,COAD,THCA
ENSG00000265519.1	lincRNA	2	LUAD,HNSC	2	LIHC,STAD
ENSG00000138092.9	protein_coding	1	LUSC	2	COAD,UCEC
ENSG00000259553.3	lincRNA	1	KIRC	0	NA
ENSG00000181433.8	protein_coding	1	HNSC	1	STAD
ENSG00000247137.7	processed_transcript	1	LIHC	3	STAD,PRAD,THCA
ENSG00000132254.11	protein_coding	4	LIHC,LUSC,BLCA,UCEC	1	STAD
ENSG00000215808.2	lincRNA	4	LIHC,PRAD,BLCA,COAD	2	STAD,BRCA
ENSG00000230216.1	processed_pseudogene	2	COAD,KIRC	3	HNSC,BRCA,THCA
ENSG00000196604.10	protein_coding	4	LUSC,PRAD,BLCA,KIRP	1	STAD
ENSG00000203778.6	protein_coding	4	COAD,HNSC,KIRP,THCA	1	KIRC
ENSG00000253130.1	lincRNA	1	UCEC	0	NA
ENSG00000221909.2	protein_coding	2	PRAD,BLCA	1	LUAD
ENSG00000173838.10	protein_coding	4	PRAD,BLCA,HNSC,UCEC	2	STAD,LUAD
ENSG00000120899.16	protein_coding	1	HNSC	1	BLCA
ENSG00000271122.1	antisense	3	BLCA,HNSC,BRCA	3	LIHC,STAD,COAD
ENSG00000167393.15	protein_coding	0	NA	4	PRAD,COAD,HNSC,UCEC
ENSG00000268439.4	protein_coding	1	UCEC	0	NA
ENSG00000259083.1	antisense	0	NA	3	BLCA,BRCA,UCEC
ENSG00000148290.8	protein_coding	2	BLCA,HNSC	0	NA
ENSG00000091640.6	protein_coding	2	COAD,BRCA	3	STAD,PRAD,HNSC
ENSG00000005022.5	protein_coding	2	STAD,LUAD	5	BLCA,COAD,HNSC,KIRC,UCEC
ENSG00000272256.1	antisense	2	LUAD,UCEC	2	STAD,PRAD
ENSG00000154122.11	protein_coding	1	STAD	2	LIHC,BRCA
ENSG00000260807.5	lincRNA	3	LUAD,HNSC,KIRP	2	KIRC,UCEC
ENSG00000272666.1	lincRNA	0	NA	2	HNSC,BRCA
ENSG00000125995.14	protein_coding	1	KIRC	0	NA
ENSG00000130175.8	protein_coding	2	LIHC,UCEC	1	LUSC
ENSG00000254854.1	antisense	3	STAD,LUSC,HNSC	0	NA
ENSG00000173598.12	protein_coding	3	STAD,COAD,BRCA	2	LIHC,LUAD
ENSG00000123472.11	protein_coding	1	BRCA	3	STAD,THCA,UCEC
ENSG00000204052.4	protein_coding	3	HNSC,KIRC,UCEC	5	STAD,LUAD,LUSC,PRAD,COAD
ENSG00000156504.15	protein_coding	4	LIHC,STAD,PRAD,KIRC	3	BLCA,COAD,HNSC
ENSG00000271737.1	lincRNA	3	HNSC,KIRC,BRCA	4	LIHC,LUAD,PRAD,UCEC
ENSG00000255038.1	antisense	0	NA	1	LUAD
ENSG00000172661.16	protein_coding	2	STAD,BRCA	4	LIHC,COAD,HNSC,UCEC
ENSG00000137522.16	protein_coding	0	NA	3	LIHC,BLCA,HNSC
ENSG00000271869.1	lincRNA	3	LIHC,HNSC,THCA	4	STAD,PRAD,COAD,KIRC
ENSG00000141456.13	protein_coding	2	BRCA,UCEC	4	STAD,LUAD,COAD,HNSC
ENSG00000149823.6	protein_coding	0	NA	4	LUAD,PRAD,BRCA,THCA
ENSG00000110987.7	protein_coding	4	COAD,KIRC,KIRP,BRCA	0	NA
ENSG00000253653.1	antisense	0	NA	3	LIHC,THCA,UCEC
ENSG00000163319.9	protein_coding	1	LUSC	0	NA
ENSG00000188223.9	protein_coding	2	BLCA,UCEC	0	NA
ENSG00000175224.15	protein_coding	3	LUSC,BLCA,UCEC	3	LUAD,HNSC,BRCA
ENSG00000224138.1	antisense	1	LIHC	2	LUAD,LUSC
ENSG00000105879.10	protein_coding	3	STAD,KIRC,UCEC	4	LIHC,LUAD,COAD,HNSC
ENSG00000115525.15	protein_coding	1	COAD	5	LIHC,STAD,BLCA,HNSC,THCA
ENSG00000279114.1	TEC	2	PRAD,BLCA	1	LUAD
ENSG00000151773.11	protein_coding	3	STAD,PRAD,BLCA	4	LUAD,COAD,KIRP,BRCA
ENSG00000111247.13	protein_coding	3	LUSC,KIRC,BRCA	2	COAD,UCEC
ENSG00000267416.1	lincRNA	1	THCA	5	LIHC,STAD,COAD,KIRC,BRCA
ENSG00000151135.8	protein_coding	4	LIHC,LUAD,KIRP,UCEC	3	STAD,LUSC,BLCA
ENSG00000163608.13	protein_coding	2	HNSC,KIRC	1	STAD
ENSG00000060069.15	protein_coding	2	BLCA,UCEC	1	PRAD
ENSG00000131462.6	protein_coding	4	LIHC,PRAD,BLCA,BRCA	1	HNSC
ENSG00000184056.13	protein_coding	2	LUSC,COAD	1	BRCA
ENSG00000141013.13	protein_coding	5	PRAD,BLCA,HNSC,KIRP,UCEC	1	LIHC
ENSG00000237436.1	antisense	2	KIRC,THCA	2	LUAD,COAD
ENSG00000259738.1	processed_pseudogene	1	HNSC	0	NA
ENSG00000151445.14	protein_coding	1	PRAD	1	BRCA
ENSG00000265888.1	antisense	0	NA	3	PRAD,KIRC,BRCA
ENSG00000262075.3	lincRNA	1	HNSC	1	PRAD
ENSG00000116218.11	protein_coding	2	KIRC,KIRP	2	STAD,BLCA
ENSG00000101997.11	protein_coding	1	STAD	4	BLCA,COAD,HNSC,UCEC
ENSG00000170917.12	protein_coding	2	LIHC,HNSC	3	STAD,COAD,BRCA
ENSG00000254093.7	protein_coding	2	HNSC,KIRP	1	KIRC
ENSG00000169126.14	protein_coding	1	UCEC	1	PRAD
ENSG00000213793.4	lincRNA	2	PRAD,BRCA	1	LIHC
ENSG00000272572.1	antisense	4	LUSC,BLCA,BRCA,THCA	3	LIHC,LUAD,UCEC
ENSG00000261737.1	antisense	2	STAD,COAD	4	LIHC,PRAD,KIRC,KIRP
ENSG00000100731.14	protein_coding	1	THCA	0	NA
ENSG00000254286.4	antisense	2	PRAD,KIRC	4	LIHC,LUAD,LUSC,THCA
ENSG00000143344.14	protein_coding	1	BRCA	3	LIHC,BLCA,KIRC
ENSG00000231106.2	lincRNA	2	PRAD,HNSC	3	LIHC,KIRC,BRCA
ENSG00000023734.9	protein_coding	4	STAD,LUAD,KIRP,UCEC	1	PRAD
ENSG00000172780.15	protein_coding	3	LIHC,KIRC,BRCA	3	PRAD,COAD,THCA
ENSG00000048649.12	protein_coding	1	BLCA	2	LUAD,HNSC
ENSG00000067606.14	protein_coding	3	PRAD,BLCA,HNSC	2	LUAD,KIRP
ENSG00000178404.8	protein_coding	0	NA	1	BRCA
ENSG00000273703.1	protein_coding	3	LUSC,PRAD,HNSC	2	LUAD,BLCA
ENSG00000158109.13	protein_coding	2	LIHC,STAD	0	NA
ENSG00000183726.9	protein_coding	1	BLCA	0	NA
ENSG00000166478.8	protein_coding	3	BLCA,BRCA,UCEC	1	THCA
ENSG00000107758.14	protein_coding	2	BLCA,BRCA	2	KIRC,UCEC
ENSG00000248049.5	antisense	2	BLCA,HNSC	3	LUAD,KIRC,KIRP
ENSG00000167515.9	protein_coding	3	LUSC,PRAD,HNSC	2	LUAD,KIRC
ENSG00000164142.14	protein_coding	2	LUSC,BRCA	4	STAD,LUAD,KIRC,THCA
ENSG00000127528.5	protein_coding	1	COAD	1	PRAD
ENSG00000244515.1	processed_pseudogene	4	LUAD,PRAD,HNSC,KIRC	0	NA
ENSG00000176658.15	protein_coding	3	STAD,BLCA,BRCA	4	LIHC,LUAD,COAD,KIRC
ENSG00000064651.12	protein_coding	2	STAD,BLCA	2	LIHC,PRAD
ENSG00000197798.7	protein_coding	0	NA	2	PRAD,KIRC
ENSG00000136490.7	protein_coding	3	LUSC,KIRC,BRCA	3	LIHC,STAD,THCA
ENSG00000110031.11	protein_coding	2	LUSC,COAD	4	LIHC,BLCA,HNSC,THCA
ENSG00000248362.1	antisense	0	NA	1	BRCA
ENSG00000255435.5	antisense	0	NA	5	STAD,LUAD,LUSC,PRAD,THCA
ENSG00000140623.12	protein_coding	0	NA	2	PRAD,UCEC
ENSG00000128699.12	protein_coding	1	LIHC	1	LUSC
ENSG00000267127.5	protein_coding	2	LIHC,LUAD	2	LUSC,HNSC
ENSG00000137642.11	protein_coding	2	LUSC,COAD	3	LIHC,KIRP,THCA
ENSG00000111237.17	protein_coding	1	STAD	2	BLCA,UCEC
ENSG00000229245.2	antisense	2	LUSC,BLCA	0	NA
ENSG00000172775.15	protein_coding	5	STAD,LUSC,PRAD,BLCA,KIRP	0	NA
ENSG00000204310.9	protein_coding	3	LUAD,BRCA,THCA	2	LUSC,COAD
ENSG00000255121.2	lincRNA	0	NA	4	LUAD,COAD,THCA,UCEC
ENSG00000085491.14	protein_coding	2	STAD,KIRC	1	LIHC
ENSG00000103253.16	protein_coding	1	HNSC	3	LIHC,KIRC,BRCA
ENSG00000238045.8	antisense	4	STAD,PRAD,BLCA,KIRC	1	BRCA
ENSG00000184545.9	protein_coding	2	STAD,BLCA	2	PRAD,KIRC
ENSG00000168282.5	protein_coding	3	LUAD,HNSC,KIRC	2	PRAD,COAD
ENSG00000179673.4	protein_coding	1	BLCA	5	LIHC,STAD,LUAD,PRAD,COAD
ENSG00000178057.13	protein_coding	4	KIRC,KIRP,BRCA,UCEC	1	LUAD
ENSG00000271784.1	lincRNA	2	LIHC,KIRP	2	BLCA,UCEC
ENSG00000262728.4	antisense	0	NA	1	LIHC
ENSG00000238021.5	transcribed_unprocessed_pseudogene	0	NA	2	LIHC,THCA
ENSG00000047056.13	protein_coding	1	LIHC	4	BLCA,KIRC,KIRP,UCEC
ENSG00000198003.10	protein_coding	5	PRAD,HNSC,KIRP,THCA,UCEC	4	STAD,LUAD,LUSC,BRCA
ENSG00000183684.7	protein_coding	1	LUSC	2	COAD,BRCA
ENSG00000119715.13	protein_coding	2	LUSC,THCA	3	STAD,PRAD,HNSC
ENSG00000248973.1	lincRNA	1	BLCA	1	STAD
ENSG00000156876.9	protein_coding	2	KIRC,BRCA	4	STAD,COAD,HNSC,THCA
ENSG00000106554.10	protein_coding	1	STAD	2	COAD,BRCA
ENSG00000196866.2	protein_coding	2	LIHC,LUSC	2	STAD,THCA
ENSG00000269895.1	lincRNA	2	STAD,COAD	0	NA
ENSG00000128641.16	protein_coding	3	STAD,COAD,BRCA	3	LIHC,PRAD,KIRC
ENSG00000136021.16	protein_coding	4	COAD,KIRC,KIRP,BRCA	0	NA
ENSG00000171148.12	protein_coding	1	HNSC	2	LIHC,LUAD
ENSG00000123353.8	protein_coding	2	BLCA,COAD	1	LIHC
ENSG00000235527.5	antisense	1	PRAD	1	LUAD
ENSG00000084110.9	protein_coding	3	LIHC,LUAD,BLCA	1	STAD
ENSG00000165233.16	protein_coding	4	LIHC,STAD,LUSC,BLCA	0	NA
ENSG00000237058.1	antisense	0	NA	1	UCEC
ENSG00000148339.11	protein_coding	5	LIHC,LUAD,HNSC,KIRP,UCEC	2	PRAD,KIRC
ENSG00000077800.10	protein_coding	0	NA	1	PRAD
ENSG00000182648.10	lincRNA	2	HNSC,KIRC	0	NA
ENSG00000120685.18	protein_coding	4	LIHC,PRAD,BLCA,KIRP	3	HNSC,BRCA,THCA
ENSG00000062725.8	protein_coding	0	NA	3	STAD,KIRC,BRCA
ENSG00000224977.1	lincRNA	0	NA	1	STAD
ENSG00000227029.1	lincRNA	0	NA	1	BLCA
ENSG00000267278.4	antisense	2	LUAD,BLCA	2	LUSC,KIRP
ENSG00000231249.1	antisense	3	LIHC,LUAD,HNSC	5	STAD,LUSC,BLCA,COAD,UCEC
ENSG00000183770.5	protein_coding	1	LUSC	0	NA
ENSG00000163576.16	protein_coding	2	HNSC,UCEC	0	NA
ENSG00000068650.17	protein_coding	2	LUAD,BLCA	3	LUSC,HNSC,BRCA
ENSG00000204580.10	protein_coding	2	BRCA,UCEC	1	LIHC
ENSG00000080986.11	protein_coding	2	BLCA,BRCA	3	STAD,HNSC,UCEC
ENSG00000101413.10	protein_coding	2	LIHC,KIRC	2	COAD,BRCA
ENSG00000135473.13	protein_coding	2	LIHC,HNSC	1	STAD
ENSG00000167740.8	protein_coding	1	BRCA	6	LIHC,STAD,LUAD,PRAD,COAD,KIRC
ENSG00000242659.1	lincRNA	0	NA	1	COAD
ENSG00000237310.1	lincRNA	1	LIHC	5	LUAD,LUSC,PRAD,COAD,UCEC
ENSG00000266469.1	antisense	4	STAD,BLCA,COAD,BRCA	0	NA
ENSG00000232860.6	processed_transcript	0	NA	2	LUSC,BRCA
ENSG00000182903.14	protein_coding	0	NA	2	STAD,KIRP
ENSG00000280233.1	TEC	1	BLCA	0	NA
ENSG00000101470.8	protein_coding	2	STAD,COAD	3	LUSC,HNSC,BRCA
ENSG00000048162.18	protein_coding	5	LIHC,PRAD,COAD,HNSC,BRCA	1	THCA
ENSG00000120868.12	protein_coding	3	LIHC,KIRC,BRCA	2	LUSC,COAD
ENSG00000067369.12	protein_coding	1	COAD	0	NA
ENSG00000262089.1	lincRNA	2	BLCA,THCA	2	COAD,KIRC
ENSG00000237296.8	transcribed_unprocessed_pseudogene	0	NA	2	COAD,BRCA
ENSG00000158423.15	protein_coding	1	UCEC	3	LIHC,LUAD,THCA
ENSG00000051009.9	protein_coding	5	LIHC,STAD,LUAD,BLCA,COAD	0	NA
ENSG00000109536.10	protein_coding	3	LUAD,LUSC,BRCA	0	NA
ENSG00000113163.14	protein_coding	0	NA	1	LIHC
ENSG00000178381.10	protein_coding	3	LIHC,STAD,UCEC	2	COAD,BRCA
ENSG00000248746.4	protein_coding	2	LIHC,THCA	3	STAD,HNSC,BRCA
ENSG00000181555.18	protein_coding	2	PRAD,BRCA	1	STAD
ENSG00000176473.12	protein_coding	0	NA	3	LUAD,COAD,BRCA
ENSG00000234509.1	lincRNA	0	NA	2	COAD,KIRP
ENSG00000230563.2	lincRNA	1	BLCA	1	COAD
ENSG00000060982.13	protein_coding	5	LUAD,PRAD,BLCA,HNSC,THCA	1	LUSC
ENSG00000261408.4	protein_coding	3	LIHC,LUAD,HNSC	4	STAD,PRAD,KIRP,THCA
ENSG00000164074.13	protein_coding	2	LIHC,PRAD	3	COAD,KIRC,KIRP
ENSG00000136937.11	protein_coding	5	LIHC,STAD,LUSC,BLCA,UCEC	1	COAD
ENSG00000132432.12	protein_coding	1	STAD	2	LUSC,BLCA
ENSG00000061938.15	protein_coding	2	HNSC,KIRC	2	KIRP,THCA
ENSG00000197343.9	protein_coding	1	PRAD	5	LIHC,STAD,LUAD,BRCA,THCA
ENSG00000164078.11	protein_coding	5	STAD,PRAD,COAD,HNSC,KIRC	4	LIHC,KIRP,BRCA,THCA
ENSG00000241127.6	protein_coding	4	LIHC,STAD,BLCA,HNSC	1	COAD
ENSG00000133112.15	protein_coding	1	UCEC	2	KIRC,BRCA
ENSG00000060491.15	protein_coding	4	LIHC,STAD,LUSC,KIRC	2	HNSC,THCA
ENSG00000091262.13	protein_coding	2	LIHC,BRCA	2	LUSC,THCA
ENSG00000076924.10	protein_coding	1	LIHC	1	LUSC
ENSG00000232519.2	antisense	1	LIHC	1	LUSC
ENSG00000106144.18	protein_coding	4	STAD,PRAD,BLCA,KIRC	1	COAD
ENSG00000150773.9	protein_coding	2	BLCA,UCEC	2	LIHC,LUAD
ENSG00000228317.1	antisense	1	PRAD	0	NA
ENSG00000272138.1	lincRNA	1	LIHC	0	NA
ENSG00000135446.15	protein_coding	3	STAD,LUAD,HNSC	1	BLCA
ENSG00000188582.7	protein_coding	1	LUSC	1	STAD
ENSG00000100077.13	protein_coding	2	LUSC,COAD	1	LUAD
ENSG00000116750.12	protein_coding	2	LIHC,LUAD	1	LUSC
ENSG00000254473.1	antisense	0	NA	1	LUAD
ENSG00000148672.8	protein_coding	3	LIHC,STAD,BRCA	2	LUAD,PRAD
ENSG00000205930.7	lincRNA	3	STAD,BLCA,BRCA	1	LUSC
ENSG00000227232.5	unprocessed_pseudogene	3	LIHC,LUAD,HNSC	0	NA
ENSG00000230701.2	processed_pseudogene	4	LIHC,COAD,HNSC,KIRP	1	STAD
ENSG00000127526.12	protein_coding	3	STAD,HNSC,UCEC	2	LUSC,KIRP
ENSG00000232442.1	antisense	1	LIHC	2	STAD,COAD
ENSG00000104722.12	protein_coding	2	LUAD,COAD	4	STAD,KIRC,BRCA,THCA
ENSG00000116586.10	protein_coding	5	LUAD,BLCA,COAD,BRCA,THCA	0	NA
ENSG00000204351.10	protein_coding	2	BRCA,UCEC	2	STAD,LUSC
ENSG00000178694.8	protein_coding	1	KIRC	1	COAD
ENSG00000226958.1	processed_pseudogene	0	NA	3	LUAD,PRAD,COAD
ENSG00000005513.9	protein_coding	3	LUAD,LUSC,KIRP	3	LIHC,STAD,UCEC
ENSG00000230074.1	antisense	1	LUAD	2	LUSC,COAD
ENSG00000153140.7	protein_coding	4	LUSC,COAD,HNSC,KIRC	0	NA
ENSG00000136014.10	protein_coding	3	PRAD,HNSC,KIRC	1	STAD
ENSG00000182934.10	protein_coding	2	LIHC,COAD	1	KIRC
ENSG00000234817.2	lincRNA	1	UCEC	3	STAD,HNSC,KIRP
ENSG00000168152.11	protein_coding	3	LIHC,LUSC,BRCA	3	STAD,LUAD,KIRP
ENSG00000146670.8	protein_coding	2	LUSC,KIRC	7	LIHC,LUAD,COAD,HNSC,KIRP,THCA,UCEC
ENSG00000264107.1	antisense	0	NA	2	LIHC,KIRP
ENSG00000109113.16	protein_coding	1	COAD	1	LIHC
ENSG00000108590.9	protein_coding	2	BRCA,UCEC	5	STAD,PRAD,BLCA,COAD,KIRC
ENSG00000232671.4	antisense	0	NA	4	STAD,COAD,BRCA,UCEC
ENSG00000099889.12	protein_coding	1	COAD	3	LIHC,LUAD,PRAD
ENSG00000261170.1	antisense	0	NA	1	KIRC
ENSG00000011405.12	protein_coding	2	BLCA,BRCA	1	HNSC
ENSG00000135441.6	protein_coding	3	LUSC,KIRP,BRCA	0	NA
ENSG00000273523.1	antisense	5	LIHC,STAD,BLCA,HNSC,THCA	1	COAD
ENSG00000125459.13	protein_coding	4	LIHC,LUAD,COAD,BRCA	3	STAD,LUSC,BLCA
ENSG00000274922.1	lincRNA	1	KIRC	3	COAD,BRCA,THCA
ENSG00000232640.1	antisense	3	LIHC,BLCA,HNSC	2	COAD,KIRC
ENSG00000174951.9	protein_coding	2	BLCA,KIRP	2	STAD,BRCA
ENSG00000272463.1	lincRNA	4	STAD,LUSC,KIRC,BRCA	2	COAD,HNSC
ENSG00000136875.11	protein_coding	5	LIHC,LUSC,PRAD,HNSC,KIRC	1	COAD
ENSG00000172893.14	protein_coding	2	LUSC,PRAD	3	STAD,KIRC,KIRP
ENSG00000236304.1	antisense	2	STAD,LUAD	2	LUSC,PRAD
ENSG00000166938.11	protein_coding	0	NA	4	HNSC,KIRC,BRCA,UCEC
ENSG00000278002.1	lincRNA	0	NA	2	LUAD,BRCA
ENSG00000125633.9	protein_coding	1	STAD	0	NA
ENSG00000226266.5	lincRNA	0	NA	1	BRCA
ENSG00000014164.6	protein_coding	6	STAD,PRAD,BLCA,COAD,KIRC,BRCA	2	LUAD,LUSC
ENSG00000272068.1	lincRNA	3	STAD,HNSC,KIRC	2	KIRP,BRCA
ENSG00000260276.2	antisense	3	LIHC,PRAD,HNSC	3	STAD,LUSC,BRCA
ENSG00000246174.6	antisense	1	PRAD	1	LUAD
ENSG00000101421.3	protein_coding	2	STAD,KIRP	1	HNSC
ENSG00000059377.14	protein_coding	1	STAD	3	LIHC,BLCA,KIRC
ENSG00000165895.16	protein_coding	1	BRCA	4	LIHC,LUSC,HNSC,KIRC
ENSG00000183891.5	protein_coding	3	LIHC,KIRC,BRCA	1	COAD
ENSG00000272695.1	lincRNA	1	STAD	3	PRAD,HNSC,BRCA
ENSG00000213742.5	antisense	2	STAD,PRAD	2	COAD,THCA
ENSG00000227356.2	lincRNA	1	STAD	1	LUAD
ENSG00000228701.1	antisense	1	LUSC	1	UCEC
ENSG00000174775.15	protein_coding	3	LUSC,BLCA,COAD	1	HNSC
ENSG00000139517.7	protein_coding	1	BLCA	2	LUSC,BRCA
ENSG00000242259.7	protein_coding	0	NA	4	LUAD,LUSC,PRAD,BRCA
ENSG00000161981.9	protein_coding	3	LIHC,LUAD,LUSC	2	BRCA,UCEC
ENSG00000278642.1	lincRNA	0	NA	2	KIRP,BRCA
ENSG00000246366.5	antisense	3	STAD,PRAD,KIRC	2	LUAD,LUSC
ENSG00000231802.1	processed_pseudogene	1	BLCA	0	NA
ENSG00000152409.8	protein_coding	3	LUAD,BLCA,BRCA	0	NA
ENSG00000227803.2	antisense	1	UCEC	0	NA
ENSG00000280273.1	protein_coding	2	LUSC,KIRP	1	STAD
ENSG00000164305.16	protein_coding	4	LIHC,LUSC,PRAD,BRCA	2	STAD,HNSC
ENSG00000221988.11	protein_coding	1	THCA	4	STAD,LUSC,COAD,KIRC
ENSG00000003056.6	protein_coding	3	STAD,PRAD,KIRP	1	BLCA
ENSG00000185049.11	protein_coding	2	LIHC,BLCA	0	NA
ENSG00000125356.6	protein_coding	3	LIHC,COAD,BRCA	3	BLCA,HNSC,UCEC
ENSG00000100632.9	protein_coding	2	LUSC,KIRP	0	NA
ENSG00000165948.9	protein_coding	0	NA	2	PRAD,COAD
ENSG00000163072.13	protein_coding	2	STAD,COAD	4	LUSC,PRAD,KIRC,THCA
ENSG00000264569.1	antisense	1	LUSC	3	STAD,COAD,BRCA
ENSG00000125166.11	protein_coding	3	LIHC,LUSC,PRAD	1	COAD
ENSG00000181924.6	protein_coding	0	NA	4	LUAD,HNSC,KIRP,THCA
ENSG00000070193.4	protein_coding	2	STAD,THCA	0	NA
ENSG00000171503.10	protein_coding	2	LIHC,BRCA	2	KIRP,THCA
ENSG00000080572.11	protein_coding	2	PRAD,UCEC	1	LUAD
ENSG00000233834.5	processed_transcript	2	PRAD,HNSC	2	THCA,UCEC
ENSG00000268628.2	lincRNA	5	STAD,BLCA,HNSC,KIRC,THCA	1	COAD
ENSG00000163328.12	protein_coding	2	COAD,THCA	3	LIHC,LUSC,PRAD
ENSG00000113384.12	protein_coding	3	LIHC,KIRP,BRCA	2	LUSC,COAD
ENSG00000103994.15	protein_coding	0	NA	4	LIHC,PRAD,HNSC,KIRC
ENSG00000267340.1	processed_pseudogene	0	NA	2	PRAD,KIRP
ENSG00000100591.6	protein_coding	3	KIRC,KIRP,UCEC	2	LUAD,BRCA
ENSG00000254369.5	antisense	2	PRAD,HNSC	1	BRCA
ENSG00000106245.8	protein_coding	1	STAD	2	LUAD,HNSC
ENSG00000164091.10	protein_coding	4	PRAD,HNSC,KIRP,BRCA	0	NA
ENSG00000119203.12	protein_coding	3	STAD,LUSC,BRCA	2	LIHC,UCEC
ENSG00000173992.7	protein_coding	1	LUSC	1	HNSC
ENSG00000115947.12	protein_coding	1	LUAD	1	THCA
ENSG00000136143.12	protein_coding	2	LIHC,THCA	3	LUSC,HNSC,BRCA
ENSG00000152763.15	protein_coding	4	STAD,KIRC,BRCA,UCEC	1	LUAD
ENSG00000271551.1	lincRNA	2	LUSC,KIRC	3	PRAD,COAD,BRCA
ENSG00000167194.6	protein_coding	0	NA	1	BRCA
ENSG00000116918.12	protein_coding	2	LIHC,LUAD	4	LUSC,PRAD,HNSC,BRCA
ENSG00000148843.12	protein_coding	3	PRAD,COAD,BRCA	1	LUAD
ENSG00000261775.1	lincRNA	0	NA	1	BRCA
ENSG00000108469.13	protein_coding	2	LUSC,PRAD	4	LIHC,STAD,LUAD,BRCA
ENSG00000259495.2	lincRNA	2	KIRP,THCA	3	LIHC,PRAD,BRCA
ENSG00000125970.10	protein_coding	3	STAD,KIRC,KIRP	2	HNSC,THCA
ENSG00000033178.11	protein_coding	1	BRCA	1	KIRC
ENSG00000205559.3	antisense	0	NA	2	LUAD,THCA
ENSG00000073169.12	protein_coding	1	LIHC	2	LUAD,BLCA
ENSG00000170191.4	protein_coding	2	PRAD,KIRP	4	COAD,HNSC,BRCA,THCA
ENSG00000105193.7	protein_coding	4	LUAD,HNSC,BRCA,UCEC	2	PRAD,KIRP
ENSG00000235374.2	transcribed_processed_pseudogene	0	NA	2	STAD,UCEC
ENSG00000187790.9	protein_coding	0	NA	3	STAD,THCA,UCEC
ENSG00000163634.10	protein_coding	2	STAD,KIRC	0	NA
ENSG00000228265.4	lincRNA	0	NA	2	LUAD,THCA
ENSG00000142655.11	protein_coding	3	LIHC,LUAD,BRCA	0	NA
ENSG00000169752.15	protein_coding	2	BLCA,COAD	3	STAD,BRCA,THCA
ENSG00000086065.12	protein_coding	1	KIRC	2	LUSC,HNSC
ENSG00000167508.9	protein_coding	2	LIHC,PRAD	0	NA
ENSG00000101224.16	protein_coding	4	STAD,LUAD,KIRC,KIRP	4	LIHC,HNSC,BRCA,UCEC
ENSG00000268061.4	antisense	1	HNSC	6	LUAD,PRAD,COAD,KIRP,BRCA,THCA
ENSG00000070423.16	protein_coding	1	LIHC	2	LUSC,COAD
ENSG00000267871.4	antisense	0	NA	2	LUAD,KIRP
ENSG00000185668.6	protein_coding	2	COAD,KIRC	2	STAD,THCA
ENSG00000113946.3	protein_coding	3	STAD,KIRC,UCEC	2	LUAD,THCA
ENSG00000115091.10	protein_coding	2	STAD,COAD	3	LIHC,HNSC,THCA
ENSG00000163793.11	protein_coding	0	NA	1	LUAD
ENSG00000235277.1	antisense	2	HNSC,BRCA	1	UCEC
ENSG00000272994.1	lincRNA	2	LIHC,KIRC	0	NA
ENSG00000146828.16	protein_coding	2	STAD,KIRC	3	LIHC,LUAD,COAD
ENSG00000072756.15	protein_coding	0	NA	1	BLCA
ENSG00000174939.9	protein_coding	3	STAD,HNSC,THCA	1	UCEC
ENSG00000177410.11	antisense	2	HNSC,UCEC	3	LIHC,KIRP,BRCA
ENSG00000119711.11	protein_coding	1	KIRC	3	STAD,BLCA,COAD
ENSG00000115484.13	protein_coding	0	NA	1	LIHC
ENSG00000266983.1	antisense	3	LIHC,HNSC,THCA	3	LUSC,BLCA,COAD
ENSG00000174231.15	protein_coding	0	NA	4	STAD,PRAD,COAD,HNSC
ENSG00000090273.12	protein_coding	3	BLCA,COAD,UCEC	0	NA
ENSG00000109062.8	protein_coding	0	NA	3	LIHC,COAD,BRCA
ENSG00000256092.2	lincRNA	3	LIHC,HNSC,KIRC	2	STAD,PRAD
ENSG00000182117.5	protein_coding	2	COAD,THCA	2	LIHC,KIRC
ENSG00000112531.15	protein_coding	2	LIHC,LUAD	2	PRAD,HNSC
ENSG00000011028.12	protein_coding	4	STAD,HNSC,KIRC,UCEC	1	LIHC
ENSG00000170310.13	protein_coding	1	BRCA	4	PRAD,COAD,HNSC,KIRC
ENSG00000259441.2	processed_pseudogene	0	NA	1	PRAD
ENSG00000168936.9	protein_coding	0	NA	3	PRAD,COAD,UCEC
ENSG00000261480.1	lincRNA	0	NA	3	KIRC,KIRP,THCA
ENSG00000002933.6	protein_coding	2	STAD,KIRC	1	UCEC
ENSG00000262227.1	antisense	2	BRCA,THCA	3	STAD,COAD,KIRP
ENSG00000198846.5	protein_coding	1	KIRC	2	STAD,PRAD
ENSG00000042088.12	protein_coding	0	NA	1	COAD
ENSG00000248783.1	lincRNA	1	HNSC	1	STAD
ENSG00000181852.16	protein_coding	2	LUAD,BRCA	1	THCA
ENSG00000198763.3	protein_coding	4	LIHC,PRAD,THCA,UCEC	0	NA
ENSG00000249731.1	lincRNA	1	HNSC	0	NA
ENSG00000182087.11	protein_coding	2	LIHC,LUAD	2	LUSC,KIRP
ENSG00000260603.1	sense_intronic	1	LIHC	0	NA
ENSG00000028203.16	protein_coding	2	COAD,UCEC	1	HNSC
ENSG00000258734.2	processed_pseudogene	1	BLCA	1	KIRC
ENSG00000279296.1	TEC	3	LIHC,PRAD,BRCA	1	HNSC
ENSG00000110367.10	protein_coding	1	BRCA	2	LUAD,HNSC
ENSG00000251015.1	lincRNA	0	NA	2	LUAD,PRAD
ENSG00000270562.1	lincRNA	1	HNSC	1	STAD
ENSG00000166479.8	protein_coding	0	NA	2	PRAD,KIRC
ENSG00000154277.11	protein_coding	1	COAD	1	STAD
ENSG00000274215.1	lincRNA	0	NA	1	BRCA
ENSG00000173465.6	protein_coding	1	LUSC	1	HNSC
ENSG00000227640.2	lincRNA	3	COAD,BRCA,THCA	1	STAD
ENSG00000148229.11	protein_coding	6	LIHC,STAD,LUSC,PRAD,HNSC,KIRC	1	COAD
ENSG00000166508.16	protein_coding	3	STAD,LUSC,KIRC	5	LIHC,LUAD,COAD,HNSC,THCA
ENSG00000164404.7	protein_coding	2	PRAD,BRCA	2	STAD,KIRP
ENSG00000258569.1	lincRNA	0	NA	1	UCEC
ENSG00000068885.13	protein_coding	2	HNSC,KIRC	2	STAD,BRCA
ENSG00000155368.15	protein_coding	4	LUSC,COAD,KIRP,BRCA	1	THCA
ENSG00000265055.1	lincRNA	2	PRAD,BLCA	3	LIHC,BRCA,UCEC
ENSG00000176406.19	protein_coding	1	KIRC	2	LUAD,COAD
ENSG00000011295.14	protein_coding	1	BRCA	3	BLCA,COAD,KIRP
ENSG00000138376.9	protein_coding	2	BLCA,KIRC	1	COAD
ENSG00000160075.11	protein_coding	1	LIHC	0	NA
ENSG00000167083.5	protein_coding	2	LUSC,BRCA	2	LIHC,HNSC
ENSG00000128886.10	protein_coding	2	BRCA,UCEC	4	LIHC,LUAD,COAD,THCA
ENSG00000258777.1	lincRNA	2	LUAD,HNSC	0	NA
ENSG00000186814.11	protein_coding	1	BLCA	2	KIRC,KIRP
ENSG00000188626.6	protein_coding	2	LIHC,UCEC	4	LUSC,BLCA,KIRC,KIRP
ENSG00000100263.12	protein_coding	1	LIHC	0	NA
ENSG00000213741.7	protein_coding	1	HNSC	3	LIHC,COAD,BRCA
ENSG00000084073.7	protein_coding	1	BRCA	0	NA
ENSG00000147955.15	protein_coding	2	LIHC,PRAD	4	LUAD,LUSC,COAD,THCA
ENSG00000228293.1	antisense	0	NA	1	BRCA
ENSG00000258708.1	antisense	4	LUSC,HNSC,KIRC,THCA	2	STAD,BRCA
ENSG00000226812.2	antisense	3	STAD,BLCA,KIRC	1	LUAD
ENSG00000231652.2	antisense	2	LUSC,THCA	2	COAD,BRCA
ENSG00000279781.1	TEC	0	NA	1	LUAD
ENSG00000271614.1	lincRNA	4	LIHC,HNSC,KIRC,KIRP	4	STAD,PRAD,BLCA,COAD
ENSG00000170185.8	protein_coding	1	BRCA	1	HNSC
ENSG00000162994.14	protein_coding	1	COAD	0	NA
ENSG00000279617.1	TEC	0	NA	1	STAD
ENSG00000243350.1	lincRNA	0	NA	1	KIRP
ENSG00000138867.15	protein_coding	2	STAD,PRAD	2	LUAD,BLCA
ENSG00000246465.1	lincRNA	1	BLCA	1	COAD
ENSG00000167904.13	protein_coding	4	STAD,COAD,KIRC,UCEC	3	LIHC,LUAD,LUSC
ENSG00000174177.11	protein_coding	3	LIHC,STAD,BRCA	1	COAD
ENSG00000116922.13	protein_coding	2	LIHC,PRAD	0	NA
ENSG00000269904.2	transcribed_processed_pseudogene	1	BRCA	1	LIHC
ENSG00000159256.11	protein_coding	1	BRCA	4	LUSC,BLCA,HNSC,THCA
ENSG00000215464.4	processed_pseudogene	1	HNSC	1	PRAD
ENSG00000160208.12	protein_coding	3	LIHC,PRAD,BRCA	1	LUSC
ENSG00000181222.13	protein_coding	2	LIHC,UCEC	3	STAD,COAD,KIRC
ENSG00000005889.14	protein_coding	1	BRCA	4	PRAD,BLCA,HNSC,THCA
ENSG00000135097.5	protein_coding	4	LIHC,LUSC,HNSC,KIRP	0	NA
ENSG00000101844.16	protein_coding	3	LIHC,LUAD,BRCA	5	PRAD,BLCA,HNSC,KIRC,UCEC
ENSG00000143207.18	protein_coding	3	LUAD,COAD,KIRP	1	LUSC
ENSG00000187066.7	protein_coding	1	LIHC	4	STAD,LUSC,BLCA,KIRP
ENSG00000206573.7	antisense	2	COAD,HNSC	2	STAD,LUSC
ENSG00000170634.11	protein_coding	2	LIHC,LUAD	3	PRAD,COAD,KIRC
ENSG00000167978.15	protein_coding	2	LIHC,LUAD	1	BRCA
ENSG00000181004.8	protein_coding	5	STAD,LUSC,BLCA,HNSC,THCA	3	LIHC,PRAD,KIRP
ENSG00000147383.9	protein_coding	3	STAD,LUSC,PRAD	2	BLCA,HNSC
ENSG00000250222.1	antisense	0	NA	4	LUSC,PRAD,COAD,KIRP
ENSG00000140987.18	protein_coding	1	LUAD	1	COAD
ENSG00000089737.14	protein_coding	1	KIRP	0	NA
ENSG00000168994.12	protein_coding	5	LIHC,LUAD,COAD,BRCA,UCEC	2	LUSC,BLCA
ENSG00000198799.10	protein_coding	1	PRAD	2	STAD,LUSC
ENSG00000183666.15	transcribed_unprocessed_pseudogene	0	NA	2	STAD,LUSC
ENSG00000269696.1	antisense	1	HNSC	0	NA
ENSG00000143149.11	protein_coding	3	LIHC,KIRP,BRCA	4	STAD,BLCA,COAD,HNSC
ENSG00000185905.3	protein_coding	1	PRAD	3	LIHC,COAD,THCA
ENSG00000165359.13	protein_coding	2	LUAD,PRAD	3	BLCA,KIRC,UCEC
ENSG00000143036.15	protein_coding	3	PRAD,KIRP,BRCA	3	LIHC,LUAD,LUSC
ENSG00000269640.4	lincRNA	2	PRAD,KIRC	2	LUAD,KIRP
ENSG00000235706.6	antisense	2	HNSC,KIRC	3	LUSC,COAD,BRCA
ENSG00000140254.11	protein_coding	3	PRAD,COAD,KIRC	3	LIHC,STAD,THCA
ENSG00000104047.13	protein_coding	1	STAD	0	NA
ENSG00000179195.14	protein_coding	2	KIRC,KIRP	0	NA
ENSG00000255647.3	processed_transcript	1	KIRC	2	STAD,THCA
ENSG00000165495.14	protein_coding	2	LIHC,BRCA	3	STAD,BLCA,HNSC
ENSG00000163463.10	protein_coding	2	LIHC,LUAD	1	LUSC
ENSG00000262136.1	antisense	1	STAD	2	BRCA,THCA
ENSG00000253563.2	antisense	1	UCEC	2	PRAD,THCA
ENSG00000265660.1	miRNA	1	KIRC	2	LUSC,PRAD
ENSG00000234456.6	processed_transcript	3	STAD,HNSC,THCA	1	KIRC
ENSG00000237984.3	transcribed_processed_pseudogene	1	BRCA	4	PRAD,COAD,KIRC,THCA
ENSG00000162989.4	protein_coding	3	LIHC,STAD,BLCA	2	LUAD,BRCA
ENSG00000255517.5	antisense	0	NA	4	LUAD,COAD,BRCA,THCA
ENSG00000226329.2	unprocessed_pseudogene	0	NA	3	LUSC,BLCA,COAD
ENSG00000149231.10	protein_coding	1	STAD	3	PRAD,HNSC,KIRP
ENSG00000252660.1	misc_RNA	0	NA	1	PRAD
ENSG00000271387.1	lincRNA	1	THCA	2	PRAD,UCEC
ENSG00000173327.6	protein_coding	2	LIHC,LUSC	2	HNSC,THCA
ENSG00000131876.15	protein_coding	2	LUSC,COAD	3	BLCA,BRCA,UCEC
ENSG00000214212.7	protein_coding	0	NA	4	LUSC,BLCA,COAD,KIRP
ENSG00000215784.5	protein_coding	1	KIRC	1	COAD
ENSG00000260088.1	lincRNA	1	PRAD	1	KIRP
ENSG00000004700.14	protein_coding	2	STAD,KIRC	2	LUSC,BLCA
ENSG00000069345.10	protein_coding	3	STAD,LUSC,KIRP	0	NA
ENSG00000188293.5	protein_coding	2	STAD,COAD	1	LUAD
ENSG00000184260.5	protein_coding	2	LIHC,KIRC	2	STAD,PRAD
ENSG00000104375.14	protein_coding	5	STAD,BLCA,COAD,BRCA,UCEC	3	LIHC,LUAD,LUSC
ENSG00000267677.1	lincRNA	3	BRCA,THCA,UCEC	0	NA
ENSG00000259802.1	antisense	1	HNSC	4	LIHC,STAD,LUAD,COAD
ENSG00000155428.11	protein_coding	1	LIHC	3	LUSC,COAD,KIRP
ENSG00000261305.1	sense_overlapping	1	STAD	3	LIHC,LUAD,BRCA
ENSG00000122481.15	protein_coding	1	LIHC	2	PRAD,THCA
ENSG00000249509.1	antisense	1	BRCA	1	BLCA
ENSG00000102471.12	protein_coding	2	STAD,BLCA	3	LUSC,COAD,BRCA
ENSG00000249502.1	antisense	1	LUAD	1	STAD
ENSG00000111877.16	protein_coding	2	LIHC,PRAD	1	COAD
ENSG00000261465.5	antisense	1	STAD	0	NA
ENSG00000004139.12	protein_coding	0	NA	4	LUAD,LUSC,PRAD,BLCA
ENSG00000249700.7	processed_transcript	0	NA	2	KIRC,KIRP
ENSG00000101843.17	protein_coding	4	STAD,LUAD,LUSC,BRCA	3	BLCA,COAD,HNSC
ENSG00000227354.5	antisense	1	STAD	3	LUSC,COAD,BRCA
ENSG00000105649.8	protein_coding	5	LIHC,LUAD,HNSC,BRCA,THCA	4	STAD,LUSC,KIRC,KIRP
ENSG00000137821.10	protein_coding	3	STAD,LUSC,COAD	3	LIHC,PRAD,BRCA
ENSG00000184937.11	protein_coding	2	KIRP,THCA	1	COAD
ENSG00000237775.1	antisense	0	NA	1	STAD
ENSG00000187189.10	protein_coding	5	LUAD,LUSC,BLCA,KIRP,BRCA	2	STAD,COAD
ENSG00000157470.10	protein_coding	2	STAD,UCEC	3	LUAD,KIRC,BRCA
ENSG00000046604.11	protein_coding	3	STAD,BLCA,HNSC	3	LIHC,KIRC,BRCA
ENSG00000228661.1	antisense	2	LUSC,BLCA	4	LIHC,LUAD,PRAD,THCA
ENSG00000267289.1	lincRNA	0	NA	1	LUAD
ENSG00000110048.10	protein_coding	0	NA	1	LUAD
ENSG00000055070.15	protein_coding	1	LIHC	0	NA
ENSG00000170959.13	protein_coding	6	LIHC,PRAD,BLCA,KIRC,THCA,UCEC	2	STAD,LUAD
ENSG00000276791.1	lincRNA	3	LUSC,BLCA,KIRC	4	LIHC,COAD,BRCA,UCEC
ENSG00000177150.11	protein_coding	1	UCEC	3	LUSC,KIRC,KIRP
ENSG00000139343.9	protein_coding	5	LIHC,LUSC,COAD,KIRC,KIRP	0	NA
ENSG00000093010.10	protein_coding	3	STAD,COAD,KIRP	1	LUAD
ENSG00000155827.10	protein_coding	4	LUSC,BLCA,KIRC,UCEC	0	NA
ENSG00000164241.12	protein_coding	2	LUAD,BLCA	0	NA
ENSG00000117475.12	protein_coding	1	LUAD	1	LUSC
ENSG00000132773.10	protein_coding	1	BRCA	3	BLCA,THCA,UCEC
ENSG00000125965.7	protein_coding	3	STAD,PRAD,COAD	3	BLCA,BRCA,THCA
ENSG00000111666.9	protein_coding	2	LUSC,THCA	3	LUAD,BLCA,BRCA
ENSG00000065325.11	protein_coding	1	STAD	4	LIHC,PRAD,BLCA,THCA
ENSG00000188493.13	protein_coding	5	LIHC,LUAD,LUSC,BLCA,UCEC	1	COAD
ENSG00000104907.11	protein_coding	5	LIHC,LUAD,HNSC,THCA,UCEC	3	LUSC,COAD,KIRP
ENSG00000166821.7	protein_coding	1	LUSC	4	LUAD,BLCA,BRCA,THCA
ENSG00000165152.7	protein_coding	4	LUSC,PRAD,HNSC,THCA	2	COAD,BRCA
ENSG00000269139.2	processed_transcript	3	BLCA,KIRP,THCA	0	NA
ENSG00000115170.12	protein_coding	3	BLCA,COAD,UCEC	2	KIRC,BRCA
ENSG00000146066.2	protein_coding	1	LUAD	0	NA
ENSG00000174891.11	protein_coding	2	LUAD,KIRC	1	PRAD
ENSG00000167005.12	protein_coding	4	LUSC,PRAD,KIRC,KIRP	2	COAD,THCA
ENSG00000261189.1	antisense	3	BLCA,HNSC,KIRP	1	STAD
ENSG00000259663.2	antisense	2	STAD,HNSC	1	PRAD
ENSG00000089091.15	protein_coding	1	UCEC	1	LIHC
ENSG00000104689.8	protein_coding	4	STAD,PRAD,BRCA,UCEC	2	BLCA,THCA
ENSG00000152292.15	protein_coding	2	PRAD,COAD	1	STAD
ENSG00000159596.6	protein_coding	2	LIHC,BRCA	1	STAD
ENSG00000270006.2	antisense	2	LIHC,KIRC	3	LUAD,COAD,THCA
ENSG00000275763.2	protein_coding	2	HNSC,THCA	2	STAD,BRCA
ENSG00000140848.15	protein_coding	3	STAD,BLCA,HNSC	3	LIHC,COAD,KIRC
ENSG00000137434.10	protein_coding	0	NA	1	COAD
ENSG00000101452.13	protein_coding	2	LUSC,KIRP	2	BRCA,UCEC
ENSG00000224842.2	antisense	2	HNSC,KIRP	0	NA
ENSG00000176635.16	protein_coding	0	NA	1	STAD
ENSG00000234264.1	antisense	0	NA	1	STAD
ENSG00000150756.12	protein_coding	1	BRCA	2	LUSC,UCEC
ENSG00000168159.10	protein_coding	2	BLCA,KIRP	2	KIRC,BRCA
ENSG00000260886.1	antisense	0	NA	2	LUAD,BRCA
ENSG00000164669.11	transcribed_unprocessed_pseudogene	2	LIHC,THCA	1	KIRC
ENSG00000146233.6	protein_coding	4	STAD,LUAD,KIRP,BRCA	1	LUSC
ENSG00000235601.1	lincRNA	3	LUAD,BLCA,HNSC	0	NA
ENSG00000136378.13	protein_coding	2	BRCA,THCA	2	PRAD,KIRC
ENSG00000185522.7	protein_coding	4	LUAD,BLCA,HNSC,KIRC	5	STAD,COAD,KIRP,THCA,UCEC
ENSG00000101493.9	protein_coding	2	COAD,THCA	3	STAD,PRAD,KIRC
ENSG00000175183.8	protein_coding	0	NA	3	STAD,PRAD,THCA
ENSG00000276043.3	protein_coding	2	PRAD,KIRC	1	COAD
ENSG00000143194.11	protein_coding	3	LUAD,BLCA,KIRP	2	STAD,PRAD
ENSG00000186468.11	protein_coding	1	HNSC	1	LIHC
ENSG00000281103.1	antisense	4	LUAD,LUSC,PRAD,BRCA	5	LIHC,BLCA,COAD,HNSC,THCA
ENSG00000272267.2	antisense	3	LIHC,LUAD,LUSC	2	STAD,COAD
ENSG00000110906.11	protein_coding	3	STAD,COAD,HNSC	1	THCA
ENSG00000230185.4	antisense	3	LIHC,BLCA,HNSC	3	STAD,COAD,THCA
ENSG00000147124.11	protein_coding	3	LUAD,PRAD,BRCA	2	HNSC,UCEC
ENSG00000147813.14	protein_coding	3	STAD,COAD,KIRC	2	LUAD,THCA
ENSG00000206190.10	protein_coding	2	STAD,HNSC	3	LUAD,PRAD,BRCA
ENSG00000065911.10	protein_coding	1	UCEC	4	LIHC,LUSC,KIRC,KIRP
ENSG00000173614.12	protein_coding	1	STAD	2	KIRC,KIRP
ENSG00000198841.3	protein_coding	1	KIRP	1	LUSC
ENSG00000261186.2	antisense	0	NA	2	STAD,PRAD
ENSG00000168303.6	protein_coding	4	LIHC,STAD,HNSC,KIRC	1	COAD
ENSG00000164112.11	protein_coding	1	BRCA	3	LIHC,LUSC,THCA
ENSG00000065000.14	protein_coding	2	LIHC,THCA	1	LUSC
ENSG00000250385.1	antisense	0	NA	1	KIRP
ENSG00000172534.12	protein_coding	0	NA	3	COAD,HNSC,BRCA
ENSG00000256196.1	antisense	0	NA	2	LUAD,BRCA
ENSG00000160789.18	protein_coding	3	STAD,LUAD,KIRP	4	LUSC,PRAD,BLCA,THCA
ENSG00000173662.18	protein_coding	2	PRAD,COAD	2	STAD,LUSC
ENSG00000166166.11	protein_coding	0	NA	2	LUAD,BRCA
ENSG00000245904.3	antisense	0	NA	1	BRCA
ENSG00000172172.6	protein_coding	2	COAD,KIRC	2	LIHC,LUAD
ENSG00000115194.9	protein_coding	0	NA	3	STAD,PRAD,UCEC
ENSG00000183513.7	protein_coding	1	BLCA	1	LUAD
ENSG00000169231.12	protein_coding	3	STAD,COAD,HNSC	3	LIHC,LUSC,BRCA
ENSG00000243273.1	antisense	0	NA	1	BRCA
ENSG00000197417.7	protein_coding	1	LUSC	3	STAD,LUAD,COAD
ENSG00000165269.11	protein_coding	0	NA	5	LUSC,PRAD,BLCA,HNSC,THCA
ENSG00000111696.10	protein_coding	3	LIHC,STAD,UCEC	4	LUAD,KIRP,BRCA,THCA
ENSG00000064726.8	protein_coding	2	STAD,COAD	4	LIHC,HNSC,KIRC,BRCA
ENSG00000228253.1	protein_coding	6	LIHC,STAD,PRAD,BLCA,BRCA,THCA	1	KIRC
ENSG00000204410.13	protein_coding	2	LIHC,BRCA	7	STAD,LUSC,BLCA,COAD,KIRP,THCA,UCEC
ENSG00000110046.11	protein_coding	2	LUSC,BRCA	1	HNSC
ENSG00000117593.9	protein_coding	0	NA	2	LUSC,BRCA
ENSG00000183654.8	protein_coding	2	LUSC,BLCA	1	BRCA
ENSG00000103266.9	protein_coding	3	STAD,LUAD,KIRC	4	PRAD,BRCA,THCA,UCEC
ENSG00000152782.15	protein_coding	3	STAD,BLCA,KIRC	2	KIRP,UCEC
ENSG00000181104.6	protein_coding	3	STAD,BRCA,THCA	3	LIHC,PRAD,COAD
ENSG00000228506.1	antisense	2	PRAD,HNSC	3	STAD,COAD,BRCA
ENSG00000213713.3	processed_pseudogene	2	STAD,BLCA	4	LUSC,COAD,KIRP,BRCA
ENSG00000117505.11	protein_coding	1	BRCA	1	LUSC
ENSG00000100897.16	protein_coding	0	NA	1	BRCA
ENSG00000272269.1	antisense	2	KIRC,BRCA	2	LIHC,BLCA
ENSG00000237248.4	lincRNA	0	NA	3	PRAD,COAD,KIRC
ENSG00000250432.4	lincRNA	0	NA	1	STAD
ENSG00000260081.1	antisense	3	LIHC,KIRC,BRCA	3	BLCA,COAD,UCEC
ENSG00000257594.3	protein_coding	4	LIHC,STAD,HNSC,KIRC	0	NA
ENSG00000116285.11	protein_coding	4	LIHC,LUAD,COAD,UCEC	2	LUSC,PRAD
ENSG00000117616.16	protein_coding	2	LIHC,LUAD	2	LUSC,KIRP
ENSG00000275066.3	protein_coding	2	BLCA,BRCA	1	LIHC
ENSG00000182870.11	protein_coding	4	LIHC,STAD,HNSC,THCA	0	NA
ENSG00000137502.8	protein_coding	1	BRCA	1	HNSC
ENSG00000213380.12	protein_coding	4	LIHC,STAD,HNSC,KIRP	2	LUAD,COAD
ENSG00000120053.10	protein_coding	2	LUSC,BRCA	2	KIRC,UCEC
ENSG00000277383.1	antisense	2	LIHC,BRCA	1	PRAD
ENSG00000162613.15	protein_coding	3	LUAD,KIRC,BRCA	0	NA
ENSG00000151164.17	protein_coding	1	STAD	2	BLCA,COAD
ENSG00000126756.10	protein_coding	1	STAD	2	BLCA,COAD
ENSG00000213420.6	protein_coding	4	LUAD,PRAD,BLCA,BRCA	1	UCEC
ENSG00000198838.10	protein_coding	1	COAD	3	PRAD,HNSC,BRCA
ENSG00000117862.10	protein_coding	1	LIHC	0	NA
ENSG00000113441.14	protein_coding	4	STAD,COAD,KIRC,BRCA	2	LIHC,UCEC
ENSG00000160959.6	protein_coding	3	PRAD,COAD,KIRC	2	LUAD,LUSC
ENSG00000162227.6	protein_coding	3	LIHC,LUSC,BRCA	3	STAD,PRAD,HNSC
ENSG00000233785.1	antisense	2	LUAD,KIRP	1	LIHC
ENSG00000075914.11	protein_coding	4	PRAD,COAD,HNSC,THCA	2	STAD,KIRC
ENSG00000180104.14	protein_coding	0	NA	1	LUSC
ENSG00000196678.12	protein_coding	4	LUSC,PRAD,BLCA,KIRC	4	COAD,BRCA,THCA,UCEC
ENSG00000117262.17	protein_coding	2	LIHC,LUAD	2	LUSC,UCEC
ENSG00000256751.4	antisense	2	STAD,PRAD	3	LUAD,BLCA,THCA
ENSG00000179988.12	protein_coding	2	LIHC,THCA	3	KIRC,KIRP,UCEC
ENSG00000163507.12	protein_coding	3	LUSC,PRAD,KIRC	2	STAD,COAD
ENSG00000255968.1	antisense	2	LIHC,PRAD	0	NA
ENSG00000261879.4	antisense	2	THCA,UCEC	3	STAD,PRAD,COAD
ENSG00000173915.11	protein_coding	5	LIHC,LUSC,COAD,BRCA,THCA	2	LUAD,UCEC
ENSG00000223653.4	antisense	1	COAD	2	LUAD,BRCA
ENSG00000162971.9	protein_coding	1	PRAD	1	BRCA
ENSG00000279673.1	TEC	4	BLCA,COAD,HNSC,KIRC	0	NA
ENSG00000144134.17	protein_coding	1	UCEC	1	LIHC
ENSG00000108641.13	protein_coding	2	BRCA,UCEC	4	STAD,LUAD,PRAD,COAD
ENSG00000156171.13	protein_coding	2	STAD,UCEC	2	LIHC,LUSC
ENSG00000260493.1	antisense	0	NA	1	LUAD
ENSG00000247240.6	antisense	1	HNSC	4	LIHC,KIRP,BRCA,UCEC
ENSG00000117408.9	protein_coding	2	COAD,BRCA	2	HNSC,KIRC
ENSG00000105619.12	protein_coding	3	LUAD,COAD,BRCA	0	NA
ENSG00000120658.11	protein_coding	2	STAD,HNSC	1	PRAD
ENSG00000136802.10	protein_coding	8	LIHC,STAD,LUSC,BLCA,COAD,HNSC,THCA,UCEC	2	PRAD,KIRC
ENSG00000251652.1	antisense	1	HNSC	2	STAD,PRAD
ENSG00000138413.12	protein_coding	3	LIHC,PRAD,COAD	0	NA
ENSG00000224081.6	lincRNA	0	NA	1	LUSC
ENSG00000251247.8	protein_coding	3	LIHC,HNSC,BRCA	1	STAD
ENSG00000159733.12	protein_coding	0	NA	3	BLCA,COAD,THCA
ENSG00000256053.6	protein_coding	1	KIRP	2	LUAD,BRCA
ENSG00000137494.12	protein_coding	1	UCEC	3	LIHC,LUAD,HNSC
ENSG00000127838.12	protein_coding	1	LIHC	1	HNSC
ENSG00000133639.4	protein_coding	2	COAD,UCEC	0	NA
ENSG00000119705.8	protein_coding	3	LUSC,COAD,THCA	2	STAD,BRCA
ENSG00000237380.5	antisense	3	LUAD,COAD,THCA	1	PRAD
ENSG00000272692.1	lincRNA	4	LIHC,LUSC,BLCA,THCA	1	STAD
ENSG00000125484.10	protein_coding	6	STAD,LUSC,BLCA,HNSC,KIRC,UCEC	1	COAD
ENSG00000180992.6	protein_coding	1	BRCA	1	LUSC
ENSG00000196236.11	protein_coding	2	HNSC,UCEC	3	LUAD,LUSC,BRCA
ENSG00000267523.1	antisense	3	LIHC,LUAD,PRAD	4	STAD,LUSC,COAD,KIRC
ENSG00000166188.2	protein_coding	4	STAD,LUSC,KIRP,BRCA	3	LUAD,COAD,UCEC
ENSG00000083635.7	protein_coding	2	LIHC,PRAD	3	HNSC,KIRC,BRCA
ENSG00000243819.4	lincRNA	1	HNSC	3	LIHC,STAD,COAD
ENSG00000010361.12	protein_coding	0	NA	2	LIHC,STAD
ENSG00000166847.8	protein_coding	3	STAD,LUSC,BLCA	2	BRCA,UCEC
ENSG00000262050.1	antisense	2	HNSC,THCA	3	COAD,KIRP,UCEC
ENSG00000163214.19	protein_coding	1	BRCA	1	HNSC
ENSG00000255992.1	lincRNA	1	HNSC	2	COAD,BRCA
ENSG00000142611.15	protein_coding	1	BRCA	1	UCEC
ENSG00000137133.9	protein_coding	1	KIRC	3	LUAD,HNSC,UCEC
ENSG00000141560.13	protein_coding	1	LUSC	1	COAD
ENSG00000159692.14	protein_coding	1	LIHC	1	HNSC
ENSG00000246308.1	antisense	3	STAD,BLCA,KIRC	1	COAD
ENSG00000273139.1	lincRNA	0	NA	1	PRAD
ENSG00000214188.8	sense_intronic	2	STAD,KIRC	2	LUSC,COAD
ENSG00000159388.5	protein_coding	1	LUAD	4	STAD,PRAD,HNSC,KIRC
ENSG00000011260.12	protein_coding	0	NA	1	LIHC
ENSG00000203684.5	lincRNA	2	BLCA,THCA	1	BRCA
ENSG00000205464.10	protein_coding	1	HNSC	3	LIHC,LUSC,KIRP
ENSG00000254231.1	processed_transcript	3	STAD,COAD,BRCA	1	LUAD
ENSG00000119013.7	protein_coding	3	LUSC,COAD,THCA	0	NA
ENSG00000070961.13	protein_coding	2	LIHC,KIRC	3	STAD,PRAD,BLCA
ENSG00000168591.14	protein_coding	2	PRAD,BLCA	1	KIRP
ENSG00000162543.5	protein_coding	4	LIHC,STAD,BRCA,UCEC	0	NA
ENSG00000233225.3	processed_pseudogene	2	BLCA,KIRC	0	NA
ENSG00000140740.9	protein_coding	2	LUAD,LUSC	2	BRCA,UCEC
ENSG00000075303.11	protein_coding	1	STAD	3	COAD,HNSC,KIRP
ENSG00000182938.4	protein_coding	0	NA	3	STAD,LUSC,PRAD
ENSG00000238078.1	lincRNA	0	NA	1	PRAD
ENSG00000150779.10	protein_coding	4	LUSC,PRAD,COAD,BRCA	4	STAD,LUAD,KIRC,KIRP
ENSG00000248517.1	lincRNA	3	PRAD,HNSC,KIRC	1	BLCA
ENSG00000263013.1	sense_intronic	1	LUSC	4	LIHC,HNSC,THCA,UCEC
ENSG00000204498.9	protein_coding	2	BRCA,UCEC	3	LIHC,LUSC,PRAD
ENSG00000100216.5	protein_coding	0	NA	3	LIHC,LUAD,BRCA
ENSG00000213719.7	protein_coding	0	NA	2	LIHC,LUSC
ENSG00000139537.9	protein_coding	4	PRAD,HNSC,KIRP,UCEC	1	LUAD
ENSG00000237669.1	unprocessed_pseudogene	2	LUAD,KIRC	2	COAD,KIRP
ENSG00000185298.11	protein_coding	2	LUSC,PRAD	3	STAD,LUAD,THCA
ENSG00000260469.2	lincRNA	1	KIRP	1	UCEC
ENSG00000248027.1	antisense	0	NA	3	LUAD,COAD,UCEC
ENSG00000151532.12	protein_coding	3	STAD,BLCA,BRCA	2	KIRC,UCEC
ENSG00000103966.8	protein_coding	4	STAD,LUSC,COAD,BRCA	2	LIHC,KIRC
ENSG00000224592.4	lincRNA	0	NA	2	STAD,THCA
ENSG00000182858.12	protein_coding	1	HNSC	3	LUAD,BRCA,THCA
ENSG00000241770.1	antisense	4	LIHC,PRAD,HNSC,KIRC	0	NA
ENSG00000273314.1	antisense	2	BLCA,HNSC	3	LIHC,LUAD,COAD
ENSG00000128915.10	protein_coding	0	NA	3	COAD,KIRC,BRCA
ENSG00000256340.7	transcribed_unprocessed_pseudogene	5	LIHC,PRAD,HNSC,KIRC,BRCA	0	NA
ENSG00000266921.1	antisense	4	LIHC,PRAD,BRCA,THCA	0	NA
ENSG00000143337.17	protein_coding	2	LUAD,THCA	2	LUSC,PRAD
ENSG00000237732.8	transcribed_unprocessed_pseudogene	3	PRAD,COAD,THCA	0	NA
ENSG00000264364.2	protein_coding	2	LUSC,BLCA	2	LIHC,THCA
ENSG00000129535.11	protein_coding	3	LUAD,KIRP,THCA	4	STAD,COAD,HNSC,UCEC
ENSG00000112304.9	protein_coding	2	PRAD,BRCA	1	LUSC
ENSG00000100577.17	protein_coding	1	HNSC	4	LIHC,STAD,LUAD,BRCA
ENSG00000197114.10	protein_coding	3	LIHC,LUAD,KIRC	1	BLCA
ENSG00000080298.14	protein_coding	3	PRAD,BLCA,UCEC	2	LUAD,COAD
ENSG00000170946.13	protein_coding	2	LIHC,BLCA	0	NA
ENSG00000198468.6	lincRNA	0	NA	4	STAD,LUAD,LUSC,BRCA
ENSG00000278847.1	lincRNA	0	NA	1	PRAD
ENSG00000145191.10	protein_coding	3	PRAD,HNSC,KIRC	1	STAD
ENSG00000164818.14	protein_coding	2	STAD,KIRC	3	LUAD,LUSC,COAD
ENSG00000138032.19	protein_coding	1	LUSC	4	PRAD,HNSC,THCA,UCEC
ENSG00000011478.10	protein_coding	4	LIHC,LUAD,BRCA,UCEC	5	LUSC,BLCA,COAD,KIRC,KIRP
ENSG00000163378.12	protein_coding	2	STAD,COAD	4	LIHC,LUSC,BLCA,KIRC
ENSG00000167046.4	antisense	2	LUSC,HNSC	2	BRCA,UCEC
ENSG00000089006.15	protein_coding	1	KIRP	2	BLCA,COAD
ENSG00000234745.8	protein_coding	4	STAD,LUSC,PRAD,BRCA	3	COAD,HNSC,UCEC
ENSG00000181019.11	protein_coding	1	PRAD	2	LUAD,THCA
ENSG00000196890.4	protein_coding	1	HNSC	3	LIHC,STAD,LUAD
ENSG00000100258.16	protein_coding	3	HNSC,KIRC,KIRP	0	NA
ENSG00000150636.14	protein_coding	2	LUAD,BRCA	3	LUSC,PRAD,KIRC
ENSG00000238840.1	snoRNA	1	STAD	1	LUSC
ENSG00000110315.5	protein_coding	2	LUSC,BLCA	3	LIHC,LUAD,COAD
ENSG00000164051.12	protein_coding	1	PRAD	1	LUAD
ENSG00000005100.11	protein_coding	2	BRCA,UCEC	6	STAD,LUAD,LUSC,BLCA,COAD,HNSC
ENSG00000162852.12	protein_coding	1	KIRP	2	LUSC,KIRC
ENSG00000118007.11	protein_coding	2	HNSC,KIRC	1	COAD
ENSG00000198522.12	protein_coding	0	NA	2	LIHC,KIRP
ENSG00000267097.1	antisense	0	NA	2	LUAD,PRAD
ENSG00000111481.8	protein_coding	3	PRAD,KIRC,UCEC	0	NA
ENSG00000244026.5	transcribed_unprocessed_pseudogene	4	LIHC,PRAD,HNSC,UCEC	3	LUAD,LUSC,BRCA
ENSG00000129250.10	protein_coding	1	BRCA	4	LUAD,LUSC,PRAD,HNSC
ENSG00000204599.13	protein_coding	2	BRCA,UCEC	3	LIHC,LUSC,BLCA
ENSG00000135077.7	protein_coding	3	STAD,LUAD,BRCA	5	LIHC,BLCA,COAD,HNSC,KIRC
ENSG00000176261.14	protein_coding	2	COAD,THCA	0	NA
ENSG00000163882.8	protein_coding	3	HNSC,KIRC,UCEC	0	NA
ENSG00000165752.15	protein_coding	1	STAD	3	LUAD,LUSC,KIRP
ENSG00000198794.10	protein_coding	2	HNSC,KIRP	2	KIRC,UCEC
ENSG00000131165.13	protein_coding	5	STAD,LUSC,PRAD,BLCA,KIRC	0	NA
ENSG00000228274.3	antisense	2	COAD,THCA	5	LIHC,STAD,LUSC,KIRC,BRCA
ENSG00000176919.10	protein_coding	2	LIHC,THCA	3	COAD,HNSC,KIRP
ENSG00000167523.12	protein_coding	5	STAD,PRAD,BLCA,KIRC,KIRP	0	NA
ENSG00000229334.1	antisense	2	HNSC,KIRC	1	BRCA
ENSG00000224023.9	lincRNA	2	STAD,BRCA	3	LUAD,COAD,UCEC
ENSG00000233508.2	lincRNA	0	NA	1	UCEC
ENSG00000166260.9	protein_coding	1	BLCA	3	PRAD,COAD,KIRP
ENSG00000096696.12	protein_coding	5	PRAD,BLCA,KIRC,KIRP,UCEC	1	LIHC
ENSG00000224877.3	protein_coding	1	COAD	4	LIHC,STAD,LUAD,KIRP
ENSG00000110871.13	protein_coding	1	LUSC	0	NA
ENSG00000122483.16	protein_coding	3	LIHC,KIRC,BRCA	1	THCA
ENSG00000186594.11	lincRNA	2	LIHC,LUAD	6	STAD,LUSC,PRAD,BLCA,KIRC,THCA
ENSG00000103852.11	protein_coding	1	COAD	4	LIHC,KIRC,KIRP,BRCA
ENSG00000258982.1	antisense	0	NA	2	STAD,BRCA
ENSG00000111817.15	protein_coding	3	STAD,LUAD,UCEC	1	LIHC
ENSG00000279605.1	TEC	1	COAD	2	LUAD,LUSC
ENSG00000253878.4	sense_intronic	1	COAD	5	LIHC,STAD,LUAD,PRAD,THCA
ENSG00000125895.5	protein_coding	4	STAD,LUAD,HNSC,THCA	1	PRAD
ENSG00000267260.1	lincRNA	3	HNSC,KIRP,BRCA	2	STAD,LUSC
ENSG00000273061.1	lincRNA	3	LIHC,KIRC,THCA	1	LUAD
ENSG00000257702.3	antisense	2	PRAD,BLCA	2	LUAD,COAD
ENSG00000183808.10	protein_coding	2	KIRC,BRCA	1	LUAD
ENSG00000148334.13	protein_coding	5	LIHC,STAD,LUSC,HNSC,UCEC	1	LUAD
ENSG00000033011.10	protein_coding	1	HNSC	2	BRCA,UCEC
ENSG00000240211.1	antisense	0	NA	1	LUAD
ENSG00000132024.16	protein_coding	3	LIHC,BRCA,THCA	1	LUSC
ENSG00000249115.7	protein_coding	4	LIHC,LUAD,PRAD,BRCA	2	STAD,COAD
ENSG00000236423.4	lincRNA	4	STAD,BLCA,HNSC,BRCA	3	LUSC,PRAD,KIRP
ENSG00000269959.1	lincRNA	2	PRAD,COAD	1	BRCA
ENSG00000164219.8	protein_coding	2	HNSC,BRCA	0	NA
ENSG00000157578.12	protein_coding	2	BRCA,UCEC	2	LUAD,LUSC
ENSG00000145354.8	protein_coding	2	LUSC,THCA	3	COAD,KIRC,KIRP
ENSG00000204899.5	protein_coding	0	NA	3	LUSC,COAD,BRCA
ENSG00000126106.12	protein_coding	2	STAD,COAD	1	KIRC
ENSG00000140280.12	protein_coding	2	STAD,LUSC	2	COAD,HNSC
ENSG00000160207.7	protein_coding	0	NA	5	LIHC,STAD,LUSC,KIRC,BRCA
ENSG00000119446.12	protein_coding	4	LIHC,STAD,LUSC,BLCA	0	NA
ENSG00000170037.12	protein_coding	1	UCEC	4	STAD,LUSC,COAD,KIRC
ENSG00000070413.17	protein_coding	0	NA	3	LIHC,LUAD,THCA
ENSG00000255467.1	antisense	1	COAD	1	UCEC
ENSG00000169021.5	protein_coding	3	LUAD,BRCA,THCA	3	STAD,BLCA,UCEC
ENSG00000138375.11	protein_coding	1	BLCA	1	LIHC
ENSG00000165801.8	protein_coding	3	STAD,HNSC,KIRP	1	PRAD
ENSG00000256690.1	antisense	2	LIHC,UCEC	3	BLCA,KIRP,BRCA
ENSG00000142530.9	protein_coding	2	LUAD,LUSC	1	PRAD
ENSG00000110435.10	protein_coding	1	LIHC	4	STAD,HNSC,KIRP,BRCA
ENSG00000139865.15	protein_coding	3	LIHC,BRCA,UCEC	1	STAD
ENSG00000250565.5	protein_coding	0	NA	4	LIHC,LUAD,LUSC,BRCA
ENSG00000154518.8	protein_coding	2	LUAD,LUSC	0	NA
ENSG00000140153.16	protein_coding	2	HNSC,KIRP	1	BRCA
ENSG00000204314.9	protein_coding	2	HNSC,THCA	3	STAD,LUAD,COAD
ENSG00000278514.1	lincRNA	2	LUSC,PRAD	2	STAD,BLCA
ENSG00000278530.3	unitary_pseudogene	3	PRAD,HNSC,BRCA	1	STAD
ENSG00000231196.3	lincRNA	0	NA	2	STAD,BRCA
ENSG00000124260.10	protein_coding	1	HNSC	1	STAD
ENSG00000268678.1	antisense	2	LUAD,BRCA	1	STAD
ENSG00000260274.1	lincRNA	2	LUSC,HNSC	4	STAD,LUAD,BRCA,UCEC
ENSG00000225398.2	processed_pseudogene	1	STAD	1	LUAD
ENSG00000204220.8	protein_coding	4	KIRP,BRCA,THCA,UCEC	0	NA
ENSG00000226913.1	lincRNA	0	NA	4	LIHC,STAD,COAD,BRCA
ENSG00000055163.17	protein_coding	2	LUAD,BRCA	4	LIHC,STAD,PRAD,THCA
ENSG00000255624.2	transcribed_processed_pseudogene	0	NA	1	KIRP
ENSG00000133872.12	protein_coding	2	HNSC,UCEC	3	STAD,PRAD,BLCA
ENSG00000226757.2	antisense	1	KIRC	0	NA
ENSG00000245534.5	antisense	0	NA	2	KIRC,BRCA
ENSG00000085365.16	protein_coding	2	BLCA,BRCA	1	PRAD
ENSG00000092978.9	protein_coding	2	LIHC,LUAD	0	NA
ENSG00000166823.5	protein_coding	1	KIRC	4	LUSC,PRAD,COAD,HNSC
ENSG00000248098.9	protein_coding	5	LIHC,LUAD,HNSC,BRCA,THCA	2	COAD,KIRP
ENSG00000159111.11	protein_coding	2	LUSC,BLCA	4	LIHC,STAD,LUAD,KIRP
ENSG00000107984.8	protein_coding	3	LIHC,COAD,KIRP	0	NA
ENSG00000029364.10	protein_coding	0	NA	1	BRCA
ENSG00000173163.9	protein_coding	1	COAD	2	LIHC,KIRC
ENSG00000197694.12	protein_coding	3	STAD,BLCA,KIRP	1	LIHC
ENSG00000128342.4	protein_coding	5	STAD,LUAD,COAD,HNSC,UCEC	5	LUSC,PRAD,KIRC,BRCA,THCA
ENSG00000261594.3	protein_coding	2	LUAD,THCA	0	NA
ENSG00000174353.16	transcribed_unprocessed_pseudogene	2	STAD,UCEC	2	COAD,KIRP
ENSG00000186522.13	protein_coding	2	STAD,HNSC	1	COAD
ENSG00000109805.8	protein_coding	3	LUSC,KIRC,BRCA	4	STAD,HNSC,THCA,UCEC
ENSG00000259426.4	antisense	4	COAD,HNSC,KIRP,UCEC	3	LIHC,PRAD,BRCA
ENSG00000111640.13	protein_coding	2	LIHC,COAD	0	NA
ENSG00000186660.14	protein_coding	1	STAD	3	LIHC,COAD,HNSC
ENSG00000247271.5	antisense	4	STAD,LUSC,PRAD,KIRC	4	LUAD,COAD,BRCA,THCA
ENSG00000189144.12	protein_coding	1	BRCA	1	KIRC
ENSG00000103051.17	protein_coding	3	LIHC,PRAD,BRCA	1	UCEC
ENSG00000170448.10	protein_coding	2	LIHC,THCA	1	STAD
ENSG00000160961.10	protein_coding	4	LIHC,LUAD,BRCA,THCA	1	LUSC
ENSG00000013573.15	protein_coding	2	PRAD,COAD	0	NA
ENSG00000072849.9	protein_coding	2	LIHC,BRCA	4	STAD,BLCA,COAD,HNSC
ENSG00000132300.17	protein_coding	1	LIHC	3	HNSC,KIRP,UCEC
ENSG00000273796.1	lincRNA	1	THCA	2	BRCA,UCEC
ENSG00000224738.1	antisense	1	HNSC	7	LIHC,LUAD,LUSC,PRAD,COAD,KIRC,BRCA
ENSG00000018189.11	protein_coding	2	LUAD,BRCA	2	KIRC,KIRP
ENSG00000165480.14	protein_coding	2	BLCA,KIRC	2	COAD,HNSC
ENSG00000270906.1	processed_pseudogene	3	LIHC,COAD,BRCA	0	NA
ENSG00000136002.15	protein_coding	1	KIRP	0	NA
ENSG00000008300.13	protein_coding	2	LIHC,KIRC	2	LUSC,BRCA
ENSG00000259052.1	sense_overlapping	1	THCA	0	NA
ENSG00000229151.1	antisense	1	LUSC	1	STAD
ENSG00000250959.2	transcribed_unprocessed_pseudogene	3	LIHC,BRCA,THCA	2	LUSC,PRAD
ENSG00000262814.5	protein_coding	1	BRCA	3	STAD,LUAD,KIRP
ENSG00000136521.11	protein_coding	2	HNSC,KIRC	1	STAD
ENSG00000100029.16	protein_coding	2	COAD,UCEC	2	LUAD,BRCA
ENSG00000165688.10	protein_coding	5	LIHC,LUSC,HNSC,BRCA,UCEC	0	NA
ENSG00000168484.11	protein_coding	1	BLCA	1	THCA
ENSG00000185803.7	protein_coding	6	STAD,PRAD,BLCA,COAD,BRCA,UCEC	2	LUAD,LUSC
ENSG00000134077.14	protein_coding	1	HNSC	1	STAD
ENSG00000189431.7	protein_coding	4	LUSC,PRAD,COAD,BRCA	1	LUAD
ENSG00000039650.8	protein_coding	2	LIHC,BRCA	1	STAD
ENSG00000256294.6	protein_coding	3	LIHC,PRAD,BRCA	0	NA
ENSG00000261202.1	antisense	0	NA	2	LUAD,BRCA
ENSG00000138674.15	protein_coding	5	LIHC,PRAD,COAD,BRCA,THCA	1	STAD
ENSG00000092020.9	protein_coding	0	NA	6	LIHC,LUSC,PRAD,BLCA,COAD,BRCA
ENSG00000268230.4	processed_transcript	2	LIHC,LUAD	2	STAD,LUSC
ENSG00000167283.6	protein_coding	0	NA	1	HNSC
ENSG00000237167.1	lincRNA	1	HNSC	0	NA
ENSG00000261423.1	lincRNA	1	LUSC	3	PRAD,BLCA,UCEC
ENSG00000161013.15	protein_coding	3	STAD,HNSC,KIRC	2	LIHC,PRAD
ENSG00000135119.13	protein_coding	5	LIHC,LUAD,COAD,HNSC,KIRP	3	STAD,KIRC,UCEC
ENSG00000128311.12	protein_coding	4	STAD,LUSC,COAD,KIRC	1	LUAD
ENSG00000263412.1	processed_transcript	0	NA	4	LIHC,STAD,KIRP,BRCA
ENSG00000136630.12	protein_coding	4	LIHC,STAD,LUAD,BRCA	1	PRAD
ENSG00000170445.11	protein_coding	6	LIHC,LUAD,LUSC,COAD,HNSC,BRCA	0	NA
ENSG00000183617.4	protein_coding	2	THCA,UCEC	2	LUSC,PRAD
ENSG00000189157.12	protein_coding	1	UCEC	5	LIHC,LUAD,LUSC,PRAD,COAD
ENSG00000268916.4	transcribed_processed_pseudogene	1	COAD	3	STAD,BRCA,UCEC
ENSG00000156411.8	protein_coding	3	LUSC,HNSC,THCA	2	STAD,BRCA
ENSG00000228343.1	antisense	2	STAD,THCA	1	BRCA
ENSG00000231943.6	lincRNA	0	NA	1	BRCA
ENSG00000256576.2	lincRNA	1	THCA	1	COAD
ENSG00000197153.4	protein_coding	0	NA	1	COAD
ENSG00000135837.14	protein_coding	1	LUAD	2	LUSC,HNSC
ENSG00000267666.1	lincRNA	0	NA	4	STAD,LUSC,COAD,KIRP
ENSG00000239791.1	antisense	1	LUSC	3	STAD,COAD,BRCA
ENSG00000258038.4	lincRNA	2	BLCA,UCEC	1	STAD
ENSG00000263327.5	antisense	1	HNSC	3	LUAD,BRCA,THCA
ENSG00000251002.6	processed_transcript	1	COAD	1	STAD
ENSG00000102755.9	protein_coding	1	BRCA	1	PRAD
ENSG00000280254.1	TEC	1	LIHC	4	STAD,LUAD,PRAD,COAD
ENSG00000122376.10	protein_coding	2	STAD,BRCA	0	NA
ENSG00000121316.9	protein_coding	4	PRAD,COAD,KIRP,BRCA	1	KIRC
ENSG00000168495.11	protein_coding	3	LIHC,HNSC,UCEC	1	LUSC
ENSG00000006638.10	protein_coding	1	HNSC	4	LIHC,LUSC,PRAD,KIRC
ENSG00000118855.17	protein_coding	1	HNSC	3	LIHC,BLCA,COAD
ENSG00000115687.12	protein_coding	3	LUAD,LUSC,PRAD	1	STAD
ENSG00000080603.15	protein_coding	2	LUAD,BLCA	1	BRCA
ENSG00000007384.14	protein_coding	6	STAD,LUAD,LUSC,COAD,HNSC,KIRP	3	LIHC,BRCA,THCA
ENSG00000165511.6	antisense	0	NA	2	LIHC,BRCA
ENSG00000100462.14	protein_coding	0	NA	4	STAD,BLCA,COAD,BRCA
ENSG00000101109.10	protein_coding	2	STAD,PRAD	1	HNSC
ENSG00000171492.13	protein_coding	2	KIRC,BRCA	0	NA
ENSG00000225675.2	lincRNA	2	BLCA,HNSC	0	NA
ENSG00000245848.2	protein_coding	2	LIHC,BRCA	4	LUAD,BLCA,HNSC,THCA
ENSG00000179133.10	protein_coding	3	COAD,KIRP,UCEC	2	KIRC,BRCA
ENSG00000166803.9	protein_coding	3	LUSC,PRAD,KIRC	2	HNSC,UCEC
ENSG00000005194.13	protein_coding	2	LUSC,PRAD	1	UCEC
ENSG00000132589.14	protein_coding	3	PRAD,BLCA,BRCA	0	NA
ENSG00000138078.14	protein_coding	0	NA	1	HNSC
ENSG00000177757.2	lincRNA	1	HNSC	1	BRCA
ENSG00000154269.13	protein_coding	3	LIHC,COAD,BRCA	1	KIRC
ENSG00000100890.14	protein_coding	4	LIHC,LUAD,HNSC,THCA	2	LUSC,BRCA
ENSG00000246225.5	antisense	1	BRCA	3	PRAD,COAD,THCA
ENSG00000197021.7	protein_coding	2	STAD,LUAD	2	BLCA,HNSC
ENSG00000128590.4	protein_coding	1	UCEC	2	LUSC,PRAD
ENSG00000108061.10	protein_coding	3	STAD,BLCA,BRCA	2	PRAD,UCEC
ENSG00000227896.2	antisense	3	STAD,BRCA,THCA	2	COAD,UCEC
ENSG00000145623.11	protein_coding	2	LUAD,THCA	3	LUSC,KIRC,KIRP
ENSG00000244479.5	antisense	1	STAD	0	NA
ENSG00000135045.6	protein_coding	5	LIHC,STAD,LUAD,HNSC,BRCA	1	COAD
ENSG00000188010.11	protein_coding	4	COAD,KIRC,KIRP,UCEC	0	NA
ENSG00000228358.4	lincRNA	2	BLCA,COAD	0	NA
ENSG00000263020.4	protein_coding	0	NA	1	COAD
ENSG00000116754.12	protein_coding	2	LIHC,LUAD	2	STAD,LUSC
ENSG00000276831.1	lincRNA	0	NA	1	UCEC
ENSG00000137449.14	protein_coding	1	BRCA	5	LUSC,PRAD,HNSC,KIRP,THCA
ENSG00000276900.1	antisense	2	HNSC,KIRC	1	STAD
ENSG00000259985.1	antisense	1	LUSC	3	PRAD,HNSC,KIRP
ENSG00000127561.13	protein_coding	3	LUAD,HNSC,KIRC	5	LIHC,STAD,COAD,BRCA,THCA
ENSG00000150776.16	protein_coding	1	PRAD	3	LIHC,LUAD,THCA
ENSG00000228395.1	antisense	1	STAD	1	BRCA
ENSG00000011132.10	protein_coding	2	LIHC,LUAD	3	LUSC,COAD,KIRP
ENSG00000110429.12	protein_coding	1	BLCA	1	LIHC
ENSG00000146776.13	protein_coding	4	LUSC,PRAD,BLCA,UCEC	4	LIHC,LUAD,COAD,HNSC
ENSG00000224318.4	processed_transcript	4	PRAD,HNSC,KIRC,KIRP	2	STAD,LUSC
ENSG00000197208.5	protein_coding	2	STAD,UCEC	2	BLCA,BRCA
ENSG00000144554.9	protein_coding	1	KIRC	2	STAD,UCEC
ENSG00000173457.9	protein_coding	4	STAD,BLCA,COAD,UCEC	1	LUAD
ENSG00000258555.4	protein_coding	0	NA	1	BRCA
ENSG00000229224.1	antisense	0	NA	1	THCA
ENSG00000197576.12	protein_coding	0	NA	1	BRCA
ENSG00000257433.4	antisense	1	LIHC	1	THCA
ENSG00000144228.7	protein_coding	0	NA	1	HNSC
ENSG00000164366.3	protein_coding	0	NA	1	LUSC
ENSG00000235605.1	processed_pseudogene	1	LIHC	3	LUSC,PRAD,BRCA
ENSG00000254397.1	antisense	1	LUAD	0	NA
ENSG00000143319.15	protein_coding	3	LIHC,LUAD,PRAD	2	LUSC,BRCA
ENSG00000120256.8	protein_coding	3	LIHC,STAD,UCEC	0	NA
ENSG00000260774.1	processed_transcript	0	NA	3	STAD,LUSC,COAD
ENSG00000074800.12	protein_coding	6	LIHC,LUAD,PRAD,COAD,HNSC,KIRC	3	KIRP,BRCA,THCA
ENSG00000255145.2	antisense	4	LIHC,BLCA,HNSC,BRCA	0	NA
ENSG00000178882.12	protein_coding	3	BLCA,THCA,UCEC	2	STAD,LUAD
ENSG00000249679.1	antisense	0	NA	1	PRAD
ENSG00000122335.12	protein_coding	5	LIHC,STAD,BLCA,KIRP,THCA	2	LUSC,KIRC
ENSG00000259456.3	antisense	1	KIRC	0	NA
ENSG00000143256.4	protein_coding	5	LIHC,LUAD,COAD,KIRP,BRCA	1	LUSC
ENSG00000153487.12	protein_coding	4	LIHC,LUAD,BLCA,UCEC	4	PRAD,HNSC,BRCA,THCA
ENSG00000109320.10	protein_coding	1	STAD	2	BLCA,COAD
ENSG00000203705.9	protein_coding	0	NA	3	LUSC,HNSC,KIRC
ENSG00000063177.11	protein_coding	4	LIHC,HNSC,BRCA,UCEC	1	KIRP
ENSG00000204177.9	transcribed_unprocessed_pseudogene	1	BRCA	1	LUAD
ENSG00000135903.17	protein_coding	0	NA	1	STAD
ENSG00000113522.12	protein_coding	2	STAD,BRCA	2	LIHC,KIRP
ENSG00000170909.12	protein_coding	2	STAD,LUAD	2	LIHC,KIRP
ENSG00000144566.9	protein_coding	2	LIHC,KIRP	1	LUSC
ENSG00000171703.15	protein_coding	2	LUAD,KIRP	2	STAD,BRCA
ENSG00000186480.11	protein_coding	0	NA	1	COAD
ENSG00000095777.13	protein_coding	2	LUAD,BLCA	4	STAD,COAD,BRCA,THCA
ENSG00000185681.11	protein_coding	4	COAD,HNSC,KIRP,UCEC	1	LUAD
ENSG00000254004.5	protein_coding	2	LUAD,BRCA	0	NA
ENSG00000104951.14	protein_coding	3	LUAD,LUSC,BRCA	2	LIHC,HNSC
ENSG00000214198.6	unitary_pseudogene	0	NA	1	PRAD
ENSG00000135164.17	protein_coding	3	LIHC,LUAD,KIRC	2	LUSC,KIRP
ENSG00000101608.11	protein_coding	3	STAD,LUAD,COAD	1	LIHC
ENSG00000166411.12	protein_coding	2	STAD,LUAD	4	BLCA,HNSC,KIRC,BRCA
ENSG00000166454.8	protein_coding	2	STAD,BRCA	0	NA
ENSG00000119402.15	protein_coding	3	LIHC,HNSC,UCEC	0	NA
ENSG00000139946.8	protein_coding	2	KIRP,THCA	0	NA
ENSG00000266970.1	lincRNA	1	LUAD	4	LUSC,BLCA,HNSC,BRCA
ENSG00000070610.13	protein_coding	1	LIHC	2	STAD,LUSC
ENSG00000167395.10	protein_coding	3	LUAD,BLCA,KIRC	1	BRCA
ENSG00000231028.7	lincRNA	0	NA	3	PRAD,COAD,BRCA
ENSG00000183032.9	protein_coding	1	THCA	2	PRAD,BRCA
ENSG00000005206.15	protein_coding	2	LIHC,KIRC	1	LUSC
ENSG00000125817.7	protein_coding	3	STAD,KIRC,KIRP	2	HNSC,BRCA
ENSG00000154237.11	protein_coding	2	STAD,PRAD	4	LIHC,HNSC,KIRP,THCA
ENSG00000279873.2	lincRNA	1	KIRC	3	COAD,KIRP,UCEC
ENSG00000164032.10	protein_coding	2	LUSC,BRCA	3	STAD,COAD,UCEC
ENSG00000145868.15	protein_coding	3	LUAD,HNSC,BRCA	1	LIHC
ENSG00000118655.4	protein_coding	1	BRCA	1	COAD
ENSG00000111707.10	protein_coding	3	KIRC,KIRP,UCEC	0	NA
ENSG00000129673.8	protein_coding	1	THCA	2	LIHC,KIRP
ENSG00000196459.12	protein_coding	0	NA	3	BLCA,COAD,KIRP
ENSG00000226581.1	lincRNA	0	NA	1	LUAD
ENSG00000198300.11	protein_coding	3	KIRP,BRCA,THCA	1	STAD
ENSG00000006125.15	protein_coding	4	STAD,PRAD,BLCA,BRCA	4	LIHC,LUAD,LUSC,HNSC
ENSG00000178467.16	protein_coding	1	HNSC	1	COAD
ENSG00000121621.6	protein_coding	4	LUSC,BLCA,KIRC,BRCA	2	COAD,HNSC
ENSG00000142330.18	protein_coding	2	LIHC,KIRP	0	NA
ENSG00000188242.4	antisense	1	BRCA	3	PRAD,KIRP,UCEC
ENSG00000177463.14	protein_coding	1	LIHC	2	STAD,BLCA
ENSG00000227694.1	processed_pseudogene	0	NA	1	PRAD
ENSG00000163026.10	protein_coding	2	PRAD,BRCA	1	THCA
ENSG00000075089.8	protein_coding	2	KIRC,UCEC	2	PRAD,BLCA
ENSG00000206559.6	protein_coding	1	BRCA	1	LUSC
ENSG00000105671.10	protein_coding	4	LIHC,PRAD,KIRC,BRCA	1	LUSC
ENSG00000113296.13	protein_coding	5	LIHC,STAD,LUAD,LUSC,THCA	0	NA
ENSG00000101079.19	protein_coding	1	STAD	2	LIHC,HNSC
ENSG00000229922.4	lincRNA	0	NA	1	BLCA
ENSG00000279069.1	TEC	2	BLCA,HNSC	5	LIHC,STAD,KIRC,KIRP,BRCA
ENSG00000232504.4	lincRNA	1	UCEC	3	STAD,BLCA,THCA
ENSG00000108733.8	protein_coding	1	BLCA	2	LIHC,LUAD
ENSG00000279601.1	TEC	2	LUSC,KIRC	1	STAD
ENSG00000143183.15	protein_coding	2	LIHC,LUAD	1	BRCA
ENSG00000145476.14	protein_coding	2	STAD,LUSC	0	NA
ENSG00000107262.15	protein_coding	1	UCEC	4	LUSC,BLCA,COAD,BRCA
ENSG00000266830.1	lincRNA	1	BRCA	5	LIHC,STAD,LUAD,THCA,UCEC
ENSG00000225921.5	protein_coding	2	BRCA,UCEC	4	LIHC,LUAD,COAD,HNSC
ENSG00000139631.17	protein_coding	4	LIHC,LUAD,COAD,BRCA	3	STAD,LUSC,BLCA
ENSG00000154099.16	protein_coding	3	PRAD,HNSC,UCEC	1	BLCA
ENSG00000130204.11	protein_coding	4	LIHC,LUSC,PRAD,BRCA	0	NA
ENSG00000165416.13	protein_coding	2	STAD,KIRP	2	HNSC,BRCA
ENSG00000139324.10	protein_coding	3	LIHC,LUSC,BRCA	0	NA
ENSG00000165934.11	protein_coding	1	BLCA	1	BRCA
ENSG00000143543.13	protein_coding	1	LUAD	2	LUSC,BLCA
ENSG00000126945.8	protein_coding	3	STAD,KIRP,BRCA	1	HNSC
ENSG00000128408.8	protein_coding	4	PRAD,KIRC,KIRP,UCEC	1	LUAD
ENSG00000137807.12	protein_coding	1	KIRC	1	UCEC
ENSG00000072682.17	protein_coding	6	STAD,LUAD,PRAD,BLCA,COAD,HNSC	1	LIHC
ENSG00000260025.1	lincRNA	2	HNSC,KIRC	4	LIHC,BLCA,BRCA,THCA
ENSG00000176890.14	protein_coding	2	LUAD,KIRC	5	LIHC,STAD,COAD,BRCA,THCA
ENSG00000188322.4	protein_coding	4	LUAD,BLCA,KIRC,KIRP	3	STAD,PRAD,COAD
ENSG00000136868.10	protein_coding	6	LIHC,LUAD,PRAD,HNSC,BRCA,UCEC	2	COAD,KIRP
ENSG00000196188.9	protein_coding	3	LUAD,PRAD,KIRC	2	KIRP,BRCA
ENSG00000187535.12	protein_coding	2	STAD,LUSC	1	BRCA
ENSG00000224505.2	antisense	0	NA	1	KIRP
ENSG00000066136.18	protein_coding	2	LIHC,BRCA	2	STAD,UCEC
ENSG00000121897.12	protein_coding	1	PRAD	3	LUAD,KIRC,KIRP
ENSG00000121073.12	protein_coding	2	BLCA,BRCA	1	STAD
ENSG00000103599.18	protein_coding	3	BLCA,HNSC,UCEC	3	STAD,LUAD,KIRC
ENSG00000234336.5	antisense	0	NA	1	PRAD
ENSG00000132635.15	protein_coding	1	LUAD	2	LIHC,LUSC
ENSG00000111011.16	protein_coding	4	LIHC,LUAD,COAD,KIRP	0	NA
ENSG00000260954.1	sense_intronic	1	LUSC	1	BRCA
ENSG00000119862.11	protein_coding	3	BLCA,COAD,KIRP	4	LIHC,HNSC,KIRC,BRCA
ENSG00000120802.12	protein_coding	6	LIHC,LUSC,PRAD,KIRC,KIRP,BRCA	4	COAD,HNSC,THCA,UCEC
ENSG00000203279.3	lincRNA	3	LIHC,LUSC,BLCA	1	STAD
ENSG00000104979.7	protein_coding	3	LIHC,BLCA,THCA	1	LUSC
ENSG00000231312.5	antisense	1	STAD	5	LIHC,LUAD,KIRC,KIRP,UCEC
ENSG00000213753.9	transcribed_processed_pseudogene	1	UCEC	1	PRAD
ENSG00000123240.15	protein_coding	2	STAD,LUSC	4	LIHC,HNSC,KIRC,KIRP
ENSG00000250415.1	lincRNA	0	NA	2	KIRC,BRCA
ENSG00000184730.9	protein_coding	3	STAD,LUAD,PRAD	2	LIHC,HNSC
ENSG00000142082.13	protein_coding	1	LUSC	1	KIRP
ENSG00000243319.6	sense_intronic	1	KIRP	1	LUSC
ENSG00000251359.4	lincRNA	3	LUSC,HNSC,BRCA	2	STAD,KIRP
ENSG00000277287.1	lincRNA	5	LUSC,PRAD,COAD,HNSC,THCA	1	STAD
ENSG00000261120.1	antisense	0	NA	1	UCEC
ENSG00000166444.16	protein_coding	1	LIHC	2	KIRC,BRCA
ENSG00000271966.1	lincRNA	1	KIRC	2	LIHC,LUAD
ENSG00000087884.13	protein_coding	0	NA	3	LIHC,LUAD,HNSC
ENSG00000143493.11	protein_coding	3	LIHC,LUAD,BLCA	2	LUSC,HNSC
ENSG00000105486.12	protein_coding	5	LUAD,LUSC,PRAD,KIRC,BRCA	1	COAD
ENSG00000131951.9	protein_coding	1	KIRP	1	THCA
ENSG00000173809.14	protein_coding	2	LIHC,PRAD	3	STAD,LUAD,KIRP
ENSG00000072954.5	protein_coding	1	PRAD	2	COAD,HNSC
ENSG00000004961.13	protein_coding	3	STAD,LUAD,PRAD	3	BLCA,COAD,HNSC
ENSG00000184307.12	protein_coding	0	NA	1	STAD
ENSG00000145982.10	protein_coding	1	BRCA	4	LIHC,STAD,BLCA,COAD
ENSG00000198879.10	protein_coding	1	LIHC	2	BLCA,COAD
ENSG00000271009.2	lincRNA	3	STAD,PRAD,KIRC	1	KIRP
ENSG00000004455.15	protein_coding	2	LUAD,PRAD	1	KIRP
ENSG00000263914.1	processed_pseudogene	0	NA	1	STAD
ENSG00000184465.14	protein_coding	2	LIHC,KIRP	0	NA
ENSG00000167315.16	protein_coding	4	STAD,BLCA,COAD,HNSC	1	THCA
ENSG00000197299.9	protein_coding	3	LIHC,LUSC,PRAD	1	UCEC
ENSG00000254726.2	protein_coding	6	PRAD,BLCA,HNSC,BRCA,THCA,UCEC	3	STAD,LUSC,KIRC
ENSG00000233316.3	sense_intronic	1	BLCA	0	NA
ENSG00000121101.14	protein_coding	0	NA	2	STAD,BRCA
ENSG00000132361.15	protein_coding	3	LIHC,BRCA,UCEC	5	STAD,LUAD,BLCA,COAD,HNSC
ENSG00000150676.11	protein_coding	0	NA	3	PRAD,COAD,BRCA
ENSG00000224281.4	processed_transcript	0	NA	4	LUAD,COAD,HNSC,UCEC
ENSG00000254860.4	antisense	2	BLCA,KIRC	1	KIRP
ENSG00000198563.12	protein_coding	2	LIHC,LUAD	4	STAD,LUSC,BLCA,KIRC
ENSG00000143409.14	protein_coding	1	COAD	4	LIHC,KIRC,BRCA,UCEC
ENSG00000273008.1	lincRNA	4	LUSC,BLCA,KIRC,THCA	3	COAD,KIRP,UCEC
ENSG00000233070.1	antisense	0	NA	1	LIHC
ENSG00000160679.11	protein_coding	2	LIHC,LUAD	1	STAD
ENSG00000267419.1	processed_transcript	1	HNSC	2	LUSC,COAD
ENSG00000159069.12	protein_coding	4	LIHC,LUSC,KIRC,BRCA	1	PRAD
ENSG00000134748.12	protein_coding	2	LUAD,KIRC	0	NA
ENSG00000164683.15	protein_coding	3	LIHC,COAD,UCEC	2	LUAD,PRAD
ENSG00000233766.6	antisense	1	KIRP	2	PRAD,THCA
ENSG00000198771.9	protein_coding	3	LUAD,LUSC,BRCA	5	LIHC,BLCA,COAD,HNSC,UCEC
ENSG00000075643.5	protein_coding	2	STAD,PRAD	5	LUSC,KIRC,KIRP,BRCA,THCA
ENSG00000116791.12	protein_coding	3	PRAD,BLCA,KIRC	1	LUSC
ENSG00000078900.13	protein_coding	2	LUSC,KIRP	2	COAD,BRCA
ENSG00000137720.6	protein_coding	4	STAD,LUSC,BLCA,HNSC	3	LIHC,LUAD,KIRP
ENSG00000174938.13	protein_coding	1	LUAD	2	COAD,UCEC
ENSG00000102312.19	protein_coding	3	LUAD,BRCA,THCA	4	LUSC,BLCA,COAD,UCEC
ENSG00000212694.7	lincRNA	3	LIHC,COAD,THCA	2	PRAD,BRCA
ENSG00000141378.14	protein_coding	1	COAD	4	LUAD,KIRC,BRCA,THCA
ENSG00000266553.2	misc_RNA	1	HNSC	0	NA
ENSG00000140105.16	protein_coding	3	STAD,LUSC,PRAD	1	HNSC
ENSG00000120458.8	protein_coding	1	LIHC	1	STAD
ENSG00000102393.8	protein_coding	2	STAD,LUAD	5	BLCA,COAD,HNSC,KIRC,UCEC
ENSG00000272434.1	antisense	1	LIHC	1	STAD
ENSG00000177225.15	protein_coding	2	STAD,BLCA	2	LUAD,KIRP
ENSG00000143303.10	protein_coding	2	LIHC,LUAD	2	LUSC,THCA
ENSG00000198298.11	protein_coding	2	PRAD,BRCA	2	LUAD,KIRP
ENSG00000262693.1	antisense	1	THCA	3	STAD,BLCA,COAD
ENSG00000249915.6	protein_coding	1	KIRC	1	LUSC
ENSG00000135535.13	protein_coding	4	LIHC,STAD,KIRP,BRCA	1	HNSC
ENSG00000153832.10	protein_coding	3	BLCA,THCA,UCEC	1	COAD
ENSG00000272473.1	lincRNA	0	NA	3	LIHC,LUSC,BRCA
ENSG00000197563.8	protein_coding	1	BRCA	3	LUSC,PRAD,KIRP
ENSG00000213865.6	protein_coding	3	BLCA,KIRC,THCA	2	LIHC,LUAD
ENSG00000168556.6	protein_coding	2	LUAD,LUSC	2	STAD,KIRC
ENSG00000112473.15	protein_coding	4	PRAD,BRCA,THCA,UCEC	3	STAD,LUSC,BLCA
ENSG00000007545.14	protein_coding	2	LIHC,LUAD	3	PRAD,BRCA,UCEC
ENSG00000114388.11	protein_coding	3	LIHC,PRAD,HNSC	2	STAD,LUSC
ENSG00000139187.8	protein_coding	1	KIRP	1	COAD
ENSG00000159131.15	protein_coding	2	STAD,BRCA	2	LUSC,KIRP
ENSG00000109832.11	protein_coding	1	KIRP	4	STAD,BLCA,COAD,BRCA
ENSG00000109814.10	protein_coding	3	PRAD,COAD,UCEC	2	LUAD,BLCA
ENSG00000249042.4	antisense	2	BLCA,BRCA	1	LIHC
ENSG00000065427.13	protein_coding	4	STAD,LUSC,PRAD,KIRC	1	LUAD
ENSG00000162461.7	protein_coding	3	LIHC,LUAD,KIRC	4	STAD,HNSC,KIRP,UCEC
ENSG00000171469.9	protein_coding	2	HNSC,BRCA	4	LUSC,BLCA,KIRC,KIRP
ENSG00000164128.5	protein_coding	4	BLCA,COAD,HNSC,KIRC	2	STAD,UCEC
ENSG00000169020.8	protein_coding	1	THCA	2	STAD,HNSC
ENSG00000225986.1	antisense	3	LIHC,STAD,BRCA	0	NA
ENSG00000149809.13	protein_coding	3	LUSC,COAD,KIRP	4	STAD,KIRC,THCA,UCEC
ENSG00000166012.13	protein_coding	0	NA	6	LUAD,LUSC,BLCA,KIRC,KIRP,BRCA
ENSG00000116874.10	protein_coding	1	BRCA	3	LIHC,KIRC,KIRP
ENSG00000213599.8	protein_coding	2	LIHC,LUAD	4	LUSC,BLCA,COAD,BRCA
ENSG00000160584.14	protein_coding	2	LIHC,UCEC	2	STAD,THCA
ENSG00000275294.3	lincRNA	1	BRCA	2	COAD,KIRP
ENSG00000137693.12	protein_coding	3	STAD,PRAD,COAD	0	NA
ENSG00000083290.18	protein_coding	0	NA	5	LUSC,PRAD,COAD,HNSC,KIRC
ENSG00000053770.10	protein_coding	1	KIRP	1	UCEC
ENSG00000106524.7	protein_coding	1	STAD	3	LUSC,BRCA,THCA
ENSG00000122566.19	protein_coding	3	LIHC,KIRC,BRCA	0	NA
ENSG00000140527.13	protein_coding	2	KIRC,UCEC	3	LIHC,STAD,BRCA
ENSG00000100121.11	protein_coding	1	KIRP	2	LUAD,THCA
ENSG00000258203.4	lincRNA	0	NA	1	BRCA
ENSG00000231903.1	antisense	1	LIHC	1	HNSC
ENSG00000151208.15	protein_coding	2	STAD,LUSC	1	KIRP
ENSG00000140471.15	protein_coding	2	LUSC,PRAD	3	KIRC,BRCA,UCEC
ENSG00000185610.6	protein_coding	1	THCA	0	NA
ENSG00000245975.2	lincRNA	2	LUSC,KIRC	4	LIHC,LUAD,PRAD,BRCA
ENSG00000177570.12	protein_coding	5	STAD,PRAD,BLCA,COAD,BRCA	2	LUAD,THCA
ENSG00000120889.11	protein_coding	5	LIHC,LUAD,COAD,HNSC,UCEC	4	BLCA,KIRC,KIRP,THCA
ENSG00000112699.9	protein_coding	1	BRCA	2	LUAD,PRAD
ENSG00000272763.1	lincRNA	5	STAD,LUSC,PRAD,BLCA,HNSC	0	NA
ENSG00000234648.1	processed_pseudogene	0	NA	1	BRCA
ENSG00000131044.15	protein_coding	3	PRAD,THCA,UCEC	0	NA
ENSG00000240225.9	transcribed_unprocessed_pseudogene	3	HNSC,KIRP,BRCA	1	STAD
ENSG00000212978.6	processed_transcript	1	BRCA	3	LIHC,LUAD,KIRC
ENSG00000267216.1	protein_coding	1	LUAD	1	STAD
ENSG00000135720.11	protein_coding	5	STAD,PRAD,HNSC,KIRP,BRCA	0	NA
ENSG00000137312.13	protein_coding	2	STAD,LUAD	2	LUSC,HNSC
ENSG00000273783.1	antisense	1	HNSC	4	LIHC,LUAD,BRCA,THCA
ENSG00000111880.14	protein_coding	3	LIHC,LUAD,PRAD	0	NA
ENSG00000260526.1	antisense	2	LUSC,THCA	1	COAD
ENSG00000224892.5	transcribed_processed_pseudogene	2	LIHC,PRAD	3	LUSC,KIRP,THCA
ENSG00000122565.17	protein_coding	2	STAD,KIRC	0	NA
ENSG00000260593.1	antisense	2	STAD,BRCA	0	NA
ENSG00000076513.15	protein_coding	1	PRAD	1	COAD
ENSG00000260329.1	antisense	2	HNSC,BRCA	2	PRAD,UCEC
ENSG00000269586.6	protein_coding	2	LUSC,HNSC	2	STAD,LUAD
ENSG00000166770.9	lincRNA	2	KIRP,BRCA	2	STAD,LUSC
ENSG00000104892.15	protein_coding	6	LUAD,BLCA,HNSC,KIRC,KIRP,THCA	2	LIHC,STAD
ENSG00000080822.15	protein_coding	4	LIHC,LUAD,HNSC,KIRC	1	COAD
ENSG00000105618.12	protein_coding	3	LUSC,COAD,BRCA	0	NA
ENSG00000132661.3	protein_coding	3	STAD,LUAD,KIRP	2	COAD,HNSC
ENSG00000273210.1	antisense	1	BRCA	2	STAD,UCEC
ENSG00000260942.1	antisense	2	LIHC,THCA	0	NA
ENSG00000255495.1	antisense	0	NA	1	KIRP
ENSG00000123684.11	protein_coding	2	STAD,LUAD	3	LUSC,PRAD,HNSC
ENSG00000171988.16	protein_coding	2	STAD,BRCA	1	LUSC
ENSG00000260929.1	antisense	2	LUAD,LUSC	1	COAD
ENSG00000168958.18	protein_coding	2	LUAD,BLCA	1	PRAD
ENSG00000232112.3	protein_coding	4	LIHC,HNSC,BRCA,THCA	1	STAD
ENSG00000260634.1	lincRNA	1	KIRC	1	KIRP
ENSG00000063245.13	protein_coding	3	LIHC,KIRC,BRCA	0	NA
ENSG00000139117.12	protein_coding	2	HNSC,KIRC	1	PRAD
ENSG00000235010.1	antisense	1	BRCA	2	LUSC,PRAD
ENSG00000154370.12	protein_coding	1	LIHC	2	LUSC,BRCA
ENSG00000236682.1	lincRNA	0	NA	2	LUAD,BRCA
ENSG00000248290.1	unprocessed_pseudogene	2	LIHC,BRCA	2	KIRC,KIRP
ENSG00000252481.1	scaRNA	0	NA	3	LUAD,KIRP,BRCA
ENSG00000232485.2	processed_transcript	2	BLCA,KIRC	2	LIHC,THCA
ENSG00000238118.1	unprocessed_pseudogene	0	NA	1	BRCA
ENSG00000232573.1	processed_pseudogene	2	HNSC,UCEC	1	LUSC
ENSG00000164331.8	protein_coding	3	LUAD,HNSC,BRCA	2	PRAD,KIRP
ENSG00000010803.15	protein_coding	1	LIHC	2	LUSC,PRAD
ENSG00000198053.10	protein_coding	3	STAD,LUSC,KIRP	1	UCEC
ENSG00000168481.7	protein_coding	3	LUSC,HNSC,KIRP	4	LIHC,STAD,PRAD,THCA
ENSG00000224805.2	antisense	3	PRAD,BLCA,THCA	3	LIHC,LUAD,UCEC
ENSG00000167625.9	protein_coding	1	BRCA	0	NA
ENSG00000187166.1	protein_coding	1	LUAD	0	NA
ENSG00000188649.10	protein_coding	1	THCA	1	PRAD
ENSG00000259172.1	antisense	1	THCA	3	KIRC,KIRP,BRCA
ENSG00000122299.10	protein_coding	3	LIHC,LUAD,HNSC	1	UCEC
ENSG00000180425.9	protein_coding	1	BRCA	3	LUAD,COAD,THCA
ENSG00000183305.12	protein_coding	0	NA	1	STAD
ENSG00000160803.7	protein_coding	2	LUAD,THCA	2	LUSC,HNSC
ENSG00000106299.7	protein_coding	3	STAD,KIRC,UCEC	5	LIHC,LUAD,COAD,BRCA,THCA
ENSG00000146966.11	protein_coding	1	KIRP	3	LIHC,PRAD,BRCA
ENSG00000130749.8	protein_coding	5	LIHC,LUSC,BLCA,KIRC,BRCA	0	NA
ENSG00000159399.8	protein_coding	3	LIHC,PRAD,UCEC	1	KIRP
ENSG00000168026.15	protein_coding	4	COAD,HNSC,THCA,UCEC	3	STAD,LUSC,BRCA
ENSG00000173275.11	protein_coding	1	STAD	3	LUSC,BLCA,HNSC
ENSG00000086598.9	protein_coding	3	LIHC,THCA,UCEC	1	LUSC
ENSG00000049130.12	protein_coding	1	BRCA	1	PRAD
ENSG00000164576.10	protein_coding	2	STAD,BRCA	3	LIHC,PRAD,COAD
ENSG00000277449.1	antisense	1	STAD	5	BLCA,COAD,HNSC,BRCA,UCEC
ENSG00000265136.1	processed_pseudogene	0	NA	1	STAD
ENSG00000076201.13	protein_coding	3	LIHC,HNSC,UCEC	2	STAD,LUSC
ENSG00000266542.1	miRNA	0	NA	1	STAD
ENSG00000278635.1	unprocessed_pseudogene	3	LIHC,LUAD,BRCA	2	STAD,BLCA
ENSG00000227172.2	antisense	0	NA	1	COAD
ENSG00000114738.9	protein_coding	1	HNSC	0	NA
ENSG00000091164.11	protein_coding	0	NA	1	PRAD
ENSG00000261404.4	lincRNA	0	NA	1	LUAD
ENSG00000176222.8	protein_coding	5	LIHC,LUAD,HNSC,BRCA,THCA	1	STAD
ENSG00000100211.9	protein_coding	3	HNSC,KIRP,UCEC	1	LUAD
ENSG00000137814.8	protein_coding	2	STAD,PRAD	3	KIRC,BRCA,THCA
ENSG00000132424.13	protein_coding	2	LIHC,LUAD	0	NA
ENSG00000161057.9	protein_coding	1	STAD	1	HNSC
ENSG00000141497.12	protein_coding	2	LIHC,BRCA	4	PRAD,BLCA,COAD,HNSC
ENSG00000101596.13	protein_coding	0	NA	1	HNSC
ENSG00000094916.12	protein_coding	4	COAD,KIRC,KIRP,BRCA	1	UCEC
ENSG00000236088.8	processed_transcript	2	LIHC,BRCA	3	LUSC,COAD,THCA
ENSG00000182568.15	protein_coding	3	LUAD,COAD,UCEC	0	NA
ENSG00000198712.1	protein_coding	4	LIHC,STAD,PRAD,THCA	1	KIRC
ENSG00000170935.6	protein_coding	0	NA	1	PRAD
ENSG00000245849.5	processed_transcript	1	HNSC	3	STAD,PRAD,KIRP
ENSG00000225721.4	antisense	0	NA	1	STAD
ENSG00000259540.1	antisense	1	LUSC	1	STAD
ENSG00000161714.10	protein_coding	1	STAD	2	LIHC,LUAD
ENSG00000067167.6	protein_coding	4	STAD,COAD,BRCA,UCEC	3	LIHC,LUAD,LUSC
ENSG00000188672.15	protein_coding	0	NA	2	LUSC,BLCA
ENSG00000145491.10	protein_coding	2	HNSC,UCEC	3	STAD,LUAD,THCA
ENSG00000164934.12	protein_coding	5	STAD,PRAD,COAD,BRCA,UCEC	2	LUAD,LUSC
ENSG00000168438.13	protein_coding	2	LIHC,PRAD	2	COAD,HNSC
ENSG00000281832.1	lincRNA	2	LUAD,KIRP	1	UCEC
ENSG00000165655.15	protein_coding	7	LIHC,BLCA,COAD,KIRC,KIRP,BRCA,THCA	0	NA
ENSG00000203907.8	protein_coding	1	BLCA	1	STAD
ENSG00000153048.9	protein_coding	3	LUSC,BLCA,KIRC	1	COAD
ENSG00000155621.13	protein_coding	3	LIHC,LUSC,HNSC	1	COAD
ENSG00000198324.13	protein_coding	4	LIHC,COAD,KIRP,BRCA	0	NA
ENSG00000145451.11	protein_coding	1	LUAD	1	STAD
ENSG00000147677.9	protein_coding	5	STAD,BLCA,COAD,KIRC,UCEC	2	LIHC,LUAD
ENSG00000247970.2	lincRNA	0	NA	1	PRAD
ENSG00000145194.16	protein_coding	3	LIHC,PRAD,KIRC	1	KIRP
ENSG00000089220.4	protein_coding	5	LIHC,STAD,KIRC,KIRP,BRCA	2	LUAD,HNSC
ENSG00000205879.4	unprocessed_pseudogene	1	BRCA	1	KIRC
ENSG00000247199.3	antisense	0	NA	2	LIHC,LUSC
ENSG00000277232.2	lincRNA	1	PRAD	5	STAD,LUAD,COAD,BRCA,THCA
ENSG00000155906.15	protein_coding	2	LIHC,BLCA	0	NA
ENSG00000186523.13	protein_coding	3	PRAD,HNSC,UCEC	1	LUAD
ENSG00000178974.8	protein_coding	2	PRAD,KIRP	2	COAD,BRCA
ENSG00000127720.6	protein_coding	1	KIRC	1	PRAD
ENSG00000124116.17	protein_coding	2	STAD,THCA	4	LIHC,LUSC,BLCA,BRCA
ENSG00000275944.1	antisense	0	NA	2	LUAD,COAD
ENSG00000273987.1	sense_intronic	0	NA	1	UCEC
ENSG00000100523.13	protein_coding	1	LIHC	3	STAD,COAD,KIRC
ENSG00000067064.9	protein_coding	1	LUAD	1	BLCA
ENSG00000132906.16	protein_coding	3	LIHC,LUAD,BRCA	2	STAD,BLCA
ENSG00000175395.14	protein_coding	3	STAD,LUAD,THCA	6	LIHC,LUSC,PRAD,BLCA,KIRC,UCEC
ENSG00000150938.8	protein_coding	2	STAD,UCEC	5	LIHC,PRAD,BLCA,COAD,BRCA
ENSG00000128487.15	protein_coding	2	BRCA,THCA	1	LIHC
ENSG00000082805.18	protein_coding	4	STAD,LUSC,BLCA,COAD	0	NA
ENSG00000231607.7	antisense	1	LIHC	2	COAD,BRCA
ENSG00000131944.8	protein_coding	1	LUSC	0	NA
ENSG00000144580.12	protein_coding	2	LIHC,LUAD	0	NA
ENSG00000153187.15	protein_coding	4	LIHC,LUAD,KIRC,KIRP	0	NA
ENSG00000030419.15	protein_coding	2	PRAD,KIRC	5	LIHC,STAD,LUAD,KIRP,THCA
ENSG00000185149.5	protein_coding	1	BRCA	2	STAD,COAD
ENSG00000089094.15	protein_coding	3	LUSC,KIRP,BRCA	1	HNSC
ENSG00000273084.1	lincRNA	2	HNSC,THCA	5	STAD,PRAD,COAD,KIRP,UCEC
ENSG00000080839.10	protein_coding	4	STAD,LUSC,PRAD,KIRC	4	COAD,HNSC,BRCA,UCEC
ENSG00000164694.15	protein_coding	3	STAD,HNSC,THCA	3	LIHC,PRAD,BRCA
ENSG00000100697.13	protein_coding	2	LIHC,COAD	5	STAD,PRAD,BRCA,THCA,UCEC
ENSG00000166135.12	protein_coding	1	LUSC	2	LUAD,UCEC
ENSG00000147687.15	protein_coding	2	STAD,COAD	2	LIHC,LUAD
ENSG00000090013.8	protein_coding	2	LUAD,BRCA	1	UCEC
ENSG00000197128.10	protein_coding	3	LUSC,PRAD,BRCA	1	STAD
ENSG00000258384.1	antisense	1	LIHC	2	STAD,BRCA
ENSG00000114853.12	protein_coding	1	BRCA	3	LUSC,PRAD,BLCA
ENSG00000242675.1	processed_pseudogene	2	LUAD,BLCA	0	NA
ENSG00000253194.1	antisense	1	LIHC	1	STAD
ENSG00000210112.1	Mt_tRNA	1	LIHC	1	KIRC
ENSG00000149380.10	protein_coding	4	STAD,LUAD,HNSC,UCEC	4	LIHC,PRAD,KIRP,BRCA
ENSG00000198597.7	protein_coding	2	KIRP,BRCA	4	STAD,LUAD,PRAD,KIRC
ENSG00000231290.4	processed_transcript	2	STAD,THCA	1	BRCA
ENSG00000152795.16	protein_coding	5	LIHC,LUAD,COAD,KIRC,BRCA	2	STAD,PRAD
ENSG00000185869.12	protein_coding	2	HNSC,BRCA	1	STAD
ENSG00000231881.1	lincRNA	1	KIRC	0	NA
ENSG00000236502.1	lincRNA	0	NA	2	STAD,BRCA
ENSG00000261798.1	antisense	0	NA	2	COAD,BRCA
ENSG00000241837.5	protein_coding	1	COAD	2	STAD,KIRC
ENSG00000104872.9	protein_coding	4	LIHC,LUAD,BRCA,THCA	2	STAD,KIRP
ENSG00000167702.10	protein_coding	5	PRAD,BLCA,COAD,HNSC,KIRC	3	LUAD,LUSC,KIRP
ENSG00000163239.11	protein_coding	2	LIHC,KIRP	4	STAD,LUSC,PRAD,BLCA
ENSG00000140830.7	protein_coding	3	LIHC,PRAD,HNSC	2	COAD,THCA
ENSG00000259768.5	antisense	4	STAD,PRAD,HNSC,KIRC	1	COAD
ENSG00000144043.10	protein_coding	1	PRAD	3	COAD,BRCA,THCA
ENSG00000250365.5	antisense	1	KIRP	4	LUSC,BLCA,COAD,BRCA
ENSG00000089022.12	protein_coding	1	STAD	2	BLCA,BRCA
ENSG00000179041.3	protein_coding	4	STAD,COAD,BRCA,UCEC	3	LUAD,HNSC,THCA
ENSG00000124784.7	protein_coding	3	KIRP,BRCA,UCEC	1	LUSC
ENSG00000273619.1	antisense	3	LIHC,LUSC,KIRC	3	STAD,LUAD,COAD
ENSG00000280079.1	TEC	2	HNSC,BRCA	2	LUAD,THCA
ENSG00000100744.13	protein_coding	2	STAD,KIRP	2	COAD,BRCA
ENSG00000113615.11	protein_coding	2	LUAD,BRCA	1	LUSC
ENSG00000214654.6	transcribed_processed_pseudogene	3	STAD,BLCA,HNSC	2	COAD,KIRP
ENSG00000112855.13	protein_coding	3	LUAD,COAD,BRCA	2	LIHC,KIRP
ENSG00000267226.2	antisense	2	BLCA,KIRC	2	LUAD,PRAD
ENSG00000119616.10	protein_coding	3	STAD,HNSC,KIRC	1	BRCA
ENSG00000250579.1	antisense	2	BLCA,KIRP	1	LIHC
ENSG00000206145.7	transcribed_unprocessed_pseudogene	1	STAD	2	LUSC,HNSC
ENSG00000267314.1	protein_coding	1	BRCA	0	NA
ENSG00000279884.1	TEC	0	NA	1	STAD
ENSG00000260273.1	antisense	2	BLCA,KIRP	0	NA
ENSG00000111725.9	protein_coding	1	KIRP	0	NA
ENSG00000256001.1	lincRNA	2	LIHC,HNSC	0	NA
ENSG00000179476.6	protein_coding	1	HNSC	5	LIHC,LUAD,PRAD,COAD,BRCA
ENSG00000185664.13	protein_coding	2	STAD,COAD	3	KIRC,KIRP,BRCA
ENSG00000102796.9	protein_coding	3	STAD,PRAD,BLCA	3	LUAD,BRCA,THCA
ENSG00000091651.7	protein_coding	5	LIHC,LUAD,LUSC,PRAD,BRCA	3	COAD,THCA,UCEC
ENSG00000253647.1	antisense	1	STAD	0	NA
ENSG00000142856.15	protein_coding	1	BRCA	0	NA
ENSG00000108312.13	protein_coding	2	LUSC,KIRP	1	LUAD
ENSG00000141034.8	protein_coding	1	BRCA	4	STAD,COAD,HNSC,KIRC
ENSG00000233871.1	antisense	1	LUSC	1	LUAD
ENSG00000231887.5	protein_coding	3	LIHC,PRAD,HNSC	2	STAD,BRCA
ENSG00000101346.10	protein_coding	2	STAD,KIRP	2	HNSC,BRCA
ENSG00000115844.9	protein_coding	1	BLCA	2	LUAD,PRAD
ENSG00000128185.8	protein_coding	1	BRCA	1	LUAD
ENSG00000132000.10	protein_coding	3	STAD,HNSC,THCA	2	LIHC,BRCA
ENSG00000188725.6	protein_coding	5	STAD,LUSC,PRAD,KIRC,BRCA	0	NA
ENSG00000112697.14	protein_coding	2	LIHC,LUAD	1	HNSC
ENSG00000129128.11	protein_coding	1	LIHC	0	NA
ENSG00000268001.1	antisense	2	LUAD,BRCA	3	BLCA,KIRC,KIRP
ENSG00000211460.10	protein_coding	2	STAD,BLCA	1	BRCA
ENSG00000214439.3	unprocessed_pseudogene	1	KIRC	4	LUAD,PRAD,COAD,THCA
ENSG00000163104.16	protein_coding	2	LIHC,BRCA	1	STAD
ENSG00000229344.1	unprocessed_pseudogene	3	LIHC,PRAD,COAD	1	LUSC
ENSG00000168621.13	protein_coding	1	KIRP	3	HNSC,BRCA,THCA
ENSG00000183674.10	lincRNA	1	HNSC	2	LUAD,LUSC
ENSG00000230359.4	processed_pseudogene	1	LUSC	3	STAD,LUAD,THCA
ENSG00000249884.7	protein_coding	1	UCEC	1	BRCA
ENSG00000236882.6	lincRNA	4	LUAD,COAD,HNSC,THCA	2	BLCA,KIRC
ENSG00000166140.16	protein_coding	2	COAD,HNSC	2	LIHC,THCA
ENSG00000121104.6	protein_coding	3	PRAD,BLCA,BRCA	1	STAD
ENSG00000267191.1	antisense	3	HNSC,BRCA,THCA	1	STAD
ENSG00000168970.19	protein_coding	4	LIHC,LUAD,COAD,HNSC	4	STAD,BLCA,KIRC,KIRP
ENSG00000230844.2	lincRNA	2	LIHC,LUAD	4	LUSC,PRAD,BLCA,COAD
ENSG00000234129.6	lincRNA	0	NA	1	COAD
ENSG00000146722.10	transcribed_unprocessed_pseudogene	1	UCEC	0	NA
ENSG00000175854.10	protein_coding	3	LIHC,HNSC,UCEC	0	NA
ENSG00000049167.12	protein_coding	5	STAD,LUSC,HNSC,BRCA,THCA	1	UCEC
ENSG00000135298.12	protein_coding	1	STAD	3	LIHC,LUSC,PRAD
ENSG00000122512.13	protein_coding	1	STAD	2	LUSC,COAD
ENSG00000197756.8	protein_coding	3	BLCA,HNSC,UCEC	2	PRAD,BRCA
ENSG00000149761.7	protein_coding	1	LUSC	3	KIRP,BRCA,THCA
ENSG00000105821.13	protein_coding	4	LIHC,STAD,PRAD,UCEC	2	LUAD,COAD
ENSG00000181827.13	protein_coding	1	LUSC	2	LIHC,BRCA
ENSG00000245105.2	antisense	1	LUSC	2	STAD,BLCA
ENSG00000198133.7	protein_coding	2	STAD,LUSC	4	LIHC,PRAD,BLCA,KIRP
ENSG00000203993.4	antisense	4	LIHC,HNSC,KIRC,BRCA	1	PRAD
ENSG00000127415.11	protein_coding	3	LUAD,COAD,BRCA	0	NA
ENSG00000185065.6	antisense	1	BLCA	2	STAD,LUAD
ENSG00000137500.8	protein_coding	0	NA	5	LIHC,LUAD,PRAD,KIRC,KIRP
ENSG00000176165.9	protein_coding	2	BLCA,KIRC	2	STAD,COAD
ENSG00000067646.10	protein_coding	0	NA	1	PRAD
ENSG00000154153.12	protein_coding	1	UCEC	2	HNSC,KIRC
ENSG00000184678.9	protein_coding	4	LIHC,LUSC,KIRC,UCEC	2	STAD,BRCA
ENSG00000116830.10	protein_coding	0	NA	3	LUAD,COAD,KIRP
ENSG00000197958.11	protein_coding	3	BLCA,HNSC,UCEC	2	LUAD,KIRP
ENSG00000224090.1	antisense	0	NA	4	STAD,LUAD,COAD,THCA
ENSG00000006747.13	protein_coding	3	STAD,HNSC,KIRP	2	LIHC,THCA
ENSG00000245614.3	antisense	2	PRAD,HNSC	1	BRCA
ENSG00000255129.4	antisense	1	BRCA	1	LUAD
ENSG00000185236.10	protein_coding	3	LIHC,THCA,UCEC	2	LUSC,COAD
ENSG00000259353.1	antisense	2	HNSC,THCA	1	BRCA
ENSG00000092203.12	protein_coding	1	LUAD	1	BRCA
ENSG00000206341.7	unprocessed_pseudogene	4	STAD,LUSC,PRAD,BRCA	2	LIHC,COAD
ENSG00000213918.9	protein_coding	2	LIHC,BLCA	3	BRCA,THCA,UCEC
ENSG00000135549.13	protein_coding	3	LIHC,PRAD,COAD	3	HNSC,BRCA,THCA
ENSG00000104147.7	protein_coding	3	LUSC,PRAD,KIRC	4	HNSC,KIRP,THCA,UCEC
ENSG00000243224.1	antisense	0	NA	3	LIHC,STAD,COAD
ENSG00000263551.4	lincRNA	2	LUSC,HNSC	1	STAD
ENSG00000071894.13	protein_coding	3	COAD,BRCA,THCA	2	LUAD,LUSC
ENSG00000176142.11	protein_coding	7	LIHC,LUAD,HNSC,KIRC,KIRP,THCA,UCEC	4	STAD,LUSC,BLCA,COAD
ENSG00000205838.11	protein_coding	1	BRCA	3	LIHC,STAD,LUAD
ENSG00000279528.1	TEC	2	STAD,THCA	0	NA
ENSG00000173226.15	protein_coding	5	LIHC,LUAD,HNSC,KIRC,UCEC	2	LUSC,BLCA
ENSG00000222014.5	protein_coding	0	NA	2	STAD,PRAD
ENSG00000231128.4	antisense	1	STAD	0	NA
ENSG00000229809.7	protein_coding	1	KIRC	5	LIHC,LUAD,PRAD,BRCA,UCEC
ENSG00000185163.8	protein_coding	4	LIHC,PRAD,KIRP,UCEC	1	BLCA
ENSG00000275682.1	miRNA	0	NA	1	PRAD
ENSG00000234072.1	antisense	2	BLCA,HNSC	1	KIRP
ENSG00000169957.9	protein_coding	3	LIHC,BLCA,KIRP	2	BRCA,UCEC
ENSG00000261553.4	processed_transcript	2	LIHC,STAD	3	LUSC,HNSC,BRCA
ENSG00000155287.9	protein_coding	3	LIHC,STAD,BRCA	4	HNSC,KIRC,KIRP,UCEC
ENSG00000170919.14	antisense	4	LIHC,STAD,BLCA,THCA	1	BRCA
ENSG00000268858.2	antisense	1	HNSC	2	BLCA,COAD
ENSG00000169826.7	protein_coding	3	STAD,LUAD,THCA	1	PRAD
ENSG00000179902.11	protein_coding	3	PRAD,KIRP,UCEC	2	LUAD,THCA
ENSG00000059769.18	protein_coding	3	LIHC,HNSC,UCEC	1	COAD
ENSG00000214013.8	protein_coding	0	NA	2	KIRC,BRCA
ENSG00000261002.4	antisense	1	LIHC	0	NA
ENSG00000129351.16	protein_coding	3	LIHC,LUAD,THCA	1	LUSC
ENSG00000007001.11	protein_coding	2	STAD,THCA	1	LUAD
ENSG00000164465.17	protein_coding	7	STAD,PRAD,BLCA,COAD,HNSC,THCA,UCEC	1	BRCA
ENSG00000184164.13	protein_coding	1	LIHC	2	STAD,PRAD
ENSG00000198863.6	protein_coding	1	BLCA	2	LUAD,HNSC
ENSG00000215712.9	protein_coding	4	LUSC,BLCA,KIRP,BRCA	1	KIRC
ENSG00000075218.17	protein_coding	1	KIRC	3	STAD,COAD,BRCA
ENSG00000169967.15	protein_coding	1	STAD	0	NA
ENSG00000152422.14	protein_coding	2	STAD,LUSC	2	LIHC,UCEC
ENSG00000013375.14	protein_coding	5	LIHC,LUAD,PRAD,THCA,UCEC	4	STAD,LUSC,COAD,KIRC
ENSG00000166037.9	protein_coding	0	NA	2	COAD,HNSC
ENSG00000250320.4	antisense	1	HNSC	2	BRCA,THCA
ENSG00000118181.9	protein_coding	0	NA	3	LIHC,LUAD,KIRP
ENSG00000125122.13	protein_coding	2	STAD,PRAD	4	LIHC,LUAD,COAD,THCA
ENSG00000185015.6	protein_coding	5	STAD,BLCA,COAD,HNSC,UCEC	3	LUAD,BRCA,THCA
ENSG00000145390.10	protein_coding	0	NA	1	KIRC
ENSG00000260101.1	lincRNA	5	LUAD,LUSC,PRAD,COAD,KIRC	3	STAD,BLCA,KIRP
ENSG00000185261.12	protein_coding	3	LUAD,HNSC,BRCA	0	NA
ENSG00000251405.2	sense_overlapping	2	COAD,THCA	0	NA
ENSG00000255599.1	lincRNA	1	STAD	0	NA
ENSG00000105676.12	protein_coding	2	LIHC,BRCA	1	LUSC
ENSG00000272273.1	antisense	2	KIRP,UCEC	0	NA
ENSG00000250039.3	antisense	1	COAD	0	NA
ENSG00000258343.1	antisense	1	KIRP	0	NA
ENSG00000125531.6	protein_coding	2	BLCA,KIRC	3	LIHC,COAD,BRCA
ENSG00000139746.14	protein_coding	1	LIHC	3	LUSC,HNSC,BRCA
ENSG00000151150.19	protein_coding	2	BLCA,KIRC	3	LIHC,LUAD,HNSC
ENSG00000152455.14	protein_coding	2	LIHC,PRAD	4	BLCA,COAD,HNSC,UCEC
ENSG00000198221.8	lincRNA	4	STAD,BLCA,HNSC,UCEC	1	COAD
ENSG00000163885.10	protein_coding	2	PRAD,HNSC	1	STAD
ENSG00000273249.1	antisense	5	LIHC,LUSC,BLCA,HNSC,KIRC	2	COAD,KIRP
ENSG00000166233.11	protein_coding	2	STAD,COAD	3	HNSC,KIRC,BRCA
ENSG00000228350.1	antisense	2	BLCA,THCA	0	NA
ENSG00000253598.1	protein_coding	3	BLCA,COAD,BRCA	2	LIHC,LUAD
ENSG00000273174.1	antisense	1	LIHC	2	THCA,UCEC
ENSG00000165084.14	protein_coding	3	KIRC,KIRP,UCEC	2	LUSC,PRAD
ENSG00000163637.10	protein_coding	4	STAD,COAD,HNSC,KIRP	1	KIRC
ENSG00000052749.12	protein_coding	3	LIHC,STAD,BRCA	1	KIRC
ENSG00000255108.1	antisense	1	KIRC	4	STAD,LUSC,PRAD,UCEC
ENSG00000236810.4	antisense	1	HNSC	3	STAD,LUSC,COAD
ENSG00000226067.5	lincRNA	5	STAD,LUSC,BLCA,COAD,KIRC	2	KIRP,THCA
ENSG00000279271.1	TEC	1	LUAD	0	NA
ENSG00000174839.11	protein_coding	0	NA	1	LIHC
ENSG00000153827.12	protein_coding	3	BLCA,COAD,UCEC	1	LIHC
ENSG00000235703.4	antisense	2	LIHC,LUAD	2	LUSC,PRAD
ENSG00000178852.14	protein_coding	2	PRAD,HNSC	2	KIRC,KIRP
ENSG00000187952.9	processed_pseudogene	3	LIHC,HNSC,KIRC	2	PRAD,COAD
ENSG00000183751.13	protein_coding	3	LUAD,LUSC,KIRC	2	BRCA,UCEC
ENSG00000120253.12	protein_coding	2	LIHC,LUAD	1	HNSC
ENSG00000232850.3	lincRNA	6	LIHC,STAD,LUSC,PRAD,HNSC,THCA	1	BRCA
ENSG00000105072.7	protein_coding	1	UCEC	2	LUAD,LUSC
ENSG00000008382.14	protein_coding	1	STAD	4	LIHC,LUAD,LUSC,HNSC
ENSG00000069329.14	protein_coding	2	KIRP,BRCA	1	COAD
ENSG00000245888.5	antisense	2	STAD,HNSC	3	LUAD,COAD,BRCA
ENSG00000065559.13	protein_coding	1	BRCA	3	STAD,LUSC,HNSC
ENSG00000175279.20	protein_coding	1	BRCA	1	COAD
ENSG00000164118.11	protein_coding	2	HNSC,BRCA	2	COAD,KIRP
ENSG00000214160.8	protein_coding	3	PRAD,HNSC,KIRC	0	NA
ENSG00000269293.2	antisense	4	LUAD,KIRP,BRCA,THCA	4	STAD,LUSC,PRAD,KIRC
ENSG00000107362.12	protein_coding	3	LIHC,KIRC,BRCA	2	COAD,THCA
ENSG00000150401.13	protein_coding	1	LIHC	5	LUSC,COAD,HNSC,KIRC,BRCA
ENSG00000175611.10	processed_transcript	1	LIHC	0	NA
ENSG00000134326.10	protein_coding	4	STAD,LUSC,KIRC,BRCA	2	HNSC,UCEC
ENSG00000227543.4	processed_transcript	5	LIHC,LUAD,COAD,BRCA,THCA	1	LUSC
ENSG00000111727.10	protein_coding	1	BRCA	2	PRAD,BLCA
ENSG00000228084.1	antisense	1	THCA	3	LIHC,LUAD,BRCA
ENSG00000253408.4	antisense	2	LUSC,PRAD	2	LUAD,BLCA
ENSG00000189362.10	protein_coding	1	LUSC	2	LIHC,LUAD
ENSG00000185379.19	protein_coding	2	STAD,BRCA	5	LIHC,LUAD,COAD,HNSC,KIRC
ENSG00000198168.7	protein_coding	1	HNSC	2	PRAD,COAD
ENSG00000116679.14	protein_coding	2	LUAD,COAD	2	LUSC,HNSC
ENSG00000130675.13	protein_coding	2	STAD,KIRC	3	LUAD,PRAD,COAD
ENSG00000169047.5	protein_coding	1	STAD	3	LUAD,PRAD,BRCA
ENSG00000181409.10	protein_coding	2	LUAD,HNSC	6	LIHC,STAD,PRAD,KIRC,KIRP,UCEC
ENSG00000109534.15	protein_coding	2	LUSC,BRCA	0	NA
ENSG00000214756.6	protein_coding	0	NA	3	STAD,LUAD,KIRP
ENSG00000234076.1	lincRNA	3	COAD,HNSC,KIRC	0	NA
ENSG00000146834.12	protein_coding	1	STAD	2	LUAD,THCA
ENSG00000182165.16	lincRNA	1	STAD	2	LIHC,LUAD
ENSG00000176136.5	protein_coding	1	BRCA	1	LUAD
ENSG00000223745.6	processed_transcript	3	COAD,HNSC,KIRC	3	LUSC,BLCA,KIRP
ENSG00000102871.14	protein_coding	1	KIRC	1	THCA
ENSG00000157483.7	protein_coding	3	STAD,COAD,UCEC	1	KIRC
ENSG00000119782.12	protein_coding	4	LIHC,PRAD,BLCA,HNSC	3	STAD,LUAD,BRCA
ENSG00000236358.1	antisense	1	LUAD	0	NA
ENSG00000253390.1	lincRNA	1	HNSC	0	NA
ENSG00000170248.12	protein_coding	1	HNSC	1	LUSC
ENSG00000179165.10	protein_coding	3	LUSC,PRAD,BRCA	0	NA
ENSG00000169738.6	protein_coding	2	LIHC,BRCA	4	STAD,PRAD,KIRP,THCA
ENSG00000231294.1	antisense	1	KIRC	1	LUAD
ENSG00000089009.14	protein_coding	3	COAD,HNSC,UCEC	1	PRAD
ENSG00000185437.12	protein_coding	1	STAD	4	PRAD,HNSC,KIRC,BRCA
ENSG00000122432.15	transcribed_unprocessed_pseudogene	3	LIHC,STAD,THCA	1	PRAD
ENSG00000248932.4	antisense	1	HNSC	1	PRAD
ENSG00000102981.8	protein_coding	3	LIHC,STAD,BLCA	1	COAD
ENSG00000109586.10	protein_coding	1	BRCA	3	LUAD,PRAD,KIRP
ENSG00000267421.5	lincRNA	1	BRCA	2	LIHC,STAD
ENSG00000262412.1	lincRNA	0	NA	2	COAD,KIRP
ENSG00000179152.17	protein_coding	0	NA	1	LUSC
ENSG00000205084.9	protein_coding	5	STAD,PRAD,KIRP,THCA,UCEC	3	LUAD,COAD,KIRC
ENSG00000172878.12	protein_coding	1	UCEC	2	LUAD,LUSC
ENSG00000259138.1	antisense	0	NA	2	STAD,BRCA
ENSG00000105011.7	protein_coding	3	LIHC,PRAD,KIRC	2	COAD,UCEC
ENSG00000261188.1	antisense	2	HNSC,UCEC	3	LIHC,LUAD,BRCA
ENSG00000166387.10	protein_coding	3	LUSC,COAD,BRCA	4	STAD,LUAD,HNSC,THCA
ENSG00000140521.10	protein_coding	0	NA	4	LIHC,BLCA,KIRP,BRCA
ENSG00000145358.5	protein_coding	4	LIHC,BLCA,COAD,THCA	3	LUSC,HNSC,KIRC
ENSG00000164002.10	protein_coding	2	LUSC,PRAD	0	NA
ENSG00000276407.3	lincRNA	1	LIHC	0	NA
ENSG00000083817.8	protein_coding	2	PRAD,BRCA	1	STAD
ENSG00000179636.13	protein_coding	2	PRAD,BLCA	1	BRCA
ENSG00000141258.11	protein_coding	1	UCEC	6	STAD,LUAD,LUSC,PRAD,BLCA,KIRC
ENSG00000279529.1	TEC	1	LIHC	2	KIRP,BRCA
ENSG00000153561.11	protein_coding	3	LUSC,PRAD,BLCA	2	HNSC,THCA
ENSG00000140284.9	protein_coding	2	STAD,THCA	2	HNSC,BRCA
ENSG00000166596.13	protein_coding	5	PRAD,HNSC,KIRC,KIRP,UCEC	2	LUAD,COAD
ENSG00000119048.6	protein_coding	3	STAD,LUAD,BRCA	1	PRAD
ENSG00000104140.6	protein_coding	2	KIRC,UCEC	2	STAD,BRCA
ENSG00000187257.13	protein_coding	2	STAD,KIRC	2	LUAD,COAD
ENSG00000279742.1	TEC	1	KIRC	1	KIRP
ENSG00000130726.10	protein_coding	2	LIHC,BRCA	1	STAD
ENSG00000079739.14	protein_coding	0	NA	2	LUSC,KIRP
ENSG00000214432.8	antisense	0	NA	1	BRCA
ENSG00000101199.11	protein_coding	5	LIHC,LUAD,PRAD,KIRP,UCEC	1	BLCA
ENSG00000075702.15	protein_coding	2	LUAD,KIRC	2	COAD,HNSC
ENSG00000138175.8	protein_coding	2	STAD,THCA	2	PRAD,UCEC
ENSG00000169955.7	protein_coding	2	LUSC,KIRP	2	BRCA,UCEC
ENSG00000260475.1	lincRNA	0	NA	5	STAD,LUAD,PRAD,COAD,UCEC
ENSG00000137976.7	protein_coding	3	STAD,BRCA,THCA	2	PRAD,KIRC
ENSG00000104365.12	protein_coding	3	PRAD,BRCA,UCEC	0	NA
ENSG00000278725.1	unprocessed_pseudogene	0	NA	1	BLCA
ENSG00000062716.9	protein_coding	3	LUAD,COAD,HNSC	5	LUSC,PRAD,KIRC,KIRP,BRCA
ENSG00000234235.1	antisense	1	HNSC	0	NA
ENSG00000215039.5	processed_transcript	1	COAD	3	LIHC,LUAD,BLCA
ENSG00000110660.13	protein_coding	3	STAD,THCA,UCEC	2	LIHC,LUAD
ENSG00000010030.12	protein_coding	5	STAD,LUSC,PRAD,KIRC,BRCA	4	COAD,HNSC,KIRP,THCA
ENSG00000173641.16	protein_coding	1	STAD	4	LUSC,PRAD,HNSC,BRCA
ENSG00000272734.1	processed_transcript	0	NA	4	LIHC,KIRP,BRCA,UCEC
ENSG00000171792.9	protein_coding	2	LUSC,KIRP	0	NA
ENSG00000105127.7	protein_coding	1	LIHC	1	LUSC
ENSG00000268266.1	lincRNA	1	THCA	1	PRAD
ENSG00000100439.9	protein_coding	0	NA	2	STAD,BRCA
ENSG00000224271.4	lincRNA	1	COAD	2	STAD,BRCA
ENSG00000204571.5	protein_coding	0	NA	1	BLCA
ENSG00000031691.6	protein_coding	1	BRCA	2	LIHC,COAD
ENSG00000120370.11	protein_coding	2	LIHC,LUAD	3	STAD,LUSC,HNSC
ENSG00000163110.13	protein_coding	1	BLCA	2	LUAD,PRAD
ENSG00000267120.3	protein_coding	2	LUAD,THCA	0	NA
ENSG00000278376.1	lincRNA	2	LUSC,BRCA	3	STAD,LUAD,PRAD
ENSG00000134996.11	protein_coding	4	LIHC,STAD,LUSC,PRAD	0	NA
ENSG00000104960.14	protein_coding	4	LIHC,LUAD,BRCA,THCA	1	STAD
ENSG00000257135.4	lincRNA	0	NA	2	LUAD,UCEC
ENSG00000247081.6	antisense	4	STAD,PRAD,BLCA,UCEC	3	LUAD,LUSC,KIRP
ENSG00000119421.6	protein_coding	5	LIHC,LUSC,BLCA,HNSC,BRCA	0	NA
ENSG00000168672.3	protein_coding	3	BLCA,COAD,KIRC	3	LIHC,LUAD,THCA
ENSG00000113248.5	protein_coding	2	LUAD,HNSC	0	NA
ENSG00000114023.14	protein_coding	2	HNSC,KIRC	2	STAD,KIRP
ENSG00000184060.9	protein_coding	2	STAD,BRCA	4	LIHC,PRAD,BLCA,KIRC
ENSG00000172409.5	protein_coding	0	NA	4	LUAD,HNSC,BRCA,THCA
ENSG00000159720.10	protein_coding	3	STAD,PRAD,KIRP	1	KIRC
ENSG00000230910.2	antisense	0	NA	2	LUSC,PRAD
ENSG00000164176.11	protein_coding	1	HNSC	2	LUSC,PRAD
ENSG00000070718.10	protein_coding	3	BRCA,THCA,UCEC	2	LUAD,KIRC
ENSG00000188997.6	protein_coding	2	PRAD,COAD	3	LUAD,KIRP,THCA
ENSG00000227199.1	antisense	3	HNSC,KIRC,KIRP	2	PRAD,COAD
ENSG00000230970.3	antisense	0	NA	1	LUAD
ENSG00000196411.8	protein_coding	4	STAD,PRAD,KIRC,THCA	1	LUAD
ENSG00000256514.1	protein_coding	0	NA	1	KIRP
ENSG00000160613.11	protein_coding	0	NA	1	BLCA
ENSG00000105053.9	protein_coding	1	UCEC	1	COAD
ENSG00000167646.12	protein_coding	7	PRAD,BLCA,HNSC,KIRC,BRCA,THCA,UCEC	1	STAD
ENSG00000083937.7	protein_coding	3	STAD,KIRP,UCEC	1	LUSC
ENSG00000134283.16	protein_coding	3	LIHC,LUAD,KIRP	0	NA
ENSG00000163935.12	protein_coding	0	NA	3	LIHC,LUAD,THCA
ENSG00000232909.1	antisense	1	LUAD	2	PRAD,KIRC
ENSG00000107560.9	protein_coding	0	NA	2	LUAD,PRAD
ENSG00000125967.15	protein_coding	1	BRCA	1	LUSC
ENSG00000261804.1	lincRNA	4	STAD,LUSC,PRAD,KIRC	1	COAD
ENSG00000255306.1	antisense	0	NA	2	LUAD,BRCA
ENSG00000262919.6	protein_coding	1	STAD	3	BLCA,COAD,HNSC
ENSG00000108826.14	protein_coding	1	LUSC	3	STAD,LUAD,KIRC
ENSG00000270133.1	sense_intronic	4	LUAD,HNSC,KIRC,BRCA	1	KIRP
ENSG00000254413.7	protein_coding	2	LIHC,LUAD	1	STAD
ENSG00000104643.8	protein_coding	0	NA	1	KIRC
ENSG00000065413.15	protein_coding	1	BRCA	5	LIHC,STAD,PRAD,BLCA,THCA
[truncated: 4,345 more rows]

## Sheet: CG1
		Up-regulation		Down-regulation
gene	gene_type	number of TCGA datasets	TCGA datasets	number of TCGA datasets	TCGA datasets
ENSG00000167984.15	protein_coding	2	LUSC,KIRC	3	LIHC,BLCA,HNSC
ENSG00000174521.7	protein_coding	2	LIHC,BRCA	1	PRAD
ENSG00000169188.4	protein_coding	2	STAD,PRAD	2	BLCA,HNSC
ENSG00000124151.17	protein_coding	2	PRAD,KIRP	3	LIHC,BLCA,HNSC
ENSG00000124574.13	protein_coding	4	STAD,PRAD,BRCA,UCEC	1	LUSC
ENSG00000238391.1	rRNA	1	STAD	0	NA
ENSG00000257407.1	lincRNA	0	NA	1	UCEC
ENSG00000228278.3	protein_coding	2	LIHC,COAD	4	STAD,LUSC,BLCA,THCA
ENSG00000188505.4	protein_coding	3	LUSC,PRAD,COAD	1	STAD
ENSG00000269349.1	antisense	4	LUAD,KIRC,KIRP,THCA	0	NA
ENSG00000144596.10	protein_coding	1	KIRP	1	PRAD
ENSG00000253304.1	protein_coding	3	HNSC,KIRC,THCA	2	LIHC,BLCA
ENSG00000189409.11	protein_coding	2	LUAD,KIRC	1	PRAD
ENSG00000064601.15	protein_coding	3	STAD,PRAD,KIRP	2	KIRC,UCEC
ENSG00000135414.8	protein_coding	1	HNSC	2	STAD,PRAD
ENSG00000263765.4	antisense	0	NA	1	STAD
ENSG00000251669.4	transcribed_unprocessed_pseudogene	0	NA	1	LUAD
ENSG00000004777.17	protein_coding	4	LIHC,LUAD,HNSC,BRCA	2	STAD,COAD
ENSG00000206384.9	protein_coding	2	KIRC,KIRP	2	STAD,HNSC
ENSG00000099821.12	protein_coding	1	LIHC	1	LUSC
ENSG00000255769.6	transcribed_unprocessed_pseudogene	1	COAD	1	BRCA
ENSG00000130545.14	protein_coding	3	LUAD,BLCA,KIRP	2	LUSC,PRAD
ENSG00000100767.14	protein_coding	1	KIRP	2	LIHC,THCA
ENSG00000100201.17	protein_coding	0	NA	2	LUSC,BRCA
ENSG00000123395.13	protein_coding	4	LUAD,COAD,KIRP,UCEC	1	THCA
ENSG00000103111.13	protein_coding	2	STAD,KIRP	1	COAD
ENSG00000205702.9	polymorphic_pseudogene	2	LIHC,COAD	1	BRCA
ENSG00000107736.18	protein_coding	3	LIHC,LUAD,THCA	2	STAD,KIRC
ENSG00000198208.10	protein_coding	2	STAD,KIRP	3	KIRC,BRCA,UCEC
ENSG00000273226.1	antisense	1	STAD	2	LUAD,HNSC
ENSG00000250107.1	antisense	1	BRCA	2	STAD,THCA
ENSG00000072518.19	protein_coding	2	LUSC,BLCA	1	THCA
ENSG00000182048.10	transcribed_unprocessed_pseudogene	0	NA	1	STAD
ENSG00000259040.4	protein_coding	0	NA	1	PRAD
ENSG00000177548.11	protein_coding	2	COAD,BRCA	0	NA
ENSG00000120860.9	protein_coding	4	STAD,LUSC,COAD,KIRP	2	LUAD,KIRC
ENSG00000110711.8	protein_coding	0	NA	2	PRAD,HNSC
ENSG00000182866.15	protein_coding	4	LUSC,PRAD,KIRC,BRCA	3	LIHC,BLCA,THCA
ENSG00000188976.9	protein_coding	4	LIHC,PRAD,HNSC,BRCA	1	STAD
ENSG00000115310.16	protein_coding	2	STAD,COAD	1	LIHC
ENSG00000131584.17	protein_coding	3	LIHC,LUAD,HNSC	2	LUSC,UCEC
ENSG00000258315.4	protein_coding	2	BRCA,UCEC	2	BLCA,HNSC
ENSG00000143494.14	protein_coding	1	LUAD	2	STAD,HNSC
ENSG00000263946.1	transcribed_processed_pseudogene	2	LIHC,PRAD	2	STAD,THCA
ENSG00000198231.11	protein_coding	1	COAD	3	STAD,LUAD,BRCA
ENSG00000178836.6	transcribed_processed_pseudogene	0	NA	1	KIRC
ENSG00000254802.1	lincRNA	3	LUSC,COAD,BRCA	1	STAD
ENSG00000126010.5	protein_coding	3	STAD,BLCA,BRCA	3	PRAD,KIRC,UCEC
ENSG00000179299.15	protein_coding	1	BRCA	0	NA
ENSG00000158578.17	protein_coding	3	LUAD,HNSC,THCA	0	NA
ENSG00000185519.8	protein_coding	2	LIHC,HNSC	0	NA
ENSG00000261123.1	sense_intronic	4	STAD,BLCA,HNSC,KIRC	2	BRCA,THCA
ENSG00000115275.10	protein_coding	2	PRAD,BRCA	2	STAD,LUSC
ENSG00000158792.14	protein_coding	2	STAD,KIRP	1	THCA
ENSG00000198033.10	protein_coding	2	BLCA,BRCA	2	STAD,KIRC
ENSG00000240710.1	antisense	2	LIHC,BRCA	1	THCA
ENSG00000177628.14	protein_coding	2	LUAD,BRCA	3	LUSC,KIRC,UCEC
ENSG00000180929.5	protein_coding	1	PRAD	4	LIHC,STAD,BRCA,THCA
ENSG00000143552.8	protein_coding	1	LIHC	1	LUSC
ENSG00000105656.11	protein_coding	3	LIHC,STAD,LUAD	2	LUSC,BLCA
ENSG00000143382.12	protein_coding	3	LUAD,COAD,HNSC	4	LUSC,PRAD,KIRP,UCEC
ENSG00000159374.16	protein_coding	1	HNSC	2	LIHC,COAD
ENSG00000197629.5	protein_coding	2	LUSC,BRCA	4	LIHC,BLCA,COAD,HNSC
ENSG00000246596.5	transcribed_unprocessed_pseudogene	1	LUAD	1	COAD
ENSG00000116161.16	protein_coding	2	LIHC,LUAD	1	HNSC
ENSG00000164099.3	protein_coding	1	KIRC	1	LIHC
ENSG00000047579.18	protein_coding	3	STAD,KIRP,BRCA	3	LIHC,HNSC,KIRC
ENSG00000132388.11	protein_coding	1	BRCA	6	STAD,LUAD,PRAD,BLCA,COAD,HNSC
ENSG00000244383.1	antisense	2	BLCA,COAD	0	NA
ENSG00000139540.10	protein_coding	3	BLCA,COAD,KIRC	4	LIHC,LUAD,THCA,UCEC
ENSG00000172500.11	protein_coding	1	PRAD	2	HNSC,KIRC
ENSG00000139044.9	protein_coding	5	PRAD,COAD,HNSC,THCA,UCEC	1	BRCA
ENSG00000128482.14	protein_coding	3	KIRC,BRCA,THCA	1	LIHC
ENSG00000188229.5	protein_coding	7	LIHC,LUSC,BLCA,HNSC,KIRC,KIRP,UCEC	1	THCA
ENSG00000174606.11	protein_coding	1	LIHC	2	LUSC,PRAD
ENSG00000230262.5	lincRNA	2	PRAD,HNSC	0	NA
ENSG00000157856.9	protein_coding	4	PRAD,COAD,KIRP,UCEC	2	LUAD,BRCA
ENSG00000155026.15	protein_coding	2	KIRP,UCEC	1	LUAD
ENSG00000241878.8	protein_coding	0	NA	2	KIRC,BRCA
ENSG00000188779.9	protein_coding	2	LIHC,THCA	2	PRAD,BRCA
ENSG00000105996.6	protein_coding	1	THCA	0	NA
ENSG00000008441.15	protein_coding	2	STAD,THCA	2	COAD,KIRP
ENSG00000142632.15	protein_coding	5	LUSC,PRAD,BLCA,COAD,HNSC	1	STAD
ENSG00000105325.12	protein_coding	1	UCEC	1	LUSC
ENSG00000230328.2	processed_pseudogene	1	STAD	0	NA
ENSG00000135365.14	protein_coding	3	LUSC,BLCA,COAD	2	KIRC,KIRP
ENSG00000169994.17	protein_coding	5	STAD,BLCA,COAD,KIRP,THCA	5	LIHC,LUSC,PRAD,BRCA,UCEC
ENSG00000175206.9	protein_coding	1	LIHC	2	STAD,LUSC
ENSG00000145244.10	protein_coding	4	BLCA,HNSC,KIRP,THCA	1	UCEC
ENSG00000235663.1	antisense	3	BLCA,KIRP,UCEC	4	LUAD,LUSC,BRCA,THCA
ENSG00000225840.2	processed_pseudogene	0	NA	2	PRAD,COAD
ENSG00000072778.18	protein_coding	3	LIHC,COAD,BRCA	4	LUSC,BLCA,HNSC,KIRP
ENSG00000143157.10	protein_coding	3	LUAD,PRAD,KIRP	1	LUSC
ENSG00000126895.12	protein_coding	2	KIRC,BRCA	1	LUAD
ENSG00000242952.1	transcribed_processed_pseudogene	0	NA	2	STAD,PRAD
ENSG00000189046.9	protein_coding	1	LIHC	1	LUAD
ENSG00000166313.17	protein_coding	2	LUSC,BLCA	2	LIHC,STAD
ENSG00000128617.2	protein_coding	2	LIHC,THCA	2	LUSC,BRCA
ENSG00000131389.15	protein_coding	2	PRAD,COAD	3	LUSC,KIRC,KIRP
ENSG00000088038.16	protein_coding	4	LIHC,LUAD,BLCA,BRCA	1	STAD
ENSG00000259895.1	antisense	1	LUSC	0	NA
ENSG00000267605.4	lincRNA	1	LIHC	0	NA
ENSG00000101298.12	protein_coding	1	LUAD	4	LIHC,PRAD,KIRC,UCEC
ENSG00000232677.5	lincRNA	1	BRCA	1	COAD
ENSG00000105708.8	protein_coding	2	PRAD,HNSC	2	LIHC,COAD
ENSG00000099904.14	protein_coding	2	HNSC,UCEC	1	LUSC
ENSG00000006282.18	protein_coding	1	HNSC	3	LIHC,LUAD,BLCA
ENSG00000004975.10	protein_coding	1	UCEC	4	STAD,LUSC,PRAD,COAD
ENSG00000225531.1	processed_pseudogene	1	LIHC	1	HNSC
ENSG00000149922.9	protein_coding	4	STAD,LUSC,PRAD,HNSC	2	LUAD,BRCA
ENSG00000278932.2	lincRNA	0	NA	2	STAD,BRCA
ENSG00000204421.2	protein_coding	2	BLCA,COAD	1	THCA
ENSG00000165458.12	protein_coding	1	LUAD	1	STAD
ENSG00000196511.12	protein_coding	3	STAD,PRAD,KIRP	2	BLCA,UCEC
ENSG00000260027.4	protein_coding	3	STAD,BLCA,THCA	0	NA
ENSG00000101160.12	protein_coding	2	STAD,COAD	2	BLCA,KIRC
ENSG00000009724.15	protein_coding	3	LIHC,PRAD,HNSC	3	STAD,LUSC,BLCA
ENSG00000255366.1	lincRNA	3	PRAD,HNSC,KIRP	3	STAD,LUAD,COAD
ENSG00000101084.15	protein_coding	4	STAD,LUAD,KIRC,KIRP	5	BLCA,HNSC,BRCA,THCA,UCEC
ENSG00000173124.13	protein_coding	1	PRAD	5	STAD,LUAD,BLCA,KIRP,THCA
ENSG00000198720.11	protein_coding	4	STAD,BLCA,BRCA,UCEC	2	LUAD,COAD
ENSG00000147119.3	protein_coding	0	NA	1	PRAD
ENSG00000112511.16	protein_coding	3	LUAD,BRCA,UCEC	3	LUSC,PRAD,BLCA
ENSG00000128564.6	protein_coding	2	STAD,BLCA	3	LUSC,PRAD,COAD
ENSG00000169972.10	protein_coding	1	LIHC	2	STAD,THCA
ENSG00000187479.5	protein_coding	4	STAD,LUAD,HNSC,UCEC	2	LUSC,PRAD
ENSG00000119041.9	protein_coding	1	BLCA	1	BRCA
ENSG00000120948.14	protein_coding	2	LIHC,KIRP	1	HNSC
ENSG00000213822.6	protein_coding	1	STAD	0	NA
ENSG00000272112.1	lincRNA	4	STAD,PRAD,COAD,BRCA	1	LIHC
ENSG00000168350.7	protein_coding	2	KIRC,KIRP	5	LIHC,LUAD,BRCA,THCA,UCEC
ENSG00000101220.16	protein_coding	1	STAD	4	LUAD,LUSC,COAD,BRCA
ENSG00000172247.3	protein_coding	1	LUAD	1	PRAD
ENSG00000187325.4	protein_coding	1	BRCA	2	COAD,HNSC
ENSG00000269982.1	antisense	2	PRAD,KIRP	1	LUSC
ENSG00000196296.12	protein_coding	1	THCA	3	HNSC,BRCA,UCEC
ENSG00000239253.1	processed_pseudogene	0	NA	1	PRAD
ENSG00000259399.1	protein_coding	1	LUSC	0	NA
ENSG00000167771.5	protein_coding	3	BLCA,HNSC,THCA	1	LUAD
ENSG00000197885.9	protein_coding	2	LIHC,BRCA	4	STAD,LUSC,PRAD,KIRC
ENSG00000257475.2	sense_intronic	0	NA	1	BRCA
ENSG00000125650.4	protein_coding	1	THCA	2	LUSC,COAD
ENSG00000164674.14	protein_coding	3	LUSC,BRCA,UCEC	0	NA
ENSG00000134668.11	protein_coding	4	STAD,LUAD,COAD,THCA	3	BLCA,KIRC,BRCA
ENSG00000279375.1	antisense	4	LUAD,HNSC,BRCA,THCA	1	LUSC
ENSG00000276742.1	antisense	2	STAD,BRCA	1	COAD
ENSG00000123870.10	transcribed_unprocessed_pseudogene	3	PRAD,HNSC,BRCA	1	KIRP
ENSG00000157368.9	protein_coding	1	LUSC	4	LIHC,LUAD,PRAD,KIRC
ENSG00000163249.8	protein_coding	1	KIRP	0	NA
ENSG00000100918.11	protein_coding	3	LIHC,PRAD,COAD	0	NA
ENSG00000136881.10	protein_coding	1	STAD	2	LUAD,KIRP
ENSG00000131899.9	protein_coding	2	BRCA,THCA	2	STAD,COAD
ENSG00000076344.14	protein_coding	2	LUAD,HNSC	6	LIHC,LUSC,PRAD,KIRC,BRCA,UCEC
ENSG00000259803.5	protein_coding	1	HNSC	4	STAD,LUSC,BRCA,THCA
ENSG00000004534.13	protein_coding	2	LIHC,COAD	2	STAD,BLCA
ENSG00000125148.6	protein_coding	4	LIHC,LUAD,PRAD,HNSC	0	NA
ENSG00000204396.9	protein_coding	3	KIRC,KIRP,UCEC	5	LIHC,LUAD,LUSC,BRCA,THCA
ENSG00000107581.11	protein_coding	3	STAD,BLCA,BRCA	1	LUAD
ENSG00000084693.14	protein_coding	0	NA	3	LIHC,LUSC,COAD
ENSG00000169962.4	protein_coding	4	LIHC,PRAD,COAD,HNSC	3	STAD,LUSC,BRCA
ENSG00000224066.1	antisense	3	LIHC,LUAD,BRCA	3	STAD,PRAD,KIRP
ENSG00000272333.4	protein_coding	3	LUAD,HNSC,BRCA	0	NA
ENSG00000099797.10	protein_coding	4	LIHC,PRAD,BLCA,THCA	1	LUSC
ENSG00000164896.18	protein_coding	1	LIHC	1	LUSC
ENSG00000169583.12	protein_coding	5	LUSC,PRAD,COAD,HNSC,KIRC	2	STAD,LUAD
ENSG00000189077.9	protein_coding	1	STAD	6	LUAD,LUSC,PRAD,COAD,KIRP,BRCA
ENSG00000258890.5	protein_coding	1	PRAD	3	STAD,KIRP,BRCA
ENSG00000196455.6	protein_coding	1	KIRC	1	PRAD
ENSG00000253649.2	antisense	3	LIHC,PRAD,COAD	0	NA
ENSG00000167468.15	protein_coding	1	UCEC	2	LUSC,HNSC
ENSG00000145246.12	protein_coding	4	LIHC,LUAD,HNSC,BRCA	2	KIRC,UCEC
ENSG00000042062.10	protein_coding	0	NA	2	PRAD,HNSC
ENSG00000106991.12	protein_coding	2	STAD,BRCA	2	LIHC,PRAD
ENSG00000145721.10	protein_coding	5	LUSC,BLCA,COAD,HNSC,THCA	1	UCEC
ENSG00000103126.13	protein_coding	3	STAD,LUAD,KIRP	2	BRCA,THCA
ENSG00000118094.10	protein_coding	1	COAD	7	LIHC,LUAD,LUSC,BLCA,BRCA,THCA,UCEC
ENSG00000274363.1	lincRNA	2	BRCA,THCA	3	STAD,KIRP,UCEC
ENSG00000149930.16	protein_coding	1	LIHC	1	UCEC
ENSG00000221869.4	protein_coding	3	COAD,KIRC,UCEC	2	LUSC,PRAD
ENSG00000187091.12	protein_coding	1	PRAD	3	STAD,LUAD,THCA
ENSG00000261924.1	antisense	0	NA	3	STAD,BRCA,UCEC
ENSG00000230646.1	processed_pseudogene	1	PRAD	1	STAD
ENSG00000050426.14	protein_coding	2	HNSC,UCEC	1	BRCA
ENSG00000087191.11	protein_coding	3	LUSC,BLCA,COAD	5	LIHC,STAD,LUAD,KIRP,BRCA
ENSG00000016402.11	protein_coding	3	STAD,KIRC,UCEC	1	PRAD
ENSG00000260190.1	sense_overlapping	2	LIHC,LUSC	1	HNSC
ENSG00000130876.10	protein_coding	3	LUAD,COAD,KIRC	2	LIHC,BLCA
ENSG00000269893.5	lincRNA	2	HNSC,BRCA	4	STAD,LUAD,PRAD,KIRP
ENSG00000143819.11	protein_coding	2	COAD,KIRP	4	LUSC,BLCA,KIRC,THCA
ENSG00000103264.14	protein_coding	2	LIHC,STAD	2	LUAD,KIRC
ENSG00000033100.13	protein_coding	1	LIHC	0	NA
ENSG00000104964.13	protein_coding	4	LIHC,BLCA,THCA,UCEC	0	NA
ENSG00000198026.7	protein_coding	3	LIHC,LUAD,PRAD	1	BLCA
ENSG00000237264.4	processed_pseudogene	1	STAD	6	LIHC,LUSC,HNSC,KIRC,BRCA,THCA
ENSG00000143442.20	protein_coding	2	LIHC,LUAD	2	STAD,UCEC
ENSG00000004864.12	protein_coding	0	NA	2	LUAD,PRAD
ENSG00000257337.5	antisense	2	COAD,HNSC	4	STAD,LUSC,PRAD,BLCA
ENSG00000105701.14	protein_coding	2	BLCA,BRCA	1	LUSC
ENSG00000188486.3	protein_coding	4	LIHC,LUSC,KIRC,BRCA	3	LUAD,COAD,THCA
ENSG00000135749.17	protein_coding	2	BLCA,COAD	2	LIHC,BRCA
ENSG00000121653.10	protein_coding	2	BLCA,KIRC	3	LUAD,PRAD,THCA
ENSG00000266171.1	antisense	1	LUAD	4	STAD,LUSC,PRAD,KIRP
ENSG00000198951.10	protein_coding	0	NA	3	LIHC,LUAD,BRCA
ENSG00000261548.1	unprocessed_pseudogene	0	NA	1	KIRP
ENSG00000158526.7	protein_coding	4	STAD,LUSC,KIRP,BRCA	1	HNSC
ENSG00000170382.10	protein_coding	1	LUAD	3	PRAD,THCA,UCEC
ENSG00000225526.4	protein_coding	3	PRAD,BLCA,HNSC	4	LIHC,LUAD,KIRP,BRCA
ENSG00000099899.13	protein_coding	2	LIHC,UCEC	2	LUSC,BLCA
ENSG00000119397.15	protein_coding	4	LUSC,PRAD,BLCA,UCEC	0	NA
ENSG00000163485.14	protein_coding	2	LUAD,COAD	2	PRAD,THCA
ENSG00000270510.1	processed_pseudogene	0	NA	2	LUAD,BRCA
ENSG00000178814.14	protein_coding	1	COAD	4	LUAD,LUSC,BLCA,THCA
ENSG00000167670.14	protein_coding	3	LIHC,PRAD,KIRC	2	COAD,HNSC
ENSG00000137070.16	protein_coding	3	LIHC,LUAD,BRCA	2	STAD,PRAD
ENSG00000067182.6	protein_coding	3	STAD,LUAD,UCEC	1	BLCA
ENSG00000120699.11	protein_coding	2	LIHC,STAD	2	HNSC,BRCA
ENSG00000008256.14	protein_coding	1	HNSC	4	LIHC,LUSC,PRAD,COAD
ENSG00000178028.12	protein_coding	2	COAD,BRCA	3	STAD,HNSC,UCEC
ENSG00000240972.1	protein_coding	4	LIHC,HNSC,KIRC,UCEC	2	LUSC,PRAD
ENSG00000205744.8	protein_coding	2	PRAD,BRCA	3	LIHC,BLCA,COAD
ENSG00000266114.1	lincRNA	0	NA	1	STAD
ENSG00000272223.1	antisense	0	NA	4	LIHC,LUAD,LUSC,BLCA
ENSG00000281097.1	lincRNA	1	HNSC	0	NA
ENSG00000106123.10	protein_coding	4	STAD,LUSC,COAD,KIRC	2	KIRP,THCA
ENSG00000276298.1	unprocessed_pseudogene	1	LUSC	0	NA
ENSG00000183060.14	protein_coding	1	COAD	4	LIHC,KIRP,BRCA,UCEC
ENSG00000201440.1	rRNA	1	KIRP	0	NA
ENSG00000050820.15	protein_coding	3	LIHC,STAD,KIRP	0	NA
ENSG00000179564.3	protein_coding	0	NA	4	LUSC,PRAD,HNSC,BRCA
ENSG00000134013.14	protein_coding	4	STAD,LUAD,HNSC,THCA	1	LIHC
ENSG00000179751.6	protein_coding	0	NA	1	STAD
ENSG00000244038.8	protein_coding	4	LIHC,LUAD,HNSC,BRCA	1	STAD
ENSG00000269072.1	antisense	1	HNSC	3	STAD,KIRC,UCEC
ENSG00000147912.11	protein_coding	2	LIHC,BRCA	4	STAD,HNSC,KIRC,THCA
ENSG00000149182.13	protein_coding	3	LUSC,BLCA,COAD	3	LUAD,HNSC,THCA
ENSG00000078814.14	protein_coding	3	LIHC,BLCA,COAD	5	LUSC,PRAD,HNSC,BRCA,UCEC
ENSG00000141447.15	protein_coding	3	STAD,THCA,UCEC	2	HNSC,KIRC
ENSG00000227218.6	antisense	2	LIHC,UCEC	2	STAD,THCA
ENSG00000130813.16	protein_coding	6	LIHC,STAD,PRAD,KIRC,KIRP,BRCA	1	HNSC
ENSG00000130826.14	protein_coding	4	LIHC,STAD,PRAD,KIRC	2	BLCA,HNSC
ENSG00000122674.10	protein_coding	1	STAD	0	NA
ENSG00000047849.20	protein_coding	2	STAD,UCEC	2	LIHC,HNSC
ENSG00000089163.4	protein_coding	2	BLCA,BRCA	0	NA
ENSG00000204710.2	protein_coding	0	NA	1	LUAD
ENSG00000271913.4	antisense	0	NA	2	LUSC,KIRP
ENSG00000128563.12	protein_coding	1	LIHC	1	HNSC
ENSG00000110042.6	protein_coding	1	UCEC	1	LUAD
ENSG00000154639.17	protein_coding	1	BRCA	1	LIHC
ENSG00000108591.8	protein_coding	2	LIHC,BRCA	3	STAD,BLCA,COAD
ENSG00000242953.1	processed_pseudogene	1	KIRC	2	STAD,THCA
ENSG00000154945.6	protein_coding	0	NA	2	LIHC,KIRC
ENSG00000101003.9	protein_coding	3	LUSC,PRAD,KIRC	3	COAD,HNSC,UCEC
ENSG00000105135.14	protein_coding	1	HNSC	1	LUSC
ENSG00000229980.4	processed_transcript	2	LUSC,BLCA	4	LUAD,PRAD,COAD,KIRP
ENSG00000186364.10	protein_coding	2	PRAD,HNSC	4	STAD,LUSC,KIRP,THCA
ENSG00000149243.14	protein_coding	0	NA	4	LIHC,LUSC,COAD,BRCA
ENSG00000134697.11	protein_coding	4	LIHC,PRAD,COAD,BRCA	0	NA
ENSG00000129744.2	protein_coding	1	THCA	2	PRAD,HNSC
ENSG00000237190.3	protein_coding	4	STAD,LUAD,HNSC,BRCA	2	LIHC,PRAD
ENSG00000100908.12	protein_coding	0	NA	1	BRCA
ENSG00000131470.13	protein_coding	1	BRCA	0	NA
ENSG00000160469.15	protein_coding	3	LUAD,HNSC,THCA	3	LIHC,PRAD,KIRC
ENSG00000142197.11	protein_coding	2	BRCA,UCEC	3	LUAD,LUSC,KIRP
ENSG00000064309.13	protein_coding	0	NA	6	LIHC,HNSC,KIRC,KIRP,BRCA,THCA
ENSG00000266733.4	protein_coding	1	BRCA	1	KIRP
ENSG00000217442.3	protein_coding	2	COAD,UCEC	2	LIHC,STAD
ENSG00000130511.14	protein_coding	2	STAD,KIRC	3	LUSC,PRAD,BRCA
ENSG00000260517.2	lincRNA	4	STAD,HNSC,KIRP,THCA	1	KIRC
ENSG00000263970.1	antisense	0	NA	1	BLCA
ENSG00000207562.2	miRNA	0	NA	1	LUAD
ENSG00000227683.1	lincRNA	2	LUSC,HNSC	1	STAD
ENSG00000101882.8	protein_coding	2	STAD,BRCA	2	PRAD,HNSC
ENSG00000204455.7	unprocessed_pseudogene	1	BLCA	0	NA
ENSG00000159023.17	protein_coding	2	LIHC,BRCA	3	STAD,KIRP,THCA
ENSG00000148826.8	protein_coding	1	PRAD	1	STAD
ENSG00000151117.7	protein_coding	3	STAD,LUSC,BRCA	4	LIHC,LUAD,HNSC,KIRC
ENSG00000118518.14	protein_coding	3	LIHC,LUAD,KIRP	0	NA
ENSG00000280328.1	TEC	3	LIHC,LUAD,THCA	3	LUSC,BLCA,KIRC
ENSG00000167645.15	protein_coding	4	LIHC,LUAD,HNSC,BRCA	0	NA
ENSG00000108592.15	protein_coding	1	PRAD	4	LIHC,STAD,LUAD,BRCA
ENSG00000255282.5	transcribed_processed_pseudogene	0	NA	2	HNSC,BRCA
ENSG00000102007.9	protein_coding	2	STAD,PRAD	1	THCA
ENSG00000232271.1	lincRNA	0	NA	1	KIRP
ENSG00000096384.18	protein_coding	3	STAD,BRCA,UCEC	1	LIHC
ENSG00000207864.2	miRNA	1	COAD	4	STAD,KIRP,BRCA,UCEC
ENSG00000100359.19	protein_coding	1	UCEC	3	STAD,LUAD,LUSC
ENSG00000243207.5	protein_coding	1	UCEC	0	NA
ENSG00000226055.2	processed_pseudogene	0	NA	1	LUSC
ENSG00000225872.2	lincRNA	1	LIHC	2	STAD,LUSC
ENSG00000167118.9	protein_coding	6	LIHC,STAD,LUSC,BLCA,HNSC,UCEC	0	NA
ENSG00000158014.13	protein_coding	4	LUAD,PRAD,COAD,THCA	3	LIHC,KIRC,UCEC
ENSG00000222448.1	misc_RNA	0	NA	1	KIRP
ENSG00000120784.14	protein_coding	1	BRCA	0	NA
ENSG00000008083.12	protein_coding	2	BLCA,BRCA	2	STAD,KIRC
ENSG00000213880.3	processed_pseudogene	0	NA	1	KIRC
ENSG00000138100.12	protein_coding	0	NA	4	LUSC,PRAD,HNSC,BRCA
ENSG00000011009.9	protein_coding	7	LIHC,PRAD,BLCA,COAD,HNSC,BRCA,UCEC	0	NA
ENSG00000140931.18	protein_coding	3	STAD,LUSC,HNSC	2	LIHC,THCA
ENSG00000127564.15	protein_coding	2	LUSC,KIRC	3	COAD,BRCA,UCEC
ENSG00000269514.1	lincRNA	3	LUSC,PRAD,COAD	0	NA
ENSG00000166004.13	protein_coding	0	NA	2	HNSC,KIRP
ENSG00000164649.18	protein_coding	1	THCA	1	COAD
ENSG00000171603.15	protein_coding	2	LUSC,COAD	0	NA
ENSG00000146477.5	protein_coding	5	LIHC,STAD,LUAD,COAD,KIRC	0	NA
ENSG00000132153.13	protein_coding	2	LIHC,HNSC	1	STAD
ENSG00000241527.1	unitary_pseudogene	0	NA	3	STAD,LUSC,UCEC
ENSG00000242852.5	protein_coding	2	PRAD,THCA	3	STAD,LUAD,COAD
ENSG00000172640.3	protein_coding	2	LUSC,BRCA	0	NA
ENSG00000135678.10	protein_coding	3	PRAD,KIRP,UCEC	0	NA
ENSG00000108854.14	protein_coding	1	COAD	1	LUAD
ENSG00000238271.2	unprocessed_pseudogene	3	PRAD,HNSC,KIRC	1	UCEC
ENSG00000019102.10	protein_coding	2	PRAD,HNSC	2	STAD,KIRC
ENSG00000101343.13	protein_coding	4	STAD,KIRC,KIRP,UCEC	3	LIHC,PRAD,HNSC
ENSG00000227039.5	antisense	1	KIRC	4	STAD,BLCA,HNSC,KIRP
ENSG00000239264.7	protein_coding	3	HNSC,BRCA,UCEC	4	STAD,LUSC,BLCA,COAD
ENSG00000169764.13	protein_coding	1	LUAD	3	LIHC,HNSC,BRCA
ENSG00000100979.13	protein_coding	3	PRAD,COAD,KIRP	2	LIHC,BLCA
ENSG00000136854.16	protein_coding	2	LIHC,STAD	0	NA
ENSG00000239486.1	unprocessed_pseudogene	0	NA	2	LUSC,BRCA
ENSG00000278603.1	unprocessed_pseudogene	0	NA	1	STAD
ENSG00000116254.16	protein_coding	4	BLCA,HNSC,KIRC,KIRP	3	STAD,PRAD,BRCA
ENSG00000221539.1	snoRNA	2	LIHC,HNSC	2	STAD,LUSC
ENSG00000175592.7	protein_coding	2	STAD,UCEC	4	PRAD,BLCA,BRCA,THCA
ENSG00000102362.14	protein_coding	3	STAD,HNSC,KIRC	6	LIHC,LUAD,PRAD,BLCA,COAD,THCA
ENSG00000113763.9	protein_coding	2	BLCA,THCA	3	LIHC,PRAD,COAD
ENSG00000279428.1	TEC	1	LIHC	0	NA
ENSG00000107672.13	protein_coding	1	BRCA	2	PRAD,UCEC
ENSG00000280660.1	sense_intronic	0	NA	1	PRAD
ENSG00000185864.15	protein_coding	3	LIHC,LUAD,HNSC	2	BRCA,UCEC
ENSG00000281538.1	lincRNA	1	LIHC	3	LUAD,BRCA,UCEC
ENSG00000100433.14	protein_coding	1	BRCA	3	LIHC,LUAD,THCA
ENSG00000143862.6	protein_coding	6	LIHC,STAD,LUAD,BLCA,COAD,KIRP	2	LUSC,KIRC
ENSG00000279117.1	TEC	0	NA	2	PRAD,KIRC
ENSG00000259605.3	processed_transcript	6	LIHC,LUAD,KIRC,BRCA,THCA,UCEC	3	STAD,PRAD,BLCA
ENSG00000170776.18	protein_coding	1	COAD	1	KIRC
ENSG00000272391.4	protein_coding	1	UCEC	2	LUSC,COAD
ENSG00000254814.1	antisense	2	LIHC,COAD	2	BLCA,HNSC
ENSG00000134684.9	protein_coding	3	LIHC,PRAD,UCEC	1	KIRC
ENSG00000183324.9	protein_coding	1	LUSC	1	STAD
ENSG00000272829.1	lincRNA	0	NA	2	LUAD,COAD
ENSG00000089486.15	protein_coding	4	LIHC,LUAD,PRAD,HNSC	2	KIRC,UCEC
ENSG00000149929.14	protein_coding	1	KIRC	3	COAD,BRCA,UCEC
ENSG00000174292.11	protein_coding	2	BRCA,UCEC	6	STAD,LUAD,LUSC,BLCA,COAD,THCA
ENSG00000151303.11	processed_transcript	0	NA	1	LUAD
ENSG00000133805.14	protein_coding	1	LUSC	6	LIHC,COAD,HNSC,KIRC,KIRP,THCA
ENSG00000275301.1	miRNA	0	NA	2	STAD,BRCA
ENSG00000198853.10	protein_coding	3	STAD,LUAD,THCA	2	LUSC,PRAD
ENSG00000143977.12	protein_coding	1	LUSC	0	NA
ENSG00000173145.10	protein_coding	1	BRCA	2	LUAD,KIRP
ENSG00000227620.4	unprocessed_pseudogene	0	NA	3	STAD,LUAD,COAD
ENSG00000109686.15	protein_coding	3	STAD,BRCA,UCEC	2	LIHC,LUAD
ENSG00000170271.9	protein_coding	4	STAD,COAD,HNSC,THCA	1	LIHC
ENSG00000189350.11	protein_coding	0	NA	3	STAD,LUAD,BLCA
ENSG00000134398.11	protein_coding	0	NA	3	LUAD,KIRP,BRCA
ENSG00000160326.12	protein_coding	2	LIHC,LUSC	2	KIRP,BRCA
ENSG00000145386.8	protein_coding	3	LUSC,PRAD,KIRC	3	STAD,COAD,UCEC
ENSG00000101190.11	protein_coding	4	STAD,LUAD,KIRP,THCA	2	COAD,BRCA
ENSG00000197989.12	antisense	1	LIHC	3	STAD,LUSC,BLCA
ENSG00000137267.5	protein_coding	2	KIRP,BRCA	3	STAD,LUSC,PRAD
ENSG00000136877.13	protein_coding	4	LIHC,STAD,LUSC,UCEC	0	NA
ENSG00000171840.10	protein_coding	2	STAD,THCA	2	HNSC,BRCA
ENSG00000227066.1	lincRNA	1	LIHC	1	THCA
ENSG00000106484.13	protein_coding	1	PRAD	1	COAD
ENSG00000156642.15	protein_coding	1	COAD	4	LIHC,PRAD,BRCA,UCEC
ENSG00000204482.9	protein_coding	2	STAD,LUAD	4	LIHC,BLCA,HNSC,KIRP
ENSG00000204084.11	protein_coding	1	LUAD	4	STAD,KIRC,KIRP,BRCA
ENSG00000182759.3	protein_coding	0	NA	4	LUAD,LUSC,PRAD,BRCA
ENSG00000129103.16	protein_coding	2	STAD,PRAD	4	LIHC,LUSC,COAD,THCA
ENSG00000136478.6	protein_coding	0	NA	1	KIRP
ENSG00000215458.7	antisense	4	LIHC,PRAD,COAD,KIRP	2	BRCA,THCA
ENSG00000204475.8	protein_coding	1	LUSC	3	LIHC,BLCA,THCA
ENSG00000100139.12	protein_coding	3	COAD,HNSC,UCEC	3	LUAD,BLCA,BRCA
ENSG00000249751.3	protein_coding	1	THCA	4	LIHC,PRAD,KIRC,KIRP
ENSG00000250979.1	unprocessed_pseudogene	0	NA	2	STAD,BRCA
ENSG00000100417.10	protein_coding	1	HNSC	5	LIHC,LUSC,PRAD,COAD,BRCA
ENSG00000091622.14	protein_coding	1	PRAD	3	LIHC,LUAD,LUSC
ENSG00000111669.13	protein_coding	2	LUSC,UCEC	2	KIRP,BRCA
ENSG00000280212.1	TEC	0	NA	2	LUSC,KIRP
ENSG00000236675.1	unprocessed_pseudogene	3	LIHC,LUAD,PRAD	2	COAD,UCEC
ENSG00000229720.1	lincRNA	0	NA	1	KIRC
ENSG00000137841.10	protein_coding	0	NA	2	KIRP,THCA
ENSG00000137154.11	protein_coding	1	UCEC	2	PRAD,COAD
ENSG00000154222.13	protein_coding	3	LUAD,COAD,BRCA	2	LUSC,KIRC
ENSG00000099957.15	protein_coding	1	KIRC	4	LUAD,BLCA,HNSC,KIRP
ENSG00000143198.11	protein_coding	1	STAD	1	LUSC
ENSG00000107829.12	protein_coding	2	STAD,BLCA	1	UCEC
ENSG00000141934.8	protein_coding	2	STAD,BLCA	4	LIHC,LUAD,KIRP,THCA
ENSG00000134480.12	protein_coding	2	LUAD,HNSC	0	NA
ENSG00000104859.13	protein_coding	4	LIHC,LUAD,HNSC,BRCA	1	STAD
ENSG00000136930.11	protein_coding	5	LIHC,STAD,LUSC,BLCA,BRCA	0	NA
ENSG00000204618.7	protein_coding	4	LUSC,KIRC,BRCA,UCEC	0	NA
ENSG00000141219.14	protein_coding	2	PRAD,BLCA	5	LIHC,STAD,LUAD,KIRC,BRCA
ENSG00000184281.13	protein_coding	2	BLCA,COAD	2	HNSC,THCA
ENSG00000140939.13	protein_coding	5	STAD,PRAD,BLCA,HNSC,BRCA	3	KIRC,KIRP,THCA
ENSG00000110700.5	protein_coding	0	NA	5	LIHC,PRAD,KIRP,BRCA,THCA
ENSG00000155506.15	protein_coding	2	BRCA,THCA	0	NA
ENSG00000172354.8	protein_coding	2	STAD,KIRC	3	LUAD,PRAD,COAD
ENSG00000253369.1	lincRNA	3	LUAD,LUSC,BRCA	0	NA
ENSG00000250794.2	unprocessed_pseudogene	1	HNSC	1	LUAD
ENSG00000165125.16	protein_coding	4	LUSC,KIRC,KIRP,BRCA	2	LIHC,THCA
ENSG00000253362.1	unprocessed_pseudogene	1	UCEC	0	NA
ENSG00000169641.12	protein_coding	3	STAD,COAD,BRCA	0	NA
ENSG00000202343.1	snoRNA	1	THCA	0	NA
ENSG00000207955.3	lincRNA	0	NA	1	UCEC
ENSG00000162729.12	protein_coding	3	LUAD,KIRC,BRCA	3	LUSC,PRAD,HNSC
ENSG00000187634.9	protein_coding	5	BLCA,HNSC,KIRC,KIRP,THCA	1	BRCA
ENSG00000143125.5	protein_coding	3	LIHC,LUAD,BRCA	0	NA
ENSG00000184209.14	protein_coding	4	LUSC,COAD,KIRP,BRCA	1	HNSC
ENSG00000231852.5	protein_coding	3	LIHC,LUAD,BRCA	3	STAD,KIRC,KIRP
ENSG00000155363.17	protein_coding	4	PRAD,COAD,KIRC,BRCA	2	HNSC,KIRP
ENSG00000149968.10	protein_coding	4	LIHC,KIRP,THCA,UCEC	1	HNSC
ENSG00000167220.10	protein_coding	1	BRCA	2	PRAD,KIRP
ENSG00000069424.13	protein_coding	3	STAD,KIRP,BRCA	4	BLCA,COAD,KIRC,THCA
ENSG00000186207.4	protein_coding	0	NA	1	HNSC
ENSG00000188163.7	protein_coding	2	LIHC,LUAD	0	NA
ENSG00000106624.7	protein_coding	3	STAD,HNSC,THCA	3	LIHC,KIRC,BRCA
ENSG00000124587.12	protein_coding	1	BRCA	2	LUSC,PRAD
ENSG00000008118.8	protein_coding	3	STAD,KIRP,THCA	1	LIHC
ENSG00000163806.14	protein_coding	2	LIHC,LUAD	3	STAD,LUSC,KIRP
ENSG00000167863.10	protein_coding	2	LUSC,BLCA	1	STAD
ENSG00000196950.12	protein_coding	5	STAD,PRAD,BLCA,COAD,KIRC	1	LIHC
ENSG00000119396.9	protein_coding	3	STAD,LUSC,UCEC	0	NA
ENSG00000279810.1	TEC	0	NA	1	KIRC
ENSG00000166311.8	protein_coding	3	LUSC,COAD,BRCA	4	PRAD,HNSC,KIRC,UCEC
ENSG00000037042.8	protein_coding	0	NA	3	STAD,KIRC,KIRP
ENSG00000133318.12	protein_coding	1	BLCA	1	LUAD
ENSG00000147465.10	protein_coding	3	LIHC,PRAD,UCEC	4	STAD,BLCA,HNSC,KIRP
ENSG00000090975.11	protein_coding	3	LIHC,STAD,LUAD	3	LUSC,PRAD,BLCA
ENSG00000002330.12	protein_coding	1	LUSC	3	PRAD,HNSC,THCA
ENSG00000172476.3	protein_coding	1	THCA	1	UCEC
ENSG00000131236.15	protein_coding	3	STAD,COAD,BRCA	1	LIHC
ENSG00000162976.11	protein_coding	2	STAD,KIRC	3	LIHC,LUAD,BRCA
ENSG00000233884.1	antisense	2	LUAD,LUSC	0	NA
ENSG00000103044.9	protein_coding	1	COAD	1	BRCA
ENSG00000157017.14	protein_coding	0	NA	2	STAD,BLCA
ENSG00000227802.1	transcribed_processed_pseudogene	1	LIHC	2	LUAD,KIRC
ENSG00000245910.7	processed_transcript	4	STAD,KIRC,BRCA,UCEC	2	LUAD,KIRP
ENSG00000109956.11	protein_coding	1	BRCA	3	STAD,PRAD,UCEC
ENSG00000235979.7	lincRNA	1	LUSC	0	NA
ENSG00000138073.12	protein_coding	1	LIHC	0	NA
ENSG00000128191.12	protein_coding	1	COAD	0	NA
ENSG00000159184.7	protein_coding	3	LUSC,BLCA,KIRP	0	NA
ENSG00000105877.16	protein_coding	3	PRAD,BLCA,HNSC	2	STAD,KIRP
ENSG00000259807.1	lincRNA	3	STAD,HNSC,THCA	0	NA
ENSG00000243960.1	sense_overlapping	0	NA	3	LUAD,LUSC,BLCA
ENSG00000141068.12	protein_coding	4	LIHC,LUAD,COAD,BRCA	1	KIRP
ENSG00000224016.2	unprocessed_pseudogene	1	STAD	3	PRAD,KIRC,KIRP
ENSG00000197993.6	protein_coding	3	LUSC,PRAD,KIRP	2	STAD,BLCA
ENSG00000157020.16	protein_coding	4	LUAD,HNSC,KIRP,THCA	3	STAD,LUSC,BLCA
ENSG00000264635.1	sense_intronic	1	LUAD	3	LUSC,PRAD,KIRP
ENSG00000204420.7	protein_coding	1	BLCA	3	STAD,PRAD,THCA
ENSG00000279208.1	unprocessed_pseudogene	1	COAD	2	STAD,LUSC
ENSG00000132793.10	protein_coding	3	STAD,LUAD,HNSC	3	BLCA,KIRP,BRCA
ENSG00000198643.5	protein_coding	3	LUSC,PRAD,BLCA	1	LUAD
ENSG00000108799.11	protein_coding	2	STAD,THCA	2	LIHC,KIRC
ENSG00000274736.3	protein_coding	2	LUAD,THCA	0	NA
ENSG00000163938.15	protein_coding	3	LIHC,HNSC,UCEC	3	STAD,LUSC,BLCA
ENSG00000188396.3	protein_coding	2	HNSC,KIRC	1	LUAD
ENSG00000234139.2	lincRNA	1	STAD	1	LUAD
ENSG00000263370.1	antisense	0	NA	1	HNSC
ENSG00000196497.14	protein_coding	2	COAD,HNSC	3	STAD,LUAD,BRCA
ENSG00000237807.3	lincRNA	3	LUSC,PRAD,BRCA	1	LIHC
ENSG00000138794.8	protein_coding	4	STAD,PRAD,BLCA,BRCA	1	KIRP
ENSG00000105137.11	protein_coding	3	STAD,LUAD,HNSC	4	LIHC,LUSC,PRAD,KIRP
ENSG00000099800.6	protein_coding	2	BRCA,THCA	2	LUAD,KIRP
ENSG00000185038.13	protein_coding	2	LUAD,PRAD	1	STAD
ENSG00000211445.10	protein_coding	2	LUAD,UCEC	2	STAD,KIRC
ENSG00000215859.7	lincRNA	3	LIHC,LUAD,BRCA	2	LUSC,UCEC
ENSG00000105655.17	protein_coding	2	PRAD,HNSC	3	LIHC,STAD,BRCA
ENSG00000159792.8	protein_coding	2	STAD,HNSC	3	LUAD,PRAD,UCEC
ENSG00000145416.12	protein_coding	3	LUSC,KIRC,BRCA	4	LIHC,BLCA,COAD,HNSC
ENSG00000131788.14	protein_coding	2	LIHC,LUAD	1	STAD
ENSG00000093144.17	protein_coding	2	LIHC,PRAD	2	HNSC,THCA
ENSG00000162078.10	protein_coding	2	LUSC,UCEC	2	LIHC,KIRP
ENSG00000163159.10	protein_coding	3	LUAD,BLCA,KIRP	1	LUSC
ENSG00000267510.1	antisense	2	LIHC,PRAD	0	NA
ENSG00000035681.6	protein_coding	2	STAD,COAD	1	PRAD
ENSG00000164855.14	protein_coding	3	BLCA,HNSC,KIRC	2	LUAD,THCA
ENSG00000103510.18	protein_coding	2	BLCA,KIRP	2	BRCA,UCEC
ENSG00000188056.10	protein_coding	0	NA	1	LUSC
ENSG00000158828.5	protein_coding	3	STAD,BRCA,THCA	2	LUSC,PRAD
ENSG00000168061.12	protein_coding	3	LUSC,BLCA,KIRC	3	LUAD,HNSC,THCA
ENSG00000149970.13	protein_coding	4	STAD,BLCA,KIRP,UCEC	2	PRAD,THCA
ENSG00000207563.1	miRNA	0	NA	2	STAD,BRCA
ENSG00000006283.16	protein_coding	0	NA	2	PRAD,THCA
ENSG00000121075.8	protein_coding	3	BLCA,COAD,HNSC	3	STAD,KIRP,BRCA
ENSG00000129347.18	protein_coding	3	LIHC,PRAD,UCEC	1	LUSC
ENSG00000184860.8	protein_coding	1	PRAD	0	NA
ENSG00000164902.12	protein_coding	3	LUSC,KIRC,BRCA	1	LIHC
ENSG00000167543.14	protein_coding	2	KIRC,BRCA	2	PRAD,THCA
ENSG00000167281.17	protein_coding	4	LIHC,LUSC,HNSC,THCA	0	NA
ENSG00000234769.7	unprocessed_pseudogene	3	STAD,KIRP,BRCA	1	THCA
ENSG00000164070.10	protein_coding	5	LIHC,PRAD,COAD,HNSC,UCEC	5	STAD,LUAD,KIRC,KIRP,BRCA
ENSG00000108604.14	protein_coding	2	LUSC,BLCA	3	LUAD,KIRP,BRCA
ENSG00000247728.2	antisense	0	NA	1	BRCA
ENSG00000263214.1	antisense	0	NA	2	LIHC,STAD
ENSG00000149541.8	protein_coding	0	NA	2	KIRP,THCA
ENSG00000101460.11	protein_coding	3	LIHC,STAD,COAD	0	NA
ENSG00000184709.7	protein_coding	2	BLCA,BRCA	1	PRAD
ENSG00000279464.1	TEC	0	NA	2	LUAD,KIRC
ENSG00000170142.10	protein_coding	1	HNSC	0	NA
ENSG00000143994.12	protein_coding	1	PRAD	5	STAD,LUAD,COAD,KIRC,BRCA
ENSG00000206561.11	protein_coding	2	LUAD,THCA	3	STAD,BLCA,HNSC
ENSG00000144746.6	protein_coding	2	STAD,KIRC	2	LIHC,THCA
ENSG00000172460.13	unitary_pseudogene	1	HNSC	1	UCEC
ENSG00000198944.5	protein_coding	2	PRAD,KIRP	2	COAD,UCEC
ENSG00000257740.1	antisense	1	LIHC	1	LUSC
ENSG00000161082.11	protein_coding	1	HNSC	3	STAD,COAD,BRCA
ENSG00000270882.2	protein_coding	2	LUSC,HNSC	4	LUAD,KIRP,BRCA,THCA
ENSG00000100239.14	protein_coding	1	COAD	4	LUAD,LUSC,PRAD,KIRC
ENSG00000029639.9	protein_coding	3	LIHC,PRAD,BLCA	1	KIRC
ENSG00000133961.18	protein_coding	2	HNSC,KIRP	1	BRCA
ENSG00000070047.10	protein_coding	4	LIHC,LUSC,BLCA,COAD	2	HNSC,THCA
ENSG00000260035.1	sense_intronic	0	NA	1	STAD
ENSG00000255730.3	protein_coding	1	HNSC	0	NA
ENSG00000228347.1	processed_pseudogene	1	LIHC	1	LUSC
ENSG00000187583.9	protein_coding	2	COAD,HNSC	2	LIHC,KIRP
ENSG00000072736.17	protein_coding	2	STAD,PRAD	0	NA
ENSG00000101004.13	protein_coding	2	PRAD,BRCA	0	NA
ENSG00000166856.2	protein_coding	1	KIRC	2	LIHC,HNSC
ENSG00000164663.12	protein_coding	2	LUAD,BRCA	4	LUSC,COAD,KIRC,THCA
ENSG00000173011.11	protein_coding	1	LIHC	1	HNSC
ENSG00000104903.4	protein_coding	1	BRCA	4	LIHC,STAD,PRAD,BLCA
ENSG00000183773.14	protein_coding	2	STAD,PRAD	4	LUSC,KIRP,BRCA,THCA
ENSG00000180061.8	protein_coding	2	STAD,BRCA	1	KIRC
ENSG00000203734.10	protein_coding	2	LIHC,UCEC	3	LUAD,KIRC,THCA
ENSG00000268970.1	sense_intronic	3	PRAD,HNSC,BRCA	0	NA
ENSG00000226054.2	processed_pseudogene	2	LIHC,BRCA	2	COAD,KIRP
ENSG00000110925.5	protein_coding	5	LIHC,LUAD,COAD,KIRP,BRCA	0	NA
ENSG00000166851.13	protein_coding	4	LUSC,PRAD,BLCA,KIRC	3	COAD,BRCA,UCEC
ENSG00000185615.14	protein_coding	3	PRAD,COAD,HNSC	3	STAD,LUAD,BRCA
ENSG00000234226.5	processed_pseudogene	1	HNSC	0	NA
ENSG00000214946.12	protein_coding	0	NA	1	LUSC
ENSG00000196700.6	protein_coding	4	LIHC,COAD,HNSC,KIRC	3	STAD,BLCA,THCA
ENSG00000010327.9	protein_coding	0	NA	4	LIHC,PRAD,BLCA,KIRP
ENSG00000161395.11	protein_coding	6	STAD,LUSC,PRAD,BLCA,COAD,BRCA	0	NA
ENSG00000248309.4	antisense	1	KIRC	1	HNSC
ENSG00000156381.7	protein_coding	1	HNSC	5	PRAD,COAD,KIRP,BRCA,UCEC
ENSG00000168234.11	protein_coding	3	LIHC,COAD,UCEC	2	STAD,KIRC
ENSG00000185567.6	protein_coding	8	LIHC,STAD,PRAD,BLCA,COAD,HNSC,THCA,UCEC	1	BRCA
ENSG00000251603.1	antisense	2	PRAD,BRCA	1	KIRC
ENSG00000167889.11	protein_coding	0	NA	2	PRAD,HNSC
ENSG00000261295.1	antisense	4	STAD,COAD,HNSC,THCA	4	LIHC,LUSC,BLCA,BRCA
ENSG00000127585.10	protein_coding	3	BLCA,HNSC,KIRC	6	LIHC,STAD,LUSC,PRAD,COAD,BRCA
ENSG00000267744.1	transcribed_processed_pseudogene	1	LUSC	0	NA
ENSG00000279774.1	TEC	1	KIRC	1	BRCA
ENSG00000102978.11	protein_coding	5	LIHC,LUAD,PRAD,HNSC,KIRC	0	NA
ENSG00000164054.14	protein_coding	2	PRAD,BRCA	0	NA
ENSG00000159377.9	protein_coding	2	LIHC,LUAD	2	HNSC,UCEC
ENSG00000164729.7	protein_coding	1	LUSC	0	NA
ENSG00000263050.1	lincRNA	0	NA	4	LIHC,STAD,LUSC,COAD
ENSG00000246548.3	lincRNA	0	NA	2	PRAD,BRCA
ENSG00000118873.14	protein_coding	4	LIHC,LUAD,BLCA,KIRP	2	LUSC,KIRC
ENSG00000250641.1	protein_coding	5	STAD,LUSC,BLCA,COAD,HNSC	0	NA
ENSG00000179271.2	protein_coding	4	LIHC,BLCA,BRCA,UCEC	1	LUSC
ENSG00000203772.7	protein_coding	2	LIHC,BRCA	1	KIRP
ENSG00000162572.18	protein_coding	4	LIHC,LUAD,HNSC,THCA	3	STAD,PRAD,KIRP
ENSG00000185633.9	protein_coding	3	LIHC,HNSC,KIRC	2	PRAD,KIRP
ENSG00000154175.15	protein_coding	3	LUSC,HNSC,KIRC	1	LIHC
ENSG00000115657.11	protein_coding	0	NA	2	KIRP,THCA
ENSG00000236830.5	processed_transcript	2	COAD,BRCA	2	LUAD,LUSC
ENSG00000234026.1	antisense	0	NA	4	STAD,LUAD,THCA,UCEC
ENSG00000107859.8	protein_coding	0	NA	2	HNSC,THCA
ENSG00000214765.7	transcribed_unprocessed_pseudogene	2	LIHC,LUAD	3	LUSC,COAD,KIRC
ENSG00000214595.10	protein_coding	2	LIHC,HNSC	4	STAD,LUAD,KIRC,BRCA
ENSG00000234405.1	antisense	1	HNSC	1	UCEC
ENSG00000253317.1	lincRNA	0	NA	1	STAD
ENSG00000123329.16	protein_coding	3	LUAD,LUSC,BRCA	5	LIHC,BLCA,HNSC,KIRP,THCA
ENSG00000268717.1	processed_pseudogene	3	BLCA,BRCA,THCA	0	NA
ENSG00000099795.5	protein_coding	3	LIHC,BRCA,THCA	1	LUSC
ENSG00000111445.12	protein_coding	2	LUSC,KIRC	2	BLCA,COAD
ENSG00000154640.13	protein_coding	2	LUAD,UCEC	2	STAD,LUSC
ENSG00000272034.1	snoRNA	1	LIHC	3	STAD,PRAD,BRCA
ENSG00000125652.6	protein_coding	1	KIRC	3	LUSC,PRAD,COAD
ENSG00000089050.13	protein_coding	2	STAD,BRCA	1	HNSC
ENSG00000183889.11	protein_coding	2	LIHC,LUAD	1	BRCA
ENSG00000257989.1	lincRNA	3	LIHC,LUSC,BRCA	2	PRAD,KIRP
ENSG00000184363.8	protein_coding	5	STAD,LUSC,BLCA,COAD,KIRC	3	LIHC,LUAD,HNSC
ENSG00000169372.11	protein_coding	1	BRCA	2	LIHC,PRAD
ENSG00000132507.16	protein_coding	3	LIHC,BRCA,UCEC	4	STAD,LUAD,COAD,HNSC
ENSG00000176125.4	protein_coding	1	KIRC	4	LUAD,PRAD,COAD,THCA
ENSG00000255967.1	processed_pseudogene	1	COAD	1	BRCA
ENSG00000247679.2	antisense	1	LUAD	0	NA
ENSG00000164062.11	protein_coding	1	HNSC	1	LIHC
ENSG00000260001.5	protein_coding	5	BLCA,HNSC,KIRC,KIRP,THCA	4	LUSC,PRAD,COAD,BRCA
ENSG00000140859.14	protein_coding	1	STAD	1	PRAD
ENSG00000149328.13	protein_coding	0	NA	2	LUAD,LUSC
ENSG00000176884.13	protein_coding	4	BLCA,HNSC,KIRC,UCEC	1	COAD
ENSG00000105261.6	protein_coding	1	COAD	0	NA
ENSG00000178149.15	protein_coding	2	HNSC,KIRC	3	LIHC,STAD,LUSC
ENSG00000267568.5	processed_transcript	0	NA	1	STAD
ENSG00000207721.1	miRNA	2	LIHC,LUAD	1	LUSC
ENSG00000130702.12	protein_coding	3	LUAD,COAD,KIRC	2	PRAD,BRCA
ENSG00000134769.20	protein_coding	3	BLCA,COAD,KIRP	3	LIHC,STAD,KIRC
ENSG00000250363.1	processed_pseudogene	2	STAD,COAD	0	NA
ENSG00000252335.1	snRNA	1	KIRP	1	KIRC
ENSG00000123136.13	protein_coding	2	LIHC,PRAD	1	LUSC
ENSG00000107201.8	protein_coding	6	STAD,LUSC,PRAD,BLCA,KIRC,BRCA	4	LIHC,HNSC,KIRP,THCA
ENSG00000154864.10	protein_coding	1	KIRP	1	LIHC
ENSG00000196187.10	protein_coding	2	LIHC,STAD	3	LUSC,KIRC,BRCA
ENSG00000204564.10	protein_coding	1	BRCA	4	LUSC,COAD,HNSC,KIRC
ENSG00000229122.1	sense_intronic	1	UCEC	0	NA
ENSG00000167311.12	protein_coding	0	NA	1	STAD
ENSG00000172059.9	protein_coding	1	LUAD	3	LUSC,PRAD,COAD
ENSG00000237452.2	protein_coding	1	LUAD	1	COAD
ENSG00000203811.1	protein_coding	0	NA	2	PRAD,COAD
ENSG00000171817.15	protein_coding	1	BRCA	2	STAD,LUSC
ENSG00000224712.9	protein_coding	1	BLCA	1	BRCA
ENSG00000254980.1	antisense	1	HNSC	0	NA
ENSG00000134318.12	protein_coding	2	STAD,COAD	1	HNSC
ENSG00000268288.1	antisense	1	BRCA	1	LUSC
ENSG00000162894.10	protein_coding	2	LUSC,PRAD	4	LIHC,STAD,HNSC,THCA
ENSG00000186193.8	protein_coding	7	STAD,LUSC,PRAD,BLCA,HNSC,KIRC,BRCA	1	LUAD
ENSG00000280707.1	lincRNA	1	UCEC	0	NA
ENSG00000155974.10	protein_coding	1	KIRC	2	LIHC,STAD
ENSG00000224976.2	unprocessed_pseudogene	0	NA	1	COAD
ENSG00000271192.1	lincRNA	2	BLCA,THCA	0	NA
ENSG00000105662.14	protein_coding	1	LIHC	5	STAD,LUSC,PRAD,COAD,KIRC
ENSG00000198517.8	protein_coding	5	LIHC,STAD,LUAD,HNSC,UCEC	3	LUSC,PRAD,BLCA
ENSG00000244165.1	protein_coding	4	LIHC,LUAD,PRAD,BRCA	2	LUSC,KIRP
ENSG00000204290.9	protein_coding	2	PRAD,KIRP	1	STAD
ENSG00000273350.1	sense_intronic	1	THCA	2	LUAD,KIRP
ENSG00000149923.12	protein_coding	3	LUAD,BLCA,KIRC	1	BRCA
ENSG00000168056.13	protein_coding	1	COAD	2	PRAD,BRCA
ENSG00000262006.1	lincRNA	2	LIHC,BRCA	1	PRAD
ENSG00000149273.13	protein_coding	1	UCEC	4	LIHC,LUAD,KIRP,THCA
ENSG00000160172.9	transcribed_unprocessed_pseudogene	1	LUSC	4	LIHC,LUAD,KIRC,KIRP
ENSG00000172543.6	protein_coding	5	LUSC,PRAD,KIRC,BRCA,UCEC	6	LIHC,LUAD,BLCA,COAD,HNSC,THCA
ENSG00000115232.12	protein_coding	3	LUAD,KIRC,BRCA	2	LIHC,COAD
ENSG00000124915.9	lincRNA	0	NA	2	LUAD,COAD
ENSG00000163697.15	protein_coding	3	STAD,COAD,BRCA	2	LIHC,LUSC
ENSG00000258727.1	antisense	3	LIHC,LUAD,HNSC	4	STAD,LUSC,BLCA,KIRP
ENSG00000129195.14	protein_coding	2	KIRC,BRCA	1	COAD
ENSG00000135597.17	protein_coding	1	LIHC	1	KIRC
ENSG00000198467.12	protein_coding	2	STAD,COAD	4	LUSC,PRAD,HNSC,BRCA
ENSG00000281691.1	antisense	1	THCA	1	STAD
ENSG00000266232.1	miRNA	0	NA	1	PRAD
ENSG00000077097.12	protein_coding	2	KIRC,KIRP	2	STAD,BLCA
ENSG00000163704.10	protein_coding	2	HNSC,BRCA	1	STAD
ENSG00000244953.1	lincRNA	1	LUAD	2	LUSC,PRAD
ENSG00000180900.15	protein_coding	5	STAD,BLCA,COAD,KIRC,BRCA	4	LIHC,LUAD,LUSC,THCA
ENSG00000100991.10	protein_coding	0	NA	2	HNSC,BRCA
ENSG00000143621.15	protein_coding	1	LUAD	3	STAD,LUSC,BLCA
ENSG00000153944.9	protein_coding	4	LUSC,PRAD,BLCA,THCA	1	BRCA
ENSG00000178821.11	protein_coding	1	LIHC	5	STAD,LUAD,LUSC,COAD,THCA
ENSG00000105664.9	protein_coding	2	HNSC,THCA	2	LIHC,PRAD
ENSG00000234763.1	lincRNA	0	NA	1	LUAD
ENSG00000214706.9	protein_coding	2	LIHC,HNSC	2	LUSC,PRAD
ENSG00000123737.11	protein_coding	2	LUSC,BRCA	2	STAD,UCEC
ENSG00000234776.3	protein_coding	2	LIHC,BLCA	2	STAD,THCA
ENSG00000166960.15	protein_coding	1	LUSC	3	STAD,KIRP,THCA
ENSG00000082014.15	protein_coding	1	LUAD	4	STAD,COAD,KIRC,BRCA
ENSG00000187980.6	protein_coding	2	LIHC,BRCA	0	NA
ENSG00000248712.6	protein_coding	0	NA	4	LIHC,STAD,BRCA,THCA
ENSG00000143748.16	protein_coding	2	LIHC,LUAD	4	LUSC,PRAD,HNSC,BRCA
ENSG00000106077.17	protein_coding	3	STAD,KIRC,BRCA	3	LIHC,LUAD,COAD
ENSG00000107872.11	protein_coding	1	KIRC	4	LUAD,PRAD,THCA,UCEC
ENSG00000148337.18	protein_coding	6	LIHC,STAD,LUAD,BLCA,HNSC,UCEC	1	COAD
ENSG00000228133.2	antisense	1	KIRP	1	KIRC
ENSG00000233101.9	antisense	4	PRAD,BLCA,HNSC,THCA	3	LIHC,LUAD,KIRP
ENSG00000102109.8	protein_coding	3	HNSC,KIRC,KIRP	1	LIHC
ENSG00000100241.19	protein_coding	4	LIHC,COAD,KIRP,UCEC	4	LUAD,LUSC,PRAD,BLCA
ENSG00000267383.5	antisense	3	KIRC,KIRP,BRCA	1	COAD
ENSG00000172935.8	protein_coding	3	STAD,KIRP,THCA	1	PRAD
ENSG00000115297.10	protein_coding	1	HNSC	3	STAD,LUAD,BLCA
ENSG00000137200.11	protein_coding	2	PRAD,BRCA	2	COAD,HNSC
ENSG00000272438.1	lincRNA	4	BLCA,HNSC,KIRP,THCA	2	STAD,LUSC
ENSG00000059915.15	protein_coding	3	LIHC,STAD,HNSC	3	PRAD,BRCA,UCEC
ENSG00000186187.10	protein_coding	4	LIHC,LUSC,KIRP,BRCA	3	LUAD,KIRC,THCA
ENSG00000214860.4	protein_coding	1	PRAD	4	STAD,LUSC,HNSC,THCA
ENSG00000108309.11	protein_coding	3	STAD,BLCA,THCA	2	PRAD,COAD
ENSG00000130487.5	protein_coding	1	LUSC	1	BRCA
ENSG00000235961.5	protein_coding	2	KIRC,KIRP	2	STAD,BRCA
ENSG00000152382.5	protein_coding	1	LUAD	4	STAD,LUSC,COAD,HNSC
ENSG00000270433.1	transcribed_unprocessed_pseudogene	1	LUAD	0	NA
ENSG00000174243.8	protein_coding	2	LUAD,COAD	0	NA
ENSG00000015532.8	protein_coding	2	BLCA,BRCA	3	LIHC,STAD,KIRP
ENSG00000113716.11	protein_coding	5	LUAD,COAD,HNSC,BRCA,THCA	0	NA
ENSG00000131188.10	protein_coding	1	HNSC	2	LUAD,THCA
ENSG00000266402.3	lincRNA	1	LIHC	4	STAD,LUAD,BLCA,KIRP
ENSG00000175602.3	protein_coding	3	STAD,COAD,KIRC	5	LIHC,LUAD,PRAD,KIRP,THCA
ENSG00000256210.3	processed_pseudogene	3	LUAD,HNSC,BRCA	0	NA
ENSG00000229939.1	processed_pseudogene	0	NA	1	LIHC
ENSG00000134780.8	protein_coding	2	LIHC,STAD	2	LUAD,BRCA
ENSG00000106367.12	protein_coding	2	STAD,KIRC	4	LIHC,LUAD,COAD,KIRP
ENSG00000256269.5	protein_coding	1	PRAD	2	LUAD,THCA
ENSG00000187682.1	protein_coding	2	LUAD,KIRC	0	NA
ENSG00000102144.12	protein_coding	3	STAD,LUAD,PRAD	3	LIHC,BLCA,KIRP
ENSG00000196396.8	protein_coding	4	LIHC,LUAD,PRAD,KIRP	2	BLCA,KIRC
ENSG00000228071.4	processed_pseudogene	1	COAD	3	LUAD,PRAD,THCA
ENSG00000186234.7	unprocessed_pseudogene	1	COAD	0	NA
ENSG00000107404.16	protein_coding	4	LIHC,BLCA,COAD,HNSC	3	LUSC,PRAD,KIRP
ENSG00000165462.5	protein_coding	1	UCEC	0	NA
ENSG00000127948.12	protein_coding	4	LIHC,STAD,PRAD,BRCA	2	LUAD,LUSC
ENSG00000263429.3	lincRNA	3	LIHC,KIRC,BRCA	2	LUAD,COAD
ENSG00000106346.10	protein_coding	1	STAD	2	LUSC,COAD
ENSG00000054983.15	protein_coding	1	HNSC	2	BLCA,BRCA
ENSG00000185915.5	protein_coding	1	KIRP	3	PRAD,HNSC,BRCA
ENSG00000177370.4	protein_coding	1	BRCA	4	STAD,LUAD,COAD,KIRC
ENSG00000262052.1	lincRNA	0	NA	1	KIRC
ENSG00000134317.16	protein_coding	4	LIHC,PRAD,KIRC,UCEC	2	STAD,THCA
ENSG00000255823.2	protein_coding	3	LIHC,STAD,PRAD	0	NA
ENSG00000254521.5	protein_coding	1	STAD	2	LIHC,HNSC
ENSG00000105364.12	protein_coding	1	STAD	4	LUSC,BLCA,COAD,KIRP
ENSG00000151364.14	protein_coding	2	STAD,PRAD	4	LUAD,HNSC,BRCA,THCA
ENSG00000084754.9	protein_coding	2	STAD,COAD	1	THCA
ENSG00000242252.1	protein_coding	2	LIHC,LUAD	4	STAD,LUSC,BLCA,BRCA
ENSG00000251599.1	antisense	0	NA	1	KIRC
ENSG00000147571.4	protein_coding	0	NA	2	STAD,UCEC
ENSG00000141564.12	protein_coding	0	NA	2	KIRC,BRCA
ENSG00000181885.17	protein_coding	3	STAD,KIRP,UCEC	2	LIHC,COAD
ENSG00000168827.13	protein_coding	1	KIRC	2	BLCA,BRCA
ENSG00000277358.1	unprocessed_pseudogene	0	NA	1	BRCA
ENSG00000110697.11	protein_coding	2	STAD,UCEC	3	BLCA,HNSC,BRCA
ENSG00000204619.6	protein_coding	4	STAD,KIRP,BRCA,UCEC	1	LUSC
ENSG00000102710.18	protein_coding	3	LIHC,PRAD,BLCA	0	NA
ENSG00000128322.6	protein_coding	3	LUAD,COAD,BRCA	3	STAD,KIRC,UCEC
ENSG00000258626.2	processed_pseudogene	1	PRAD	1	KIRC
ENSG00000074276.9	protein_coding	5	STAD,BLCA,COAD,HNSC,UCEC	1	LUAD
ENSG00000197753.8	protein_coding	0	NA	1	KIRP
ENSG00000164597.12	protein_coding	1	STAD	4	LIHC,LUAD,LUSC,COAD
ENSG00000181856.13	protein_coding	2	LIHC,STAD	3	HNSC,KIRC,BRCA
ENSG00000130751.8	protein_coding	1	HNSC	2	STAD,THCA
ENSG00000169258.6	protein_coding	4	STAD,LUAD,BLCA,THCA	1	KIRP
ENSG00000148204.10	protein_coding	2	LUSC,BLCA	2	LIHC,LUAD
ENSG00000235615.2	lincRNA	2	LUSC,BLCA	1	STAD
ENSG00000170075.8	protein_coding	3	STAD,BLCA,THCA	2	HNSC,BRCA
ENSG00000135144.6	protein_coding	4	LUAD,LUSC,COAD,HNSC	2	STAD,PRAD
ENSG00000197586.11	protein_coding	1	STAD	1	COAD
ENSG00000203804.4	processed_transcript	1	LUAD	1	LUSC
ENSG00000139835.12	protein_coding	1	LIHC	4	LUAD,HNSC,BRCA,THCA
ENSG00000234354.3	processed_pseudogene	1	THCA	3	LUAD,COAD,BRCA
ENSG00000240288.6	antisense	2	LIHC,COAD	1	LUSC
ENSG00000173137.10	protein_coding	5	STAD,PRAD,BLCA,COAD,BRCA	2	LUAD,LUSC
ENSG00000224961.1	lincRNA	2	STAD,PRAD	1	LUAD
ENSG00000177191.2	protein_coding	3	STAD,LUAD,PRAD	1	UCEC
ENSG00000164932.11	protein_coding	6	STAD,BLCA,COAD,HNSC,THCA,UCEC	2	LIHC,PRAD
ENSG00000251179.1	antisense	1	THCA	2	LUSC,KIRP
ENSG00000160404.16	protein_coding	5	LIHC,LUSC,PRAD,HNSC,BRCA	1	COAD
ENSG00000100079.6	protein_coding	3	LUSC,PRAD,KIRP	2	LIHC,HNSC
ENSG00000148362.9	protein_coding	5	LIHC,STAD,LUSC,KIRC,BRCA	1	THCA
ENSG00000145002.11	protein_coding	1	HNSC	1	LUAD
ENSG00000104679.9	protein_coding	1	HNSC	1	STAD
ENSG00000184990.11	protein_coding	3	LIHC,HNSC,KIRC	4	STAD,COAD,BRCA,THCA
ENSG00000110395.4	protein_coding	1	STAD	1	THCA
ENSG00000107902.12	protein_coding	1	BRCA	2	LUAD,KIRC
ENSG00000116176.6	protein_coding	2	STAD,THCA	2	KIRP,UCEC
ENSG00000123485.10	protein_coding	3	LUSC,PRAD,KIRC	0	NA
ENSG00000223705.8	transcribed_unprocessed_pseudogene	2	LIHC,HNSC	2	LUSC,KIRP
ENSG00000233622.1	unitary_pseudogene	2	LUSC,PRAD	4	LIHC,STAD,COAD,KIRP
ENSG00000163380.14	protein_coding	2	STAD,COAD	3	PRAD,HNSC,KIRC
ENSG00000129968.14	protein_coding	1	LIHC	3	LUSC,BLCA,COAD
ENSG00000186471.11	protein_coding	2	STAD,PRAD	3	LUAD,COAD,BRCA
ENSG00000237172.3	protein_coding	5	PRAD,HNSC,KIRC,KIRP,BRCA	0	NA
ENSG00000115325.12	protein_coding	0	NA	2	LIHC,BRCA
ENSG00000143318.11	protein_coding	1	LUAD	2	PRAD,HNSC
ENSG00000260500.1	antisense	0	NA	4	LUSC,PRAD,COAD,BRCA
ENSG00000184343.9	protein_coding	3	LIHC,COAD,THCA	4	LUSC,BLCA,HNSC,KIRP
ENSG00000228888.1	lincRNA	0	NA	1	KIRP
ENSG00000254429.1	antisense	1	COAD	3	PRAD,KIRC,BRCA
ENSG00000149346.13	protein_coding	2	STAD,PRAD	2	LUAD,COAD
ENSG00000155749.11	protein_coding	2	KIRP,UCEC	2	LUAD,BRCA
ENSG00000099960.11	protein_coding	2	PRAD,KIRC	2	STAD,BRCA
ENSG00000228474.4	protein_coding	1	HNSC	0	NA
ENSG00000268104.2	protein_coding	3	LIHC,LUAD,BLCA	0	NA
ENSG00000187642.8	protein_coding	2	COAD,KIRP	2	LIHC,PRAD
ENSG00000132622.9	protein_coding	1	THCA	1	PRAD
ENSG00000180919.3	protein_coding	3	LUSC,BLCA,COAD	0	NA
ENSG00000158483.14	protein_coding	1	PRAD	4	LIHC,LUAD,KIRC,BRCA
ENSG00000099817.10	protein_coding	1	LIHC	0	NA
ENSG00000188092.13	protein_coding	2	LIHC,LUAD	3	LUSC,HNSC,UCEC
ENSG00000272645.2	lincRNA	1	LIHC	4	STAD,KIRC,KIRP,BRCA
ENSG00000254404.1	antisense	1	BRCA	0	NA
ENSG00000137563.10	protein_coding	3	BLCA,KIRC,BRCA	2	STAD,UCEC
ENSG00000196436.8	protein_coding	1	LIHC	0	NA
ENSG00000101158.11	protein_coding	4	LIHC,PRAD,KIRC,KIRP	1	BRCA
ENSG00000062282.13	protein_coding	4	LIHC,LUSC,PRAD,COAD	4	BLCA,HNSC,KIRP,THCA
ENSG00000261632.1	antisense	2	LUSC,BLCA	0	NA
ENSG00000130758.6	protein_coding	4	LIHC,STAD,LUAD,BRCA	3	PRAD,COAD,UCEC
ENSG00000164742.13	protein_coding	2	LUAD,HNSC	5	STAD,PRAD,COAD,KIRC,BRCA
ENSG00000128595.15	protein_coding	5	STAD,LUAD,HNSC,THCA,UCEC	2	LUSC,BRCA
ENSG00000151366.11	protein_coding	1	COAD	4	LIHC,LUAD,HNSC,THCA
ENSG00000122971.7	protein_coding	1	LIHC	2	HNSC,THCA
ENSG00000062524.14	protein_coding	1	KIRP	2	LUSC,BRCA
ENSG00000143340.6	protein_coding	1	LIHC	1	HNSC
ENSG00000011143.15	protein_coding	3	LUSC,BLCA,HNSC	5	LIHC,STAD,COAD,KIRC,BRCA
ENSG00000214655.9	protein_coding	3	LIHC,HNSC,BRCA	0	NA
ENSG00000148600.13	protein_coding	4	LIHC,STAD,LUAD,PRAD	1	THCA
ENSG00000269656.1	antisense	0	NA	1	KIRP
ENSG00000196557.9	protein_coding	2	LUAD,HNSC	2	BRCA,UCEC
ENSG00000164889.11	protein_coding	1	STAD	2	LUSC,BRCA
ENSG00000170684.7	protein_coding	2	PRAD,BRCA	0	NA
ENSG00000143553.9	protein_coding	1	LUAD	1	KIRC
ENSG00000160818.15	protein_coding	0	NA	3	LUSC,KIRC,BRCA
ENSG00000157077.13	protein_coding	1	BRCA	2	STAD,PRAD
ENSG00000213071.9	transcribed_unprocessed_pseudogene	3	LIHC,STAD,LUAD	1	BRCA
ENSG00000171462.13	protein_coding	1	PRAD	3	STAD,COAD,THCA
ENSG00000163155.10	protein_coding	1	LUAD	4	STAD,LUSC,KIRC,KIRP
ENSG00000130244.11	protein_coding	2	HNSC,BRCA	2	COAD,KIRP
ENSG00000187848.11	protein_coding	2	LIHC,KIRC	2	STAD,LUAD
ENSG00000122729.17	protein_coding	2	LIHC,BRCA	3	LUSC,COAD,THCA
ENSG00000276772.1	lincRNA	2	LIHC,COAD	1	STAD
ENSG00000270074.1	lincRNA	1	LUAD	0	NA
ENSG00000267074.1	sense_intronic	2	LUSC,BRCA	3	BLCA,HNSC,THCA
ENSG00000268938.2	antisense	2	LIHC,LUAD	1	KIRP
ENSG00000185792.8	protein_coding	1	PRAD	1	LUSC
ENSG00000055211.11	protein_coding	1	LUAD	1	PRAD
ENSG00000256028.2	processed_transcript	2	LIHC,HNSC	3	STAD,BLCA,KIRP
ENSG00000267369.1	processed_pseudogene	1	LUSC	3	BLCA,HNSC,KIRP
ENSG00000271553.1	lincRNA	1	LIHC	1	BRCA
ENSG00000235173.5	protein_coding	4	STAD,PRAD,COAD,BRCA	2	LUAD,THCA
ENSG00000204172.10	protein_coding	4	LIHC,COAD,HNSC,BRCA	2	KIRP,UCEC
ENSG00000262943.6	transcribed_unprocessed_pseudogene	2	LIHC,COAD	2	STAD,KIRP
ENSG00000005007.11	protein_coding	3	LIHC,KIRC,BRCA	1	LUSC
ENSG00000162006.8	protein_coding	3	BLCA,COAD,HNSC	3	STAD,LUSC,BRCA
ENSG00000261884.2	protein_coding	4	LIHC,LUAD,LUSC,PRAD	2	BLCA,COAD
ENSG00000149782.10	protein_coding	3	STAD,LUSC,BLCA	2	LUAD,KIRP
ENSG00000112137.15	protein_coding	1	LUAD	3	LIHC,KIRC,THCA
ENSG00000267363.1	lincRNA	1	KIRC	0	NA
ENSG00000238178.5	antisense	4	STAD,LUSC,BLCA,COAD	2	PRAD,UCEC
ENSG00000131149.16	protein_coding	2	LIHC,BRCA	1	THCA
ENSG00000196878.11	protein_coding	3	PRAD,COAD,UCEC	2	BLCA,BRCA
ENSG00000006007.10	protein_coding	1	BLCA	1	BRCA
ENSG00000170049.8	protein_coding	3	LIHC,LUAD,HNSC	4	STAD,LUSC,BLCA,COAD
ENSG00000048462.9	protein_coding	2	LUSC,PRAD	1	STAD
ENSG00000279322.1	TEC	1	STAD	1	COAD
ENSG00000068305.16	protein_coding	0	NA	1	BRCA
ENSG00000117411.15	protein_coding	4	BLCA,BRCA,THCA,UCEC	2	LUAD,KIRP
ENSG00000005059.14	protein_coding	2	LUAD,PRAD	2	COAD,KIRP
ENSG00000234900.1	lincRNA	1	STAD	0	NA
ENSG00000198252.10	protein_coding	0	NA	2	COAD,BRCA
ENSG00000167549.17	protein_coding	3	LIHC,BRCA,THCA	3	PRAD,HNSC,KIRP
ENSG00000197614.9	protein_coding	2	STAD,THCA	0	NA
ENSG00000125753.12	protein_coding	4	STAD,LUAD,COAD,BRCA	0	NA
ENSG00000177954.10	protein_coding	1	HNSC	3	LUSC,BLCA,BRCA
ENSG00000141401.10	protein_coding	0	NA	2	COAD,THCA
ENSG00000253859.2	antisense	2	LUSC,HNSC	0	NA
ENSG00000101464.9	protein_coding	3	STAD,PRAD,KIRP	3	COAD,HNSC,BRCA
ENSG00000105856.12	protein_coding	2	BRCA,UCEC	3	LIHC,COAD,KIRP
ENSG00000130827.6	protein_coding	3	STAD,LUAD,PRAD	3	LUSC,KIRP,THCA
ENSG00000012211.11	protein_coding	3	LIHC,STAD,PRAD	2	BLCA,HNSC
ENSG00000264785.1	antisense	1	UCEC	2	STAD,BLCA
ENSG00000260645.1	lincRNA	3	LIHC,HNSC,THCA	2	KIRC,BRCA
ENSG00000137877.9	protein_coding	3	PRAD,COAD,HNSC	2	KIRC,BRCA
ENSG00000160111.11	protein_coding	2	PRAD,KIRP	2	STAD,LUSC
ENSG00000223963.2	processed_pseudogene	0	NA	1	STAD
ENSG00000136048.12	protein_coding	3	STAD,COAD,KIRP	4	LIHC,BLCA,HNSC,BRCA
ENSG00000004487.14	protein_coding	3	BLCA,HNSC,BRCA	0	NA
ENSG00000130714.14	protein_coding	3	LUAD,BRCA,UCEC	1	COAD
ENSG00000104341.15	protein_coding	3	PRAD,COAD,THCA	2	LIHC,LUAD
ENSG00000177418.2	processed_pseudogene	0	NA	1	LUSC
ENSG00000125257.12	protein_coding	1	BRCA	5	LIHC,LUSC,PRAD,HNSC,KIRC
ENSG00000100522.7	protein_coding	3	HNSC,KIRP,UCEC	2	LUSC,COAD
ENSG00000267505.1	lincRNA	1	LIHC	1	KIRC
ENSG00000111344.10	protein_coding	4	LUSC,PRAD,COAD,HNSC	0	NA
ENSG00000169692.11	protein_coding	6	LIHC,STAD,BLCA,HNSC,KIRC,UCEC	0	NA
ENSG00000240665.1	processed_pseudogene	1	KIRC	2	STAD,THCA
ENSG00000239969.4	transcribed_unprocessed_pseudogene	0	NA	3	LUAD,LUSC,BRCA
ENSG00000067704.9	protein_coding	0	NA	3	LUSC,PRAD,BRCA
ENSG00000248559.1	antisense	2	HNSC,BRCA	0	NA
ENSG00000008056.11	protein_coding	1	STAD	1	UCEC
ENSG00000167535.6	protein_coding	3	STAD,BLCA,BRCA	1	LIHC
ENSG00000249258.2	lincRNA	1	LIHC	2	STAD,LUSC
ENSG00000166171.11	protein_coding	5	STAD,BLCA,COAD,HNSC,BRCA	1	LUAD
ENSG00000132613.13	protein_coding	4	LIHC,STAD,PRAD,HNSC	1	KIRC
ENSG00000273311.1	sense_intronic	0	NA	2	STAD,THCA
ENSG00000108840.14	protein_coding	1	BLCA	3	LIHC,COAD,KIRC
ENSG00000237214.3	processed_pseudogene	0	NA	1	PRAD
ENSG00000184956.14	protein_coding	4	LIHC,PRAD,BLCA,HNSC	3	STAD,LUAD,COAD
ENSG00000103351.11	protein_coding	3	STAD,BLCA,KIRP	4	LIHC,LUAD,PRAD,BRCA
ENSG00000150281.6	protein_coding	1	PRAD	3	LIHC,LUAD,BRCA
ENSG00000155850.7	protein_coding	3	LUAD,HNSC,THCA	1	LUSC
ENSG00000260238.4	protein_coding	4	LIHC,LUAD,BRCA,UCEC	2	LUSC,PRAD
ENSG00000259933.5	sense_overlapping	4	STAD,BLCA,HNSC,KIRC	3	COAD,BRCA,THCA
ENSG00000090097.19	protein_coding	2	COAD,HNSC	1	LUSC
ENSG00000108924.12	protein_coding	1	COAD	4	LIHC,LUAD,HNSC,UCEC
ENSG00000168268.9	protein_coding	1	HNSC	3	STAD,LUSC,KIRC
ENSG00000253641.4	lincRNA	2	PRAD,COAD	1	KIRC
ENSG00000183066.13	protein_coding	1	HNSC	1	BRCA
ENSG00000107159.11	protein_coding	2	LIHC,HNSC	2	KIRP,BRCA
ENSG00000178947.8	lincRNA	2	HNSC,BRCA	2	STAD,KIRC
ENSG00000239402.3	transcribed_unprocessed_pseudogene	0	NA	1	BRCA
ENSG00000223802.6	protein_coding	1	THCA	4	LIHC,STAD,LUSC,PRAD
ENSG00000148082.8	protein_coding	5	LIHC,STAD,PRAD,COAD,HNSC	3	LUSC,BRCA,UCEC
ENSG00000167460.13	protein_coding	5	STAD,LUAD,HNSC,THCA,UCEC	1	LUSC
ENSG00000230303.4	lincRNA	1	LUAD	1	PRAD
ENSG00000281386.1	lincRNA	1	HNSC	0	NA
ENSG00000255200.1	transcribed_processed_pseudogene	2	STAD,PRAD	5	LIHC,COAD,HNSC,KIRP,BRCA
ENSG00000140104.12	protein_coding	3	HNSC,THCA,UCEC	1	BRCA
ENSG00000205090.7	protein_coding	6	STAD,LUAD,BLCA,HNSC,KIRC,THCA	1	PRAD
ENSG00000268903.1	processed_pseudogene	1	LUAD	1	STAD
ENSG00000263011.1	sense_overlapping	1	THCA	1	BRCA
ENSG00000130812.9	protein_coding	1	BRCA	2	STAD,BLCA
ENSG00000221821.3	protein_coding	1	BRCA	4	LUAD,PRAD,BLCA,COAD
ENSG00000067829.17	protein_coding	2	LIHC,STAD	2	BLCA,HNSC
ENSG00000103479.13	protein_coding	3	STAD,KIRC,BRCA	1	COAD
ENSG00000119408.15	protein_coding	4	STAD,PRAD,HNSC,BRCA	1	KIRP
ENSG00000231177.4	antisense	0	NA	1	BLCA
ENSG00000167106.10	protein_coding	4	LIHC,STAD,LUSC,UCEC	2	LUAD,THCA
ENSG00000103415.10	protein_coding	3	LUSC,COAD,HNSC	2	THCA,UCEC
ENSG00000078061.11	protein_coding	1	LUAD	5	LIHC,BLCA,HNSC,KIRC,BRCA
ENSG00000153162.8	protein_coding	1	THCA	2	STAD,PRAD
ENSG00000210195.2	Mt_tRNA	0	NA	2	HNSC,KIRC
ENSG00000143952.18	protein_coding	0	NA	2	PRAD,HNSC
ENSG00000099822.2	protein_coding	2	HNSC,THCA	5	LUSC,PRAD,KIRC,BRCA,UCEC
ENSG00000188452.12	protein_coding	3	STAD,LUSC,KIRC	1	LIHC
ENSG00000261707.1	antisense	1	HNSC	3	STAD,LUAD,THCA
ENSG00000244355.6	protein_coding	3	STAD,BLCA,COAD	0	NA
ENSG00000239779.5	protein_coding	2	HNSC,BRCA	3	STAD,COAD,KIRP
ENSG00000184908.16	protein_coding	2	LUAD,HNSC	3	LIHC,STAD,BRCA
ENSG00000173418.10	protein_coding	3	STAD,KIRC,KIRP	1	HNSC
ENSG00000124593.13	protein_coding	0	NA	3	STAD,LUSC,KIRC
ENSG00000278075.1	lincRNA	0	NA	1	LUSC
ENSG00000126500.3	protein_coding	3	LIHC,STAD,HNSC	0	NA
ENSG00000215187.8	protein_coding	3	LIHC,PRAD,UCEC	2	LUAD,COAD
ENSG00000188002.9	transcribed_unprocessed_pseudogene	0	NA	2	LUSC,BRCA
ENSG00000260605.1	lincRNA	1	LIHC	0	NA
ENSG00000197893.12	protein_coding	3	LUSC,BLCA,KIRP	6	STAD,PRAD,COAD,HNSC,KIRC,UCEC
ENSG00000131650.12	protein_coding	2	LUSC,KIRC	3	LIHC,BRCA,UCEC
ENSG00000148702.13	protein_coding	1	KIRP	1	KIRC
ENSG00000170779.10	protein_coding	5	LIHC,LUSC,PRAD,KIRC,KIRP	2	COAD,BRCA
ENSG00000183963.17	protein_coding	4	STAD,COAD,HNSC,THCA	3	LUSC,PRAD,KIRC
ENSG00000100982.10	protein_coding	2	PRAD,KIRP	2	COAD,BRCA
ENSG00000138061.10	protein_coding	2	KIRP,BRCA	2	BLCA,THCA
ENSG00000166507.15	protein_coding	1	BRCA	4	BLCA,COAD,KIRP,UCEC
ENSG00000259780.3	lincRNA	0	NA	1	UCEC
ENSG00000144597.12	protein_coding	2	LIHC,LUAD	3	STAD,LUSC,KIRC
ENSG00000172367.14	protein_coding	2	STAD,KIRC	4	LUAD,HNSC,BRCA,THCA
ENSG00000137825.9	protein_coding	3	LIHC,HNSC,THCA	2	KIRP,UCEC
ENSG00000277877.3	protein_coding	2	LIHC,LUAD	1	LUSC
ENSG00000168802.11	protein_coding	3	STAD,PRAD,HNSC	3	LIHC,COAD,BRCA
ENSG00000116478.10	protein_coding	2	LIHC,LUSC	2	LUAD,THCA
ENSG00000227070.1	antisense	1	LIHC	2	LUAD,THCA
ENSG00000258819.1	lincRNA	0	NA	2	PRAD,KIRC
ENSG00000092010.13	protein_coding	3	STAD,LUSC,KIRC	4	LIHC,COAD,THCA,UCEC
ENSG00000196405.11	protein_coding	2	LUAD,KIRP	2	STAD,KIRC
ENSG00000180385.7	transcribed_unprocessed_pseudogene	3	LUAD,PRAD,BRCA	5	STAD,LUSC,COAD,KIRP,UCEC
ENSG00000147573.15	protein_coding	1	UCEC	3	PRAD,HNSC,THCA
ENSG00000176871.7	protein_coding	2	COAD,KIRP	2	PRAD,BLCA
ENSG00000210196.2	Mt_tRNA	2	LIHC,THCA	2	LUAD,KIRC
ENSG00000162434.10	protein_coding	2	STAD,COAD	3	LIHC,PRAD,HNSC
ENSG00000178342.4	protein_coding	0	NA	6	LUAD,LUSC,PRAD,KIRP,THCA,UCEC
ENSG00000163794.6	protein_coding	3	LUAD,COAD,BRCA	1	LUSC
ENSG00000185324.20	protein_coding	2	LIHC,PRAD	0	NA
ENSG00000157216.14	protein_coding	5	LUSC,BLCA,KIRC,KIRP,THCA	0	NA
ENSG00000267694.1	antisense	0	NA	1	BRCA
ENSG00000260762.1	unprocessed_pseudogene	1	KIRP	0	NA
ENSG00000272087.1	lincRNA	3	HNSC,KIRC,THCA	2	BLCA,BRCA
ENSG00000254605.1	lincRNA	2	STAD,THCA	3	LIHC,LUAD,KIRC
ENSG00000146830.9	protein_coding	1	LIHC	1	COAD
ENSG00000172531.13	protein_coding	2	LUSC,PRAD	3	LUAD,HNSC,THCA
ENSG00000065320.7	protein_coding	2	BLCA,UCEC	0	NA
ENSG00000187838.15	protein_coding	2	BRCA,UCEC	3	LUSC,PRAD,BLCA
ENSG00000268883.2	unprocessed_pseudogene	0	NA	1	STAD
ENSG00000167513.7	protein_coding	3	LUSC,PRAD,KIRC	2	LUAD,COAD
ENSG00000170473.15	protein_coding	3	COAD,KIRP,BRCA	0	NA
ENSG00000157851.15	protein_coding	3	LUAD,PRAD,KIRC	0	NA
ENSG00000213590.2	processed_pseudogene	1	LIHC	1	HNSC
ENSG00000077150.16	protein_coding	3	LUAD,LUSC,BRCA	3	HNSC,KIRP,THCA
ENSG00000267952.1	protein_coding	1	BLCA	0	NA
ENSG00000130717.11	protein_coding	5	LIHC,LUSC,BLCA,KIRP,BRCA	1	COAD
ENSG00000122735.14	protein_coding	3	PRAD,COAD,UCEC	2	STAD,LUAD
ENSG00000167967.14	protein_coding	4	LIHC,LUAD,KIRC,KIRP	2	THCA,UCEC
ENSG00000159842.13	protein_coding	3	STAD,THCA,UCEC	6	LIHC,LUAD,PRAD,BLCA,COAD,KIRC
ENSG00000016864.15	protein_coding	2	HNSC,THCA	3	STAD,LUSC,BLCA
ENSG00000092108.19	protein_coding	4	LIHC,LUAD,HNSC,THCA	1	LUSC
ENSG00000245317.2	lincRNA	3	KIRC,BRCA,THCA	3	LIHC,PRAD,COAD
ENSG00000223403.3	lincRNA	3	LIHC,LUAD,HNSC	1	BRCA
ENSG00000162066.13	protein_coding	2	STAD,KIRP	3	LIHC,BRCA,THCA
ENSG00000197785.12	protein_coding	1	LIHC	0	NA
ENSG00000177791.11	protein_coding	2	LUSC,KIRP	6	LIHC,PRAD,HNSC,BRCA,THCA,UCEC
ENSG00000200378.1	snRNA	0	NA	1	KIRC
ENSG00000184058.11	protein_coding	1	THCA	1	STAD
ENSG00000183020.12	protein_coding	1	BLCA	1	KIRC
ENSG00000126464.12	protein_coding	6	LIHC,LUAD,BLCA,KIRC,BRCA,THCA	0	NA
ENSG00000175634.13	protein_coding	1	LIHC	4	BLCA,HNSC,KIRC,KIRP
ENSG00000234223.2	lincRNA	0	NA	1	PRAD
ENSG00000124541.6	protein_coding	1	BRCA	2	LIHC,KIRC
ENSG00000279332.1	TEC	3	LIHC,COAD,BRCA	0	NA
ENSG00000172575.10	protein_coding	2	LUSC,PRAD	4	LIHC,STAD,COAD,KIRP
ENSG00000272689.1	sense_intronic	0	NA	1	LUAD
ENSG00000169718.16	protein_coding	0	NA	2	LUAD,KIRP
ENSG00000011304.15	protein_coding	4	LIHC,LUAD,KIRC,KIRP	0	NA
ENSG00000144857.13	protein_coding	3	STAD,LUSC,THCA	1	PRAD
ENSG00000059691.10	protein_coding	2	LUSC,BRCA	4	STAD,LUAD,KIRC,UCEC
ENSG00000159247.11	transcribed_unprocessed_pseudogene	1	LUSC	0	NA
ENSG00000138193.13	protein_coding	0	NA	3	LUAD,LUSC,THCA
ENSG00000140876.10	protein_coding	1	STAD	3	LUAD,COAD,THCA
ENSG00000223572.8	protein_coding	1	PRAD	1	LUAD
ENSG00000157833.11	protein_coding	0	NA	1	PRAD
ENSG00000103426.11	protein_coding	1	LUAD	0	NA
ENSG00000255864.4	lincRNA	1	LIHC	0	NA
ENSG00000188186.9	protein_coding	0	NA	4	LIHC,LUAD,LUSC,HNSC
ENSG00000225889.6	antisense	3	PRAD,COAD,HNSC	2	KIRC,THCA
ENSG00000061273.16	protein_coding	2	LUAD,COAD	3	LIHC,BLCA,KIRP
ENSG00000087087.17	protein_coding	2	LIHC,KIRC	0	NA
ENSG00000184481.15	protein_coding	2	BLCA,BRCA	2	COAD,HNSC
ENSG00000173338.11	protein_coding	0	NA	3	STAD,BRCA,THCA
ENSG00000186625.12	protein_coding	2	LIHC,LUAD	2	PRAD,HNSC
ENSG00000233947.1	processed_pseudogene	2	LIHC,STAD	0	NA
ENSG00000172650.11	protein_coding	3	LIHC,HNSC,BRCA	2	KIRP,UCEC
ENSG00000173442.10	protein_coding	2	STAD,KIRC	4	LIHC,PRAD,HNSC,KIRP
ENSG00000172346.13	protein_coding	2	STAD,THCA	2	LUSC,PRAD
ENSG00000092051.15	protein_coding	1	HNSC	0	NA
ENSG00000206567.8	lincRNA	1	HNSC	4	LIHC,STAD,KIRC,THCA
ENSG00000185838.12	protein_coding	2	LIHC,STAD	0	NA
ENSG00000252202.1	misc_RNA	1	THCA	0	NA
ENSG00000272006.1	processed_pseudogene	0	NA	1	LUAD
ENSG00000008438.4	protein_coding	2	HNSC,BRCA	1	LUSC
ENSG00000273027.1	sense_intronic	1	THCA	2	STAD,UCEC
ENSG00000223764.2	lincRNA	5	COAD,HNSC,KIRC,KIRP,THCA	2	STAD,LUSC
ENSG00000141744.3	protein_coding	4	LIHC,BLCA,COAD,BRCA	0	NA
ENSG00000115155.15	protein_coding	1	LUSC	5	STAD,BLCA,HNSC,KIRC,UCEC
ENSG00000177045.7	protein_coding	4	LIHC,LUAD,KIRC,BRCA	3	STAD,PRAD,COAD
ENSG00000111276.9	protein_coding	1	KIRC	0	NA
ENSG00000183723.11	protein_coding	1	HNSC	1	LUAD
ENSG00000154040.19	protein_coding	4	PRAD,COAD,BRCA,UCEC	3	STAD,KIRC,KIRP
ENSG00000125149.10	protein_coding	3	LIHC,LUSC,HNSC	2	COAD,UCEC
ENSG00000151365.2	protein_coding	3	STAD,PRAD,BRCA	3	BLCA,KIRC,THCA
ENSG00000166971.15	protein_coding	0	NA	1	UCEC
ENSG00000264215.1	lincRNA	2	LIHC,COAD	0	NA
ENSG00000259519.1	antisense	1	COAD	0	NA
ENSG00000204644.8	protein_coding	0	NA	1	LIHC
ENSG00000182199.9	protein_coding	2	LIHC,HNSC	1	THCA
ENSG00000267405.1	lincRNA	1	STAD	1	KIRC
ENSG00000159267.13	protein_coding	1	BRCA	3	LUSC,PRAD,KIRC
ENSG00000259522.2	protein_coding	0	NA	1	STAD
ENSG00000234290.2	antisense	4	LIHC,STAD,LUAD,KIRC	2	HNSC,KIRP
ENSG00000154146.11	protein_coding	1	LUAD	1	COAD
ENSG00000177731.14	protein_coding	0	NA	1	LUSC
ENSG00000162885.11	protein_coding	0	NA	3	LUSC,KIRC,BRCA
ENSG00000160325.13	protein_coding	5	LUSC,BLCA,KIRC,KIRP,BRCA	1	THCA
ENSG00000103067.10	protein_coding	4	LUSC,BLCA,HNSC,BRCA	2	STAD,THCA
ENSG00000182518.12	protein_coding	2	KIRP,BRCA	3	LUAD,PRAD,HNSC
ENSG00000130881.12	protein_coding	5	LIHC,STAD,LUAD,BRCA,THCA	2	PRAD,COAD
ENSG00000070985.12	protein_coding	2	PRAD,HNSC	3	LUAD,BRCA,UCEC
ENSG00000233381.3	processed_pseudogene	1	HNSC	0	NA
ENSG00000163499.10	protein_coding	0	NA	4	STAD,LUAD,PRAD,COAD
ENSG00000111671.8	protein_coding	4	STAD,KIRC,KIRP,BRCA	2	LUAD,HNSC
ENSG00000167969.11	protein_coding	4	LIHC,LUSC,KIRC,KIRP	3	BRCA,THCA,UCEC
ENSG00000164776.8	protein_coding	1	STAD	3	BLCA,HNSC,KIRC
ENSG00000108846.14	protein_coding	3	STAD,PRAD,COAD	4	LIHC,LUSC,KIRP,THCA
ENSG00000204019.4	protein_coding	2	COAD,HNSC	1	UCEC
ENSG00000274295.1	processed_pseudogene	2	LUSC,BRCA	0	NA
ENSG00000171262.10	protein_coding	2	LUSC,KIRP	2	LIHC,HNSC
ENSG00000265912.1	lincRNA	0	NA	6	LUAD,BLCA,COAD,KIRC,KIRP,BRCA
ENSG00000178252.16	protein_coding	3	LIHC,HNSC,BRCA	1	STAD
ENSG00000146426.16	protein_coding	2	LUSC,BLCA	0	NA
ENSG00000179222.16	protein_coding	6	LUAD,COAD,KIRC,KIRP,BRCA,THCA	1	STAD
ENSG00000165983.13	protein_coding	2	STAD,PRAD	4	COAD,KIRP,THCA,UCEC
ENSG00000196517.10	protein_coding	0	NA	2	LUSC,HNSC
ENSG00000064012.20	protein_coding	4	STAD,LUSC,PRAD,KIRC	0	NA
ENSG00000226950.5	processed_transcript	3	LIHC,HNSC,BRCA	4	STAD,COAD,KIRC,KIRP
ENSG00000119986.6	protein_coding	2	LIHC,LUAD	1	BRCA
ENSG00000102302.7	protein_coding	3	LIHC,BRCA,THCA	2	BLCA,COAD
ENSG00000116957.11	protein_coding	5	LIHC,LUAD,BLCA,COAD,KIRP	4	LUSC,HNSC,KIRC,BRCA
ENSG00000225969.1	antisense	3	STAD,BLCA,UCEC	3	LIHC,LUAD,BRCA
ENSG00000115841.18	protein_coding	3	STAD,KIRP,BRCA	4	PRAD,BLCA,KIRC,UCEC
ENSG00000126246.8	protein_coding	1	LUAD	3	BLCA,COAD,HNSC
ENSG00000128463.11	protein_coding	2	BLCA,COAD	0	NA
ENSG00000167105.6	protein_coding	3	BLCA,KIRC,THCA	1	KIRP
ENSG00000108602.16	protein_coding	2	PRAD,UCEC	4	STAD,KIRC,BRCA,THCA
ENSG00000272791.1	lincRNA	4	LUSC,BLCA,HNSC,BRCA	2	LUAD,UCEC
ENSG00000231672.5	protein_coding	1	LUSC	1	BLCA
ENSG00000168913.6	protein_coding	1	KIRC	4	STAD,LUAD,KIRP,BRCA
ENSG00000234345.2	processed_pseudogene	1	BRCA	0	NA
ENSG00000172889.14	protein_coding	2	HNSC,THCA	2	PRAD,KIRP
ENSG00000233330.1	antisense	1	THCA	1	PRAD
ENSG00000052344.14	protein_coding	2	LUAD,BLCA	1	LIHC
ENSG00000196588.13	protein_coding	2	STAD,COAD	2	LIHC,LUAD
ENSG00000171889.3	sense_overlapping	4	PRAD,COAD,HNSC,KIRC	0	NA
ENSG00000158623.13	protein_coding	3	BLCA,BRCA,THCA	1	PRAD
ENSG00000124713.5	protein_coding	1	BRCA	3	STAD,PRAD,BLCA
ENSG00000236397.3	unprocessed_pseudogene	0	NA	1	STAD
ENSG00000179057.12	protein_coding	2	STAD,BRCA	3	LUAD,HNSC,KIRC
ENSG00000140199.10	protein_coding	2	HNSC,UCEC	1	LIHC
ENSG00000248375.1	processed_pseudogene	1	BRCA	2	COAD,KIRP
ENSG00000173947.12	protein_coding	2	PRAD,COAD	1	KIRC
ENSG00000120333.4	protein_coding	2	LIHC,KIRP	2	PRAD,UCEC
ENSG00000136059.13	protein_coding	2	PRAD,UCEC	4	LIHC,KIRC,KIRP,BRCA
ENSG00000168743.11	protein_coding	3	BLCA,COAD,BRCA	1	LIHC
ENSG00000185133.12	protein_coding	2	HNSC,KIRP	1	LIHC
ENSG00000240674.1	processed_pseudogene	0	NA	2	PRAD,BRCA
ENSG00000145901.13	protein_coding	5	STAD,LUAD,LUSC,COAD,UCEC	2	LIHC,KIRP
ENSG00000261637.1	lincRNA	1	LIHC	0	NA
ENSG00000243708.7	protein_coding	1	LIHC	0	NA
ENSG00000197746.12	protein_coding	2	KIRP,BRCA	2	LIHC,KIRC
ENSG00000187595.13	protein_coding	2	BLCA,KIRC	3	LUAD,HNSC,UCEC
ENSG00000196110.6	protein_coding	2	PRAD,HNSC	3	LIHC,LUSC,COAD
ENSG00000166428.11	protein_coding	2	LUSC,BRCA	4	LIHC,STAD,PRAD,THCA
ENSG00000204165.5	protein_coding	2	LUAD,COAD	1	HNSC
ENSG00000100196.9	protein_coding	3	PRAD,HNSC,UCEC	5	LIHC,LUAD,LUSC,COAD,BRCA
ENSG00000182196.12	protein_coding	3	LIHC,LUAD,COAD	1	BLCA
ENSG00000254338.1	antisense	1	HNSC	3	STAD,LUSC,BRCA
ENSG00000068615.15	protein_coding	2	COAD,KIRP	2	LIHC,PRAD
ENSG00000101384.10	protein_coding	4	STAD,KIRP,THCA,UCEC	2	LIHC,PRAD
ENSG00000008323.14	protein_coding	3	STAD,COAD,KIRC	3	LIHC,LUAD,THCA
ENSG00000261276.1	antisense	1	STAD	1	PRAD
ENSG00000127311.8	protein_coding	1	PRAD	1	HNSC
ENSG00000133794.16	protein_coding	3	LIHC,LUAD,LUSC	2	COAD,BRCA
ENSG00000260105.5	transcribed_unprocessed_pseudogene	2	LIHC,THCA	3	LUSC,BLCA,KIRP
ENSG00000168995.12	protein_coding	2	LUAD,BRCA	5	LIHC,PRAD,BLCA,COAD,KIRC
ENSG00000160050.13	protein_coding	3	LUSC,KIRP,THCA	4	STAD,HNSC,KIRC,UCEC
ENSG00000119689.13	protein_coding	1	HNSC	2	BRCA,THCA
ENSG00000163879.10	protein_coding	4	PRAD,BLCA,HNSC,KIRP	2	LIHC,STAD
ENSG00000160781.14	protein_coding	2	LUAD,THCA	1	STAD
ENSG00000170423.11	protein_coding	1	COAD	0	NA
ENSG00000125741.4	protein_coding	1	LUAD	1	KIRC
ENSG00000140990.13	protein_coding	1	LUSC	3	PRAD,BRCA,UCEC
ENSG00000163156.10	protein_coding	1	LUAD	2	HNSC,KIRC
ENSG00000019144.15	protein_coding	1	STAD	2	LIHC,UCEC
ENSG00000105355.7	protein_coding	4	STAD,LUAD,THCA,UCEC	2	LUSC,KIRP
ENSG00000267748.4	protein_coding	5	BLCA,COAD,KIRC,KIRP,BRCA	1	LIHC
ENSG00000167094.14	protein_coding	3	PRAD,COAD,UCEC	3	LUAD,BLCA,BRCA
ENSG00000158552.11	protein_coding	3	BLCA,COAD,KIRP	0	NA
ENSG00000119915.4	protein_coding	2	PRAD,HNSC	3	STAD,LUSC,UCEC
ENSG00000258558.1	antisense	1	LUAD	0	NA
ENSG00000226047.1	lincRNA	1	COAD	0	NA
ENSG00000161281.9	protein_coding	1	STAD	3	PRAD,HNSC,KIRC
ENSG00000107874.9	protein_coding	3	STAD,LUSC,BRCA	2	KIRP,UCEC
ENSG00000089820.14	protein_coding	0	NA	4	LIHC,BLCA,KIRP,UCEC
ENSG00000122696.11	protein_coding	1	LIHC	2	COAD,KIRC
ENSG00000258130.6	protein_coding	1	THCA	1	KIRP
ENSG00000233337.1	processed_pseudogene	1	LIHC	3	LUAD,LUSC,KIRP
ENSG00000162437.13	protein_coding	1	BRCA	0	NA
ENSG00000108797.10	protein_coding	1	PRAD	3	KIRC,BRCA,UCEC
ENSG00000257727.4	protein_coding	1	KIRP	0	NA
ENSG00000128709.11	protein_coding	3	LUAD,LUSC,COAD	0	NA
ENSG00000075975.14	protein_coding	1	HNSC	1	LUSC
ENSG00000102984.13	protein_coding	3	BLCA,HNSC,BRCA	0	NA
ENSG00000233783.6	processed_transcript	0	NA	1	LUAD
ENSG00000196666.4	protein_coding	1	LUSC	1	HNSC
ENSG00000105373.17	protein_coding	1	HNSC	1	PRAD
ENSG00000125355.14	protein_coding	1	KIRP	2	HNSC,THCA
ENSG00000235821.1	processed_pseudogene	1	KIRC	1	COAD
ENSG00000198832.9	protein_coding	3	STAD,LUAD,COAD	4	LIHC,LUSC,PRAD,BLCA
ENSG00000167280.15	protein_coding	4	LIHC,LUAD,COAD,BRCA	2	KIRC,KIRP
ENSG00000141179.12	protein_coding	1	COAD	4	LIHC,KIRC,KIRP,BRCA
ENSG00000156096.11	protein_coding	2	KIRP,BRCA	1	UCEC
ENSG00000108788.10	protein_coding	1	BRCA	1	KIRC
ENSG00000234160.1	antisense	1	UCEC	3	LUSC,PRAD,BLCA
ENSG00000168060.13	protein_coding	5	LIHC,STAD,LUAD,BLCA,THCA	1	PRAD
ENSG00000103024.6	protein_coding	2	LUAD,KIRC	3	PRAD,BRCA,THCA
ENSG00000131153.7	protein_coding	4	LUSC,PRAD,KIRC,BRCA	2	COAD,UCEC
ENSG00000258301.3	lincRNA	1	THCA	3	LUAD,KIRC,BRCA
ENSG00000157111.11	protein_coding	3	STAD,LUSC,PRAD	2	COAD,HNSC
ENSG00000172613.6	protein_coding	1	LIHC	3	BLCA,COAD,HNSC
ENSG00000161682.13	protein_coding	3	BLCA,HNSC,BRCA	2	LIHC,STAD
ENSG00000162241.11	protein_coding	1	LUSC	4	PRAD,COAD,KIRC,THCA
ENSG00000142186.15	protein_coding	2	LIHC,BRCA	2	HNSC,KIRC
ENSG00000278978.1	TEC	2	LUSC,BRCA	2	LUAD,KIRP
ENSG00000232608.1	processed_pseudogene	0	NA	1	LUAD
ENSG00000242876.3	misc_RNA	0	NA	2	STAD,BRCA
ENSG00000256943.1	antisense	1	THCA	1	UCEC
ENSG00000143845.13	protein_coding	3	BLCA,KIRC,THCA	1	STAD
ENSG00000126778.8	protein_coding	1	LIHC	0	NA
ENSG00000272724.1	sense_intronic	1	BRCA	1	KIRP
ENSG00000186951.15	protein_coding	1	STAD	1	LUSC
ENSG00000198646.12	protein_coding	4	STAD,PRAD,BLCA,KIRP	3	COAD,HNSC,BRCA
ENSG00000205643.9	protein_coding	1	UCEC	4	LIHC,LUAD,LUSC,BRCA
ENSG00000240338.4	transcribed_unprocessed_pseudogene	1	KIRP	1	LUAD
ENSG00000166816.12	protein_coding	3	LIHC,LUSC,KIRP	5	STAD,LUAD,BLCA,COAD,THCA
ENSG00000169885.8	protein_coding	1	LIHC	5	STAD,BLCA,KIRC,KIRP,UCEC
ENSG00000273073.1	lincRNA	0	NA	1	KIRC
ENSG00000113758.12	protein_coding	6	LUAD,BLCA,COAD,HNSC,BRCA,THCA	2	LIHC,STAD
ENSG00000125520.12	protein_coding	2	KIRC,KIRP	0	NA
ENSG00000162728.4	protein_coding	0	NA	2	STAD,UCEC
ENSG00000086159.11	protein_coding	2	LIHC,HNSC	1	BLCA
ENSG00000182484.13	transcribed_unprocessed_pseudogene	1	LIHC	1	THCA
ENSG00000122034.11	protein_coding	2	STAD,BLCA	4	LUAD,LUSC,BRCA,THCA
ENSG00000183793.12	protein_coding	0	NA	1	BRCA
ENSG00000186153.15	protein_coding	3	LIHC,LUSC,KIRP	0	NA
ENSG00000264696.1	miRNA	1	LIHC	0	NA
ENSG00000234424.2	unprocessed_pseudogene	1	LUAD	0	NA
ENSG00000106628.9	protein_coding	1	KIRC	2	COAD,BRCA
ENSG00000270885.1	protein_coding	2	STAD,HNSC	1	LUSC
ENSG00000237101.1	antisense	2	LIHC,LUAD	0	NA
ENSG00000167778.7	protein_coding	2	STAD,UCEC	0	NA
ENSG00000155252.13	protein_coding	4	STAD,LUSC,KIRP,BRCA	3	HNSC,KIRC,UCEC
ENSG00000188525.3	antisense	2	LIHC,HNSC	2	STAD,THCA
ENSG00000115053.14	protein_coding	3	BLCA,KIRP,UCEC	0	NA
ENSG00000081181.6	protein_coding	3	LIHC,LUAD,KIRP	1	KIRC
ENSG00000117419.13	protein_coding	1	BRCA	1	LUSC
ENSG00000236289.2	lincRNA	1	BRCA	4	STAD,LUAD,COAD,UCEC
ENSG00000168427.8	protein_coding	2	COAD,KIRP	5	LUSC,PRAD,HNSC,KIRC,BRCA
ENSG00000160883.9	protein_coding	2	STAD,LUAD	2	BLCA,KIRP
ENSG00000261456.4	protein_coding	3	LUAD,HNSC,KIRP	3	STAD,BRCA,THCA
ENSG00000185187.11	protein_coding	3	STAD,BLCA,KIRC	0	NA
ENSG00000234409.6	protein_coding	1	THCA	1	LUSC
ENSG00000258952.2	lincRNA	0	NA	1	STAD
ENSG00000196123.11	protein_coding	4	LIHC,LUAD,HNSC,BRCA	1	KIRC
ENSG00000182796.11	unitary_pseudogene	3	LIHC,LUAD,PRAD	1	STAD
ENSG00000253755.1	IG_C_pseudogene	1	PRAD	2	LIHC,STAD
ENSG00000227741.1	antisense	2	LIHC,LUAD	4	STAD,LUSC,PRAD,THCA
ENSG00000198931.9	protein_coding	4	LUSC,PRAD,HNSC,KIRC	2	LUAD,THCA
ENSG00000237517.7	antisense	1	LIHC	2	LUSC,PRAD
ENSG00000206530.7	protein_coding	4	LIHC,COAD,HNSC,KIRC	1	STAD
ENSG00000065923.8	protein_coding	1	BRCA	3	LIHC,HNSC,THCA
ENSG00000251271.3	unprocessed_pseudogene	0	NA	1	UCEC
ENSG00000280169.1	antisense	1	LIHC	2	KIRC,BRCA
ENSG00000125037.11	protein_coding	0	NA	5	LIHC,STAD,LUSC,BLCA,KIRC
ENSG00000202533.1	misc_RNA	1	STAD	0	NA
ENSG00000124939.5	protein_coding	4	LIHC,PRAD,KIRP,BRCA	1	STAD
ENSG00000185507.18	protein_coding	4	LUSC,BLCA,KIRC,BRCA	2	HNSC,THCA
ENSG00000133019.10	protein_coding	3	LIHC,BLCA,COAD	0	NA
ENSG00000189269.11	protein_coding	0	NA	1	STAD
ENSG00000267484.1	antisense	4	STAD,COAD,THCA,UCEC	0	NA
ENSG00000117308.13	protein_coding	5	LIHC,PRAD,COAD,HNSC,KIRC	1	UCEC
ENSG00000235194.7	protein_coding	0	NA	4	COAD,KIRC,BRCA,UCEC
ENSG00000178460.16	protein_coding	4	STAD,PRAD,BRCA,UCEC	3	LUAD,LUSC,KIRP
ENSG00000162522.9	protein_coding	2	KIRC,BRCA	2	LIHC,KIRP
ENSG00000166860.2	protein_coding	3	LIHC,LUSC,BRCA	1	HNSC
ENSG00000204791.7	antisense	1	THCA	1	BLCA
ENSG00000254204.1	lincRNA	4	STAD,LUSC,PRAD,BRCA	0	NA
ENSG00000230929.5	processed_pseudogene	1	BRCA	1	LIHC
ENSG00000258405.8	protein_coding	3	KIRC,KIRP,BRCA	1	COAD
ENSG00000184575.10	protein_coding	3	LIHC,STAD,UCEC	0	NA
ENSG00000227632.2	unprocessed_pseudogene	1	LUSC	0	NA
ENSG00000167748.9	protein_coding	7	STAD,LUSC,PRAD,BLCA,HNSC,KIRP,THCA	1	COAD
ENSG00000244607.4	protein_coding	3	LIHC,KIRP,UCEC	2	LUAD,KIRC
ENSG00000142208.14	protein_coding	2	LIHC,HNSC	1	BRCA
ENSG00000068383.17	protein_coding	3	STAD,BLCA,BRCA	4	LUAD,PRAD,KIRC,UCEC
ENSG00000254978.2	transcribed_unprocessed_pseudogene	0	NA	4	LUAD,HNSC,KIRC,KIRP
ENSG00000188786.9	protein_coding	1	UCEC	1	BLCA
ENSG00000259093.1	lincRNA	0	NA	1	STAD
ENSG00000183798.4	protein_coding	3	LUSC,HNSC,KIRC	2	STAD,UCEC
ENSG00000267480.1	antisense	0	NA	2	COAD,THCA
ENSG00000277895.1	antisense	1	LUSC	2	PRAD,BRCA
ENSG00000013306.14	protein_coding	2	PRAD,BLCA	1	LUAD
ENSG00000249635.1	antisense	1	LIHC	3	STAD,KIRP,UCEC
ENSG00000258427.3	processed_pseudogene	2	LUAD,COAD	2	STAD,THCA
ENSG00000161091.11	protein_coding	2	STAD,LUAD	2	LUSC,PRAD
ENSG00000133055.7	protein_coding	2	LIHC,LUAD	5	STAD,LUSC,PRAD,HNSC,BRCA
ENSG00000251604.1	lincRNA	2	BLCA,HNSC	0	NA
ENSG00000145715.13	protein_coding	5	STAD,LUAD,BLCA,COAD,HNSC	1	LIHC
ENSG00000125775.13	protein_coding	4	STAD,LUAD,PRAD,UCEC	0	NA
ENSG00000233024.6	protein_coding	0	NA	1	PRAD
ENSG00000267506.4	lincRNA	2	PRAD,COAD	2	STAD,UCEC
ENSG00000135945.8	protein_coding	1	LUAD	0	NA
ENSG00000116005.10	protein_coding	1	BRCA	0	NA
ENSG00000157119.11	protein_coding	0	NA	2	PRAD,HNSC
ENSG00000228727.7	protein_coding	1	BRCA	1	STAD
ENSG00000240729.1	processed_pseudogene	1	LUAD	0	NA
ENSG00000185896.10	protein_coding	2	STAD,KIRP	3	HNSC,KIRC,BRCA
ENSG00000106948.15	protein_coding	4	LUSC,PRAD,BRCA,UCEC	4	BLCA,COAD,HNSC,THCA
ENSG00000265185.4	snoRNA	1	BRCA	0	NA
ENSG00000248114.1	unprocessed_pseudogene	0	NA	1	KIRC
ENSG00000196696.11	processed_transcript	4	LIHC,LUAD,HNSC,THCA	1	LUSC
ENSG00000234575.1	unprocessed_pseudogene	2	LUAD,LUSC	1	STAD
ENSG00000119698.10	protein_coding	2	THCA,UCEC	3	STAD,PRAD,BRCA
ENSG00000131238.15	protein_coding	3	LUAD,PRAD,BRCA	1	LIHC
ENSG00000104524.12	protein_coding	4	PRAD,COAD,KIRC,BRCA	3	LIHC,LUAD,THCA
ENSG00000140854.11	protein_coding	5	LIHC,HNSC,KIRP,BRCA,THCA	1	COAD
ENSG00000251402.3	unprocessed_pseudogene	0	NA	1	BLCA
ENSG00000178297.11	protein_coding	1	HNSC	2	LUSC,KIRP
ENSG00000083812.10	protein_coding	2	LIHC,BRCA	1	STAD
ENSG00000254967.5	antisense	1	PRAD	1	LUSC
ENSG00000197226.11	protein_coding	4	STAD,LUAD,HNSC,BRCA	1	KIRP
ENSG00000235077.1	antisense	1	LIHC	0	NA
ENSG00000111087.8	protein_coding	2	STAD,HNSC	1	LIHC
ENSG00000140093.8	protein_coding	3	LIHC,BLCA,UCEC	2	STAD,BRCA
ENSG00000182578.12	protein_coding	1	BRCA	5	LIHC,BLCA,COAD,HNSC,THCA
ENSG00000123342.14	protein_coding	1	LUAD	4	LUSC,PRAD,BLCA,KIRC
ENSG00000261659.2	processed_transcript	0	NA	4	LUAD,PRAD,KIRC,BRCA
ENSG00000130811.9	protein_coding	2	STAD,UCEC	1	LUSC
ENSG00000137843.10	protein_coding	2	PRAD,KIRC	2	LUAD,COAD
ENSG00000130734.8	protein_coding	2	LIHC,LUAD	2	LUSC,COAD
ENSG00000273816.1	lincRNA	0	NA	1	STAD
ENSG00000172725.12	protein_coding	2	LIHC,STAD	2	LUAD,HNSC
ENSG00000105556.9	protein_coding	3	LIHC,LUAD,BRCA	1	LUSC
ENSG00000272121.1	lincRNA	1	HNSC	2	LUAD,KIRC
ENSG00000211450.8	protein_coding	0	NA	5	LIHC,LUAD,HNSC,BRCA,THCA
ENSG00000076108.10	protein_coding	2	LUAD,KIRC	0	NA
ENSG00000139645.9	protein_coding	1	BRCA	3	LUSC,PRAD,BLCA
ENSG00000148925.9	protein_coding	4	STAD,LUSC,BLCA,COAD	2	LIHC,KIRP
ENSG00000144045.12	protein_coding	2	LIHC,PRAD	2	LUAD,COAD
ENSG00000121053.5	protein_coding	1	HNSC	1	STAD
ENSG00000129910.6	protein_coding	0	NA	3	STAD,LUSC,KIRC
ENSG00000025708.11	protein_coding	3	LUAD,LUSC,KIRC	2	HNSC,THCA
ENSG00000122033.13	protein_coding	2	LIHC,STAD	1	HNSC
ENSG00000100220.10	protein_coding	1	COAD	2	LIHC,BRCA
ENSG00000167644.10	protein_coding	3	BLCA,HNSC,KIRC	2	KIRP,BRCA
ENSG00000227742.1	unitary_pseudogene	1	LIHC	1	LUAD
ENSG00000030582.15	protein_coding	3	PRAD,KIRP,BRCA	2	LIHC,KIRC
ENSG00000259970.1	processed_transcript	1	LIHC	0	NA
ENSG00000254558.1	unprocessed_pseudogene	2	PRAD,HNSC	1	LUAD
ENSG00000102854.13	protein_coding	2	COAD,HNSC	3	LUAD,LUSC,BRCA
ENSG00000204347.3	protein_coding	0	NA	1	UCEC
ENSG00000171777.14	protein_coding	1	LUAD	3	LIHC,PRAD,BLCA
ENSG00000258108.1	lincRNA	0	NA	1	BLCA
ENSG00000168477.16	protein_coding	2	KIRC,THCA	3	LIHC,LUAD,PRAD
ENSG00000197982.13	protein_coding	2	COAD,BRCA	2	PRAD,UCEC
ENSG00000128016.5	protein_coding	4	LIHC,LUAD,BRCA,UCEC	1	PRAD
ENSG00000149179.12	protein_coding	2	LUSC,BLCA	1	HNSC
ENSG00000135778.10	protein_coding	1	LUAD	4	LUSC,KIRC,BRCA,THCA
ENSG00000179262.8	protein_coding	4	LIHC,STAD,LUAD,THCA	2	LUSC,COAD
ENSG00000108556.7	protein_coding	1	UCEC	4	STAD,PRAD,BLCA,COAD
ENSG00000242094.1	sense_intronic	0	NA	2	STAD,LUAD
ENSG00000170291.13	protein_coding	1	BRCA	5	STAD,BLCA,COAD,HNSC,KIRC
ENSG00000076067.10	protein_coding	3	STAD,COAD,HNSC	1	LIHC
ENSG00000160951.3	protein_coding	2	HNSC,KIRC	4	LUSC,PRAD,BRCA,UCEC
ENSG00000268575.1	processed_transcript	2	BLCA,HNSC	1	KIRP
ENSG00000132313.13	protein_coding	1	LUSC	0	NA
ENSG00000179832.16	protein_coding	4	LIHC,STAD,COAD,UCEC	2	LUAD,LUSC
ENSG00000096063.13	protein_coding	2	BRCA,UCEC	2	LUSC,COAD
ENSG00000119522.14	protein_coding	4	LIHC,STAD,LUSC,BLCA	2	PRAD,COAD
ENSG00000233436.6	protein_coding	0	NA	1	STAD
ENSG00000130830.13	protein_coding	2	STAD,LUAD	3	BLCA,HNSC,UCEC
ENSG00000165905.15	protein_coding	1	KIRP	2	LUAD,THCA
ENSG00000170035.14	protein_coding	1	THCA	2	PRAD,BRCA
ENSG00000148358.18	protein_coding	3	BLCA,HNSC,UCEC	0	NA
ENSG00000231720.1	lincRNA	3	LIHC,KIRP,UCEC	2	LUAD,COAD
ENSG00000272821.1	antisense	3	LIHC,LUAD,KIRP	1	STAD
ENSG00000179361.16	protein_coding	3	LUAD,PRAD,COAD	3	STAD,BRCA,THCA
ENSG00000272148.1	antisense	1	STAD	0	NA
ENSG00000167930.14	protein_coding	4	STAD,LUSC,BLCA,COAD	1	UCEC
ENSG00000196169.13	protein_coding	2	LUSC,UCEC	1	LUAD
ENSG00000225419.1	processed_pseudogene	1	LUAD	3	LUSC,PRAD,COAD
ENSG00000228962.1	antisense	3	LUSC,PRAD,KIRP	1	STAD
ENSG00000185614.4	protein_coding	1	PRAD	4	LIHC,LUAD,BLCA,KIRP
ENSG00000116329.9	protein_coding	3	LIHC,COAD,BRCA	2	LUAD,THCA
ENSG00000270765.4	protein_coding	2	PRAD,UCEC	1	KIRC
ENSG00000250712.1	processed_pseudogene	0	NA	1	UCEC
ENSG00000149489.7	protein_coding	0	NA	3	LUAD,KIRC,BRCA
ENSG00000099365.8	protein_coding	4	STAD,LUAD,LUSC,THCA	3	COAD,BRCA,UCEC
ENSG00000185340.14	protein_coding	3	COAD,HNSC,UCEC	3	LUSC,PRAD,BRCA
ENSG00000068137.13	protein_coding	2	LIHC,KIRC	4	STAD,LUAD,KIRP,THCA
ENSG00000127533.3	protein_coding	1	LIHC	2	LUSC,KIRC
ENSG00000196976.6	protein_coding	2	LIHC,STAD	3	BLCA,HNSC,UCEC
ENSG00000071282.10	protein_coding	3	STAD,COAD,UCEC	3	LIHC,LUSC,PRAD
ENSG00000213373.6	lincRNA	1	THCA	4	STAD,LUAD,BLCA,BRCA
ENSG00000197956.8	protein_coding	2	STAD,COAD	3	LIHC,LUSC,THCA
ENSG00000171103.9	protein_coding	0	NA	1	COAD
ENSG00000279792.1	TEC	1	LIHC	4	LUAD,KIRP,BRCA,THCA
ENSG00000279484.1	TEC	2	KIRP,THCA	2	LUSC,HNSC
ENSG00000183426.14	protein_coding	2	LIHC,LUAD	1	BRCA
ENSG00000213937.3	protein_coding	4	STAD,BLCA,KIRC,KIRP	1	BRCA
ENSG00000128283.6	protein_coding	3	HNSC,THCA,UCEC	3	LUSC,PRAD,BRCA
ENSG00000280311.1	TEC	3	LIHC,LUSC,COAD	1	STAD
ENSG00000255191.1	lincRNA	1	STAD	1	PRAD
ENSG00000177485.6	protein_coding	3	STAD,PRAD,BRCA	2	HNSC,THCA
ENSG00000262074.5	snoRNA	0	NA	2	STAD,BLCA
ENSG00000100276.9	protein_coding	2	LUAD,THCA	1	UCEC
ENSG00000148824.17	protein_coding	3	LIHC,HNSC,BRCA	2	KIRP,UCEC
ENSG00000072163.17	protein_coding	4	STAD,COAD,KIRP,THCA	2	PRAD,BRCA
ENSG00000219433.2	processed_pseudogene	1	COAD	0	NA
ENSG00000135093.11	protein_coding	1	KIRP	0	NA
ENSG00000270706.1	processed_pseudogene	1	COAD	0	NA
ENSG00000214733.7	antisense	0	NA	2	LUAD,LUSC
ENSG00000130584.9	protein_coding	1	KIRP	3	PRAD,HNSC,BRCA
ENSG00000204033.8	protein_coding	1	STAD	0	NA
ENSG00000123146.18	protein_coding	3	STAD,LUAD,PRAD	2	LIHC,LUSC
ENSG00000163251.3	protein_coding	1	KIRC	5	LUAD,COAD,HNSC,BRCA,THCA
ENSG00000263316.1	antisense	0	NA	4	STAD,BLCA,HNSC,KIRP
ENSG00000099956.16	protein_coding	2	COAD,KIRP	2	STAD,BRCA
ENSG00000188613.6	protein_coding	3	PRAD,KIRP,BRCA	3	LIHC,LUSC,UCEC
ENSG00000130706.11	protein_coding	4	LIHC,STAD,LUSC,KIRP	1	HNSC
ENSG00000198089.13	protein_coding	0	NA	2	BRCA,THCA
ENSG00000280743.1	misc_RNA	1	STAD	0	NA
ENSG00000188269.7	protein_coding	3	PRAD,BLCA,HNSC	0	NA
ENSG00000272203.1	lincRNA	1	PRAD	0	NA
ENSG00000255581.1	processed_pseudogene	0	NA	1	STAD
ENSG00000108963.16	protein_coding	2	LIHC,BRCA	5	STAD,LUSC,PRAD,BLCA,COAD
ENSG00000137575.10	protein_coding	4	COAD,KIRP,BRCA,UCEC	2	LUSC,PRAD
ENSG00000220848.4	processed_pseudogene	2	LIHC,UCEC	2	STAD,KIRC
ENSG00000198937.8	protein_coding	4	LUAD,PRAD,BRCA,THCA	4	LIHC,STAD,LUSC,KIRC
ENSG00000105617.3	protein_coding	2	KIRP,BRCA	1	PRAD
ENSG00000262877.4	lincRNA	3	LIHC,LUAD,THCA	6	STAD,PRAD,COAD,KIRP,BRCA,UCEC
ENSG00000250906.1	antisense	2	BRCA,THCA	1	LUSC
ENSG00000137274.11	protein_coding	0	NA	3	LUAD,LUSC,COAD
ENSG00000125170.9	protein_coding	0	NA	1	BRCA
ENSG00000270947.1	lincRNA	4	BLCA,KIRP,BRCA,THCA	1	KIRC
ENSG00000062096.13	protein_coding	2	PRAD,BLCA	0	NA
ENSG00000129451.10	protein_coding	6	STAD,LUSC,PRAD,BLCA,KIRC,BRCA	1	LIHC
ENSG00000175130.6	protein_coding	2	BLCA,BRCA	2	LUAD,COAD
ENSG00000173482.15	protein_coding	1	LUAD	4	PRAD,BLCA,KIRC,UCEC
ENSG00000118997.12	protein_coding	4	BLCA,HNSC,THCA,UCEC	2	LIHC,LUAD
ENSG00000112514.14	protein_coding	2	BRCA,THCA	4	LIHC,LUSC,COAD,KIRC
ENSG00000164296.6	protein_coding	2	HNSC,BRCA	1	LIHC
ENSG00000157593.15	protein_coding	4	STAD,BRCA,THCA,UCEC	3	LIHC,LUSC,COAD
ENSG00000187959.8	protein_coding	1	HNSC	2	STAD,BRCA
ENSG00000269858.4	protein_coding	3	LUAD,LUSC,BRCA	0	NA
ENSG00000105258.7	protein_coding	3	BRCA,THCA,UCEC	0	NA
ENSG00000100078.3	protein_coding	4	LUAD,LUSC,PRAD,THCA	1	STAD
ENSG00000077092.17	protein_coding	3	HNSC,KIRP,THCA	1	STAD
ENSG00000213722.7	protein_coding	4	BLCA,KIRC,KIRP,BRCA	2	LIHC,PRAD
ENSG00000188070.9	protein_coding	1	STAD	1	PRAD
ENSG00000126603.7	protein_coding	3	LUAD,BLCA,KIRC	1	BRCA
ENSG00000227711.2	transcribed_unprocessed_pseudogene	2	LUAD,THCA	0	NA
ENSG00000232742.3	processed_pseudogene	0	NA	1	KIRC
ENSG00000184979.9	protein_coding	3	STAD,LUSC,BRCA	1	HNSC
ENSG00000238279.1	antisense	2	LUAD,COAD	5	LUSC,BLCA,KIRC,BRCA,THCA
ENSG00000225031.1	processed_pseudogene	2	HNSC,UCEC	3	LIHC,PRAD,COAD
ENSG00000255305.1	unprocessed_pseudogene	2	PRAD,BLCA	0	NA
ENSG00000254444.1	sense_overlapping	1	LUSC	0	NA
ENSG00000158008.8	protein_coding	2	LUAD,THCA	6	LIHC,STAD,PRAD,HNSC,BRCA,UCEC
ENSG00000161800.11	protein_coding	1	LUAD	0	NA
ENSG00000177839.6	protein_coding	3	LUAD,HNSC,THCA	0	NA
ENSG00000092758.14	protein_coding	5	LIHC,LUAD,PRAD,COAD,KIRP	3	LUSC,BRCA,UCEC
ENSG00000159263.14	protein_coding	2	KIRC,BRCA	3	STAD,LUAD,PRAD
ENSG00000243716.9	protein_coding	4	LIHC,LUAD,BLCA,HNSC	0	NA
ENSG00000163382.10	protein_coding	1	LUAD	4	LUSC,PRAD,KIRC,UCEC
ENSG00000179051.12	protein_coding	6	LIHC,LUSC,PRAD,BLCA,KIRC,BRCA	1	THCA
ENSG00000167968.11	protein_coding	4	LUAD,LUSC,HNSC,KIRC	2	LIHC,UCEC
ENSG00000104936.16	protein_coding	4	LIHC,STAD,LUAD,BRCA	3	LUSC,PRAD,HNSC
ENSG00000006047.11	protein_coding	2	HNSC,KIRC	2	COAD,UCEC
ENSG00000213694.3	protein_coding	3	STAD,LUAD,UCEC	1	BLCA
ENSG00000035720.6	protein_coding	3	LUSC,KIRC,KIRP	3	LIHC,STAD,UCEC
ENSG00000138834.11	protein_coding	3	LIHC,LUAD,HNSC	3	KIRP,BRCA,UCEC
ENSG00000155366.15	protein_coding	2	STAD,COAD	1	LIHC
ENSG00000180279.5	lincRNA	1	THCA	0	NA
ENSG00000251087.3	unprocessed_pseudogene	2	HNSC,BRCA	2	LUAD,LUSC
ENSG00000233885.6	antisense	3	LIHC,LUAD,HNSC	2	STAD,KIRP
ENSG00000141349.7	protein_coding	3	BLCA,KIRP,BRCA	3	LIHC,COAD,KIRC
ENSG00000182179.9	protein_coding	4	LUSC,PRAD,KIRC,BRCA	2	BLCA,THCA
ENSG00000267466.1	lincRNA	0	NA	1	STAD
ENSG00000160214.11	protein_coding	3	LIHC,BRCA,UCEC	4	STAD,LUSC,BLCA,KIRC
ENSG00000280560.1	lincRNA	0	NA	1	LUAD
ENSG00000166575.15	protein_coding	0	NA	4	STAD,KIRP,BRCA,THCA
ENSG00000254545.1	antisense	2	LUAD,THCA	2	BLCA,BRCA
ENSG00000203667.8	protein_coding	1	LIHC	2	LUSC,BRCA
ENSG00000129691.14	protein_coding	0	NA	2	LUAD,HNSC
ENSG00000267053.5	lincRNA	1	THCA	1	LUSC
ENSG00000109519.11	protein_coding	1	LIHC	3	BLCA,KIRC,KIRP
ENSG00000146556.13	transcribed_unprocessed_pseudogene	1	UCEC	0	NA
ENSG00000179886.5	protein_coding	2	STAD,KIRC	3	LIHC,LUAD,LUSC
ENSG00000130748.6	protein_coding	2	KIRC,BRCA	2	PRAD,UCEC
ENSG00000132155.10	protein_coding	2	LIHC,PRAD	1	STAD
ENSG00000076706.13	protein_coding	2	STAD,HNSC	2	PRAD,KIRC
ENSG00000099958.13	protein_coding	0	NA	2	STAD,BLCA
ENSG00000128346.9	protein_coding	2	HNSC,UCEC	5	LUAD,LUSC,BLCA,KIRC,BRCA
ENSG00000169727.11	protein_coding	1	BRCA	1	STAD
ENSG00000101082.12	protein_coding	1	LUSC	5	LIHC,BLCA,COAD,HNSC,THCA
ENSG00000176728.6	lincRNA	0	NA	1	STAD
ENSG00000163154.5	protein_coding	1	LUSC	4	LIHC,BLCA,HNSC,THCA
ENSG00000184697.6	protein_coding	3	BLCA,COAD,HNSC	4	LIHC,STAD,LUAD,THCA
ENSG00000123143.11	protein_coding	2	HNSC,THCA	4	LIHC,LUSC,PRAD,BRCA
ENSG00000278464.1	lincRNA	0	NA	1	HNSC
ENSG00000196562.13	protein_coding	2	STAD,BLCA	3	LIHC,KIRC,BRCA
ENSG00000179270.6	protein_coding	0	NA	3	LUSC,BRCA,THCA
ENSG00000108262.14	protein_coding	4	STAD,BLCA,BRCA,UCEC	4	LUAD,COAD,KIRC,KIRP
ENSG00000211584.12	protein_coding	1	BRCA	4	HNSC,KIRC,THCA,UCEC
ENSG00000167671.10	protein_coding	1	UCEC	1	LUSC
ENSG00000186897.4	protein_coding	3	HNSC,KIRC,KIRP	2	LIHC,STAD
ENSG00000227473.1	unitary_pseudogene	3	STAD,HNSC,BRCA	3	LUSC,PRAD,KIRP
ENSG00000257283.1	antisense	1	STAD	0	NA
ENSG00000146223.13	protein_coding	3	STAD,BRCA,UCEC	3	LUSC,COAD,KIRC
ENSG00000187024.12	protein_coding	2	LIHC,LUAD	0	NA
ENSG00000163703.16	protein_coding	2	LUAD,HNSC	2	STAD,LUSC
ENSG00000099377.12	protein_coding	3	STAD,PRAD,KIRC	5	LUSC,COAD,KIRP,BRCA,UCEC
ENSG00000254777.4	lincRNA	2	COAD,KIRP	2	LUAD,BRCA
ENSG00000258539.1	protein_coding	1	LIHC	2	LUAD,COAD
ENSG00000162892.14	protein_coding	1	LUAD	1	LIHC
ENSG00000238171.1	lincRNA	1	KIRC	0	NA
ENSG00000144395.16	protein_coding	3	LUAD,PRAD,THCA	2	STAD,UCEC
ENSG00000164808.15	protein_coding	1	UCEC	0	NA
ENSG00000064932.14	protein_coding	5	LIHC,STAD,LUAD,THCA,UCEC	2	LUSC,KIRP
ENSG00000248705.1	unprocessed_pseudogene	1	LIHC	2	KIRC,KIRP
ENSG00000170085.16	protein_coding	1	LUAD	2	PRAD,COAD
ENSG00000280213.1	antisense	2	LIHC,UCEC	3	BLCA,COAD,BRCA
ENSG00000158158.10	protein_coding	1	STAD	3	LIHC,COAD,BRCA
ENSG00000135451.11	protein_coding	5	LIHC,LUAD,LUSC,KIRC,BRCA	3	STAD,COAD,UCEC
ENSG00000173846.11	protein_coding	3	LUAD,COAD,UCEC	4	LUSC,PRAD,BLCA,THCA
ENSG00000122203.13	protein_coding	3	STAD,LUAD,HNSC	1	COAD
ENSG00000092820.16	protein_coding	3	BLCA,KIRP,UCEC	1	KIRC
ENSG00000141503.14	protein_coding	1	BRCA	4	LUSC,BLCA,COAD,KIRP
ENSG00000229960.1	lincRNA	1	STAD	0	NA
ENSG00000196305.16	protein_coding	3	LIHC,HNSC,UCEC	1	KIRP
ENSG00000204560.8	protein_coding	2	BRCA,UCEC	3	LUSC,BLCA,HNSC
ENSG00000126247.9	protein_coding	2	STAD,BRCA	0	NA
ENSG00000158417.9	protein_coding	6	STAD,BLCA,COAD,KIRP,BRCA,UCEC	2	LUAD,HNSC
ENSG00000271787.1	antisense	1	KIRC	2	LUAD,UCEC
ENSG00000261668.1	antisense	0	NA	2	LUAD,KIRC
ENSG00000165131.6	protein_coding	1	KIRP	0	NA
ENSG00000273265.1	lincRNA	0	NA	5	LIHC,LUAD,PRAD,COAD,BRCA
ENSG00000111077.16	protein_coding	3	LIHC,STAD,LUAD	5	LUSC,PRAD,BLCA,KIRC,BRCA
ENSG00000171608.14	protein_coding	0	NA	1	LIHC
ENSG00000129951.17	protein_coding	4	BLCA,HNSC,THCA,UCEC	2	STAD,BRCA
ENSG00000168256.16	protein_coding	3	PRAD,BLCA,BRCA	0	NA
ENSG00000259762.1	antisense	1	LIHC	0	NA
ENSG00000114354.11	protein_coding	3	KIRC,KIRP,UCEC	0	NA
ENSG00000180448.9	protein_coding	2	KIRC,BRCA	1	BLCA

## Sheet: CG2
		Up-regulation		Down-regulation
gene	gene_type	number of TCGA datasets	TCGA datasets	number of TCGA datasets	TCGA datasets
ENSG00000279267.1	TEC	0	NA	4	LIHC,LUAD,LUSC,KIRC
ENSG00000204227.4	protein_coding	1	BRCA	2	STAD,LUSC
ENSG00000224040.1	processed_pseudogene	2	LUAD,BRCA	0	NA
ENSG00000254704.3	processed_pseudogene	2	LIHC,LUAD	0	NA
ENSG00000162746.13	protein_coding	4	LUAD,KIRC,KIRP,THCA	4	STAD,BLCA,BRCA,UCEC
ENSG00000197837.3	protein_coding	2	LUSC,HNSC	1	STAD
ENSG00000175793.11	protein_coding	4	STAD,LUAD,PRAD,COAD	1	HNSC
ENSG00000263916.1	sense_intronic	1	LIHC	3	STAD,LUSC,KIRP
ENSG00000142733.13	protein_coding	0	NA	1	LUSC
ENSG00000247498.8	antisense	1	BLCA	0	NA
ENSG00000254228.1	IG_V_pseudogene	1	LUAD	2	STAD,BLCA
ENSG00000242324.1	unprocessed_pseudogene	0	NA	1	BLCA
ENSG00000183655.12	protein_coding	3	LIHC,COAD,KIRP	3	KIRC,BRCA,THCA
ENSG00000143365.15	protein_coding	2	LIHC,LUAD	3	STAD,KIRC,BRCA
ENSG00000013275.6	protein_coding	5	LIHC,LUAD,LUSC,BLCA,BRCA	0	NA
ENSG00000223688.2	processed_pseudogene	1	STAD	0	NA
ENSG00000279609.1	TEC	1	KIRC	1	KIRP
ENSG00000255337.1	antisense	1	PRAD	2	LUAD,KIRP
ENSG00000175826.10	protein_coding	1	UCEC	4	STAD,PRAD,COAD,HNSC
ENSG00000259314.1	antisense	0	NA	1	BRCA
ENSG00000256166.1	lincRNA	1	KIRC	2	BRCA,UCEC
ENSG00000218418.2	processed_pseudogene	1	LIHC	0	NA
ENSG00000132205.9	protein_coding	0	NA	1	LIHC
ENSG00000260997.1	sense_overlapping	3	LUAD,KIRC,BRCA	0	NA
ENSG00000114270.14	protein_coding	3	LUAD,PRAD,THCA	2	KIRP,BRCA
ENSG00000269737.1	antisense	2	LIHC,THCA	0	NA
ENSG00000148399.10	protein_coding	4	LIHC,HNSC,THCA,UCEC	1	COAD
ENSG00000272168.4	lincRNA	5	LUAD,BLCA,COAD,KIRP,THCA	2	PRAD,KIRC
ENSG00000139269.2	protein_coding	4	LIHC,PRAD,COAD,THCA	2	LUSC,BRCA
ENSG00000079557.4	protein_coding	1	KIRP	2	STAD,UCEC
ENSG00000211647.1	IG_V_gene	1	LUAD	2	BLCA,UCEC
ENSG00000230615.5	lincRNA	2	STAD,KIRC	1	LUSC
ENSG00000280168.1	TEC	0	NA	2	STAD,KIRC
ENSG00000170178.6	protein_coding	2	LUSC,BLCA	1	UCEC
ENSG00000271757.1	lincRNA	0	NA	2	KIRC,UCEC
ENSG00000274372.3	lincRNA	4	LIHC,LUAD,COAD,BRCA	1	STAD
ENSG00000128944.12	protein_coding	3	LIHC,LUSC,BLCA	2	STAD,THCA
ENSG00000173157.15	protein_coding	3	COAD,HNSC,THCA	3	LIHC,STAD,KIRC
ENSG00000240682.8	protein_coding	3	LUSC,KIRC,KIRP	0	NA
ENSG00000281348.1	protein_coding	2	STAD,PRAD	1	BRCA
ENSG00000119777.17	protein_coding	2	PRAD,HNSC	2	LUSC,KIRC
ENSG00000257923.8	protein_coding	2	STAD,BLCA	1	LUAD
ENSG00000259680.5	protein_coding	1	KIRP	2	STAD,BLCA
ENSG00000179148.8	protein_coding	0	NA	4	STAD,COAD,KIRP,BRCA
ENSG00000228300.12	protein_coding	2	LIHC,UCEC	3	LUSC,HNSC,BRCA
ENSG00000200579.1	misc_RNA	0	NA	1	STAD
ENSG00000279255.1	TEC	0	NA	2	STAD,BRCA
ENSG00000188662.6	unitary_pseudogene	1	COAD	3	LUSC,PRAD,BRCA
ENSG00000162399.6	protein_coding	3	HNSC,KIRC,KIRP	1	STAD
ENSG00000232747.2	IG_V_pseudogene	0	NA	1	STAD
ENSG00000258927.1	lincRNA	1	LUSC	1	STAD
ENSG00000250230.2	lincRNA	3	PRAD,COAD,HNSC	1	LUAD
ENSG00000111424.9	protein_coding	3	STAD,PRAD,HNSC	1	KIRP
ENSG00000259348.1	lincRNA	1	KIRP	3	STAD,KIRC,BRCA
ENSG00000186448.13	protein_coding	2	PRAD,BRCA	1	STAD
ENSG00000178752.14	protein_coding	3	LIHC,HNSC,THCA	2	LUAD,BRCA
ENSG00000265597.1	miRNA	1	COAD	0	NA
ENSG00000230325.1	antisense	1	LIHC	1	LUSC
ENSG00000273313.1	lincRNA	1	HNSC	1	COAD
ENSG00000197813.5	lincRNA	4	LUAD,COAD,HNSC,BRCA	1	STAD
ENSG00000018625.13	protein_coding	2	STAD,THCA	4	LIHC,LUAD,PRAD,HNSC
ENSG00000198380.11	protein_coding	2	LIHC,UCEC	1	LUSC
ENSG00000237979.1	processed_pseudogene	0	NA	1	KIRP
ENSG00000174521.7	protein_coding	2	LIHC,BRCA	1	PRAD
ENSG00000141574.6	protein_coding	4	STAD,LUSC,PRAD,KIRC	4	LIHC,COAD,HNSC,UCEC
ENSG00000196878.11	protein_coding	3	PRAD,COAD,UCEC	2	BLCA,BRCA
ENSG00000228791.6	processed_transcript	2	LIHC,HNSC	2	LUAD,BLCA
ENSG00000182446.12	protein_coding	0	NA	3	HNSC,KIRC,BRCA
ENSG00000229117.7	protein_coding	2	HNSC,UCEC	3	PRAD,BLCA,KIRP
ENSG00000254548.1	antisense	5	LUAD,PRAD,COAD,HNSC,THCA	1	LUSC
ENSG00000019995.6	protein_coding	2	LIHC,BRCA	1	KIRC
ENSG00000137845.13	protein_coding	3	LUSC,COAD,KIRC	2	LIHC,BRCA
ENSG00000260442.4	antisense	1	BLCA	2	COAD,UCEC
ENSG00000226979.7	protein_coding	4	LUSC,PRAD,KIRC,BRCA	3	LIHC,BLCA,HNSC
ENSG00000265806.1	miRNA	2	LIHC,LUAD	0	NA
ENSG00000112964.12	protein_coding	5	COAD,HNSC,KIRC,KIRP,THCA	0	NA
ENSG00000184613.9	protein_coding	3	BLCA,COAD,KIRC	3	LIHC,STAD,THCA
ENSG00000177576.9	protein_coding	0	NA	3	LUSC,PRAD,COAD
ENSG00000272154.3	antisense	1	LUAD	0	NA
ENSG00000106153.12	protein_coding	3	STAD,HNSC,KIRC	2	COAD,BRCA
ENSG00000211633.3	IG_V_gene	0	NA	1	STAD
ENSG00000273747.1	antisense	0	NA	1	BRCA
ENSG00000234814.6	transcribed_unprocessed_pseudogene	1	STAD	1	LIHC
ENSG00000105609.15	protein_coding	1	THCA	6	LIHC,PRAD,BLCA,COAD,HNSC,KIRC
ENSG00000257838.4	transcribed_unprocessed_pseudogene	0	NA	2	LIHC,KIRC
ENSG00000241741.1	processed_pseudogene	1	HNSC	0	NA
ENSG00000211943.2	IG_V_gene	2	PRAD,BRCA	3	STAD,BLCA,KIRC
ENSG00000221571.3	lincRNA	1	LIHC	4	LUSC,PRAD,THCA,UCEC
ENSG00000180176.13	protein_coding	0	NA	1	LUAD
ENSG00000274752.1	TR_V_gene	3	LUSC,KIRC,BRCA	0	NA
ENSG00000237804.1	processed_pseudogene	1	BRCA	0	NA
ENSG00000161513.10	protein_coding	0	NA	7	LIHC,STAD,LUAD,KIRC,KIRP,BRCA,THCA
ENSG00000134056.10	protein_coding	3	LUAD,LUSC,BRCA	1	UCEC
ENSG00000094796.4	protein_coding	3	LUSC,BLCA,COAD	2	HNSC,UCEC
ENSG00000211957.2	IG_V_gene	1	PRAD	1	STAD
ENSG00000242088.1	processed_pseudogene	0	NA	1	BRCA
ENSG00000188158.13	protein_coding	2	LUSC,COAD	2	BLCA,UCEC
ENSG00000127533.3	protein_coding	1	LIHC	2	LUSC,KIRC
ENSG00000278035.1	lincRNA	1	STAD	2	LUAD,THCA
ENSG00000167701.12	protein_coding	2	LIHC,KIRC	2	LUAD,BRCA
ENSG00000183019.6	protein_coding	3	STAD,LUAD,THCA	5	LUSC,PRAD,KIRC,KIRP,BRCA
ENSG00000235571.1	processed_pseudogene	1	PRAD	1	THCA
ENSG00000165887.10	protein_coding	0	NA	7	LIHC,STAD,PRAD,HNSC,KIRP,BRCA,UCEC
ENSG00000111670.13	protein_coding	1	COAD	2	BLCA,HNSC
ENSG00000225112.1	antisense	1	STAD	0	NA
ENSG00000267388.1	lincRNA	0	NA	1	LUSC
ENSG00000260412.1	sense_overlapping	3	BLCA,KIRC,THCA	4	STAD,LUSC,PRAD,BRCA
ENSG00000271681.1	processed_pseudogene	0	NA	1	KIRC
ENSG00000089101.16	protein_coding	4	KIRP,BRCA,THCA,UCEC	3	LIHC,LUAD,KIRC
ENSG00000168703.5	protein_coding	4	LUAD,PRAD,BLCA,KIRC	0	NA
ENSG00000234998.1	antisense	1	PRAD	1	STAD
ENSG00000270020.1	lincRNA	1	BRCA	0	NA
ENSG00000120738.7	protein_coding	3	LUAD,HNSC,UCEC	2	PRAD,THCA
ENSG00000237614.1	lincRNA	2	COAD,UCEC	2	KIRC,BRCA
ENSG00000259937.2	sense_intronic	0	NA	1	PRAD
ENSG00000081154.10	protein_coding	1	KIRC	2	PRAD,COAD
ENSG00000253433.1	lincRNA	0	NA	1	LIHC
ENSG00000134243.10	protein_coding	1	BLCA	1	KIRC
ENSG00000267221.1	sense_intronic	3	LUSC,BLCA,HNSC	2	LIHC,COAD
ENSG00000158710.13	protein_coding	3	LUAD,PRAD,UCEC	1	LUSC
ENSG00000131389.15	protein_coding	2	PRAD,COAD	3	LUSC,KIRC,KIRP
ENSG00000168148.3	protein_coding	1	STAD	0	NA
ENSG00000189013.13	protein_coding	3	LUAD,LUSC,BRCA	2	COAD,HNSC
ENSG00000175749.11	processed_pseudogene	2	COAD,HNSC	0	NA
ENSG00000100056.10	protein_coding	2	LIHC,KIRP	2	LUAD,HNSC
ENSG00000250436.1	lincRNA	0	NA	1	KIRC
ENSG00000123416.14	protein_coding	2	LUAD,HNSC	1	COAD
ENSG00000161896.9	protein_coding	2	LIHC,LUAD	3	STAD,HNSC,KIRC
ENSG00000140992.17	protein_coding	2	STAD,LUSC	3	PRAD,COAD,BRCA
ENSG00000179766.16	transcribed_unprocessed_pseudogene	1	LIHC	1	LUSC
ENSG00000266472.4	protein_coding	2	LIHC,LUAD	2	LUSC,KIRC
ENSG00000163636.9	protein_coding	3	LIHC,KIRP,BRCA	1	BLCA
ENSG00000262714.1	lincRNA	4	STAD,PRAD,BLCA,KIRC	1	LUAD
ENSG00000267028.1	antisense	2	PRAD,UCEC	0	NA
ENSG00000148308.16	protein_coding	5	LIHC,LUSC,BLCA,HNSC,KIRC	0	NA
ENSG00000188163.7	protein_coding	2	LIHC,LUAD	0	NA
ENSG00000257497.2	antisense	1	PRAD	0	NA
ENSG00000170175.9	protein_coding	1	BRCA	4	PRAD,HNSC,KIRC,KIRP
ENSG00000254806.4	protein_coding	1	KIRP	2	COAD,KIRC
ENSG00000105829.10	protein_coding	2	LIHC,KIRC	2	LUSC,COAD
ENSG00000005486.15	protein_coding	1	UCEC	1	LUAD
ENSG00000215386.9	lincRNA	3	BLCA,COAD,KIRP	2	LUAD,PRAD
ENSG00000095752.5	protein_coding	4	STAD,LUAD,HNSC,THCA	3	LUSC,PRAD,BRCA
ENSG00000205240.4	unprocessed_pseudogene	1	UCEC	1	LUAD
ENSG00000121335.11	protein_coding	2	BLCA,HNSC	2	STAD,COAD
ENSG00000237973.1	unprocessed_pseudogene	4	LIHC,STAD,PRAD,HNSC	1	KIRC
ENSG00000158023.8	protein_coding	2	COAD,UCEC	2	LIHC,LUAD
ENSG00000203747.8	protein_coding	2	STAD,BRCA	4	LIHC,BLCA,COAD,KIRP
ENSG00000189423.10	transcribed_unprocessed_pseudogene	5	LIHC,LUAD,PRAD,HNSC,BRCA	3	STAD,KIRC,KIRP
ENSG00000211699.2	TR_V_gene	2	PRAD,BRCA	0	NA
ENSG00000187595.13	protein_coding	2	BLCA,KIRC	3	LUAD,HNSC,UCEC
ENSG00000143228.11	protein_coding	3	LIHC,LUAD,KIRC	3	STAD,COAD,UCEC
ENSG00000272514.4	protein_coding	1	BRCA	0	NA
ENSG00000107960.9	protein_coding	3	BLCA,COAD,HNSC	5	LIHC,LUAD,KIRC,KIRP,UCEC
ENSG00000253752.1	IG_V_pseudogene	0	NA	2	STAD,UCEC
ENSG00000231826.4	lincRNA	2	PRAD,COAD	2	LUAD,KIRP
ENSG00000250906.1	antisense	2	BRCA,THCA	1	LUSC
ENSG00000274514.1	misc_RNA	0	NA	1	STAD
ENSG00000165916.7	protein_coding	3	LUSC,BLCA,COAD	2	HNSC,THCA
ENSG00000175215.8	protein_coding	1	STAD	2	PRAD,BRCA
ENSG00000126217.19	protein_coding	2	LIHC,KIRP	3	HNSC,KIRC,BRCA
ENSG00000270903.1	processed_pseudogene	1	LIHC	0	NA
ENSG00000116675.14	protein_coding	0	NA	3	STAD,LUSC,PRAD
ENSG00000166743.8	protein_coding	3	LUSC,BLCA,BRCA	1	STAD
ENSG00000265962.1	antisense	2	STAD,UCEC	2	PRAD,KIRP
ENSG00000099385.10	protein_coding	3	STAD,KIRC,KIRP	2	LIHC,BRCA
ENSG00000128272.13	protein_coding	2	LIHC,UCEC	3	LUSC,KIRC,BRCA
ENSG00000213935.3	processed_pseudogene	0	NA	1	PRAD
ENSG00000227881.1	processed_pseudogene	1	STAD	0	NA
ENSG00000078898.6	protein_coding	4	LIHC,LUSC,COAD,THCA	3	STAD,LUAD,BLCA
ENSG00000260487.1	antisense	1	BLCA	2	BRCA,UCEC
ENSG00000214465.3	processed_pseudogene	3	LIHC,LUAD,COAD	1	HNSC
ENSG00000255446.1	antisense	0	NA	1	LUAD
ENSG00000244687.10	protein_coding	2	LIHC,STAD	1	COAD
ENSG00000204055.4	antisense	5	LUSC,BLCA,KIRC,THCA,UCEC	0	NA
ENSG00000115594.10	protein_coding	3	LUAD,KIRP,BRCA	0	NA
ENSG00000135248.14	protein_coding	3	LUSC,BLCA,BRCA	0	NA
ENSG00000257504.1	lincRNA	1	PRAD	0	NA
ENSG00000175518.6	protein_coding	2	PRAD,BRCA	2	KIRP,THCA
ENSG00000266602.1	lincRNA	2	LUSC,HNSC	2	STAD,UCEC
ENSG00000183186.6	protein_coding	1	HNSC	3	PRAD,BRCA,THCA
ENSG00000102908.19	protein_coding	7	LIHC,STAD,PRAD,COAD,HNSC,KIRC,KIRP	0	NA
ENSG00000230838.1	lincRNA	4	STAD,LUAD,HNSC,THCA	1	KIRC
ENSG00000180535.3	protein_coding	2	LIHC,HNSC	4	STAD,PRAD,COAD,KIRP
ENSG00000271992.1	lincRNA	2	LIHC,PRAD	2	LUAD,LUSC
ENSG00000224763.1	processed_pseudogene	0	NA	2	LUSC,BRCA
ENSG00000235631.1	protein_coding	2	PRAD,BLCA	1	THCA
ENSG00000244134.1	processed_pseudogene	0	NA	1	BLCA
ENSG00000235038.1	lincRNA	1	STAD	0	NA
ENSG00000079432.6	protein_coding	3	LIHC,LUAD,HNSC	1	STAD
ENSG00000162191.12	protein_coding	4	LUSC,BLCA,COAD,UCEC	2	LIHC,HNSC
ENSG00000112195.8	protein_coding	2	COAD,HNSC	1	LIHC
ENSG00000185305.9	protein_coding	3	BLCA,COAD,BRCA	2	KIRC,UCEC
ENSG00000258086.1	antisense	2	LIHC,LUAD	3	LUSC,PRAD,THCA
ENSG00000250584.2	lincRNA	1	LUAD	2	STAD,COAD
ENSG00000135070.12	protein_coding	2	LIHC,LUAD	2	PRAD,COAD
ENSG00000155363.17	protein_coding	4	PRAD,COAD,KIRC,BRCA	2	HNSC,KIRP
ENSG00000179262.8	protein_coding	4	LIHC,STAD,LUAD,THCA	2	LUSC,COAD
ENSG00000137496.16	protein_coding	4	LUAD,LUSC,PRAD,BRCA	3	BLCA,COAD,HNSC
ENSG00000108963.16	protein_coding	2	LIHC,BRCA	5	STAD,LUSC,PRAD,BLCA,COAD
ENSG00000158623.13	protein_coding	3	BLCA,BRCA,THCA	1	PRAD
ENSG00000230189.5	transcribed_unprocessed_pseudogene	2	PRAD,HNSC	3	LUSC,KIRP,UCEC
ENSG00000228643.1	processed_transcript	0	NA	1	KIRC
ENSG00000212901.3	protein_coding	5	STAD,BLCA,COAD,BRCA,UCEC	1	LUAD
ENSG00000176046.8	protein_coding	2	COAD,UCEC	2	BLCA,KIRC
ENSG00000136574.16	protein_coding	2	LIHC,KIRC	1	STAD
ENSG00000275395.3	protein_coding	2	PRAD,KIRC	2	LIHC,LUAD
ENSG00000198033.10	protein_coding	2	BLCA,BRCA	2	STAD,KIRC
ENSG00000145708.9	protein_coding	4	LUSC,HNSC,KIRP,BRCA	1	PRAD
ENSG00000244355.6	protein_coding	3	STAD,BLCA,COAD	0	NA
ENSG00000100802.13	protein_coding	0	NA	2	LIHC,LUAD
ENSG00000123384.12	protein_coding	5	STAD,COAD,HNSC,THCA,UCEC	2	PRAD,BRCA
ENSG00000177418.2	processed_pseudogene	0	NA	1	LUSC
ENSG00000235109.6	protein_coding	0	NA	4	LIHC,LUSC,KIRC,THCA
ENSG00000157077.13	protein_coding	1	BRCA	2	STAD,PRAD
ENSG00000155846.15	protein_coding	3	LUSC,PRAD,THCA	1	BLCA
ENSG00000196218.10	protein_coding	3	LUAD,KIRC,KIRP	5	LIHC,STAD,PRAD,BLCA,HNSC
ENSG00000274267.1	protein_coding	2	LUSC,HNSC	5	STAD,LUAD,BLCA,COAD,BRCA
ENSG00000137818.10	protein_coding	0	NA	3	LIHC,KIRP,BRCA
ENSG00000106330.10	protein_coding	1	BLCA	3	LUAD,LUSC,COAD
ENSG00000171772.14	protein_coding	2	LUAD,LUSC	2	STAD,PRAD
ENSG00000250451.4	antisense	0	NA	2	PRAD,KIRP
ENSG00000258947.5	protein_coding	6	STAD,LUAD,BLCA,COAD,HNSC,THCA	0	NA
ENSG00000260577.2	antisense	2	LUSC,KIRC	1	THCA
ENSG00000280336.1	lincRNA	1	PRAD	0	NA
ENSG00000141858.10	protein_coding	3	LIHC,BLCA,UCEC	1	LUSC
ENSG00000211944.2	IG_V_gene	1	LUAD	1	STAD
ENSG00000176029.12	protein_coding	2	PRAD,UCEC	4	STAD,LUAD,BRCA,THCA
ENSG00000279217.1	lincRNA	0	NA	1	HNSC
ENSG00000219665.7	processed_transcript	1	THCA	2	LUSC,COAD
ENSG00000204428.11	protein_coding	0	NA	7	LIHC,LUAD,PRAD,COAD,KIRC,BRCA,THCA
ENSG00000236498.1	antisense	2	LIHC,LUAD	1	BLCA
ENSG00000197766.6	protein_coding	0	NA	5	LIHC,LUSC,PRAD,BLCA,BRCA
ENSG00000131409.11	protein_coding	2	KIRC,BRCA	3	STAD,KIRP,UCEC
ENSG00000161654.8	protein_coding	2	PRAD,BLCA	2	COAD,KIRC
ENSG00000239474.5	protein_coding	3	STAD,COAD,THCA	5	LUAD,LUSC,PRAD,HNSC,KIRC
ENSG00000138604.8	protein_coding	5	STAD,PRAD,BLCA,COAD,THCA	2	BRCA,UCEC
ENSG00000156466.9	protein_coding	2	BLCA,THCA	1	STAD
ENSG00000022277.11	protein_coding	3	STAD,LUSC,KIRP	1	BRCA
ENSG00000148200.15	protein_coding	5	LIHC,LUAD,PRAD,BLCA,HNSC	0	NA
ENSG00000206838.1	snoRNA	1	HNSC	3	LUAD,LUSC,BRCA
ENSG00000237828.1	processed_pseudogene	0	NA	1	HNSC
ENSG00000153002.10	protein_coding	1	LIHC	3	STAD,LUSC,UCEC
ENSG00000123689.5	protein_coding	3	LIHC,STAD,UCEC	1	BLCA
ENSG00000145911.5	protein_coding	1	BLCA	3	LIHC,STAD,KIRC
ENSG00000117758.12	protein_coding	2	LUAD,BRCA	3	LUSC,BLCA,KIRC
ENSG00000186226.8	protein_coding	2	STAD,LUSC	0	NA
ENSG00000271344.1	lincRNA	2	LIHC,PRAD	1	KIRP
ENSG00000104964.13	protein_coding	4	LIHC,BLCA,THCA,UCEC	0	NA
ENSG00000256347.1	unprocessed_pseudogene	0	NA	1	BLCA
ENSG00000262903.1	antisense	3	LIHC,LUAD,BRCA	4	LUSC,PRAD,BLCA,KIRP
ENSG00000160741.15	protein_coding	4	LIHC,LUAD,THCA,UCEC	2	LUSC,KIRC
ENSG00000257639.1	unprocessed_pseudogene	1	STAD	0	NA
ENSG00000106392.9	protein_coding	3	STAD,PRAD,BLCA	1	LUSC
ENSG00000172789.3	protein_coding	0	NA	2	STAD,BRCA
ENSG00000240674.1	processed_pseudogene	0	NA	2	PRAD,BRCA
ENSG00000243738.3	misc_RNA	1	HNSC	0	NA
ENSG00000264186.1	processed_pseudogene	0	NA	1	STAD
ENSG00000221880.3	protein_coding	1	UCEC	0	NA
ENSG00000076864.18	protein_coding	1	BRCA	2	LUSC,PRAD
ENSG00000169410.8	protein_coding	1	STAD	3	LIHC,BRCA,UCEC
ENSG00000234969.1	processed_pseudogene	0	NA	1	HNSC
ENSG00000272102.1	lincRNA	3	LIHC,BRCA,THCA	0	NA
ENSG00000226145.6	transcribed_unprocessed_pseudogene	0	NA	2	STAD,BRCA
ENSG00000116748.18	protein_coding	1	THCA	4	LIHC,STAD,PRAD,HNSC
ENSG00000254505.7	protein_coding	2	PRAD,THCA	3	LIHC,KIRC,BRCA
ENSG00000254842.5	lincRNA	2	STAD,LUAD	1	BRCA
ENSG00000230490.2	lincRNA	4	LIHC,PRAD,KIRP,THCA	4	LUAD,KIRC,BRCA,UCEC
ENSG00000136100.11	protein_coding	1	STAD	2	HNSC,BRCA
ENSG00000175084.10	protein_coding	3	STAD,KIRC,THCA	3	LUAD,PRAD,BRCA
ENSG00000108846.14	protein_coding	3	STAD,PRAD,COAD	4	LIHC,LUSC,KIRP,THCA
ENSG00000278959.1	TEC	0	NA	3	LUSC,KIRP,BRCA
ENSG00000153790.10	protein_coding	1	PRAD	2	COAD,BRCA
ENSG00000204611.5	protein_coding	4	PRAD,HNSC,BRCA,THCA	2	STAD,LUAD
ENSG00000188833.8	protein_coding	4	PRAD,BLCA,HNSC,KIRC	3	LUAD,BRCA,UCEC
ENSG00000108784.8	protein_coding	1	KIRP	3	LIHC,LUAD,KIRC
ENSG00000198868.3	processed_pseudogene	1	LIHC	0	NA
ENSG00000262874.1	protein_coding	2	LUSC,BRCA	4	LIHC,STAD,COAD,KIRC
ENSG00000253882.5	transcribed_unprocessed_pseudogene	2	PRAD,HNSC	4	LUSC,COAD,KIRP,THCA
ENSG00000260810.1	lincRNA	0	NA	2	LUSC,BRCA
ENSG00000278500.1	protein_coding	2	LUAD,BRCA	2	PRAD,KIRP
ENSG00000156671.11	protein_coding	1	BRCA	2	PRAD,THCA
ENSG00000268869.4	transcribed_unprocessed_pseudogene	5	LUAD,BLCA,COAD,HNSC,KIRC	1	STAD
ENSG00000036054.11	protein_coding	2	HNSC,KIRC	0	NA
ENSG00000124313.11	protein_coding	2	STAD,BRCA	4	LIHC,BLCA,COAD,HNSC
ENSG00000234065.2	processed_pseudogene	1	COAD	0	NA
ENSG00000267130.1	lincRNA	1	BRCA	1	LUAD
ENSG00000164889.11	protein_coding	1	STAD	2	LUSC,BRCA
ENSG00000276668.1	sense_intronic	1	KIRP	1	UCEC
ENSG00000167930.14	protein_coding	4	STAD,LUSC,BLCA,COAD	1	UCEC
ENSG00000248008.2	antisense	3	LUSC,BLCA,UCEC	2	LIHC,LUAD
ENSG00000214797.3	lincRNA	1	BRCA	1	STAD
ENSG00000117481.9	protein_coding	0	NA	4	STAD,LUSC,KIRC,KIRP
ENSG00000235304.1	lincRNA	4	LUAD,LUSC,PRAD,BRCA	1	BLCA
ENSG00000225720.5	transcribed_unprocessed_pseudogene	1	LUSC	1	BLCA
ENSG00000153165.17	protein_coding	2	LUSC,KIRP	3	COAD,HNSC,KIRC
ENSG00000063015.18	protein_coding	3	LIHC,BLCA,KIRC	4	STAD,LUAD,PRAD,UCEC
ENSG00000273305.1	lincRNA	2	COAD,KIRC	1	THCA
ENSG00000186648.13	protein_coding	0	NA	3	STAD,BRCA,UCEC
ENSG00000267734.1	lincRNA	1	COAD	1	LUAD
ENSG00000237515.7	protein_coding	1	PRAD	4	LIHC,LUAD,BRCA,THCA
ENSG00000051825.13	protein_coding	2	LIHC,KIRC	1	BLCA
ENSG00000254418.1	antisense	1	KIRP	0	NA
ENSG00000257500.1	antisense	0	NA	1	HNSC
ENSG00000225308.2	processed_pseudogene	3	LIHC,STAD,LUSC	1	HNSC
ENSG00000253641.4	lincRNA	2	PRAD,COAD	1	KIRC
ENSG00000132749.9	protein_coding	1	LUSC	4	LIHC,LUAD,KIRP,BRCA
ENSG00000123268.7	protein_coding	4	LIHC,LUAD,KIRC,KIRP	2	COAD,BRCA
ENSG00000239590.1	protein_coding	1	LUSC	1	LUAD
ENSG00000143158.9	protein_coding	1	LIHC	5	LUSC,PRAD,BLCA,HNSC,THCA
ENSG00000274248.1	lincRNA	1	HNSC	1	UCEC
ENSG00000125089.15	protein_coding	4	LIHC,LUAD,COAD,THCA	4	STAD,BLCA,KIRC,UCEC
ENSG00000131759.16	protein_coding	7	LIHC,STAD,BLCA,COAD,KIRP,BRCA,UCEC	1	THCA
ENSG00000233093.4	processed_transcript	1	LUSC	2	LIHC,BLCA
ENSG00000234210.1	lincRNA	1	LUSC	2	STAD,BRCA
ENSG00000124942.12	protein_coding	4	STAD,COAD,KIRC,UCEC	3	LIHC,LUAD,BRCA
ENSG00000130640.12	protein_coding	2	STAD,BRCA	0	NA
ENSG00000230081.2	processed_pseudogene	1	STAD	0	NA
ENSG00000205423.10	protein_coding	2	LIHC,STAD	3	COAD,THCA,UCEC
ENSG00000279649.1	TEC	3	LIHC,LUAD,PRAD	2	KIRC,THCA
ENSG00000260289.1	lincRNA	1	BRCA	0	NA
ENSG00000005379.14	protein_coding	0	NA	3	LUSC,PRAD,BRCA
ENSG00000188895.10	protein_coding	3	STAD,COAD,BRCA	0	NA
ENSG00000187672.11	protein_coding	2	PRAD,THCA	1	STAD
ENSG00000246095.2	lincRNA	2	LUSC,HNSC	1	STAD
ENSG00000081181.6	protein_coding	3	LIHC,LUAD,KIRP	1	KIRC
ENSG00000215190.7	lincRNA	0	NA	2	STAD,LUSC
ENSG00000124226.9	protein_coding	5	STAD,LUSC,PRAD,KIRC,KIRP	2	HNSC,BRCA
ENSG00000047597.5	protein_coding	2	LIHC,STAD	2	COAD,THCA
ENSG00000079393.19	protein_coding	0	NA	3	LUSC,PRAD,THCA
ENSG00000223519.6	unitary_pseudogene	2	LIHC,COAD	3	LUSC,BRCA,UCEC
ENSG00000253730.1	antisense	0	NA	2	STAD,BRCA
ENSG00000198961.8	protein_coding	3	LUAD,HNSC,BRCA	0	NA
ENSG00000254256.1	processed_pseudogene	1	LUSC	0	NA
ENSG00000114026.20	protein_coding	1	HNSC	1	LUSC
ENSG00000205364.3	protein_coding	3	LIHC,LUAD,PRAD	0	NA
ENSG00000088827.11	protein_coding	2	STAD,BRCA	3	LIHC,BLCA,HNSC
ENSG00000149452.14	protein_coding	2	KIRC,KIRP	1	STAD
ENSG00000177989.12	protein_coding	3	STAD,KIRC,UCEC	2	BRCA,THCA
ENSG00000118160.12	protein_coding	6	LIHC,LUAD,PRAD,HNSC,KIRP,BRCA	1	UCEC
ENSG00000226345.1	processed_pseudogene	0	NA	1	STAD
ENSG00000224848.1	lincRNA	3	PRAD,KIRP,UCEC	1	KIRC
ENSG00000211678.2	IG_J_gene	1	COAD	2	STAD,UCEC
ENSG00000267480.1	antisense	0	NA	2	COAD,THCA
ENSG00000274717.1	processed_pseudogene	0	NA	3	LUSC,COAD,BRCA
ENSG00000225091.3	snoRNA	1	LIHC	3	LUAD,LUSC,BLCA
ENSG00000134242.14	protein_coding	2	KIRC,BRCA	4	LIHC,BLCA,HNSC,KIRP
ENSG00000257743.7	protein_coding	3	STAD,PRAD,BLCA	1	KIRP
ENSG00000259248.4	antisense	1	HNSC	2	STAD,BRCA
ENSG00000137221.13	protein_coding	3	LIHC,LUAD,BRCA	2	LUSC,KIRC
ENSG00000174080.9	protein_coding	2	LUAD,BRCA	3	STAD,BLCA,KIRC
ENSG00000267283.1	processed_transcript	2	LIHC,LUAD	2	BLCA,KIRP
ENSG00000213014.3	processed_pseudogene	1	THCA	0	NA
ENSG00000253833.1	processed_pseudogene	1	STAD	1	HNSC
ENSG00000090382.5	protein_coding	0	NA	1	BLCA
ENSG00000197256.9	protein_coding	3	STAD,KIRP,THCA	2	LUSC,PRAD
ENSG00000276354.1	unprocessed_pseudogene	1	LIHC	0	NA
ENSG00000131127.12	protein_coding	0	NA	2	STAD,KIRP
ENSG00000101292.7	protein_coding	1	KIRC	0	NA
ENSG00000196205.8	processed_pseudogene	1	HNSC	0	NA
ENSG00000253159.2	protein_coding	3	STAD,KIRC,BRCA	0	NA
ENSG00000273971.1	lincRNA	1	STAD	1	COAD
ENSG00000136695.13	protein_coding	2	BLCA,COAD	2	HNSC,THCA
ENSG00000196923.12	protein_coding	5	STAD,LUAD,COAD,HNSC,THCA	3	LIHC,PRAD,BRCA
ENSG00000230033.1	lincRNA	0	NA	1	BRCA
ENSG00000230225.1	unprocessed_pseudogene	0	NA	1	STAD
ENSG00000265611.1	miRNA	2	LUAD,COAD	0	NA
ENSG00000268549.1	antisense	2	LUSC,THCA	1	HNSC
ENSG00000137463.4	protein_coding	0	NA	4	LUAD,PRAD,COAD,KIRC
ENSG00000105699.15	protein_coding	3	PRAD,BLCA,UCEC	0	NA
ENSG00000137504.12	protein_coding	1	LIHC	6	STAD,PRAD,COAD,HNSC,KIRP,BRCA
ENSG00000231025.1	antisense	4	LIHC,STAD,LUSC,BRCA	3	LUAD,HNSC,UCEC
ENSG00000169733.10	protein_coding	1	HNSC	2	STAD,PRAD
ENSG00000163751.3	protein_coding	0	NA	2	PRAD,UCEC
ENSG00000237525.5	lincRNA	1	BLCA	1	LUAD
ENSG00000280387.1	TEC	1	PRAD	1	STAD
ENSG00000279951.1	TEC	0	NA	1	BRCA
ENSG00000228594.3	protein_coding	4	LUAD,HNSC,KIRP,THCA	1	COAD
ENSG00000167971.15	protein_coding	3	LUAD,HNSC,KIRP	2	STAD,PRAD
ENSG00000007933.11	protein_coding	2	KIRP,THCA	2	KIRC,UCEC
ENSG00000130695.12	protein_coding	2	LIHC,LUAD	2	LUSC,COAD
ENSG00000232940.4	antisense	0	NA	3	STAD,LUSC,PRAD
ENSG00000069712.10	protein_coding	1	BLCA	2	LUAD,KIRP
ENSG00000226291.1	antisense	1	KIRP	0	NA
ENSG00000159339.12	protein_coding	1	HNSC	2	LUSC,PRAD
ENSG00000158874.10	protein_coding	4	LIHC,LUAD,COAD,KIRP	1	STAD
ENSG00000003400.13	protein_coding	2	STAD,PRAD	2	HNSC,UCEC
ENSG00000254164.1	lincRNA	1	BRCA	0	NA
ENSG00000134812.6	protein_coding	0	NA	1	STAD
ENSG00000130643.7	protein_coding	2	COAD,HNSC	3	LIHC,BRCA,THCA
ENSG00000185745.9	protein_coding	7	STAD,LUSC,PRAD,BLCA,COAD,KIRC,BRCA	4	LIHC,HNSC,KIRP,UCEC
ENSG00000211786.3	TR_V_gene	3	LUSC,PRAD,BRCA	1	LIHC
ENSG00000204584.1	antisense	0	NA	4	STAD,LUAD,LUSC,KIRP
ENSG00000100385.12	protein_coding	3	LUSC,PRAD,BRCA	4	LIHC,BLCA,COAD,HNSC
ENSG00000165457.12	protein_coding	0	NA	5	LIHC,PRAD,BLCA,KIRC,UCEC
ENSG00000154473.16	protein_coding	3	LIHC,STAD,BLCA	3	LUAD,COAD,UCEC
ENSG00000175643.8	protein_coding	4	LUSC,PRAD,BLCA,KIRC	4	LIHC,COAD,BRCA,UCEC
ENSG00000273599.1	antisense	3	LIHC,HNSC,THCA	2	PRAD,UCEC
ENSG00000092871.15	protein_coding	3	STAD,BLCA,BRCA	4	LUAD,PRAD,COAD,KIRC
ENSG00000162782.14	protein_coding	1	BLCA	1	STAD
ENSG00000168930.12	protein_coding	0	NA	1	UCEC
ENSG00000236431.1	processed_pseudogene	4	COAD,HNSC,KIRC,BRCA	0	NA
ENSG00000164932.11	protein_coding	6	STAD,BLCA,COAD,HNSC,THCA,UCEC	2	LIHC,PRAD
ENSG00000183566.9	unitary_pseudogene	1	LUAD	1	BRCA
ENSG00000228989.1	antisense	2	BLCA,HNSC	2	LUAD,BRCA
ENSG00000140497.15	protein_coding	1	PRAD	2	LUAD,BRCA
ENSG00000159423.15	protein_coding	4	LIHC,PRAD,COAD,BRCA	2	LUAD,UCEC
ENSG00000175066.14	protein_coding	4	LIHC,HNSC,KIRC,KIRP	3	LUSC,COAD,BRCA
ENSG00000186111.7	protein_coding	2	STAD,THCA	2	LUSC,KIRC
ENSG00000213872.3	processed_pseudogene	0	NA	1	STAD
ENSG00000278558.3	protein_coding	0	NA	1	LUSC
ENSG00000276557.1	TR_V_gene	4	LUSC,PRAD,KIRC,BRCA	3	LIHC,BLCA,HNSC
ENSG00000184194.5	protein_coding	1	HNSC	2	STAD,BRCA
ENSG00000262583.1	transcribed_unprocessed_pseudogene	2	STAD,PRAD	3	LUAD,COAD,THCA
ENSG00000182218.8	protein_coding	3	LUAD,HNSC,THCA	3	LIHC,PRAD,UCEC
ENSG00000197353.3	protein_coding	3	LUSC,BLCA,COAD	3	STAD,LUAD,HNSC
ENSG00000006327.12	protein_coding	3	STAD,LUAD,HNSC	3	LIHC,BRCA,THCA
ENSG00000244527.1	processed_pseudogene	0	NA	2	PRAD,COAD
ENSG00000157927.15	protein_coding	3	HNSC,KIRP,THCA	2	LUSC,COAD
ENSG00000113194.11	protein_coding	4	LUAD,LUSC,BLCA,HNSC	0	NA
ENSG00000266767.1	antisense	0	NA	1	UCEC
ENSG00000233255.1	antisense	0	NA	5	STAD,LUAD,LUSC,KIRC,THCA
ENSG00000165621.7	protein_coding	2	KIRC,KIRP	0	NA
ENSG00000226450.2	unprocessed_pseudogene	1	LIHC	1	BRCA
ENSG00000140545.13	protein_coding	3	STAD,LUAD,BLCA	3	LIHC,PRAD,BRCA
ENSG00000201457.1	snoRNA	1	LIHC	2	STAD,BLCA
ENSG00000120875.7	protein_coding	2	BRCA,UCEC	3	STAD,PRAD,THCA
ENSG00000224988.1	processed_pseudogene	2	LUSC,HNSC	1	LUAD
ENSG00000135390.16	protein_coding	1	UCEC	0	NA
ENSG00000281550.1	IG_V_gene	0	NA	1	STAD
ENSG00000180422.3	lincRNA	1	LUAD	1	KIRP
ENSG00000134070.4	protein_coding	4	STAD,LUSC,PRAD,COAD	4	BLCA,KIRC,BRCA,THCA
ENSG00000246627.5	antisense	3	LUSC,COAD,BRCA	0	NA
ENSG00000186409.13	protein_coding	1	BRCA	1	LUSC
ENSG00000272444.1	lincRNA	2	HNSC,THCA	5	LIHC,STAD,LUAD,COAD,BRCA
ENSG00000261614.1	processed_pseudogene	0	NA	2	HNSC,BRCA
ENSG00000215256.3	antisense	2	HNSC,KIRP	2	COAD,BRCA
ENSG00000158856.16	protein_coding	2	BLCA,HNSC	1	BRCA
ENSG00000197557.6	protein_coding	4	LUSC,BLCA,KIRC,BRCA	2	LIHC,PRAD
ENSG00000133104.11	protein_coding	1	BRCA	2	LUSC,PRAD
ENSG00000226332.2	antisense	3	LIHC,LUAD,COAD	2	STAD,BRCA
ENSG00000260351.1	antisense	0	NA	1	BRCA
ENSG00000109101.6	protein_coding	3	LUSC,PRAD,KIRC	3	STAD,HNSC,BRCA
ENSG00000198435.3	protein_coding	1	HNSC	3	PRAD,COAD,BRCA
ENSG00000188229.5	protein_coding	7	LIHC,LUSC,BLCA,HNSC,KIRC,KIRP,UCEC	1	THCA
ENSG00000273437.1	lincRNA	2	COAD,THCA	1	BRCA
ENSG00000130703.14	protein_coding	2	KIRP,UCEC	1	BRCA
ENSG00000266643.1	miRNA	1	LUAD	1	UCEC
ENSG00000235159.1	lincRNA	1	KIRC	3	LUAD,LUSC,BRCA
ENSG00000108654.10	protein_coding	2	LUAD,COAD	3	STAD,PRAD,KIRC
ENSG00000068137.13	protein_coding	2	LIHC,KIRC	4	STAD,LUAD,KIRP,THCA
ENSG00000169241.16	protein_coding	1	PRAD	2	STAD,LUSC
ENSG00000106868.15	protein_coding	5	LUSC,COAD,HNSC,KIRP,BRCA	1	KIRC
ENSG00000278570.3	protein_coding	0	NA	3	HNSC,BRCA,UCEC
ENSG00000248015.5	antisense	3	LIHC,LUAD,HNSC	4	STAD,LUSC,PRAD,KIRP
ENSG00000228925.1	antisense	3	LIHC,LUAD,HNSC	1	PRAD
ENSG00000258591.2	processed_pseudogene	2	LIHC,PRAD	2	COAD,BRCA
ENSG00000107738.18	protein_coding	1	LUSC	3	LIHC,PRAD,KIRP
ENSG00000122176.10	protein_coding	0	NA	3	LIHC,PRAD,COAD
ENSG00000186704.9	transcribed_unprocessed_pseudogene	0	NA	5	LUAD,COAD,HNSC,KIRP,THCA
ENSG00000165275.8	protein_coding	1	LIHC	1	COAD
ENSG00000215267.7	transcribed_unprocessed_pseudogene	2	STAD,UCEC	1	KIRC
ENSG00000242435.1	transcribed_unprocessed_pseudogene	0	NA	1	LUAD
ENSG00000225663.6	protein_coding	4	LUAD,BLCA,COAD,BRCA	0	NA
ENSG00000252469.1	snRNA	1	THCA	0	NA
ENSG00000227107.1	lincRNA	2	LUAD,BRCA	3	STAD,KIRC,UCEC
ENSG00000174444.13	protein_coding	3	COAD,HNSC,UCEC	4	LIHC,LUAD,PRAD,BRCA
ENSG00000163449.9	protein_coding	7	PRAD,BLCA,COAD,HNSC,KIRC,KIRP,THCA	2	LIHC,BRCA
ENSG00000151376.15	protein_coding	0	NA	4	LIHC,LUAD,KIRC,KIRP
ENSG00000138594.11	protein_coding	4	STAD,BLCA,THCA,UCEC	1	LIHC
ENSG00000197079.7	protein_coding	2	LUSC,COAD	0	NA
ENSG00000230799.1	processed_pseudogene	1	LIHC	0	NA
ENSG00000244733.5	lincRNA	2	LIHC,BRCA	0	NA
ENSG00000167968.11	protein_coding	4	LUAD,LUSC,HNSC,KIRC	2	LIHC,UCEC
ENSG00000178732.5	protein_coding	2	STAD,KIRC	1	LUAD
ENSG00000167986.12	protein_coding	1	LUSC	2	LUAD,HNSC
ENSG00000213937.3	protein_coding	4	STAD,BLCA,KIRC,KIRP	1	BRCA
ENSG00000225489.5	lincRNA	0	NA	2	COAD,THCA
ENSG00000133169.5	protein_coding	7	LUAD,LUSC,BLCA,HNSC,KIRC,KIRP,THCA	3	STAD,BRCA,UCEC
ENSG00000116786.10	protein_coding	2	LUAD,BRCA	2	PRAD,KIRC
ENSG00000129167.8	protein_coding	3	LIHC,BLCA,BRCA	3	STAD,PRAD,UCEC
ENSG00000233901.4	lincRNA	6	STAD,LUSC,PRAD,COAD,HNSC,THCA	2	KIRP,BRCA
ENSG00000278784.1	sense_intronic	1	PRAD	2	BLCA,BRCA
ENSG00000220205.7	protein_coding	2	THCA,UCEC	5	LUSC,PRAD,COAD,HNSC,KIRC
ENSG00000198556.12	protein_coding	1	LIHC	5	BLCA,COAD,KIRP,BRCA,UCEC
ENSG00000133103.15	protein_coding	1	LIHC	2	LUSC,COAD
ENSG00000162592.7	protein_coding	0	NA	2	KIRC,KIRP
ENSG00000148225.14	protein_coding	4	STAD,BLCA,HNSC,UCEC	2	LUAD,COAD
ENSG00000223774.4	antisense	1	LUAD	3	LUSC,PRAD,UCEC
ENSG00000171201.9	protein_coding	3	PRAD,HNSC,BRCA	1	THCA
ENSG00000166822.11	protein_coding	3	LIHC,STAD,PRAD	2	COAD,THCA
ENSG00000214107.6	protein_coding	3	LIHC,LUSC,BLCA	1	STAD
ENSG00000224529.1	processed_pseudogene	1	UCEC	0	NA
ENSG00000280163.1	TEC	0	NA	2	LUAD,BRCA
ENSG00000189269.11	protein_coding	0	NA	1	STAD
ENSG00000222112.1	misc_RNA	2	LIHC,LUAD	2	LUSC,KIRC
ENSG00000259126.1	lincRNA	1	LUSC	0	NA
ENSG00000225825.1	IG_D_gene	0	NA	1	STAD
ENSG00000171903.15	protein_coding	1	STAD	2	LUSC,BLCA
ENSG00000226312.6	antisense	3	LUAD,COAD,UCEC	2	LUSC,KIRP
ENSG00000261863.1	lincRNA	2	BLCA,COAD	2	LUAD,HNSC
ENSG00000214688.4	protein_coding	1	HNSC	2	STAD,BLCA
ENSG00000255176.1	antisense	1	COAD	1	KIRC
ENSG00000272752.4	protein_coding	1	LIHC	1	KIRP
ENSG00000168992.4	unprocessed_pseudogene	0	NA	3	LUAD,BRCA,UCEC
ENSG00000211961.3	IG_V_gene	0	NA	1	BLCA
ENSG00000230707.1	processed_pseudogene	1	LUSC	2	STAD,UCEC
ENSG00000204475.8	protein_coding	1	LUSC	3	LIHC,BLCA,THCA
ENSG00000160654.8	protein_coding	4	LUSC,PRAD,KIRC,BRCA	5	LIHC,BLCA,COAD,HNSC,THCA
ENSG00000270277.1	antisense	1	UCEC	2	LUAD,THCA
ENSG00000173480.9	protein_coding	4	LIHC,PRAD,BRCA,UCEC	2	STAD,COAD
ENSG00000174123.9	protein_coding	2	LUSC,BRCA	5	LIHC,STAD,LUAD,HNSC,THCA
ENSG00000140259.6	protein_coding	1	COAD	2	LIHC,BRCA
ENSG00000264781.1	miRNA	1	LUAD	1	STAD
ENSG00000253818.1	IG_V_pseudogene	2	LUAD,PRAD	1	BLCA
ENSG00000256433.2	lincRNA	2	LIHC,COAD	0	NA
ENSG00000184357.4	protein_coding	1	LUSC	3	STAD,LUAD,COAD
ENSG00000226360.5	processed_pseudogene	2	HNSC,UCEC	2	LIHC,LUSC
ENSG00000254990.4	lincRNA	2	LIHC,BRCA	2	STAD,KIRP
ENSG00000196873.14	protein_coding	2	LIHC,LUAD	0	NA
ENSG00000279128.1	TEC	1	LUAD	1	UCEC
ENSG00000136404.14	protein_coding	2	STAD,THCA	4	LIHC,PRAD,COAD,HNSC
ENSG00000111716.11	protein_coding	3	PRAD,COAD,KIRC	1	BLCA
ENSG00000243543.7	protein_coding	0	NA	2	LUAD,BRCA
ENSG00000273489.1	antisense	1	LIHC	1	PRAD
ENSG00000213366.11	protein_coding	3	LUAD,COAD,BRCA	4	STAD,BLCA,KIRC,THCA
ENSG00000233514.1	processed_pseudogene	1	COAD	1	STAD
ENSG00000199133.2	miRNA	1	LIHC	3	PRAD,KIRC,BRCA
ENSG00000276952.1	antisense	0	NA	1	THCA
ENSG00000184517.10	protein_coding	4	LUSC,PRAD,KIRP,BRCA	2	LIHC,COAD
ENSG00000182379.9	protein_coding	3	PRAD,HNSC,KIRC	4	STAD,COAD,KIRP,THCA
ENSG00000103168.15	protein_coding	4	LIHC,LUAD,PRAD,HNSC	0	NA
ENSG00000160472.4	protein_coding	1	PRAD	1	LUAD
ENSG00000206561.11	protein_coding	2	LUAD,THCA	3	STAD,BLCA,HNSC
ENSG00000092199.16	protein_coding	2	LIHC,LUAD	0	NA
ENSG00000273749.3	protein_coding	2	STAD,COAD	1	LIHC
ENSG00000231439.4	lincRNA	2	LUSC,HNSC	0	NA
ENSG00000270016.1	antisense	0	NA	1	BRCA
ENSG00000278112.1	sense_intronic	0	NA	3	BLCA,KIRC,BRCA
ENSG00000239605.7	protein_coding	2	STAD,HNSC	1	BRCA
ENSG00000167196.12	protein_coding	2	BLCA,COAD	3	KIRC,BRCA,THCA
ENSG00000187187.12	protein_coding	4	LIHC,LUAD,LUSC,BRCA	2	KIRP,UCEC
ENSG00000187721.8	unprocessed_pseudogene	0	NA	1	STAD
ENSG00000078596.9	protein_coding	2	LUSC,BRCA	3	STAD,BLCA,COAD
ENSG00000125835.16	protein_coding	5	STAD,LUAD,KIRC,KIRP,UCEC	1	COAD
ENSG00000149357.8	protein_coding	0	NA	3	LIHC,HNSC,KIRC
ENSG00000207741.1	miRNA	1	HNSC	3	LUSC,BLCA,BRCA
ENSG00000273449.1	lincRNA	2	LIHC,LUSC	0	NA
ENSG00000176925.6	protein_coding	1	PRAD	0	NA
ENSG00000212385.1	snRNA	0	NA	1	PRAD
ENSG00000249776.4	lincRNA	0	NA	1	BLCA
ENSG00000254967.5	antisense	1	PRAD	1	LUSC
ENSG00000105131.6	protein_coding	2	PRAD,COAD	2	LIHC,STAD
ENSG00000186204.13	protein_coding	2	LIHC,PRAD	1	THCA
ENSG00000126266.3	protein_coding	0	NA	1	STAD
ENSG00000085274.14	protein_coding	2	LUAD,KIRC	2	STAD,BLCA
ENSG00000251655.5	protein_coding	1	HNSC	2	STAD,COAD
ENSG00000106789.11	protein_coding	4	STAD,LUSC,KIRC,UCEC	3	PRAD,KIRP,BRCA
ENSG00000278276.1	lincRNA	1	KIRC	0	NA
ENSG00000230289.1	antisense	0	NA	2	STAD,KIRC
ENSG00000279192.1	TEC	0	NA	1	PRAD
ENSG00000258644.4	protein_coding	0	NA	1	PRAD
ENSG00000139154.13	protein_coding	2	KIRC,KIRP	2	BLCA,HNSC
ENSG00000143847.14	protein_coding	3	LIHC,LUAD,THCA	4	STAD,KIRC,KIRP,BRCA
ENSG00000135828.10	protein_coding	3	LUAD,PRAD,COAD	1	UCEC
ENSG00000158315.9	protein_coding	2	LUSC,PRAD	3	LUAD,HNSC,BRCA
ENSG00000211917.1	IG_D_gene	0	NA	2	STAD,UCEC
ENSG00000188938.14	protein_coding	3	LUSC,HNSC,UCEC	2	COAD,THCA
ENSG00000183072.9	protein_coding	1	KIRC	2	LUAD,BLCA
ENSG00000105325.12	protein_coding	1	UCEC	1	LUSC
ENSG00000187550.7	protein_coding	0	NA	2	HNSC,BRCA
ENSG00000228798.1	lincRNA	5	LIHC,BLCA,COAD,KIRP,BRCA	1	PRAD
ENSG00000104055.13	protein_coding	4	LUSC,PRAD,HNSC,BRCA	1	STAD
ENSG00000187753.11	protein_coding	1	LIHC	0	NA
ENSG00000114127.9	protein_coding	3	STAD,KIRC,BRCA	0	NA
ENSG00000239322.1	antisense	0	NA	3	STAD,LUAD,BRCA
ENSG00000250421.4	lincRNA	2	LUSC,PRAD	0	NA
ENSG00000130489.11	protein_coding	0	NA	2	HNSC,THCA
ENSG00000165821.10	protein_coding	2	HNSC,KIRP	2	STAD,UCEC
ENSG00000182809.9	protein_coding	5	BLCA,HNSC,KIRC,KIRP,UCEC	1	BRCA
ENSG00000116001.14	protein_coding	2	LIHC,LUAD	1	UCEC
ENSG00000165583.12	protein_coding	1	BLCA	2	STAD,LUAD
ENSG00000267214.1	antisense	1	THCA	0	NA
ENSG00000154545.15	protein_coding	0	NA	1	STAD
ENSG00000103540.15	protein_coding	2	LUSC,KIRC	2	COAD,BRCA
ENSG00000108788.10	protein_coding	1	BRCA	1	KIRC
ENSG00000257337.5	antisense	2	COAD,HNSC	4	STAD,LUSC,PRAD,BLCA
ENSG00000279145.1	TEC	1	STAD	2	LUAD,BRCA
ENSG00000198755.9	protein_coding	2	HNSC,UCEC	3	LIHC,LUSC,KIRP
ENSG00000229184.2	processed_pseudogene	0	NA	1	STAD
ENSG00000229391.6	transcribed_unprocessed_pseudogene	1	LUSC	3	LIHC,BLCA,HNSC
ENSG00000140386.11	protein_coding	1	BLCA	3	LIHC,KIRC,BRCA
ENSG00000133789.13	protein_coding	1	LUAD	3	LIHC,HNSC,KIRC
ENSG00000143125.5	protein_coding	3	LIHC,LUAD,BRCA	0	NA
ENSG00000184083.10	protein_coding	0	NA	4	BLCA,COAD,HNSC,UCEC
ENSG00000173124.13	protein_coding	1	PRAD	5	STAD,LUAD,BLCA,KIRP,THCA
ENSG00000254098.1	IG_V_pseudogene	4	LUAD,HNSC,BRCA,THCA	1	UCEC
ENSG00000235821.1	processed_pseudogene	1	KIRC	1	COAD
ENSG00000170276.5	protein_coding	3	STAD,BLCA,UCEC	5	LIHC,LUSC,PRAD,KIRC,BRCA
ENSG00000220161.4	lincRNA	0	NA	1	STAD
ENSG00000099308.9	protein_coding	2	LIHC,STAD	3	LUSC,BLCA,KIRP
ENSG00000250237.1	lincRNA	2	COAD,KIRP	1	THCA
ENSG00000081307.11	protein_coding	3	LUAD,HNSC,KIRC	3	STAD,BLCA,KIRP
ENSG00000139726.9	protein_coding	2	COAD,KIRC	1	HNSC
ENSG00000198911.10	protein_coding	0	NA	2	STAD,BRCA
ENSG00000128609.13	protein_coding	2	LIHC,KIRC	2	LUAD,COAD
ENSG00000257335.7	protein_coding	3	HNSC,THCA,UCEC	3	STAD,LUSC,BRCA
ENSG00000154493.16	protein_coding	1	LIHC	1	KIRC
ENSG00000214359.3	processed_pseudogene	0	NA	1	BRCA
ENSG00000230666.4	transcribed_unprocessed_pseudogene	4	LIHC,LUAD,LUSC,KIRC	1	PRAD
ENSG00000267323.1	processed_pseudogene	1	HNSC	1	LUSC
ENSG00000258082.1	lincRNA	1	STAD	0	NA
ENSG00000152284.4	protein_coding	1	LUAD	1	STAD
ENSG00000130414.10	protein_coding	1	LUSC	1	LIHC
ENSG00000275400.1	processed_pseudogene	0	NA	1	LUSC
ENSG00000260597.1	lincRNA	1	COAD	1	STAD
ENSG00000161016.14	protein_coding	4	STAD,COAD,HNSC,UCEC	4	LIHC,LUAD,LUSC,KIRP
ENSG00000257474.4	lincRNA	1	COAD	1	LUAD
ENSG00000132698.12	protein_coding	3	PRAD,BLCA,KIRC	1	LIHC
ENSG00000173213.8	protein_coding	2	LUSC,HNSC	1	STAD
ENSG00000184205.13	protein_coding	2	LIHC,LUAD	4	LUSC,PRAD,BLCA,KIRC
ENSG00000257576.1	processed_pseudogene	1	LIHC	0	NA
ENSG00000197776.6	protein_coding	0	NA	3	PRAD,BLCA,THCA
ENSG00000185164.13	protein_coding	1	LUAD	0	NA
ENSG00000173714.7	protein_coding	1	HNSC	3	STAD,LUAD,KIRC
ENSG00000178115.11	protein_coding	0	NA	1	THCA
ENSG00000276075.1	antisense	1	THCA	2	STAD,BRCA
ENSG00000244491.1	antisense	1	COAD	0	NA
ENSG00000110786.16	protein_coding	1	THCA	3	LUAD,PRAD,UCEC
ENSG00000168234.11	protein_coding	3	LIHC,COAD,UCEC	2	STAD,KIRC
ENSG00000169413.2	protein_coding	3	STAD,LUSC,BRCA	3	LIHC,BLCA,HNSC
ENSG00000266932.1	transcribed_processed_pseudogene	0	NA	1	BRCA
ENSG00000235387.1	lincRNA	3	COAD,KIRC,THCA	1	BRCA
ENSG00000250282.1	antisense	1	LIHC	2	COAD,THCA
ENSG00000261122.5	lincRNA	1	HNSC	1	UCEC
ENSG00000175970.8	protein_coding	2	HNSC,UCEC	4	LUAD,PRAD,BLCA,BRCA
ENSG00000171475.12	protein_coding	4	STAD,BLCA,BRCA,UCEC	2	LUAD,KIRC
ENSG00000233041.7	protein_coding	3	LIHC,STAD,BRCA	3	LUAD,PRAD,UCEC
ENSG00000011485.13	protein_coding	3	LIHC,LUAD,BRCA	0	NA
ENSG00000113719.14	protein_coding	3	LUAD,HNSC,BRCA	0	NA
ENSG00000232554.7	transcribed_unprocessed_pseudogene	0	NA	1	STAD
ENSG00000175262.13	protein_coding	3	STAD,LUSC,BRCA	3	PRAD,HNSC,KIRC
ENSG00000081760.15	protein_coding	1	COAD	2	STAD,LUAD
ENSG00000260840.1	lincRNA	1	HNSC	2	STAD,LUSC
ENSG00000198252.10	protein_coding	0	NA	2	COAD,BRCA
ENSG00000271828.1	antisense	1	BRCA	1	PRAD
ENSG00000275302.1	protein_coding	3	LUAD,LUSC,BRCA	4	PRAD,BLCA,COAD,THCA
ENSG00000111860.12	protein_coding	1	LIHC	4	STAD,PRAD,BLCA,COAD
ENSG00000214988.4	processed_pseudogene	1	BRCA	0	NA
ENSG00000258808.1	lincRNA	1	HNSC	1	KIRC
ENSG00000196756.10	processed_transcript	2	LIHC,PRAD	3	LUSC,BLCA,COAD
ENSG00000211653.2	IG_V_gene	3	LUAD,PRAD,BRCA	3	STAD,COAD,KIRC
ENSG00000259542.4	lincRNA	1	KIRC	2	STAD,BRCA
ENSG00000270149.4	protein_coding	3	LUAD,PRAD,BRCA	3	LUSC,BLCA,THCA
ENSG00000226660.2	TR_V_gene	4	LUSC,PRAD,KIRC,BRCA	1	BLCA
ENSG00000214706.9	protein_coding	2	LIHC,HNSC	2	LUSC,PRAD
ENSG00000204959.4	unprocessed_pseudogene	1	KIRC	0	NA
ENSG00000165915.12	protein_coding	1	STAD	1	KIRP
ENSG00000237930.1	processed_pseudogene	1	BRCA	0	NA
ENSG00000172977.11	protein_coding	1	LUSC	3	HNSC,KIRC,THCA
ENSG00000235253.1	processed_pseudogene	0	NA	2	PRAD,BRCA
ENSG00000261924.1	antisense	0	NA	3	STAD,BRCA,UCEC
ENSG00000178082.6	processed_pseudogene	0	NA	1	LUSC
ENSG00000226243.1	processed_pseudogene	1	COAD	1	BRCA
ENSG00000172262.10	protein_coding	2	PRAD,BRCA	1	COAD
ENSG00000137038.7	protein_coding	0	NA	2	LUAD,COAD
ENSG00000279692.1	TEC	3	LUSC,HNSC,KIRC	4	STAD,PRAD,COAD,UCEC
ENSG00000185038.13	protein_coding	2	LUAD,PRAD	1	STAD
ENSG00000179163.11	protein_coding	1	BRCA	2	BLCA,UCEC
ENSG00000231991.4	processed_pseudogene	5	STAD,PRAD,BLCA,COAD,UCEC	2	LIHC,THCA
ENSG00000163900.9	protein_coding	2	KIRC,UCEC	0	NA
ENSG00000224689.6	protein_coding	1	PRAD	3	STAD,BLCA,KIRC
ENSG00000143819.11	protein_coding	2	COAD,KIRP	4	LUSC,BLCA,KIRC,THCA
ENSG00000142484.6	protein_coding	1	LIHC	2	LUAD,COAD
ENSG00000111664.9	protein_coding	1	LUAD	4	STAD,LUSC,BLCA,BRCA
ENSG00000071127.15	protein_coding	1	COAD	1	BLCA
ENSG00000189350.11	protein_coding	0	NA	3	STAD,LUAD,BLCA
ENSG00000096395.9	protein_coding	0	NA	1	STAD
ENSG00000044090.7	protein_coding	3	HNSC,BRCA,UCEC	3	LIHC,LUSC,BLCA
ENSG00000105953.13	protein_coding	2	LIHC,STAD	1	KIRC
ENSG00000254486.1	lincRNA	1	HNSC	0	NA
ENSG00000255518.1	antisense	0	NA	1	STAD
ENSG00000259504.2	lincRNA	1	BLCA	3	STAD,KIRC,BRCA
ENSG00000186431.17	protein_coding	3	STAD,LUAD,UCEC	3	LUSC,PRAD,BLCA
ENSG00000172113.7	protein_coding	1	PRAD	1	LIHC
ENSG00000135324.5	protein_coding	0	NA	1	KIRP
ENSG00000168036.15	protein_coding	3	LUAD,COAD,HNSC	1	LUSC
ENSG00000143199.16	protein_coding	1	LIHC	5	LUSC,BLCA,HNSC,KIRP,BRCA
ENSG00000170638.8	protein_coding	2	HNSC,KIRC	5	LUSC,PRAD,BLCA,BRCA,THCA
ENSG00000173705.7	protein_coding	1	THCA	0	NA
ENSG00000147669.9	protein_coding	3	COAD,KIRP,BRCA	2	LUAD,HNSC
ENSG00000197892.11	protein_coding	1	BRCA	2	LUAD,PRAD
ENSG00000264316.1	processed_pseudogene	0	NA	1	UCEC
ENSG00000271825.1	antisense	0	NA	1	LUAD
ENSG00000240445.3	processed_pseudogene	3	PRAD,KIRP,BRCA	1	COAD
ENSG00000165471.6	protein_coding	1	LIHC	1	KIRC
ENSG00000260837.1	lincRNA	1	LUAD	1	LUSC
ENSG00000203942.4	protein_coding	0	NA	2	STAD,KIRC
ENSG00000257341.4	protein_coding	1	KIRP	1	BRCA
ENSG00000188050.2	protein_coding	1	KIRC	1	THCA
ENSG00000162302.11	protein_coding	3	STAD,LUSC,KIRC	4	LIHC,LUAD,PRAD,HNSC
ENSG00000109705.7	protein_coding	5	LIHC,STAD,LUSC,BLCA,THCA	0	NA
ENSG00000251624.1	unprocessed_pseudogene	1	STAD	1	THCA
ENSG00000185013.15	protein_coding	0	NA	1	STAD
ENSG00000189089.5	processed_pseudogene	1	LUAD	1	STAD
ENSG00000231713.2	lincRNA	2	BLCA,THCA	0	NA
ENSG00000164221.11	protein_coding	6	STAD,BLCA,HNSC,KIRC,BRCA,THCA	1	PRAD
ENSG00000155816.18	protein_coding	4	LIHC,BLCA,HNSC,KIRP	3	STAD,PRAD,BRCA
ENSG00000186960.9	lincRNA	1	HNSC	0	NA
ENSG00000173821.18	protein_coding	2	LUSC,PRAD	5	LIHC,HNSC,KIRP,THCA,UCEC
ENSG00000272989.1	lincRNA	2	BRCA,THCA	2	STAD,PRAD
ENSG00000196081.8	protein_coding	3	PRAD,KIRC,BRCA	2	COAD,KIRP
ENSG00000126467.9	protein_coding	0	NA	1	STAD
ENSG00000260403.1	antisense	1	KIRC	0	NA
ENSG00000233732.5	IG_V_gene	2	LUAD,BRCA	2	STAD,BLCA
ENSG00000161133.15	protein_coding	2	COAD,BRCA	0	NA
ENSG00000119574.11	protein_coding	1	BRCA	0	NA
ENSG00000177426.19	protein_coding	3	LUAD,BRCA,UCEC	0	NA
ENSG00000067225.16	protein_coding	2	PRAD,COAD	3	LIHC,KIRP,BRCA
ENSG00000159712.10	unprocessed_pseudogene	2	LIHC,PRAD	2	STAD,BRCA
ENSG00000188761.10	protein_coding	4	STAD,PRAD,COAD,KIRC	0	NA
ENSG00000116396.12	protein_coding	2	BLCA,THCA	6	LIHC,LUAD,HNSC,KIRC,KIRP,BRCA
ENSG00000255893.1	antisense	1	LIHC	1	BRCA
ENSG00000223715.1	lincRNA	1	UCEC	2	PRAD,THCA
ENSG00000007038.9	protein_coding	1	HNSC	1	LIHC
ENSG00000276819.1	TR_V_gene	3	LUSC,PRAD,BRCA	0	NA
ENSG00000118961.13	protein_coding	1	PRAD	0	NA
ENSG00000243517.1	processed_pseudogene	0	NA	1	PRAD
ENSG00000136197.11	protein_coding	2	STAD,BRCA	3	COAD,THCA,UCEC
ENSG00000142252.9	protein_coding	4	LIHC,LUAD,PRAD,BRCA	2	STAD,KIRC
ENSG00000211965.3	IG_V_gene	3	LUAD,PRAD,KIRP	2	COAD,UCEC
ENSG00000260949.1	sense_overlapping	1	STAD	2	LUAD,KIRC
ENSG00000246016.2	antisense	0	NA	1	LUAD
ENSG00000227036.5	lincRNA	2	PRAD,COAD	2	LUAD,BRCA
ENSG00000166265.10	protein_coding	1	BRCA	2	LIHC,PRAD
ENSG00000142619.4	protein_coding	5	LIHC,STAD,LUSC,PRAD,COAD	2	BLCA,UCEC
ENSG00000242371.1	IG_V_gene	2	LUAD,BRCA	2	STAD,UCEC
ENSG00000258626.2	processed_pseudogene	1	PRAD	1	KIRC
ENSG00000116815.14	protein_coding	3	STAD,COAD,THCA	3	LIHC,PRAD,KIRP
ENSG00000119718.9	protein_coding	0	NA	2	LIHC,BRCA
ENSG00000120733.12	protein_coding	5	LUAD,LUSC,BLCA,KIRC,BRCA	0	NA
ENSG00000167741.9	protein_coding	3	PRAD,KIRC,BRCA	2	LIHC,LUAD
ENSG00000229832.1	sense_intronic	1	LIHC	1	LUSC
ENSG00000183146.4	protein_coding	1	BLCA	0	NA
ENSG00000187840.4	protein_coding	1	UCEC	3	LUAD,KIRC,KIRP
ENSG00000227671.4	transcribed_unprocessed_pseudogene	2	LIHC,LUAD	4	STAD,LUSC,KIRP,UCEC
ENSG00000180879.12	protein_coding	2	LIHC,BRCA	0	NA
ENSG00000264924.1	antisense	1	LIHC	1	STAD
ENSG00000229032.1	processed_pseudogene	0	NA	1	STAD
ENSG00000196611.4	protein_coding	1	STAD	3	LUAD,KIRC,BRCA
ENSG00000261716.1	sense_overlapping	3	LUSC,HNSC,KIRC	2	STAD,KIRP
ENSG00000261655.1	sense_overlapping	2	COAD,THCA	3	LIHC,LUAD,PRAD
ENSG00000259261.2	IG_V_gene	1	LUAD	1	STAD
ENSG00000258137.4	antisense	1	HNSC	0	NA
ENSG00000176855.11	processed_pseudogene	4	STAD,BLCA,COAD,KIRC	0	NA
ENSG00000111049.3	protein_coding	0	NA	1	HNSC
ENSG00000225399.4	lincRNA	0	NA	1	KIRC
ENSG00000167261.12	protein_coding	0	NA	3	LIHC,BLCA,KIRC
ENSG00000270580.4	processed_transcript	2	LIHC,LUAD	1	BRCA
ENSG00000258944.1	antisense	0	NA	1	STAD
ENSG00000174944.7	protein_coding	1	BRCA	4	BLCA,COAD,HNSC,KIRC
ENSG00000189164.13	protein_coding	3	LIHC,LUAD,BRCA	1	KIRC
ENSG00000253545.1	IG_V_pseudogene	1	BRCA	0	NA
ENSG00000174238.13	protein_coding	1	BRCA	4	PRAD,BLCA,COAD,HNSC
ENSG00000166337.8	protein_coding	4	STAD,LUSC,BLCA,COAD	1	LUAD
ENSG00000129295.7	protein_coding	5	STAD,BLCA,COAD,HNSC,UCEC	1	LIHC
ENSG00000163530.4	protein_coding	4	LUSC,BLCA,HNSC,KIRC	1	STAD
ENSG00000179950.12	protein_coding	1	COAD	3	LIHC,LUAD,LUSC
ENSG00000233936.1	lincRNA	1	COAD	0	NA
ENSG00000180105.11	processed_pseudogene	0	NA	1	STAD
ENSG00000236670.1	processed_pseudogene	0	NA	2	KIRC,BRCA
ENSG00000271659.1	antisense	4	LUSC,PRAD,BLCA,HNSC	1	BRCA
ENSG00000264954.1	lincRNA	1	UCEC	1	STAD
ENSG00000100596.5	protein_coding	4	LUSC,PRAD,BLCA,KIRC	2	LIHC,LUAD
ENSG00000106615.8	protein_coding	3	LIHC,STAD,KIRC	3	LUSC,COAD,HNSC
ENSG00000154040.19	protein_coding	4	PRAD,COAD,BRCA,UCEC	3	STAD,KIRC,KIRP
ENSG00000199961.1	snoRNA	0	NA	1	STAD
ENSG00000114491.12	protein_coding	3	LIHC,HNSC,KIRC	1	STAD
ENSG00000279161.1	TEC	2	LUAD,LUSC	1	BRCA
ENSG00000033050.6	protein_coding	1	STAD	2	LUAD,LUSC
ENSG00000167840.12	protein_coding	1	BRCA	4	STAD,LUSC,COAD,HNSC
ENSG00000122085.15	protein_coding	0	NA	1	STAD
ENSG00000113205.4	protein_coding	4	LUAD,BLCA,HNSC,THCA	1	STAD
ENSG00000175463.10	protein_coding	2	LUSC,BRCA	4	STAD,BLCA,HNSC,UCEC
ENSG00000145736.13	protein_coding	1	KIRP	0	NA
ENSG00000083099.9	protein_coding	3	LIHC,BLCA,KIRP	3	COAD,HNSC,KIRC
ENSG00000188873.4	processed_pseudogene	0	NA	1	BRCA
ENSG00000272646.1	lincRNA	2	LIHC,THCA	0	NA
ENSG00000213131.3	processed_pseudogene	2	PRAD,BLCA	2	LUSC,HNSC
ENSG00000143845.13	protein_coding	3	BLCA,KIRC,THCA	1	STAD
ENSG00000240386.3	protein_coding	1	LUSC	0	NA
ENSG00000204338.7	transcribed_unprocessed_pseudogene	2	LIHC,LUAD	2	STAD,KIRP
ENSG00000103269.12	protein_coding	2	PRAD,HNSC	2	LUSC,BRCA
ENSG00000260048.2	IG_V_pseudogene	0	NA	2	STAD,BLCA
ENSG00000178125.13	protein_coding	5	KIRC,KIRP,BRCA,THCA,UCEC	1	LUAD
ENSG00000151789.8	protein_coding	1	STAD	1	PRAD
ENSG00000101222.11	protein_coding	6	BLCA,HNSC,KIRC,KIRP,BRCA,UCEC	2	LIHC,STAD
ENSG00000095587.8	protein_coding	1	THCA	2	LUAD,UCEC
ENSG00000104827.12	protein_coding	1	BLCA	0	NA
ENSG00000241106.5	protein_coding	3	LUAD,PRAD,BRCA	3	STAD,HNSC,THCA
ENSG00000186496.9	protein_coding	3	BLCA,HNSC,UCEC	2	LIHC,LUAD
ENSG00000181284.2	protein_coding	1	PRAD	3	LIHC,LUAD,HNSC
ENSG00000249786.6	antisense	0	NA	1	STAD
ENSG00000189334.7	protein_coding	3	PRAD,COAD,KIRC	2	LIHC,THCA
ENSG00000091073.18	protein_coding	2	STAD,UCEC	4	LUAD,HNSC,KIRP,THCA
ENSG00000260646.1	lincRNA	2	STAD,HNSC	1	BRCA
ENSG00000130427.2	protein_coding	2	LIHC,PRAD	2	STAD,UCEC
ENSG00000142615.7	protein_coding	0	NA	1	STAD
ENSG00000123360.10	protein_coding	1	LUAD	1	UCEC
ENSG00000234585.5	transcribed_unprocessed_pseudogene	2	LIHC,KIRC	2	LUAD,LUSC
ENSG00000273212.1	antisense	0	NA	2	STAD,BRCA
ENSG00000129988.5	protein_coding	2	LIHC,COAD	3	STAD,LUSC,KIRC
ENSG00000111077.16	protein_coding	3	LIHC,STAD,LUAD	5	LUSC,PRAD,BLCA,KIRC,BRCA
ENSG00000228353.1	antisense	0	NA	1	COAD
ENSG00000233214.1	lincRNA	2	LUAD,LUSC	4	STAD,PRAD,HNSC,KIRC
ENSG00000269936.3	lincRNA	3	STAD,COAD,HNSC	2	PRAD,BRCA
ENSG00000267573.1	processed_pseudogene	3	STAD,KIRC,KIRP	0	NA
ENSG00000115648.12	protein_coding	4	HNSC,KIRP,THCA,UCEC	1	KIRC
ENSG00000101443.16	protein_coding	2	LIHC,THCA	2	STAD,BRCA
ENSG00000260907.1	lincRNA	3	LUSC,PRAD,KIRC	0	NA
ENSG00000138079.12	protein_coding	3	STAD,BLCA,BRCA	3	LIHC,LUAD,KIRC
ENSG00000090674.14	protein_coding	3	LUAD,BRCA,THCA	2	LUSC,KIRC
ENSG00000104808.6	protein_coding	1	PRAD	1	BRCA
ENSG00000163060.7	protein_coding	2	PRAD,UCEC	2	STAD,BRCA
ENSG00000105085.9	protein_coding	3	LIHC,LUAD,PRAD	1	LUSC
ENSG00000113716.11	protein_coding	5	LUAD,COAD,HNSC,BRCA,THCA	0	NA
ENSG00000081800.7	protein_coding	1	STAD	1	KIRP
ENSG00000145819.14	protein_coding	3	LUAD,LUSC,UCEC	2	PRAD,HNSC
ENSG00000162723.8	protein_coding	4	STAD,LUAD,PRAD,HNSC	1	BRCA
ENSG00000163736.3	protein_coding	5	LIHC,STAD,LUAD,COAD,THCA	1	BRCA
ENSG00000242247.9	protein_coding	2	LIHC,THCA	3	LUSC,BLCA,KIRC
ENSG00000203709.8	lincRNA	3	LIHC,LUAD,COAD	8	STAD,LUSC,PRAD,BLCA,KIRC,KIRP,BRCA,UCEC
ENSG00000224607.4	IG_V_pseudogene	2	LUAD,BRCA	2	STAD,KIRC
ENSG00000103264.14	protein_coding	2	LIHC,STAD	2	LUAD,KIRC
ENSG00000188176.10	protein_coding	2	KIRP,THCA	4	LUAD,PRAD,HNSC,UCEC
ENSG00000101294.15	protein_coding	2	KIRP,UCEC	2	KIRC,BRCA
ENSG00000236320.3	protein_coding	1	LUAD	1	BLCA
ENSG00000257671.1	antisense	2	LUAD,HNSC	1	BLCA
ENSG00000274297.1	sense_intronic	1	COAD	0	NA
ENSG00000250948.1	antisense	1	BRCA	0	NA
ENSG00000134460.14	protein_coding	3	LUAD,LUSC,BRCA	4	BLCA,COAD,HNSC,KIRC
ENSG00000279611.1	TEC	2	LIHC,LUAD	2	STAD,LUSC
ENSG00000224460.1	lincRNA	2	STAD,LUAD	0	NA
ENSG00000229556.2	lincRNA	0	NA	1	UCEC
ENSG00000102057.8	protein_coding	3	PRAD,KIRC,BRCA	2	COAD,UCEC
ENSG00000153208.15	protein_coding	1	BRCA	3	PRAD,BLCA,KIRC
ENSG00000113312.9	protein_coding	3	LUAD,COAD,BRCA	0	NA
ENSG00000137338.5	protein_coding	3	LUAD,COAD,BRCA	2	STAD,KIRC
ENSG00000261351.2	antisense	1	LUAD	3	LIHC,KIRC,BRCA
ENSG00000232528.3	unitary_pseudogene	1	STAD	1	UCEC
ENSG00000196724.11	protein_coding	4	LUAD,PRAD,KIRP,BRCA	1	STAD
ENSG00000175054.13	protein_coding	4	LIHC,COAD,HNSC,KIRC	0	NA
ENSG00000104859.13	protein_coding	4	LIHC,LUAD,HNSC,BRCA	1	STAD
ENSG00000132744.6	protein_coding	4	LUSC,PRAD,KIRC,BRCA	2	HNSC,THCA
ENSG00000250264.1	protein_coding	2	LUAD,BRCA	0	NA
ENSG00000223403.3	lincRNA	3	LIHC,LUAD,HNSC	1	BRCA
ENSG00000090006.16	protein_coding	3	LUAD,BLCA,HNSC	3	LIHC,PRAD,COAD
ENSG00000162614.17	protein_coding	2	STAD,THCA	3	LIHC,PRAD,HNSC
ENSG00000162735.17	protein_coding	1	LUAD	4	STAD,LUSC,BLCA,UCEC
ENSG00000054392.11	protein_coding	2	HNSC,KIRP	4	STAD,PRAD,KIRC,BRCA
ENSG00000147439.10	protein_coding	2	LIHC,UCEC	1	BLCA
ENSG00000170471.13	protein_coding	2	STAD,KIRP	1	HNSC
ENSG00000176871.7	protein_coding	2	COAD,KIRP	2	PRAD,BLCA
ENSG00000040199.17	protein_coding	3	STAD,KIRP,BRCA	1	BLCA
ENSG00000257178.3	sense_intronic	2	STAD,LUSC	2	LUAD,KIRP
ENSG00000187792.4	protein_coding	2	HNSC,KIRP	4	LUAD,BLCA,KIRC,BRCA
ENSG00000275367.1	lincRNA	1	LUAD	2	STAD,UCEC
ENSG00000272509.1	antisense	2	STAD,BRCA	1	LUAD
ENSG00000170515.12	protein_coding	4	LUSC,PRAD,KIRP,BRCA	2	LUAD,THCA
ENSG00000261469.1	sense_intronic	3	LUSC,HNSC,BRCA	3	STAD,COAD,THCA
ENSG00000134899.16	protein_coding	0	NA	2	HNSC,BRCA
ENSG00000252583.2	miRNA	1	KIRP	0	NA
ENSG00000087086.12	protein_coding	2	LIHC,COAD	2	LUSC,KIRC
ENSG00000007402.10	protein_coding	6	LIHC,LUAD,HNSC,KIRP,BRCA,THCA	2	STAD,UCEC
ENSG00000178999.11	protein_coding	2	KIRC,BRCA	4	STAD,LUAD,COAD,HNSC
ENSG00000233008.4	lincRNA	0	NA	3	STAD,PRAD,KIRC
ENSG00000197794.2	IG_V_pseudogene	1	BRCA	1	UCEC
ENSG00000211752.3	TR_V_gene	2	LUSC,BRCA	1	LIHC
ENSG00000258245.1	processed_pseudogene	1	COAD	1	THCA
ENSG00000211663.2	IG_V_gene	2	LUAD,PRAD	4	STAD,BLCA,COAD,KIRC
ENSG00000205847.5	unprocessed_pseudogene	3	LUSC,PRAD,COAD	2	LUAD,THCA
ENSG00000257704.3	protein_coding	5	LIHC,STAD,LUAD,KIRC,BRCA	0	NA
ENSG00000262155.1	lincRNA	1	LUSC	3	LIHC,BRCA,THCA
ENSG00000224431.1	processed_pseudogene	2	LUAD,HNSC	1	LUSC
ENSG00000130702.12	protein_coding	3	LUAD,COAD,KIRC	2	PRAD,BRCA
ENSG00000197768.9	protein_coding	4	LIHC,LUAD,HNSC,KIRC	1	UCEC
ENSG00000118620.11	protein_coding	3	HNSC,KIRC,BRCA	1	COAD
ENSG00000184659.5	protein_coding	0	NA	1	STAD
ENSG00000228196.1	processed_pseudogene	0	NA	1	STAD
ENSG00000256525.5	protein_coding	1	PRAD	3	STAD,KIRP,BRCA
ENSG00000105447.11	protein_coding	1	BRCA	0	NA
ENSG00000267612.1	lincRNA	1	THCA	0	NA
ENSG00000205871.5	processed_pseudogene	1	HNSC	3	LIHC,LUAD,PRAD
ENSG00000095383.18	protein_coding	5	LIHC,STAD,PRAD,HNSC,UCEC	1	KIRP
ENSG00000108588.12	protein_coding	0	NA	4	STAD,LUAD,KIRP,BRCA
ENSG00000105048.15	protein_coding	1	KIRC	3	LIHC,STAD,BRCA
ENSG00000236552.2	processed_pseudogene	1	HNSC	1	PRAD
ENSG00000155850.7	protein_coding	3	LUAD,HNSC,THCA	1	LUSC
ENSG00000167711.12	protein_coding	1	LIHC	2	STAD,KIRC
ENSG00000211818.1	TR_V_gene	3	LUSC,PRAD,KIRP	0	NA
ENSG00000236830.5	processed_transcript	2	COAD,BRCA	2	LUAD,LUSC
ENSG00000236065.2	antisense	1	LUAD	1	STAD
ENSG00000091542.8	protein_coding	1	LIHC	4	STAD,LUSC,COAD,HNSC
ENSG00000144485.9	protein_coding	2	LIHC,BLCA	1	HNSC
ENSG00000186998.14	protein_coding	2	KIRC,BRCA	2	STAD,PRAD
ENSG00000276957.1	lincRNA	1	THCA	2	KIRP,BRCA
ENSG00000234373.1	processed_pseudogene	1	PRAD	4	LUAD,LUSC,COAD,UCEC
ENSG00000130787.12	protein_coding	4	PRAD,COAD,KIRP,BRCA	0	NA
ENSG00000213801.4	transcribed_processed_pseudogene	2	HNSC,BRCA	1	LUAD
ENSG00000162383.10	protein_coding	1	THCA	4	LUSC,PRAD,BLCA,BRCA
ENSG00000148343.17	protein_coding	2	LIHC,LUSC	1	THCA
ENSG00000188428.15	protein_coding	1	BRCA	3	LIHC,LUSC,COAD
ENSG00000264343.4	protein_coding	0	NA	1	LUSC
ENSG00000269794.1	processed_pseudogene	0	NA	1	THCA
ENSG00000278668.1	lincRNA	3	LUAD,COAD,BRCA	1	KIRC
ENSG00000230450.1	processed_pseudogene	3	LUSC,BLCA,HNSC	1	STAD
ENSG00000260669.2	processed_transcript	1	HNSC	1	BRCA
ENSG00000189129.12	protein_coding	2	COAD,THCA	3	LIHC,LUAD,PRAD
ENSG00000228238.1	processed_pseudogene	2	LUAD,BRCA	2	LUSC,PRAD
ENSG00000135144.6	protein_coding	4	LUAD,LUSC,COAD,HNSC	2	STAD,PRAD
ENSG00000270093.1	lincRNA	3	LIHC,BLCA,BRCA	1	PRAD
ENSG00000198885.8	protein_coding	1	PRAD	3	LIHC,STAD,COAD
ENSG00000130182.6	protein_coding	2	BLCA,COAD	2	STAD,LUAD
ENSG00000272482.1	lincRNA	2	LUSC,HNSC	1	BRCA
ENSG00000211706.2	TR_V_gene	3	LUSC,PRAD,BRCA	1	BLCA
ENSG00000263809.1	protein_coding	1	BRCA	2	STAD,PRAD
ENSG00000137843.10	protein_coding	2	PRAD,KIRC	2	LUAD,COAD
ENSG00000179859.7	antisense	3	BRCA,THCA,UCEC	3	COAD,KIRC,KIRP
ENSG00000204542.2	protein_coding	3	STAD,BLCA,COAD	1	LUAD
ENSG00000167747.12	protein_coding	2	HNSC,KIRC	2	STAD,PRAD
ENSG00000140022.8	protein_coding	3	LUSC,PRAD,COAD	2	LUAD,BRCA
ENSG00000131381.11	protein_coding	0	NA	4	LIHC,LUSC,BLCA,BRCA
ENSG00000275029.1	transcribed_processed_pseudogene	2	BRCA,UCEC	0	NA
ENSG00000125910.5	protein_coding	1	BRCA	3	LIHC,BLCA,KIRP
ENSG00000268836.1	lincRNA	0	NA	3	KIRC,BRCA,THCA
ENSG00000180233.10	protein_coding	3	LIHC,STAD,KIRC	4	PRAD,BLCA,COAD,UCEC
ENSG00000149635.2	protein_coding	0	NA	1	THCA
ENSG00000174669.10	protein_coding	1	PRAD	2	LIHC,LUAD
ENSG00000261685.2	lincRNA	5	LIHC,STAD,BLCA,COAD,THCA	2	LUAD,UCEC
ENSG00000136444.8	protein_coding	1	BRCA	4	STAD,HNSC,KIRC,KIRP
ENSG00000267308.1	lincRNA	0	NA	1	LIHC
ENSG00000225940.4	protein_coding	0	NA	1	BRCA
ENSG00000211938.2	IG_V_gene	1	PRAD	1	COAD
ENSG00000143632.13	protein_coding	2	LIHC,KIRP	5	STAD,LUAD,PRAD,HNSC,BRCA
ENSG00000279501.1	lincRNA	1	LUSC	2	STAD,UCEC
ENSG00000186417.12	protein_coding	0	NA	3	PRAD,BLCA,UCEC
ENSG00000273542.1	protein_coding	1	PRAD	2	LUAD,THCA
ENSG00000092140.13	protein_coding	3	LUAD,HNSC,KIRC	2	LUSC,COAD
ENSG00000188643.9	protein_coding	1	PRAD	0	NA
ENSG00000255298.2	protein_coding	0	NA	2	STAD,BRCA
ENSG00000180438.13	protein_coding	2	PRAD,UCEC	1	LIHC
ENSG00000136688.9	protein_coding	3	LIHC,COAD,UCEC	0	NA
ENSG00000265589.2	miRNA	1	LUAD	1	BLCA
ENSG00000173011.11	protein_coding	1	LIHC	1	HNSC
ENSG00000237547.1	IG_J_pseudogene	1	LUAD	1	STAD
ENSG00000198650.9	protein_coding	1	THCA	1	STAD
ENSG00000012124.13	protein_coding	2	LUSC,KIRP	2	LIHC,STAD
ENSG00000167588.11	protein_coding	1	COAD	3	PRAD,HNSC,THCA
ENSG00000279953.1	TEC	1	PRAD	2	LUAD,BRCA
ENSG00000255986.5	transcribed_unprocessed_pseudogene	2	LIHC,LUAD	0	NA
ENSG00000166557.11	protein_coding	1	HNSC	3	LIHC,STAD,BRCA
ENSG00000204152.9	protein_coding	1	LIHC	1	KIRC
ENSG00000163155.10	protein_coding	1	LUAD	4	STAD,LUSC,KIRC,KIRP
ENSG00000229444.1	antisense	1	LUSC	1	HNSC
ENSG00000174173.6	protein_coding	1	KIRC	2	BLCA,THCA
ENSG00000003402.18	protein_coding	4	STAD,LUAD,COAD,UCEC	4	LIHC,HNSC,KIRP,THCA
ENSG00000240602.6	transcribed_unprocessed_pseudogene	2	STAD,UCEC	2	LUAD,THCA
ENSG00000237441.8	protein_coding	2	COAD,BRCA	4	LIHC,STAD,LUSC,PRAD
ENSG00000172830.11	protein_coding	4	STAD,LUSC,PRAD,KIRC	4	LUAD,KIRP,BRCA,THCA
ENSG00000257398.5	lincRNA	2	LUSC,PRAD	2	STAD,HNSC
ENSG00000104805.14	protein_coding	4	LIHC,LUAD,BRCA,THCA	0	NA
ENSG00000066926.9	protein_coding	1	BRCA	5	STAD,LUSC,PRAD,COAD,KIRP
ENSG00000140367.10	protein_coding	1	THCA	4	LIHC,LUSC,KIRC,BRCA
ENSG00000166961.13	protein_coding	1	BRCA	2	STAD,KIRC
ENSG00000067955.12	protein_coding	4	LIHC,STAD,KIRC,KIRP	1	COAD
ENSG00000141738.12	protein_coding	7	STAD,LUSC,BLCA,COAD,KIRC,BRCA,UCEC	1	LIHC
ENSG00000277011.1	lincRNA	1	THCA	1	UCEC
ENSG00000268564.1	antisense	1	LIHC	2	LUSC,BLCA
ENSG00000143107.7	protein_coding	1	BLCA	0	NA
ENSG00000236577.1	processed_pseudogene	1	LIHC	2	LUSC,BRCA
ENSG00000198039.10	protein_coding	1	KIRC	3	LUAD,COAD,UCEC
ENSG00000267258.1	processed_pseudogene	0	NA	1	STAD
ENSG00000237049.1	processed_pseudogene	0	NA	1	STAD
ENSG00000273487.1	lincRNA	0	NA	2	STAD,KIRP
ENSG00000102359.5	protein_coding	4	STAD,COAD,HNSC,THCA	3	LIHC,BLCA,BRCA
ENSG00000074370.16	protein_coding	2	BRCA,UCEC	4	LIHC,STAD,LUAD,BLCA
ENSG00000246922.7	protein_coding	2	LIHC,HNSC	4	STAD,BLCA,KIRC,BRCA
ENSG00000133055.7	protein_coding	2	LIHC,LUAD	5	STAD,LUSC,PRAD,HNSC,BRCA
ENSG00000277186.1	lincRNA	1	THCA	1	BRCA
ENSG00000171487.13	protein_coding	0	NA	2	STAD,UCEC
ENSG00000263064.2	processed_pseudogene	3	LIHC,STAD,PRAD	0	NA
ENSG00000081692.11	protein_coding	1	LIHC	1	HNSC
ENSG00000158467.15	protein_coding	0	NA	2	LUSC,HNSC
ENSG00000228915.3	unprocessed_pseudogene	0	NA	2	HNSC,THCA
ENSG00000241322.7	protein_coding	2	BRCA,UCEC	2	PRAD,HNSC
ENSG00000255146.1	lincRNA	0	NA	1	KIRP
ENSG00000172269.15	protein_coding	1	PRAD	2	COAD,KIRC
ENSG00000213901.9	protein_coding	4	PRAD,BLCA,HNSC,KIRC	2	LUSC,KIRP
ENSG00000148677.6	protein_coding	3	COAD,KIRP,THCA	6	LIHC,LUSC,PRAD,HNSC,KIRC,BRCA
ENSG00000268434.4	protein_coding	1	STAD	0	NA
ENSG00000224888.4	antisense	3	LIHC,STAD,HNSC	1	BRCA
ENSG00000136485.13	protein_coding	1	BLCA	1	BRCA
ENSG00000037280.14	protein_coding	2	BRCA,THCA	1	PRAD
ENSG00000167483.16	protein_coding	1	LUSC	3	LIHC,STAD,HNSC
ENSG00000167578.15	protein_coding	3	LIHC,LUAD,BRCA	1	HNSC
ENSG00000244701.1	antisense	2	LIHC,UCEC	3	LUAD,LUSC,BRCA
ENSG00000221520.1	miRNA	0	NA	1	LUSC
ENSG00000172232.8	protein_coding	3	LIHC,LUAD,THCA	2	PRAD,KIRC
ENSG00000151651.14	protein_coding	2	PRAD,COAD	2	KIRP,BRCA
ENSG00000255671.1	antisense	1	LIHC	0	NA
ENSG00000267355.2	processed_pseudogene	1	PRAD	4	STAD,KIRC,KIRP,BRCA
ENSG00000005981.11	protein_coding	1	LIHC	4	STAD,LUAD,PRAD,HNSC
ENSG00000168071.20	protein_coding	1	COAD	3	LIHC,KIRP,THCA
ENSG00000166183.14	protein_coding	3	LIHC,BLCA,HNSC	4	STAD,PRAD,COAD,BRCA
ENSG00000230508.1	processed_pseudogene	2	BLCA,BRCA	0	NA
ENSG00000182004.11	protein_coding	1	LUAD	0	NA
ENSG00000217442.3	protein_coding	2	COAD,UCEC	2	LIHC,STAD
ENSG00000148484.16	protein_coding	1	STAD	1	UCEC
ENSG00000211950.2	IG_V_gene	2	LUAD,PRAD	1	BLCA
ENSG00000183281.13	protein_coding	0	NA	1	KIRP
ENSG00000137145.19	protein_coding	3	STAD,BRCA,UCEC	3	LUSC,PRAD,HNSC
ENSG00000130958.10	protein_coding	4	LIHC,STAD,BLCA,KIRC	1	LUAD
ENSG00000253092.1	snoRNA	1	LUAD	0	NA
ENSG00000105650.20	protein_coding	2	BLCA,HNSC	4	LUAD,PRAD,KIRC,BRCA
ENSG00000186732.12	protein_coding	1	LIHC	4	STAD,PRAD,BRCA,UCEC
ENSG00000169548.3	protein_coding	3	LUSC,BLCA,HNSC	2	STAD,BRCA
ENSG00000228067.1	lincRNA	1	LUAD	0	NA
ENSG00000256713.6	protein_coding	1	LIHC	1	THCA
ENSG00000234678.1	antisense	4	STAD,BLCA,COAD,KIRP	2	BRCA,THCA
ENSG00000151287.15	protein_coding	3	LIHC,LUAD,KIRC	3	LUSC,HNSC,BRCA
ENSG00000188581.8	protein_coding	1	KIRP	0	NA
ENSG00000213658.9	protein_coding	1	LUAD	2	BLCA,UCEC
ENSG00000259959.1	lincRNA	1	LIHC	2	LUAD,LUSC
ENSG00000257591.4	protein_coding	2	PRAD,THCA	1	STAD
ENSG00000164329.12	protein_coding	1	LUAD	0	NA
ENSG00000005187.10	protein_coding	3	PRAD,HNSC,BRCA	1	LUAD
ENSG00000253785.1	processed_pseudogene	2	STAD,COAD	1	THCA
ENSG00000197956.8	protein_coding	2	STAD,COAD	3	LIHC,LUSC,THCA
ENSG00000274444.1	lincRNA	1	BLCA	1	BRCA
ENSG00000203804.4	processed_transcript	1	LUAD	1	LUSC
ENSG00000176915.13	protein_coding	2	COAD,UCEC	0	NA
ENSG00000196187.10	protein_coding	2	LIHC,STAD	3	LUSC,KIRC,BRCA
ENSG00000242715.6	protein_coding	1	BRCA	4	STAD,LUSC,COAD,KIRC
ENSG00000281842.1	miRNA	0	NA	1	BLCA
ENSG00000175106.15	protein_coding	1	UCEC	4	STAD,BLCA,COAD,KIRC
ENSG00000197191.4	protein_coding	5	LUSC,BLCA,COAD,KIRC,THCA	0	NA
ENSG00000271288.1	IG_V_pseudogene	0	NA	1	STAD
ENSG00000279722.1	TEC	3	LIHC,STAD,KIRC	1	LUAD
ENSG00000260244.1	sense_overlapping	2	STAD,BRCA	2	LIHC,LUAD
ENSG00000277728.1	antisense	1	PRAD	2	STAD,BRCA
ENSG00000262468.4	lincRNA	1	STAD	3	BLCA,BRCA,UCEC
ENSG00000228569.1	lincRNA	0	NA	1	UCEC
ENSG00000155366.15	protein_coding	2	STAD,COAD	1	LIHC
ENSG00000135436.7	protein_coding	0	NA	1	LUAD
ENSG00000196345.11	protein_coding	1	HNSC	1	STAD
ENSG00000250299.4	transcribed_unprocessed_pseudogene	1	PRAD	2	COAD,BRCA
ENSG00000278626.1	lincRNA	1	HNSC	1	BRCA
ENSG00000149243.14	protein_coding	0	NA	4	LIHC,LUSC,COAD,BRCA
ENSG00000266208.1	antisense	2	STAD,BRCA	2	LUAD,BLCA
ENSG00000248265.1	lincRNA	1	LUSC	1	STAD
ENSG00000019505.6	protein_coding	4	STAD,LUAD,BLCA,HNSC	4	LIHC,PRAD,COAD,KIRC
ENSG00000073146.14	protein_coding	1	LUAD	1	PRAD
ENSG00000109255.10	protein_coding	0	NA	1	STAD
ENSG00000265496.3	antisense	1	LUAD	0	NA
ENSG00000207523.1	snoRNA	3	LIHC,HNSC,THCA	2	STAD,LUSC
ENSG00000267281.2	protein_coding	5	LIHC,LUAD,COAD,HNSC,UCEC	0	NA
ENSG00000254241.1	processed_pseudogene	0	NA	1	STAD
ENSG00000269421.1	unprocessed_pseudogene	1	BRCA	2	LIHC,STAD
ENSG00000187950.7	protein_coding	1	LIHC	1	COAD
ENSG00000249437.6	protein_coding	1	LUAD	1	PRAD
ENSG00000242268.2	lincRNA	1	KIRP	2	LUAD,LUSC
ENSG00000132670.19	protein_coding	1	STAD	2	LIHC,COAD
ENSG00000173253.13	protein_coding	1	KIRC	1	BRCA
ENSG00000225526.4	protein_coding	3	PRAD,BLCA,HNSC	4	LIHC,LUAD,KIRP,BRCA
ENSG00000273381.1	lincRNA	4	LUSC,BLCA,COAD,KIRC	0	NA
ENSG00000258987.1	antisense	1	LUSC	1	BLCA
ENSG00000273002.1	antisense	0	NA	3	LIHC,KIRP,BRCA
ENSG00000166974.11	protein_coding	1	BLCA	2	LIHC,KIRC
ENSG00000187800.12	protein_coding	3	LUAD,HNSC,THCA	1	PRAD
ENSG00000226054.2	processed_pseudogene	2	LIHC,BRCA	2	COAD,KIRP
ENSG00000157214.12	protein_coding	2	STAD,THCA	4	LUAD,PRAD,BLCA,BRCA
ENSG00000242527.1	processed_pseudogene	1	COAD	0	NA
ENSG00000157322.15	protein_coding	1	HNSC	1	KIRC
ENSG00000186842.4	3prime_overlapping_ncrna	1	BRCA	0	NA
ENSG00000186446.10	protein_coding	1	KIRP	2	LIHC,LUAD
ENSG00000139289.12	protein_coding	3	COAD,HNSC,UCEC	0	NA
ENSG00000100401.18	protein_coding	1	UCEC	4	LIHC,LUAD,HNSC,BRCA
ENSG00000124391.4	protein_coding	2	BLCA,COAD	2	STAD,BRCA
ENSG00000234139.2	lincRNA	1	STAD	1	LUAD
ENSG00000152291.12	protein_coding	2	STAD,LUAD	1	BRCA
ENSG00000276390.1	sense_intronic	0	NA	1	STAD
ENSG00000173917.10	protein_coding	2	HNSC,THCA	1	LIHC
ENSG00000226526.1	antisense	2	HNSC,BRCA	1	LUSC
ENSG00000233864.6	lincRNA	1	COAD	1	PRAD
ENSG00000253709.1	IG_V_pseudogene	2	LUAD,THCA	3	STAD,BLCA,UCEC
ENSG00000126012.10	protein_coding	3	LIHC,LUAD,BRCA	1	HNSC
ENSG00000211639.2	IG_V_gene	0	NA	1	LIHC
ENSG00000269068.1	antisense	1	HNSC	1	LUSC
ENSG00000160818.15	protein_coding	0	NA	3	LUSC,KIRC,BRCA
ENSG00000270947.1	lincRNA	4	BLCA,KIRP,BRCA,THCA	1	KIRC
ENSG00000276409.3	protein_coding	0	NA	1	KIRC
ENSG00000230570.1	processed_pseudogene	0	NA	1	STAD
ENSG00000220472.1	processed_pseudogene	0	NA	1	THCA
ENSG00000276570.1	processed_transcript	5	LIHC,PRAD,BRCA,THCA,UCEC	0	NA
ENSG00000248476.1	sense_intronic	1	LIHC	3	STAD,LUSC,PRAD
ENSG00000278705.1	protein_coding	0	NA	1	LUAD
ENSG00000241860.5	processed_transcript	1	LUAD	0	NA
ENSG00000100083.17	protein_coding	0	NA	1	LUSC
ENSG00000055211.11	protein_coding	1	LUAD	1	PRAD
ENSG00000105755.6	protein_coding	2	STAD,BRCA	1	LIHC
ENSG00000121671.10	protein_coding	0	NA	2	HNSC,THCA
ENSG00000260686.1	sense_overlapping	2	BRCA,THCA	2	PRAD,COAD
ENSG00000147596.3	protein_coding	2	KIRC,KIRP	0	NA
ENSG00000206172.7	protein_coding	2	LIHC,THCA	0	NA
ENSG00000136828.17	protein_coding	3	LIHC,LUSC,BLCA	1	COAD
ENSG00000167536.12	protein_coding	2	LUSC,BRCA	4	STAD,COAD,KIRP,THCA
ENSG00000113621.13	protein_coding	3	LUAD,BRCA,THCA	3	LIHC,PRAD,UCEC
ENSG00000203877.6	protein_coding	0	NA	2	COAD,BRCA
ENSG00000236107.6	antisense	0	NA	1	KIRP
ENSG00000244094.1	protein_coding	2	BLCA,COAD	1	STAD
ENSG00000257058.1	antisense	1	KIRC	2	LIHC,LUAD
ENSG00000228800.1	lincRNA	1	LUAD	0	NA
ENSG00000158815.9	protein_coding	3	BLCA,HNSC,THCA	2	LIHC,STAD
ENSG00000213642.3	processed_pseudogene	1	HNSC	1	KIRC
ENSG00000176124.10	protein_coding	1	HNSC	4	LUSC,COAD,KIRP,BRCA
ENSG00000105298.12	protein_coding	3	LIHC,KIRC,UCEC	2	LUSC,COAD
ENSG00000103495.12	protein_coding	3	LIHC,HNSC,KIRC	4	COAD,BRCA,THCA,UCEC
ENSG00000211682.2	IG_J_gene	1	COAD	1	UCEC
ENSG00000232706.3	unprocessed_pseudogene	0	NA	1	UCEC
ENSG00000267439.1	antisense	1	LIHC	1	LUSC
ENSG00000131050.9	protein_coding	3	LIHC,KIRP,UCEC	2	BLCA,THCA
ENSG00000279792.1	TEC	1	LIHC	4	LUAD,KIRP,BRCA,THCA
ENSG00000253435.1	IG_V_pseudogene	0	NA	2	STAD,BLCA
ENSG00000229108.1	lincRNA	3	LUAD,BLCA,UCEC	0	NA
ENSG00000120948.14	protein_coding	2	LIHC,KIRP	1	HNSC
ENSG00000223549.1	processed_pseudogene	1	COAD	1	BRCA
ENSG00000280208.1	unprocessed_pseudogene	2	STAD,COAD	0	NA
ENSG00000197959.12	protein_coding	2	BLCA,COAD	1	LUSC
ENSG00000255085.7	transcribed_unprocessed_pseudogene	1	BLCA	2	LIHC,STAD
ENSG00000234382.2	unprocessed_pseudogene	0	NA	1	LUAD
ENSG00000134686.15	protein_coding	4	LIHC,STAD,LUAD,COAD	1	KIRC
ENSG00000225187.1	antisense	2	STAD,HNSC	0	NA
ENSG00000185513.13	protein_coding	1	LUAD	2	BRCA,UCEC
ENSG00000159860.6	unprocessed_pseudogene	2	PRAD,HNSC	1	LUSC
ENSG00000179632.8	protein_coding	5	STAD,COAD,KIRC,BRCA,UCEC	2	LUAD,LUSC
ENSG00000248127.1	lincRNA	0	NA	1	UCEC
ENSG00000163071.9	protein_coding	1	HNSC	3	STAD,LUAD,THCA
ENSG00000159387.7	protein_coding	2	LUAD,KIRP	2	STAD,PRAD
ENSG00000237053.1	processed_pseudogene	1	KIRC	0	NA
ENSG00000272563.1	lincRNA	1	STAD	0	NA
ENSG00000236155.5	transcribed_unprocessed_pseudogene	2	LIHC,THCA	0	NA
ENSG00000168477.16	protein_coding	2	KIRC,THCA	3	LIHC,LUAD,PRAD
ENSG00000268282.1	processed_pseudogene	1	COAD	0	NA
ENSG00000149150.7	protein_coding	1	UCEC	5	STAD,LUAD,LUSC,PRAD,COAD
ENSG00000234997.1	antisense	1	STAD	0	NA
ENSG00000248268.1	antisense	2	BLCA,HNSC	1	STAD
ENSG00000225867.1	antisense	0	NA	1	STAD
ENSG00000255974.5	protein_coding	3	LUSC,HNSC,THCA	1	LIHC
ENSG00000254028.1	lincRNA	0	NA	1	LUAD
ENSG00000065978.16	protein_coding	2	COAD,BRCA	2	LUSC,BLCA
ENSG00000117016.8	protein_coding	1	KIRC	4	LIHC,LUSC,PRAD,BRCA
ENSG00000121361.3	protein_coding	3	STAD,KIRP,THCA	1	PRAD
ENSG00000080644.14	protein_coding	2	STAD,LUSC	2	LIHC,BRCA
ENSG00000164822.4	protein_coding	0	NA	1	UCEC
ENSG00000118292.7	protein_coding	3	STAD,LUAD,LUSC	3	LIHC,BLCA,KIRC
ENSG00000263465.3	protein_coding	0	NA	2	LIHC,LUAD
ENSG00000164543.5	protein_coding	1	HNSC	4	LIHC,LUSC,BLCA,THCA
ENSG00000197054.10	protein_coding	2	PRAD,THCA	0	NA
ENSG00000136238.16	protein_coding	3	STAD,KIRC,KIRP	2	LIHC,COAD
ENSG00000198026.7	protein_coding	3	LIHC,LUAD,PRAD	1	BLCA
ENSG00000250081.1	lincRNA	2	LUAD,BRCA	0	NA
ENSG00000270164.1	lincRNA	2	LUAD,BRCA	3	PRAD,BLCA,UCEC
ENSG00000197712.10	protein_coding	2	THCA,UCEC	1	LUSC
ENSG00000189134.3	protein_coding	1	STAD	0	NA
ENSG00000143198.11	protein_coding	1	STAD	1	LUSC
ENSG00000259899.1	antisense	0	NA	1	KIRC
ENSG00000264230.6	protein_coding	3	LUSC,COAD,KIRC	3	LIHC,LUAD,PRAD
ENSG00000211645.2	IG_V_gene	1	PRAD	2	STAD,BLCA
ENSG00000281035.1	miRNA	1	HNSC	2	LUSC,BRCA
ENSG00000239148.1	snoRNA	0	NA	2	LUSC,BLCA
ENSG00000089280.17	protein_coding	4	LIHC,LUAD,KIRC,KIRP	1	UCEC
ENSG00000100207.17	protein_coding	3	STAD,COAD,KIRP	2	LUAD,BRCA
ENSG00000131748.14	protein_coding	5	STAD,LUSC,BLCA,COAD,BRCA	2	LIHC,KIRC
ENSG00000136560.12	protein_coding	3	LIHC,STAD,UCEC	0	NA
ENSG00000232594.1	unprocessed_pseudogene	2	LUSC,BLCA	1	STAD
ENSG00000107829.12	protein_coding	2	STAD,BLCA	1	UCEC
ENSG00000155755.17	protein_coding	3	PRAD,KIRP,THCA	0	NA
ENSG00000259460.1	antisense	1	UCEC	0	NA
ENSG00000254029.1	IG_C_pseudogene	0	NA	1	STAD
ENSG00000173692.11	protein_coding	4	STAD,LUSC,BLCA,COAD	1	HNSC
ENSG00000172350.8	protein_coding	1	LUSC	3	STAD,KIRC,THCA
ENSG00000143595.11	protein_coding	3	PRAD,COAD,UCEC	2	STAD,LUAD
ENSG00000243083.4	lincRNA	1	BLCA	2	LUAD,COAD
ENSG00000178773.13	protein_coding	2	STAD,HNSC	1	LUSC
ENSG00000273521.1	antisense	0	NA	2	STAD,LUSC
ENSG00000125971.15	protein_coding	3	STAD,BLCA,KIRP	1	HNSC
ENSG00000199477.1	snoRNA	2	LIHC,COAD	2	STAD,PRAD
ENSG00000130270.15	protein_coding	1	HNSC	3	LUSC,KIRC,BRCA
ENSG00000259725.1	lincRNA	1	PRAD	0	NA
ENSG00000147457.12	protein_coding	2	BRCA,UCEC	0	NA
ENSG00000271984.1	antisense	0	NA	1	BLCA
ENSG00000258449.1	antisense	0	NA	1	STAD
ENSG00000239862.1	IG_V_gene	1	LUAD	1	STAD
ENSG00000143379.11	protein_coding	2	LUAD,PRAD	1	STAD
ENSG00000154760.12	protein_coding	6	LUAD,LUSC,PRAD,BLCA,KIRC,BRCA	2	LIHC,KIRP
ENSG00000101883.4	protein_coding	0	NA	2	STAD,UCEC
ENSG00000268717.1	processed_pseudogene	3	BLCA,BRCA,THCA	0	NA
ENSG00000186051.6	protein_coding	3	LUSC,BLCA,KIRC	3	LIHC,COAD,HNSC
ENSG00000236017.6	antisense	3	LIHC,LUAD,COAD	2	PRAD,BLCA
ENSG00000227388.2	lincRNA	1	LIHC	0	NA
ENSG00000128563.12	protein_coding	1	LIHC	1	HNSC
ENSG00000275465.3	protein_coding	1	PRAD	1	STAD
ENSG00000183914.13	protein_coding	2	KIRP,UCEC	3	LUAD,BLCA,BRCA
ENSG00000173486.11	protein_coding	3	LUSC,BLCA,BRCA	1	STAD
ENSG00000170743.15	protein_coding	3	LIHC,KIRC,BRCA	1	STAD
ENSG00000162931.10	protein_coding	1	HNSC	2	LIHC,STAD
ENSG00000167580.6	protein_coding	1	KIRC	2	STAD,PRAD
ENSG00000269051.4	lincRNA	3	PRAD,HNSC,UCEC	1	LIHC
ENSG00000267291.1	antisense	0	NA	3	STAD,LUAD,THCA
ENSG00000186038.8	protein_coding	2	BLCA,COAD	3	STAD,LUAD,HNSC
ENSG00000249471.6	protein_coding	3	PRAD,BRCA,THCA	2	STAD,KIRP
ENSG00000233937.5	processed_transcript	2	BLCA,HNSC	1	COAD
ENSG00000120709.9	protein_coding	3	LUAD,HNSC,BRCA	1	KIRC
ENSG00000260052.1	lincRNA	0	NA	1	KIRC
ENSG00000269887.1	sense_intronic	4	LIHC,PRAD,HNSC,UCEC	2	BRCA,THCA
ENSG00000128310.2	protein_coding	1	LIHC	0	NA
ENSG00000087152.14	protein_coding	5	LIHC,PRAD,BLCA,COAD,BRCA	0	NA
ENSG00000008853.15	protein_coding	2	LIHC,KIRP	2	STAD,KIRC
ENSG00000112499.11	protein_coding	3	STAD,COAD,HNSC	2	PRAD,BRCA
ENSG00000260378.1	antisense	1	STAD	0	NA
ENSG00000212452.1	snoRNA	1	COAD	3	STAD,LUSC,BLCA
ENSG00000197619.12	protein_coding	2	PRAD,BRCA	1	BLCA
ENSG00000231010.1	lincRNA	0	NA	3	LUAD,COAD,BRCA
ENSG00000138380.16	protein_coding	1	STAD	3	LIHC,COAD,UCEC
ENSG00000269903.1	lincRNA	2	LIHC,COAD	0	NA
ENSG00000142871.14	protein_coding	3	LUAD,COAD,UCEC	3	LIHC,LUSC,PRAD
ENSG00000253293.4	protein_coding	2	LIHC,STAD	1	BRCA
ENSG00000273164.1	sense_intronic	0	NA	3	STAD,LUSC,THCA
ENSG00000120289.11	protein_coding	1	BRCA	0	NA
ENSG00000197037.9	protein_coding	2	PRAD,KIRC	3	LUAD,COAD,THCA
ENSG00000223886.3	processed_pseudogene	1	PRAD	1	LIHC
ENSG00000164104.10	protein_coding	4	LUSC,KIRC,BRCA,THCA	1	COAD
ENSG00000226699.1	antisense	1	LIHC	1	UCEC
ENSG00000114771.12	protein_coding	1	UCEC	1	BLCA
ENSG00000217930.6	protein_coding	3	LIHC,LUAD,HNSC	4	PRAD,COAD,BRCA,UCEC
ENSG00000231966.1	lincRNA	1	LIHC	2	LUSC,KIRP
ENSG00000042062.10	protein_coding	0	NA	2	PRAD,HNSC
ENSG00000143546.8	protein_coding	3	LIHC,LUAD,COAD	3	STAD,HNSC,KIRP
ENSG00000202441.2	misc_RNA	2	LUAD,THCA	4	STAD,LUSC,BLCA,COAD
ENSG00000146007.9	protein_coding	2	LUAD,LUSC	1	LIHC
ENSG00000239653.1	antisense	2	LIHC,PRAD	2	STAD,THCA
ENSG00000091536.15	protein_coding	2	LIHC,PRAD	3	STAD,LUSC,BRCA
ENSG00000250571.5	protein_coding	4	BLCA,COAD,HNSC,BRCA	2	LUAD,LUSC
ENSG00000113262.13	protein_coding	4	LUAD,PRAD,HNSC,THCA	1	LUSC
ENSG00000222019.6	transcribed_unprocessed_pseudogene	2	PRAD,HNSC	1	STAD
ENSG00000157184.5	protein_coding	1	HNSC	3	STAD,LUAD,KIRP
ENSG00000168903.8	protein_coding	2	STAD,BLCA	0	NA
ENSG00000085832.15	protein_coding	1	BRCA	1	LIHC
ENSG00000180354.14	protein_coding	0	NA	3	LUAD,PRAD,COAD
ENSG00000164066.11	protein_coding	2	BLCA,HNSC	2	STAD,KIRC
ENSG00000160336.13	protein_coding	1	BRCA	1	STAD
ENSG00000168619.14	protein_coding	0	NA	2	BLCA,KIRP
ENSG00000104976.10	protein_coding	3	STAD,HNSC,UCEC	4	LUSC,PRAD,COAD,BRCA
ENSG00000127080.8	protein_coding	3	LIHC,LUAD,HNSC	0	NA
ENSG00000228868.3	unprocessed_pseudogene	1	BRCA	0	NA
ENSG00000134830.5	protein_coding	3	STAD,LUAD,THCA	4	LUSC,PRAD,HNSC,KIRP
ENSG00000159905.13	protein_coding	4	LIHC,KIRP,BRCA,UCEC	1	STAD
ENSG00000188783.5	protein_coding	2	STAD,THCA	1	LIHC
ENSG00000264629.1	miRNA	3	COAD,HNSC,BRCA	2	STAD,UCEC
ENSG00000279443.1	TEC	2	LIHC,BRCA	1	KIRP
ENSG00000158161.14	protein_coding	1	PRAD	1	STAD
ENSG00000279667.1	TEC	4	LIHC,LUAD,BRCA,THCA	1	LUSC
ENSG00000275491.1	lincRNA	2	STAD,KIRP	0	NA
ENSG00000168439.15	protein_coding	4	LUSC,PRAD,BLCA,UCEC	1	THCA
ENSG00000180357.8	protein_coding	2	BLCA,COAD	1	LIHC
ENSG00000279633.1	TEC	1	PRAD	1	LUSC
ENSG00000132535.17	protein_coding	3	LUAD,COAD,HNSC	4	STAD,PRAD,KIRC,BRCA
ENSG00000262434.1	antisense	0	NA	3	STAD,LUSC,BLCA
ENSG00000258675.1	lincRNA	0	NA	1	BRCA
ENSG00000103534.15	protein_coding	4	STAD,PRAD,BLCA,HNSC	0	NA
ENSG00000160991.14	protein_coding	2	COAD,UCEC	5	LIHC,LUAD,LUSC,PRAD,BRCA
ENSG00000274414.1	lincRNA	3	PRAD,HNSC,KIRP	2	BRCA,THCA
ENSG00000197629.5	protein_coding	2	LUSC,BRCA	4	LIHC,BLCA,COAD,HNSC
ENSG00000078124.10	protein_coding	1	BRCA	3	LIHC,PRAD,HNSC
ENSG00000137171.13	protein_coding	1	BRCA	2	LIHC,LUSC
ENSG00000140650.10	protein_coding	4	LIHC,LUAD,PRAD,HNSC	2	COAD,BRCA
ENSG00000225533.1	processed_pseudogene	0	NA	1	KIRP
ENSG00000234175.1	processed_pseudogene	1	STAD	2	COAD,HNSC
ENSG00000162650.14	protein_coding	2	LIHC,LUAD	2	STAD,LUSC
ENSG00000250685.6	antisense	4	LUSC,PRAD,HNSC,BRCA	0	NA
ENSG00000111641.9	protein_coding	5	LIHC,PRAD,COAD,KIRP,UCEC	3	BLCA,HNSC,THCA
ENSG00000211767.1	TR_J_gene	1	BRCA	1	BLCA
ENSG00000230576.1	unprocessed_pseudogene	0	NA	1	THCA
ENSG00000100281.12	protein_coding	1	UCEC	1	LUSC
ENSG00000215154.5	transcribed_unprocessed_pseudogene	5	LIHC,STAD,LUSC,PRAD,HNSC	1	BRCA
ENSG00000112159.10	protein_coding	5	LIHC,PRAD,BLCA,KIRP,BRCA	1	THCA
ENSG00000152467.8	protein_coding	3	KIRP,BRCA,THCA	1	STAD
ENSG00000101049.13	protein_coding	4	PRAD,COAD,HNSC,KIRP	5	LUAD,LUSC,BLCA,THCA,UCEC
ENSG00000137288.8	protein_coding	2	BRCA,THCA	5	STAD,LUSC,PRAD,HNSC,KIRC
ENSG00000138834.11	protein_coding	3	LIHC,LUAD,HNSC	3	KIRP,BRCA,UCEC
ENSG00000101448.12	protein_coding	1	THCA	2	LUAD,BRCA
ENSG00000228510.2	processed_pseudogene	1	HNSC	1	KIRP
ENSG00000141556.19	protein_coding	0	NA	3	STAD,COAD,KIRC
ENSG00000279071.1	TEC	1	LUAD	0	NA
ENSG00000246334.2	antisense	1	HNSC	2	KIRP,BRCA
ENSG00000224315.2	processed_pseudogene	0	NA	1	LUAD
ENSG00000230006.6	transcribed_unprocessed_pseudogene	2	LUAD,KIRP	1	STAD
ENSG00000123739.9	protein_coding	1	BRCA	3	LUSC,KIRC,KIRP
ENSG00000188056.10	protein_coding	0	NA	1	LUSC
ENSG00000100226.14	protein_coding	2	STAD,UCEC	2	LUAD,BLCA
ENSG00000106633.14	protein_coding	3	LIHC,HNSC,KIRP	3	STAD,KIRC,BRCA
ENSG00000204305.12	protein_coding	2	PRAD,BRCA	1	STAD
ENSG00000186907.6	protein_coding	4	BLCA,HNSC,THCA,UCEC	5	STAD,LUSC,PRAD,COAD,BRCA
ENSG00000211897.6	IG_C_gene	2	PRAD,BRCA	1	STAD
ENSG00000207205.1	snRNA	0	NA	1	LUAD
ENSG00000149636.14	protein_coding	2	PRAD,KIRC	4	COAD,HNSC,BRCA,UCEC
ENSG00000162981.13	protein_coding	2	STAD,THCA	2	PRAD,COAD
ENSG00000239650.4	unprocessed_pseudogene	1	LUAD	2	LUSC,KIRC
ENSG00000227730.2	unprocessed_pseudogene	0	NA	1	STAD
ENSG00000258867.4	lincRNA	1	STAD	0	NA
ENSG00000262766.1	sense_intronic	3	LIHC,LUAD,HNSC	2	COAD,BRCA
ENSG00000223637.6	transcribed_unprocessed_pseudogene	1	BLCA	0	NA
ENSG00000187801.13	protein_coding	2	BRCA,THCA	1	KIRC
ENSG00000162753.11	protein_coding	2	BLCA,BRCA	2	STAD,KIRP
ENSG00000163703.16	protein_coding	2	LUAD,HNSC	2	STAD,LUSC
ENSG00000204710.2	protein_coding	0	NA	1	LUAD
ENSG00000231079.6	antisense	1	UCEC	1	STAD
ENSG00000107187.14	protein_coding	4	LIHC,STAD,BLCA,UCEC	0	NA
ENSG00000218672.1	lincRNA	0	NA	2	PRAD,KIRC
ENSG00000253936.1	IG_V_pseudogene	1	BRCA	2	STAD,BLCA
ENSG00000112701.16	protein_coding	1	LIHC	1	HNSC
ENSG00000184368.14	protein_coding	0	NA	3	STAD,PRAD,KIRC
ENSG00000272072.1	antisense	2	STAD,BRCA	2	LUSC,HNSC
ENSG00000211640.3	IG_V_gene	1	LUAD	0	NA
ENSG00000266258.1	lincRNA	3	LIHC,STAD,BLCA	2	LUAD,PRAD
ENSG00000259876.1	antisense	0	NA	1	KIRC
ENSG00000186838.12	protein_coding	3	KIRP,BRCA,THCA	2	STAD,PRAD
ENSG00000123342.14	protein_coding	1	LUAD	4	LUSC,PRAD,BLCA,KIRC
ENSG00000267533.1	processed_pseudogene	0	NA	2	LUSC,PRAD
ENSG00000269855.2	protein_coding	1	UCEC	0	NA
ENSG00000243406.5	transcribed_unprocessed_pseudogene	3	LIHC,STAD,THCA	4	LUSC,PRAD,COAD,BRCA
ENSG00000266338.5	protein_coding	2	LIHC,LUAD	1	LUSC
ENSG00000203783.4	protein_coding	3	BLCA,COAD,THCA	0	NA
ENSG00000258584.1	antisense	1	HNSC	1	BLCA
ENSG00000108684.13	protein_coding	3	LUAD,BLCA,THCA	2	COAD,HNSC
ENSG00000261787.1	protein_coding	4	LIHC,PRAD,KIRC,BRCA	1	STAD
ENSG00000261254.2	sense_overlapping	3	LIHC,STAD,PRAD	3	LUAD,LUSC,BRCA
ENSG00000139131.11	protein_coding	3	LUSC,COAD,BRCA	0	NA
ENSG00000276292.1	antisense	1	KIRC	0	NA
ENSG00000169330.7	protein_coding	3	LIHC,HNSC,THCA	3	LUSC,BRCA,UCEC
ENSG00000239268.2	lincRNA	0	NA	2	STAD,PRAD
ENSG00000223931.2	unprocessed_pseudogene	2	PRAD,BRCA	2	STAD,BLCA
ENSG00000100726.13	protein_coding	5	LIHC,STAD,LUAD,LUSC,KIRC	2	BRCA,UCEC
ENSG00000162992.3	protein_coding	1	COAD	1	STAD
ENSG00000172331.10	protein_coding	0	NA	2	LIHC,LUSC
ENSG00000198074.8	protein_coding	1	UCEC	7	LIHC,STAD,LUAD,LUSC,BLCA,KIRC,THCA
ENSG00000118156.11	protein_coding	1	COAD	3	LIHC,STAD,LUSC
ENSG00000105700.9	protein_coding	3	STAD,THCA,UCEC	4	LUSC,COAD,KIRC,KIRP
ENSG00000166104.13	transcribed_unprocessed_pseudogene	3	LIHC,BLCA,BRCA	2	STAD,UCEC
ENSG00000201581.1	misc_RNA	1	STAD	0	NA
ENSG00000198034.9	protein_coding	0	NA	2	BLCA,COAD
ENSG00000259848.7	transcribed_unprocessed_pseudogene	4	LUSC,PRAD,BLCA,UCEC	4	STAD,LUAD,KIRP,THCA
ENSG00000087253.10	protein_coding	2	STAD,HNSC	1	COAD
ENSG00000277481.1	protein_coding	1	LIHC	2	STAD,UCEC
ENSG00000176083.16	protein_coding	3	LUSC,PRAD,BRCA	4	LIHC,COAD,HNSC,THCA
ENSG00000162078.10	protein_coding	2	LUSC,UCEC	2	LIHC,KIRP
ENSG00000143028.8	protein_coding	0	NA	3	STAD,HNSC,UCEC
ENSG00000221241.1	snoRNA	0	NA	2	STAD,PRAD
ENSG00000129757.11	protein_coding	4	LUAD,BLCA,COAD,BRCA	0	NA
ENSG00000128610.10	protein_coding	2	BLCA,HNSC	1	BRCA
ENSG00000279631.1	TEC	6	LUAD,LUSC,HNSC,KIRC,KIRP,THCA	1	UCEC
ENSG00000167165.17	protein_coding	2	PRAD,BRCA	2	STAD,KIRC
ENSG00000128242.11	protein_coding	1	KIRC	2	LUAD,LUSC
ENSG00000213022.5	protein_coding	1	LUSC	0	NA
ENSG00000179922.5	protein_coding	3	LUAD,COAD,BRCA	2	STAD,HNSC
ENSG00000266385.1	lincRNA	1	BRCA	1	KIRP
ENSG00000099337.4	protein_coding	3	STAD,BLCA,UCEC	1	LIHC
ENSG00000229314.5	protein_coding	3	LIHC,LUAD,HNSC	4	STAD,LUSC,BLCA,THCA
ENSG00000226598.1	lincRNA	1	KIRC	2	LUSC,KIRP
ENSG00000100522.7	protein_coding	3	HNSC,KIRP,UCEC	2	LUSC,COAD
ENSG00000115607.8	protein_coding	1	LUAD	2	BLCA,KIRC
ENSG00000235663.1	antisense	3	BLCA,KIRP,UCEC	4	LUAD,LUSC,BRCA,THCA
ENSG00000224490.4	processed_transcript	0	NA	1	KIRP
ENSG00000167414.4	protein_coding	1	LUSC	2	LIHC,HNSC
ENSG00000244274.6	protein_coding	1	STAD	2	COAD,BRCA
ENSG00000058453.15	protein_coding	2	BRCA,UCEC	1	PRAD
ENSG00000185527.10	protein_coding	1	BRCA	4	LIHC,BLCA,KIRC,UCEC
ENSG00000207242.1	snRNA	0	NA	1	COAD
ENSG00000182531.7	unprocessed_pseudogene	0	NA	2	BLCA,THCA
ENSG00000135250.15	protein_coding	1	UCEC	0	NA
ENSG00000099954.17	protein_coding	2	LIHC,COAD	2	STAD,PRAD
ENSG00000261535.1	antisense	1	UCEC	1	LUAD
ENSG00000224649.1	antisense	1	UCEC	2	LIHC,PRAD
ENSG00000273483.1	antisense	1	PRAD	0	NA
ENSG00000123297.15	protein_coding	1	LIHC	2	BLCA,HNSC
ENSG00000104941.6	protein_coding	1	UCEC	0	NA
ENSG00000232457.4	transcribed_unprocessed_pseudogene	0	NA	3	COAD,KIRC,KIRP
ENSG00000113569.14	protein_coding	1	PRAD	1	LUSC
ENSG00000158014.13	protein_coding	4	LUAD,PRAD,COAD,THCA	3	LIHC,KIRC,UCEC
ENSG00000171564.10	protein_coding	1	COAD	2	LUSC,BLCA
ENSG00000198633.9	protein_coding	0	NA	2	STAD,LUSC
ENSG00000150456.9	protein_coding	2	LIHC,STAD	3	LUSC,PRAD,KIRC
ENSG00000229417.1	processed_pseudogene	1	BRCA	4	PRAD,HNSC,KIRC,UCEC
ENSG00000176393.9	protein_coding	1	BLCA	2	LUSC,BRCA
ENSG00000211679.2	IG_C_gene	2	PRAD,BRCA	2	STAD,COAD
ENSG00000276259.1	antisense	2	LIHC,KIRP	0	NA
ENSG00000267731.1	lincRNA	1	LUAD	1	STAD
ENSG00000126391.12	protein_coding	2	LUSC,PRAD	0	NA
ENSG00000203811.1	protein_coding	0	NA	2	PRAD,COAD
ENSG00000172613.6	protein_coding	1	LIHC	3	BLCA,COAD,HNSC
ENSG00000248592.6	protein_coding	4	LIHC,LUAD,BRCA,UCEC	3	STAD,LUSC,BLCA
ENSG00000229500.1	processed_pseudogene	0	NA	1	STAD
ENSG00000280010.1	TEC	1	LIHC	1	HNSC
ENSG00000249746.1	lincRNA	2	LIHC,COAD	2	STAD,LUAD
ENSG00000214097.4	protein_coding	1	STAD	2	PRAD,HNSC
ENSG00000268088.1	transcribed_unprocessed_pseudogene	2	KIRC,BRCA	1	HNSC
ENSG00000272109.1	antisense	1	COAD	0	NA
ENSG00000151117.7	protein_coding	3	STAD,LUSC,BRCA	4	LIHC,LUAD,HNSC,KIRC
ENSG00000257184.3	protein_coding	1	STAD	0	NA
ENSG00000160767.19	protein_coding	0	NA	2	LUSC,COAD
ENSG00000233456.1	lincRNA	0	NA	1	KIRP
ENSG00000228884.2	processed_pseudogene	1	UCEC	0	NA
ENSG00000253742.1	IG_V_pseudogene	1	LUAD	0	NA
ENSG00000147403.15	protein_coding	1	STAD	3	BLCA,COAD,KIRP
ENSG00000280165.1	protein_coding	0	NA	3	LIHC,STAD,PRAD
ENSG00000182307.11	protein_coding	3	STAD,PRAD,KIRC	3	LIHC,LUAD,LUSC
ENSG00000257542.4	transcribed_unprocessed_pseudogene	0	NA	1	KIRP
ENSG00000158373.8	protein_coding	5	LUSC,PRAD,HNSC,KIRC,UCEC	3	LUAD,BRCA,THCA
ENSG00000143970.15	protein_coding	1	STAD	0	NA
ENSG00000205086.6	protein_coding	1	THCA	2	PRAD,COAD
ENSG00000200087.1	snoRNA	2	HNSC,BRCA	5	STAD,LUAD,LUSC,PRAD,KIRP
ENSG00000211746.3	TR_V_gene	3	LUSC,PRAD,BRCA	3	LIHC,BLCA,THCA
ENSG00000266931.1	unprocessed_pseudogene	0	NA	2	COAD,KIRP
ENSG00000100427.14	protein_coding	0	NA	1	STAD
ENSG00000136286.13	protein_coding	3	LUAD,KIRC,BRCA	2	BLCA,KIRP
ENSG00000105939.11	protein_coding	2	STAD,UCEC	3	LUAD,HNSC,BRCA
ENSG00000142188.15	protein_coding	1	BRCA	3	LUSC,BLCA,UCEC
ENSG00000146001.5	transcribed_unprocessed_pseudogene	2	HNSC,THCA	0	NA
ENSG00000173762.6	protein_coding	3	LUSC,PRAD,BRCA	3	BLCA,HNSC,THCA
ENSG00000174482.9	protein_coding	1	BLCA	3	STAD,LUSC,BRCA
ENSG00000214003.2	processed_pseudogene	0	NA	1	STAD
ENSG00000272362.1	lincRNA	2	LUSC,HNSC	0	NA
ENSG00000243433.1	antisense	1	LIHC	1	LUSC
ENSG00000165006.12	protein_coding	3	LIHC,LUAD,BRCA	1	LUSC
ENSG00000114383.8	protein_coding	1	UCEC	0	NA
ENSG00000279058.1	protein_coding	0	NA	1	KIRC
ENSG00000272578.4	transcribed_unprocessed_pseudogene	0	NA	5	STAD,LUSC,BLCA,KIRC,BRCA
ENSG00000260872.1	antisense	0	NA	1	BRCA
ENSG00000261266.2	antisense	0	NA	1	STAD
ENSG00000226221.1	processed_pseudogene	0	NA	3	STAD,PRAD,COAD
ENSG00000099821.12	protein_coding	1	LIHC	1	LUSC
ENSG00000170523.3	protein_coding	3	STAD,LUSC,COAD	0	NA
ENSG00000163565.17	protein_coding	2	LUAD,BRCA	1	HNSC
ENSG00000274765.1	sense_intronic	0	NA	2	PRAD,KIRC
ENSG00000235373.1	lincRNA	1	PRAD	1	STAD
ENSG00000270184.1	antisense	2	LIHC,LUAD	3	LUSC,BLCA,COAD
ENSG00000146112.10	protein_coding	4	STAD,LUAD,BRCA,UCEC	1	HNSC
ENSG00000228171.1	unprocessed_pseudogene	0	NA	1	STAD
ENSG00000279525.1	TEC	0	NA	1	STAD
ENSG00000186148.10	processed_transcript	0	NA	1	KIRC
ENSG00000174407.10	antisense	0	NA	2	PRAD,HNSC
ENSG00000082269.15	protein_coding	2	STAD,BLCA	2	PRAD,KIRC
ENSG00000240370.5	transcribed_processed_pseudogene	3	STAD,COAD,UCEC	3	LIHC,LUAD,HNSC
ENSG00000254157.1	IG_V_pseudogene	1	LUAD	1	STAD
ENSG00000260966.1	sense_overlapping	0	NA	1	LUSC
ENSG00000213672.6	protein_coding	2	PRAD,HNSC	2	LUSC,KIRP
ENSG00000197471.10	protein_coding	3	STAD,LUSC,BRCA	3	LIHC,BLCA,HNSC
ENSG00000280332.1	TEC	2	LIHC,LUAD	5	STAD,LUSC,BLCA,KIRC,KIRP
ENSG00000170260.7	protein_coding	2	KIRC,UCEC	2	LUAD,COAD
ENSG00000273901.1	antisense	2	LUSC,BRCA	2	LUAD,KIRC
ENSG00000196391.9	protein_coding	1	PRAD	3	HNSC,KIRC,BRCA
ENSG00000211796.1	TR_V_gene	4	LUSC,PRAD,KIRC,BRCA	1	COAD
ENSG00000125449.5	protein_coding	2	PRAD,BLCA	4	LIHC,STAD,LUAD,BRCA
ENSG00000252673.1	rRNA	0	NA	1	UCEC
ENSG00000215481.7	transcribed_unprocessed_pseudogene	1	COAD	0	NA
ENSG00000231816.1	lincRNA	0	NA	1	LUSC
ENSG00000176320.2	lincRNA	1	UCEC	1	HNSC
ENSG00000280298.1	protein_coding	1	HNSC	1	UCEC
ENSG00000260179.1	lincRNA	0	NA	2	BRCA,UCEC
ENSG00000280323.1	TEC	1	STAD	2	PRAD,HNSC
ENSG00000267968.1	antisense	2	BLCA,COAD	2	PRAD,UCEC
ENSG00000100292.15	protein_coding	3	STAD,LUAD,COAD	2	LUSC,KIRC
ENSG00000109881.15	protein_coding	5	LUSC,BLCA,BRCA,THCA,UCEC	4	LIHC,LUAD,PRAD,COAD
ENSG00000180245.4	protein_coding	4	LIHC,PRAD,BRCA,THCA	1	STAD
ENSG00000187239.15	protein_coding	2	LUSC,BRCA	1	STAD
ENSG00000224321.1	processed_pseudogene	1	UCEC	2	BRCA,THCA
ENSG00000213246.5	protein_coding	2	LUSC,BLCA	3	LIHC,STAD,BRCA
ENSG00000134202.9	protein_coding	2	COAD,BRCA	4	LUAD,LUSC,BLCA,THCA
ENSG00000236140.1	lincRNA	0	NA	1	BRCA
ENSG00000224034.1	lincRNA	2	LIHC,STAD	0	NA
ENSG00000099338.21	protein_coding	5	LUSC,PRAD,HNSC,KIRP,BRCA	2	LIHC,KIRC
ENSG00000255666.4	lincRNA	0	NA	1	COAD
ENSG00000221340.1	snRNA	2	LIHC,THCA	1	STAD
ENSG00000187862.10	protein_coding	4	LUAD,PRAD,KIRC,BRCA	1	STAD
ENSG00000225190.7	protein_coding	0	NA	3	LUAD,KIRC,THCA
ENSG00000037757.12	protein_coding	1	LIHC	2	LUSC,COAD
ENSG00000253024.1	snRNA	1	STAD	0	NA
ENSG00000267069.1	lincRNA	1	COAD	4	LUSC,PRAD,KIRP,BRCA
ENSG00000070785.15	protein_coding	3	LUAD,COAD,BRCA	2	LUSC,KIRC
ENSG00000276261.1	antisense	2	KIRP,THCA	0	NA
ENSG00000271997.1	sense_intronic	0	NA	1	BRCA
ENSG00000127311.8	protein_coding	1	PRAD	1	HNSC
ENSG00000232728.1	processed_pseudogene	1	COAD	0	NA
ENSG00000100997.17	protein_coding	2	STAD,KIRP	2	LIHC,HNSC
ENSG00000149591.15	protein_coding	3	STAD,HNSC,THCA	3	LIHC,PRAD,BRCA
ENSG00000211772.7	TR_C_gene	3	LUSC,PRAD,BRCA	4	LIHC,BLCA,HNSC,THCA
ENSG00000213309.3	processed_pseudogene	0	NA	1	PRAD
ENSG00000226434.1	lincRNA	0	NA	1	HNSC
ENSG00000187534.6	processed_pseudogene	2	STAD,PRAD	1	HNSC
ENSG00000173914.10	protein_coding	3	LIHC,LUSC,PRAD	3	STAD,HNSC,THCA
ENSG00000176533.11	protein_coding	2	LUAD,THCA	7	STAD,LUSC,PRAD,BLCA,COAD,KIRC,UCEC
ENSG00000281207.1	antisense	2	LIHC,HNSC	3	STAD,LUSC,BLCA
ENSG00000105122.11	protein_coding	2	LUSC,BRCA	3	LIHC,BLCA,HNSC
ENSG00000120075.5	protein_coding	3	PRAD,BLCA,HNSC	1	LIHC
ENSG00000167434.8	protein_coding	1	STAD	3	LUAD,PRAD,UCEC
ENSG00000226562.3	lincRNA	1	PRAD	3	LUAD,LUSC,COAD
ENSG00000141985.8	protein_coding	4	LIHC,PRAD,BLCA,UCEC	2	LUSC,COAD
ENSG00000262888.1	sense_overlapping	1	KIRP	2	COAD,THCA
ENSG00000255200.1	transcribed_processed_pseudogene	2	STAD,PRAD	5	LIHC,COAD,HNSC,KIRP,BRCA
ENSG00000276995.1	lincRNA	2	BLCA,BRCA	3	LIHC,LUAD,HNSC
ENSG00000275393.1	sense_intronic	2	PRAD,COAD	2	STAD,KIRP
ENSG00000171798.16	protein_coding	2	COAD,HNSC	2	LUSC,PRAD
ENSG00000135829.15	protein_coding	2	LUAD,KIRC	0	NA
ENSG00000188269.7	protein_coding	3	PRAD,BLCA,HNSC	0	NA
ENSG00000225210.4	transcribed_processed_pseudogene	0	NA	2	KIRC,BRCA
ENSG00000242516.1	lincRNA	0	NA	1	STAD
ENSG00000140307.9	protein_coding	0	NA	1	BRCA
ENSG00000092439.12	protein_coding	1	KIRP	3	LUAD,HNSC,THCA
ENSG00000092377.12	protein_coding	1	COAD	2	STAD,LUAD
ENSG00000174780.14	protein_coding	4	LUAD,BRCA,THCA,UCEC	2	KIRC,KIRP
ENSG00000237281.1	antisense	0	NA	2	STAD,THCA
ENSG00000215045.7	protein_coding	3	BLCA,HNSC,KIRC	5	LIHC,LUAD,KIRP,BRCA,UCEC
ENSG00000240403.4	protein_coding	1	BRCA	3	BLCA,COAD,THCA
ENSG00000179115.9	protein_coding	3	LIHC,BRCA,UCEC	2	LUSC,COAD
ENSG00000115504.13	protein_coding	2	STAD,COAD	1	BRCA
ENSG00000260727.1	unprocessed_pseudogene	1	HNSC	2	LUSC,BRCA
ENSG00000237638.1	lincRNA	0	NA	1	STAD
ENSG00000178460.16	protein_coding	4	STAD,PRAD,BRCA,UCEC	3	LUAD,LUSC,KIRP
ENSG00000279429.1	TEC	2	STAD,PRAD	0	NA
ENSG00000260804.3	lincRNA	1	THCA	2	LIHC,LUAD
ENSG00000070214.14	protein_coding	5	LUSC,PRAD,BLCA,HNSC,KIRC	2	COAD,BRCA
ENSG00000269153.1	processed_pseudogene	1	COAD	1	LUSC
ENSG00000125498.18	protein_coding	2	BRCA,UCEC	1	COAD
ENSG00000203879.10	protein_coding	2	STAD,LUAD	0	NA
ENSG00000162460.6	protein_coding	1	KIRC	3	LIHC,BRCA,UCEC
ENSG00000205864.1	protein_coding	1	LIHC	0	NA
ENSG00000005961.16	protein_coding	1	PRAD	2	STAD,BLCA
ENSG00000243477.4	protein_coding	1	HNSC	3	LUAD,LUSC,COAD
ENSG00000184292.6	protein_coding	2	BLCA,COAD	2	LIHC,THCA
ENSG00000142327.10	protein_coding	1	BLCA	1	LUAD
ENSG00000238228.1	unprocessed_pseudogene	0	NA	5	LUAD,LUSC,COAD,BRCA,THCA
ENSG00000226263.1	antisense	0	NA	2	KIRP,BRCA
ENSG00000156675.14	protein_coding	2	KIRP,UCEC	2	LIHC,LUAD
ENSG00000011376.8	protein_coding	3	LIHC,HNSC,BRCA	2	STAD,UCEC
ENSG00000228013.1	antisense	0	NA	3	LIHC,STAD,KIRC
ENSG00000180353.9	protein_coding	1	BRCA	1	LIHC
ENSG00000215251.3	protein_coding	2	LIHC,KIRP	2	HNSC,THCA
ENSG00000236848.2	processed_pseudogene	0	NA	1	LUAD
ENSG00000198876.11	protein_coding	3	LIHC,LUAD,BRCA	4	STAD,LUSC,COAD,HNSC
ENSG00000207392.1	snoRNA	0	NA	1	STAD
ENSG00000104522.14	protein_coding	3	LIHC,COAD,BRCA	2	LUAD,LUSC
ENSG00000182348.6	protein_coding	1	BRCA	1	THCA
ENSG00000064547.12	protein_coding	1	UCEC	3	LIHC,LUSC,KIRP
ENSG00000244222.2	unprocessed_pseudogene	0	NA	1	BLCA
ENSG00000151849.13	protein_coding	1	LIHC	2	COAD,HNSC
ENSG00000164972.11	protein_coding	3	LIHC,PRAD,UCEC	4	LUAD,COAD,BRCA,THCA
ENSG00000259502.1	processed_pseudogene	0	NA	1	STAD
ENSG00000088256.7	protein_coding	3	LIHC,STAD,UCEC	3	LUSC,PRAD,COAD
ENSG00000064218.4	protein_coding	2	COAD,HNSC	2	STAD,KIRC
ENSG00000107951.11	protein_coding	2	LIHC,STAD	2	KIRC,UCEC
ENSG00000279699.1	TEC	0	NA	2	STAD,THCA
ENSG00000007541.13	protein_coding	5	STAD,LUAD,BLCA,HNSC,KIRC	0	NA
ENSG00000106631.7	protein_coding	0	NA	1	LUSC
ENSG00000250133.2	processed_transcript	2	LUSC,KIRC	0	NA
ENSG00000126550.7	protein_coding	1	HNSC	0	NA
ENSG00000135503.11	protein_coding	3	LIHC,LUSC,UCEC	1	THCA
ENSG00000167220.10	protein_coding	1	BRCA	2	PRAD,KIRP
ENSG00000207277.1	rRNA	0	NA	1	STAD
ENSG00000137207.10	protein_coding	2	BRCA,UCEC	3	LIHC,LUSC,COAD
ENSG00000280997.1	lincRNA	1	STAD	0	NA
ENSG00000135387.18	protein_coding	2	LUSC,BLCA	0	NA
ENSG00000154719.12	protein_coding	2	LIHC,BRCA	2	STAD,LUSC
ENSG00000158806.12	protein_coding	3	BLCA,HNSC,THCA	2	LIHC,LUAD
ENSG00000122877.12	protein_coding	2	HNSC,BRCA	3	LIHC,STAD,PRAD
ENSG00000255571.5	lincRNA	1	PRAD	6	LIHC,STAD,BLCA,COAD,BRCA,UCEC
ENSG00000276698.1	lincRNA	2	HNSC,THCA	1	BRCA
ENSG00000230295.1	unprocessed_pseudogene	2	LIHC,PRAD	3	LUSC,COAD,KIRP
ENSG00000112494.8	protein_coding	3	LIHC,LUSC,BLCA	0	NA
ENSG00000125148.6	protein_coding	4	LIHC,LUAD,PRAD,HNSC	0	NA
ENSG00000243483.1	processed_pseudogene	1	HNSC	0	NA
ENSG00000201988.2	misc_RNA	1	LUAD	1	LUSC
ENSG00000224781.1	processed_pseudogene	0	NA	4	STAD,LUSC,PRAD,BRCA
ENSG00000122406.11	protein_coding	2	HNSC,UCEC	1	PRAD
ENSG00000125046.13	protein_coding	3	LIHC,STAD,THCA	2	PRAD,COAD
ENSG00000280129.1	TEC	0	NA	1	BRCA
ENSG00000233610.1	lincRNA	1	BLCA	1	COAD
ENSG00000101146.11	protein_coding	3	LUSC,PRAD,KIRP	1	BRCA
ENSG00000250012.1	antisense	0	NA	4	STAD,LUAD,PRAD,COAD
ENSG00000111331.11	protein_coding	5	STAD,LUSC,PRAD,KIRC,BRCA	2	HNSC,UCEC
ENSG00000278991.1	TEC	0	NA	2	LUSC,KIRC
ENSG00000174236.3	protein_coding	3	LIHC,KIRP,THCA	2	STAD,LUAD
ENSG00000263786.1	sense_intronic	0	NA	1	LUSC
ENSG00000266028.6	protein_coding	3	LUAD,BLCA,THCA	3	PRAD,HNSC,BRCA
ENSG00000253986.1	lincRNA	2	HNSC,BRCA	1	THCA
ENSG00000272888.4	processed_transcript	0	NA	1	BRCA
ENSG00000152465.16	protein_coding	1	STAD	4	LIHC,COAD,HNSC,UCEC
ENSG00000227018.1	processed_pseudogene	2	LUAD,BRCA	0	NA
ENSG00000280238.1	TEC	0	NA	1	STAD
ENSG00000224050.1	lincRNA	1	HNSC	1	LUAD
ENSG00000252817.2	miRNA	2	LIHC,LUAD	3	STAD,LUSC,BLCA
ENSG00000233952.1	processed_pseudogene	0	NA	2	HNSC,KIRC
ENSG00000187682.1	protein_coding	2	LUAD,KIRC	0	NA
ENSG00000165055.14	protein_coding	2	STAD,UCEC	4	LUAD,LUSC,COAD,THCA
ENSG00000266980.1	antisense	2	LIHC,LUAD	2	STAD,BRCA
ENSG00000187621.13	processed_transcript	1	COAD	3	LIHC,STAD,BRCA
ENSG00000235072.2	lincRNA	3	LIHC,COAD,KIRP	1	STAD
ENSG00000130475.13	protein_coding	0	NA	1	BRCA
ENSG00000204209.9	protein_coding	2	PRAD,UCEC	1	COAD
ENSG00000133706.16	protein_coding	3	STAD,LUAD,BRCA	1	KIRP
ENSG00000176153.11	protein_coding	2	STAD,PRAD	2	LUAD,THCA
ENSG00000182810.6	protein_coding	3	LUSC,PRAD,KIRP	2	COAD,UCEC
ENSG00000163611.10	protein_coding	4	LIHC,HNSC,KIRC,UCEC	0	NA
ENSG00000237264.4	processed_pseudogene	1	STAD	6	LIHC,LUSC,HNSC,KIRC,BRCA,THCA
ENSG00000122728.6	protein_coding	0	NA	1	STAD
ENSG00000236111.5	processed_pseudogene	1	COAD	1	THCA
ENSG00000258102.2	protein_coding	3	LIHC,STAD,KIRP	2	COAD,HNSC
ENSG00000158158.10	protein_coding	1	STAD	3	LIHC,COAD,BRCA
ENSG00000219073.6	protein_coding	0	NA	1	COAD
ENSG00000274391.3	protein_coding	1	LIHC	1	STAD
ENSG00000220744.1	processed_pseudogene	0	NA	1	THCA
ENSG00000156304.13	protein_coding	3	LIHC,PRAD,BRCA	1	THCA
ENSG00000231331.1	unprocessed_pseudogene	3	LUAD,LUSC,HNSC	1	STAD
ENSG00000228251.1	lincRNA	0	NA	2	BRCA,THCA
ENSG00000251365.1	lincRNA	0	NA	2	LUAD,KIRP
ENSG00000280234.1	TEC	1	THCA	0	NA
ENSG00000099998.16	protein_coding	2	STAD,THCA	2	LIHC,PRAD
ENSG00000025293.14	protein_coding	1	STAD	1	LIHC
ENSG00000251535.1	processed_pseudogene	1	THCA	2	STAD,COAD
ENSG00000137692.10	protein_coding	0	NA	1	BLCA
ENSG00000204950.3	protein_coding	3	STAD,HNSC,UCEC	1	LUAD
ENSG00000254447.1	unprocessed_pseudogene	0	NA	1	STAD
ENSG00000173085.12	protein_coding	2	LUSC,THCA	2	COAD,KIRC
ENSG00000219375.1	processed_pseudogene	1	COAD	0	NA
ENSG00000269978.1	lincRNA	3	LUAD,HNSC,THCA	1	LUSC
ENSG00000234518.2	processed_pseudogene	4	LUAD,KIRC,BRCA,UCEC	3	BLCA,HNSC,THCA
ENSG00000165509.12	protein_coding	0	NA	2	BLCA,BRCA
ENSG00000134160.12	protein_coding	1	BLCA	3	HNSC,KIRC,UCEC
ENSG00000169710.6	protein_coding	2	LIHC,HNSC	4	STAD,PRAD,KIRP,THCA
ENSG00000257225.1	antisense	0	NA	1	STAD
ENSG00000216819.1	unprocessed_pseudogene	0	NA	1	STAD
ENSG00000171540.7	protein_coding	2	HNSC,BRCA	2	STAD,COAD
ENSG00000207554.1	miRNA	2	LIHC,LUAD	5	STAD,LUSC,BLCA,COAD,UCEC
ENSG00000151923.16	protein_coding	0	NA	1	UCEC
ENSG00000204304.10	protein_coding	2	LUAD,BRCA	1	STAD
ENSG00000261003.1	sense_overlapping	0	NA	1	STAD
ENSG00000136045.10	protein_coding	3	COAD,KIRP,UCEC	1	BLCA
ENSG00000072832.13	protein_coding	3	BLCA,HNSC,KIRP	2	LIHC,PRAD
ENSG00000149654.8	protein_coding	3	BLCA,COAD,KIRP	2	LIHC,HNSC
ENSG00000120686.10	protein_coding	2	LIHC,STAD	4	LUSC,COAD,KIRC,BRCA
ENSG00000234630.1	lincRNA	3	LIHC,HNSC,BRCA	2	STAD,COAD
ENSG00000218175.2	processed_pseudogene	1	HNSC	4	LUAD,KIRC,BRCA,THCA
ENSG00000214578.5	processed_pseudogene	2	KIRP,THCA	6	STAD,LUSC,PRAD,BLCA,COAD,KIRC
ENSG00000197320.5	processed_pseudogene	3	LUAD,PRAD,BLCA	2	STAD,LUSC
ENSG00000211809.2	TR_V_gene	2	LUSC,BRCA	1	BLCA
ENSG00000269915.1	antisense	2	LIHC,HNSC	2	KIRP,UCEC
ENSG00000162779.19	protein_coding	1	LIHC	3	STAD,LUAD,PRAD
ENSG00000144815.13	protein_coding	0	NA	3	PRAD,HNSC,BRCA
ENSG00000100593.16	protein_coding	2	BLCA,COAD	0	NA
ENSG00000123595.6	protein_coding	1	BRCA	1	HNSC
ENSG00000122986.12	protein_coding	2	LUSC,BRCA	3	LIHC,BLCA,HNSC
ENSG00000197245.4	protein_coding	0	NA	3	LIHC,PRAD,BLCA
ENSG00000135114.11	protein_coding	5	LUSC,PRAD,COAD,KIRC,BRCA	2	HNSC,THCA
ENSG00000236204.4	lincRNA	1	LUAD	0	NA
ENSG00000279320.1	TEC	3	STAD,PRAD,KIRC	2	LUSC,HNSC
ENSG00000254267.1	lincRNA	0	NA	1	BLCA
ENSG00000147206.15	protein_coding	2	LUAD,PRAD	2	BLCA,KIRC
ENSG00000240053.8	protein_coding	2	LIHC,LUAD	3	STAD,LUSC,BLCA
ENSG00000248936.1	antisense	0	NA	2	STAD,KIRC
ENSG00000099957.15	protein_coding	1	KIRC	4	LUAD,BLCA,HNSC,KIRP
ENSG00000276032.1	unprocessed_pseudogene	0	NA	2	COAD,KIRC
ENSG00000198730.6	protein_coding	2	LUSC,BLCA	2	HNSC,THCA
ENSG00000125901.5	protein_coding	4	LIHC,KIRC,KIRP,BRCA	2	COAD,HNSC
ENSG00000238280.1	antisense	1	LUSC	1	UCEC
ENSG00000198899.2	protein_coding	3	LIHC,PRAD,THCA	1	KIRC
ENSG00000152952.10	protein_coding	4	LIHC,LUAD,HNSC,KIRC	1	BRCA
ENSG00000100908.12	protein_coding	0	NA	1	BRCA
ENSG00000213199.6	protein_coding	2	LUAD,THCA	2	LUSC,KIRP
ENSG00000236756.4	antisense	2	HNSC,BRCA	5	STAD,LUAD,LUSC,KIRC,KIRP
ENSG00000233622.1	unitary_pseudogene	2	LUSC,PRAD	4	LIHC,STAD,COAD,KIRP
ENSG00000076554.14	protein_coding	4	STAD,BLCA,BRCA,UCEC	2	LUAD,LUSC
ENSG00000279866.1	TEC	2	STAD,COAD	1	BRCA
ENSG00000225279.1	antisense	0	NA	2	STAD,UCEC
ENSG00000115598.8	protein_coding	1	PRAD	3	LUAD,LUSC,BLCA
ENSG00000198830.9	protein_coding	2	KIRC,BRCA	1	COAD
ENSG00000240800.1	transcribed_unprocessed_pseudogene	1	BRCA	0	NA
ENSG00000269982.1	antisense	2	PRAD,KIRP	1	LUSC
ENSG00000182230.10	protein_coding	0	NA	3	STAD,PRAD,KIRC
ENSG00000110955.7	protein_coding	0	NA	2	STAD,BLCA
ENSG00000214691.7	lincRNA	0	NA	1	PRAD
ENSG00000250909.1	antisense	4	LIHC,LUAD,HNSC,BRCA	2	STAD,KIRC
ENSG00000198488.9	protein_coding	2	HNSC,UCEC	0	NA
ENSG00000179082.3	lincRNA	1	LUSC	1	BRCA
ENSG00000261158.1	antisense	0	NA	1	KIRC
ENSG00000176095.10	protein_coding	1	HNSC	2	LUSC,KIRC
ENSG00000134323.10	protein_coding	3	LIHC,LUSC,KIRC	1	STAD
ENSG00000272462.2	lincRNA	0	NA	2	PRAD,COAD
ENSG00000113520.9	protein_coding	2	BRCA,UCEC	1	STAD
ENSG00000172932.13	protein_coding	2	STAD,COAD	4	HNSC,KIRP,BRCA,THCA
ENSG00000228157.4	processed_transcript	0	NA	1	LIHC
ENSG00000266105.1	processed_pseudogene	1	LUSC	0	NA
ENSG00000115750.15	protein_coding	2	LUAD,KIRC	0	NA
ENSG00000221972.3	protein_coding	1	BRCA	2	PRAD,KIRC
ENSG00000259994.1	sense_overlapping	3	LIHC,STAD,THCA	1	COAD
ENSG00000092108.19	protein_coding	4	LIHC,LUAD,HNSC,THCA	1	LUSC
ENSG00000205133.10	protein_coding	5	STAD,BLCA,HNSC,KIRC,UCEC	4	LIHC,LUAD,LUSC,BRCA
ENSG00000128655.15	protein_coding	5	LIHC,LUSC,BLCA,COAD,THCA	2	LUAD,KIRP
ENSG00000198569.8	protein_coding	3	BLCA,HNSC,KIRC	2	LUSC,BRCA
ENSG00000090447.10	protein_coding	4	LIHC,STAD,PRAD,KIRC	2	LUAD,COAD
ENSG00000258818.3	protein_coding	3	HNSC,KIRP,UCEC	5	STAD,LUAD,LUSC,COAD,BRCA
ENSG00000170482.15	protein_coding	2	COAD,BRCA	2	LUAD,PRAD
ENSG00000016864.15	protein_coding	2	HNSC,THCA	3	STAD,LUSC,BLCA
ENSG00000125841.11	protein_coding	3	PRAD,BLCA,HNSC	0	NA
ENSG00000261556.7	transcribed_unprocessed_pseudogene	3	LIHC,PRAD,HNSC	1	KIRP
ENSG00000184227.6	protein_coding	0	NA	1	UCEC
ENSG00000255045.1	antisense	2	PRAD,KIRC	3	LIHC,KIRP,THCA
ENSG00000250669.1	processed_pseudogene	4	LIHC,LUSC,PRAD,KIRP	1	UCEC
ENSG00000258500.2	transcribed_processed_pseudogene	1	UCEC	0	NA
ENSG00000261456.4	protein_coding	3	LUAD,HNSC,KIRP	3	STAD,BRCA,THCA
ENSG00000279233.1	TEC	0	NA	3	STAD,BLCA,BRCA
ENSG00000225511.5	lincRNA	1	HNSC	4	LUAD,KIRC,BRCA,THCA
ENSG00000205572.8	protein_coding	2	LUAD,BRCA	3	PRAD,COAD,KIRC
ENSG00000266995.1	processed_pseudogene	2	STAD,HNSC	0	NA
ENSG00000135625.7	protein_coding	0	NA	3	LIHC,PRAD,BRCA
ENSG00000113209.8	protein_coding	4	LUSC,HNSC,KIRP,THCA	1	STAD
ENSG00000186470.12	protein_coding	3	STAD,PRAD,BRCA	3	LIHC,COAD,HNSC
ENSG00000170509.10	protein_coding	3	LUSC,PRAD,THCA	2	LIHC,COAD
ENSG00000260105.5	transcribed_unprocessed_pseudogene	2	LIHC,THCA	3	LUSC,BLCA,KIRP
ENSG00000152595.15	protein_coding	0	NA	2	LUSC,KIRC
ENSG00000105383.13	protein_coding	1	LUAD	3	LIHC,PRAD,BLCA
ENSG00000143315.6	protein_coding	1	BLCA	0	NA
ENSG00000228979.4	processed_pseudogene	0	NA	1	BRCA
ENSG00000265474.1	antisense	3	LIHC,LUAD,BRCA	1	KIRP
ENSG00000073464.10	protein_coding	1	KIRP	3	HNSC,KIRC,UCEC
ENSG00000235459.5	processed_pseudogene	0	NA	2	STAD,LUAD
ENSG00000147174.10	protein_coding	3	LIHC,PRAD,COAD	3	LUSC,KIRP,BRCA
ENSG00000197013.8	protein_coding	2	PRAD,BRCA	4	LIHC,STAD,LUAD,COAD
ENSG00000275092.1	sense_intronic	3	LIHC,LUAD,LUSC	0	NA
ENSG00000130005.10	protein_coding	1	COAD	2	STAD,LUSC
ENSG00000270714.1	processed_pseudogene	1	COAD	0	NA
ENSG00000177030.15	protein_coding	1	BLCA	3	LUAD,KIRP,BRCA
ENSG00000266306.1	unprocessed_pseudogene	0	NA	1	BLCA
ENSG00000141161.10	protein_coding	0	NA	3	LUSC,PRAD,HNSC
ENSG00000137460.7	protein_coding	2	PRAD,BLCA	1	LUAD
ENSG00000128245.13	protein_coding	3	STAD,KIRP,UCEC	2	LUAD,BRCA
ENSG00000257261.4	lincRNA	0	NA	2	LUAD,THCA
ENSG00000224324.1	processed_pseudogene	0	NA	1	COAD
ENSG00000137054.14	protein_coding	1	UCEC	3	LUAD,LUSC,KIRP
ENSG00000076108.10	protein_coding	2	LUAD,KIRC	0	NA
ENSG00000158901.10	protein_coding	1	THCA	0	NA
ENSG00000239282.6	protein_coding	1	HNSC	1	STAD
ENSG00000277959.1	antisense	0	NA	1	KIRC
ENSG00000275830.1	lincRNA	0	NA	2	PRAD,BRCA
ENSG00000231402.1	processed_pseudogene	1	LUAD	1	UCEC
ENSG00000157881.12	protein_coding	3	LIHC,LUAD,THCA	1	STAD
ENSG00000020181.16	protein_coding	4	STAD,HNSC,BRCA,THCA	2	LIHC,UCEC
ENSG00000279894.1	TEC	1	PRAD	1	UCEC
ENSG00000157617.15	protein_coding	1	PRAD	5	BLCA,HNSC,KIRC,KIRP,THCA
ENSG00000273189.1	processed_transcript	1	LUSC	0	NA
ENSG00000103550.12	protein_coding	2	PRAD,BLCA	1	BRCA
ENSG00000221926.10	protein_coding	1	UCEC	5	LIHC,LUAD,HNSC,KIRC,THCA
ENSG00000149451.16	protein_coding	1	THCA	1	PRAD
ENSG00000272836.1	antisense	2	LIHC,LUAD	4	STAD,LUSC,PRAD,BRCA
ENSG00000162066.13	protein_coding	2	STAD,KIRP	3	LIHC,BRCA,THCA
ENSG00000257084.1	lincRNA	1	THCA	1	LUAD
ENSG00000110719.8	protein_coding	4	LIHC,STAD,LUAD,COAD	2	BLCA,KIRP
ENSG00000007392.15	protein_coding	3	LIHC,LUAD,COAD	3	KIRC,BRCA,UCEC
ENSG00000250138.4	unprocessed_pseudogene	0	NA	1	COAD
ENSG00000168894.8	protein_coding	1	LUAD	1	BRCA
ENSG00000007216.13	protein_coding	3	LUSC,BLCA,KIRP	0	NA
ENSG00000164880.14	protein_coding	0	NA	1	LUSC
ENSG00000175820.3	protein_coding	1	LIHC	1	HNSC
ENSG00000274487.1	unprocessed_pseudogene	3	BLCA,HNSC,BRCA	1	COAD
ENSG00000275691.1	protein_coding	0	NA	1	THCA
ENSG00000231113.2	antisense	3	STAD,BRCA,UCEC	2	LUSC,HNSC
ENSG00000205663.5	lincRNA	0	NA	1	KIRP
ENSG00000177200.14	protein_coding	4	STAD,PRAD,HNSC,KIRC	0	NA
ENSG00000253116.1	lincRNA	0	NA	1	STAD
ENSG00000275234.1	antisense	4	BLCA,KIRP,BRCA,THCA	0	NA
ENSG00000259666.2	antisense	0	NA	1	BRCA
ENSG00000249352.4	lincRNA	2	COAD,KIRP	2	LIHC,THCA
ENSG00000211632.3	IG_V_gene	1	LUAD	1	LIHC
ENSG00000240618.1	lincRNA	4	LIHC,LUAD,PRAD,HNSC	0	NA
ENSG00000267796.6	protein_coding	2	LIHC,LUAD	2	LUSC,KIRC
ENSG00000233073.1	antisense	1	BLCA	1	STAD
ENSG00000228007.1	processed_pseudogene	1	STAD	1	BRCA
ENSG00000260877.1	lincRNA	3	STAD,LUSC,COAD	2	KIRP,BRCA
ENSG00000124257.6	protein_coding	2	STAD,THCA	4	LIHC,LUAD,BLCA,BRCA
ENSG00000262920.4	antisense	1	HNSC	0	NA
ENSG00000255566.1	processed_pseudogene	1	LIHC	0	NA
ENSG00000078399.14	protein_coding	3	LIHC,LUSC,HNSC	1	BRCA
ENSG00000156858.10	protein_coding	1	LUAD	3	COAD,BRCA,UCEC
ENSG00000270871.1	antisense	2	LIHC,LUAD	0	NA
ENSG00000232268.5	protein_coding	0	NA	1	PRAD
ENSG00000258053.1	lincRNA	2	PRAD,HNSC	1	BRCA
ENSG00000261659.2	processed_transcript	0	NA	4	LUAD,PRAD,KIRC,BRCA
ENSG00000224389.7	protein_coding	1	BRCA	2	BLCA,KIRC
ENSG00000176490.4	protein_coding	2	KIRP,THCA	4	STAD,LUSC,PRAD,BRCA
ENSG00000164188.7	protein_coding	3	KIRC,KIRP,BRCA	3	PRAD,COAD,THCA
ENSG00000131153.7	protein_coding	4	LUSC,PRAD,KIRC,BRCA	2	COAD,UCEC
ENSG00000102178.11	protein_coding	2	STAD,KIRC	3	BLCA,HNSC,THCA
ENSG00000163581.12	protein_coding	0	NA	1	LUAD
ENSG00000234241.1	processed_pseudogene	0	NA	1	HNSC
ENSG00000119919.10	protein_coding	0	NA	2	BLCA,KIRP
ENSG00000056586.14	protein_coding	2	STAD,LUSC	0	NA
ENSG00000279821.1	TEC	3	STAD,LUAD,COAD	3	LUSC,PRAD,BRCA
ENSG00000108582.10	protein_coding	1	BRCA	2	LUSC,KIRC
ENSG00000175414.6	protein_coding	2	LUAD,HNSC	3	LIHC,PRAD,KIRC
ENSG00000269069.1	processed_pseudogene	5	LIHC,LUAD,LUSC,COAD,BRCA	2	KIRP,UCEC
ENSG00000127804.11	protein_coding	1	UCEC	6	LIHC,STAD,LUAD,PRAD,COAD,HNSC
ENSG00000152527.12	protein_coding	1	UCEC	2	KIRP,BRCA
ENSG00000224282.3	processed_pseudogene	0	NA	1	PRAD
ENSG00000172000.6	protein_coding	2	PRAD,THCA	2	STAD,COAD
ENSG00000165175.14	protein_coding	2	LIHC,KIRC	1	HNSC
ENSG00000117586.9	protein_coding	5	LIHC,STAD,KIRC,BRCA,THCA	0	NA
ENSG00000275183.1	protein_coding	2	HNSC,BRCA	3	LUAD,PRAD,KIRP
ENSG00000057252.11	protein_coding	3	LIHC,KIRP,BRCA	3	LUSC,COAD,KIRC
ENSG00000270061.1	sense_intronic	0	NA	1	LUAD
ENSG00000173991.5	protein_coding	5	STAD,BLCA,COAD,BRCA,THCA	2	PRAD,HNSC
ENSG00000204397.6	protein_coding	5	STAD,LUSC,PRAD,COAD,BRCA	2	LIHC,HNSC
ENSG00000258334.1	antisense	4	HNSC,KIRC,KIRP,UCEC	4	STAD,LUAD,BRCA,THCA
ENSG00000280054.1	TEC	1	LIHC	2	BLCA,THCA
ENSG00000252516.1	rRNA	1	LUAD	1	LUSC
ENSG00000262890.1	lincRNA	2	KIRP,BRCA	1	LUAD
ENSG00000132185.15	protein_coding	2	PRAD,KIRP	2	STAD,BLCA
ENSG00000114520.9	protein_coding	1	KIRC	1	STAD
ENSG00000170049.8	protein_coding	3	LIHC,LUAD,HNSC	4	STAD,LUSC,BLCA,COAD
ENSG00000080224.16	protein_coding	1	HNSC	3	PRAD,KIRP,BRCA
ENSG00000199836.1	snRNA	1	KIRP	2	LUSC,KIRC
ENSG00000180257.11	protein_coding	2	PRAD,BRCA	2	LIHC,LUAD
ENSG00000034510.5	protein_coding	6	STAD,LUAD,LUSC,PRAD,BLCA,COAD	1	LIHC
ENSG00000232301.1	antisense	1	BRCA	0	NA
ENSG00000228886.1	lincRNA	1	STAD	0	NA
ENSG00000198824.5	protein_coding	1	LIHC	4	COAD,HNSC,BRCA,THCA
ENSG00000272842.1	antisense	2	KIRC,BRCA	0	NA
ENSG00000227110.5	antisense	1	HNSC	0	NA
ENSG00000258793.1	antisense	2	LUSC,HNSC	1	UCEC
ENSG00000164070.10	protein_coding	5	LIHC,PRAD,COAD,HNSC,UCEC	5	STAD,LUAD,KIRC,KIRP,BRCA
ENSG00000225255.5	lincRNA	1	HNSC	2	STAD,BRCA
ENSG00000259444.1	sense_overlapping	2	LIHC,LUSC	2	KIRP,UCEC
ENSG00000126767.16	protein_coding	3	LIHC,STAD,BRCA	3	BLCA,COAD,HNSC
ENSG00000160058.17	protein_coding	3	LIHC,BRCA,UCEC	0	NA
ENSG00000091039.15	protein_coding	3	STAD,KIRC,BRCA	1	PRAD
ENSG00000279154.1	TEC	0	NA	1	STAD
ENSG00000261603.1	protein_coding	0	NA	5	LIHC,STAD,LUSC,KIRP,UCEC
ENSG00000184313.18	protein_coding	2	LUSC,COAD	1	BRCA
ENSG00000054983.15	protein_coding	1	HNSC	2	BLCA,BRCA
ENSG00000168899.4	protein_coding	2	STAD,BRCA	4	LIHC,BLCA,HNSC,KIRP
ENSG00000261794.1	protein_coding	0	NA	2	STAD,BRCA
ENSG00000105379.8	protein_coding	1	BRCA	1	LUAD
ENSG00000197978.9	protein_coding	2	BLCA,HNSC	3	STAD,KIRC,BRCA
ENSG00000275791.1	TR_V_gene	2	LUSC,BRCA	1	HNSC
ENSG00000185624.13	protein_coding	2	LIHC,HNSC	3	STAD,KIRC,KIRP
ENSG00000162892.14	protein_coding	1	LUAD	1	LIHC
ENSG00000261490.1	sense_overlapping	1	COAD	0	NA
ENSG00000142405.20	protein_coding	0	NA	3	LUSC,KIRP,BRCA
ENSG00000255122.1	processed_pseudogene	2	HNSC,UCEC	2	LUAD,COAD
ENSG00000205177.6	protein_coding	2	LUAD,HNSC	2	LIHC,BRCA
ENSG00000205302.5	protein_coding	3	LUAD,HNSC,BRCA	3	LIHC,STAD,PRAD
ENSG00000199804.1	rRNA	2	LIHC,LUAD	2	BLCA,BRCA
ENSG00000121653.10	protein_coding	2	BLCA,KIRC	3	LUAD,PRAD,THCA
ENSG00000102003.9	protein_coding	1	KIRC	4	LUSC,PRAD,COAD,UCEC
ENSG00000161798.6	protein_coding	3	COAD,HNSC,BRCA	1	THCA
ENSG00000250673.1	lincRNA	2	PRAD,BRCA	0	NA
ENSG00000055483.18	protein_coding	0	NA	2	KIRC,BRCA
ENSG00000167723.13	protein_coding	2	COAD,BRCA	3	STAD,HNSC,THCA
ENSG00000239392.2	processed_pseudogene	0	NA	1	STAD
ENSG00000169905.11	protein_coding	2	PRAD,COAD	1	LUSC
ENSG00000274370.1	lincRNA	2	HNSC,KIRP	6	LIHC,STAD,LUSC,PRAD,KIRC,BRCA
ENSG00000110917.6	protein_coding	1	STAD	0	NA
ENSG00000146221.9	protein_coding	4	PRAD,HNSC,BRCA,UCEC	3	STAD,LUAD,COAD
ENSG00000137965.9	protein_coding	4	LUSC,PRAD,COAD,BRCA	3	HNSC,KIRP,UCEC
ENSG00000230638.4	processed_pseudogene	1	COAD	1	THCA
ENSG00000204033.8	protein_coding	1	STAD	0	NA
ENSG00000277440.1	sense_intronic	0	NA	4	STAD,PRAD,BLCA,BRCA
ENSG00000111046.3	protein_coding	0	NA	2	PRAD,HNSC
ENSG00000100478.13	protein_coding	3	HNSC,KIRC,KIRP	2	STAD,BRCA
ENSG00000138617.13	protein_coding	1	LUSC	6	LIHC,LUAD,COAD,KIRC,BRCA,UCEC
ENSG00000065665.19	protein_coding	4	LIHC,LUAD,BRCA,THCA	2	HNSC,UCEC
ENSG00000219274.1	processed_pseudogene	1	COAD	0	NA
ENSG00000172006.10	protein_coding	1	THCA	3	LUSC,COAD,KIRC
ENSG00000231560.1	lincRNA	1	LUSC	1	STAD
ENSG00000128739.19	protein_coding	0	NA	3	LIHC,STAD,PRAD
ENSG00000108840.14	protein_coding	1	BLCA	3	LIHC,COAD,KIRC
ENSG00000159208.14	protein_coding	2	LIHC,LUAD	1	KIRC
ENSG00000229415.8	protein_coding	1	UCEC	3	STAD,PRAD,THCA
ENSG00000250510.6	protein_coding	1	HNSC	3	STAD,PRAD,BRCA
ENSG00000131408.12	protein_coding	4	LIHC,LUAD,BRCA,UCEC	0	NA
ENSG00000144579.6	protein_coding	3	LUSC,BLCA,KIRC	2	BRCA,THCA
ENSG00000174151.13	protein_coding	0	NA	6	LIHC,LUAD,LUSC,PRAD,BLCA,BRCA
ENSG00000197448.12	protein_coding	3	STAD,PRAD,KIRC	2	LUAD,LUSC
ENSG00000261167.1	sense_overlapping	3	KIRC,BRCA,THCA	1	LUSC
ENSG00000138279.14	protein_coding	2	STAD,BRCA	2	LUAD,HNSC
ENSG00000100034.12	protein_coding	1	STAD	6	LIHC,LUSC,PRAD,BLCA,KIRC,BRCA
ENSG00000268173.1	protein_coding	0	NA	1	HNSC
ENSG00000270292.1	processed_pseudogene	1	BRCA	0	NA
ENSG00000102096.9	protein_coding	2	LUAD,PRAD	3	STAD,BLCA,COAD
ENSG00000015520.13	protein_coding	3	PRAD,BLCA,COAD	2	LUAD,BRCA
ENSG00000269388.1	transcribed_processed_pseudogene	2	BRCA,THCA	2	STAD,PRAD
ENSG00000160117.13	protein_coding	1	LIHC	2	STAD,LUSC
ENSG00000260267.1	antisense	0	NA	4	LIHC,BRCA,THCA,UCEC
ENSG00000272824.1	lincRNA	1	BLCA	0	NA
ENSG00000268798.1	lincRNA	2	LIHC,UCEC	3	LUAD,COAD,BRCA
ENSG00000211727.3	TR_V_gene	4	LUAD,LUSC,KIRC,BRCA	1	HNSC
ENSG00000261610.1	lincRNA	0	NA	1	STAD
ENSG00000259374.2	transcribed_processed_pseudogene	0	NA	2	STAD,BRCA
ENSG00000135093.11	protein_coding	1	KIRP	0	NA
ENSG00000179564.3	protein_coding	0	NA	4	LUSC,PRAD,HNSC,BRCA
ENSG00000105576.14	protein_coding	4	LIHC,STAD,THCA,UCEC	2	LUSC,KIRC
ENSG00000234773.5	lincRNA	4	LIHC,HNSC,KIRP,BRCA	2	LUSC,COAD
ENSG00000260846.2	unprocessed_pseudogene	1	HNSC	0	NA
ENSG00000223496.2	protein_coding	3	STAD,LUSC,KIRP	1	LUAD
ENSG00000124486.11	protein_coding	2	STAD,BRCA	3	BLCA,HNSC,UCEC
ENSG00000068400.12	protein_coding	3	LIHC,STAD,BRCA	1	HNSC
ENSG00000214655.9	protein_coding	3	LIHC,HNSC,BRCA	0	NA
ENSG00000211964.3	IG_V_gene	1	PRAD	0	NA
ENSG00000270923.1	processed_pseudogene	1	PRAD	1	KIRP
ENSG00000167874.6	protein_coding	2	KIRP,BRCA	3	STAD,PRAD,KIRC
ENSG00000156510.12	protein_coding	3	STAD,PRAD,COAD	0	NA
ENSG00000165810.15	protein_coding	2	LIHC,BRCA	3	PRAD,KIRP,UCEC
ENSG00000258830.1	protein_coding	2	STAD,BRCA	1	COAD
ENSG00000114030.11	protein_coding	3	LIHC,KIRC,BRCA	0	NA
ENSG00000270187.1	IG_V_pseudogene	1	LUAD	1	STAD
ENSG00000105583.8	protein_coding	1	THCA	1	LUSC
ENSG00000136040.7	protein_coding	2	LUAD,KIRP	1	COAD
ENSG00000259628.1	processed_transcript	2	STAD,BRCA	0	NA
ENSG00000159199.12	protein_coding	5	LIHC,PRAD,BLCA,BRCA,THCA	1	KIRC
ENSG00000149182.13	protein_coding	3	LUSC,BLCA,COAD	3	LUAD,HNSC,THCA
ENSG00000253678.1	lincRNA	1	COAD	0	NA
ENSG00000171291.7	protein_coding	4	LUAD,PRAD,HNSC,THCA	1	STAD
ENSG00000136698.7	protein_coding	0	NA	1	STAD
ENSG00000158050.4	protein_coding	5	LUAD,HNSC,KIRC,BRCA,UCEC	2	STAD,BLCA
ENSG00000125735.9	protein_coding	4	LIHC,LUAD,PRAD,BRCA	1	KIRP
ENSG00000126562.15	protein_coding	4	PRAD,HNSC,KIRC,UCEC	0	NA
ENSG00000231793.4	unitary_pseudogene	3	PRAD,HNSC,KIRC	3	LUAD,KIRP,THCA
ENSG00000171360.3	protein_coding	1	COAD	1	HNSC
ENSG00000139998.13	protein_coding	1	STAD	4	LIHC,LUAD,COAD,THCA
ENSG00000258925.2	processed_pseudogene	1	LUAD	0	NA
ENSG00000232265.6	lincRNA	0	NA	1	STAD
ENSG00000263603.1	lincRNA	0	NA	1	LUAD
ENSG00000255318.1	lincRNA	3	LUSC,BLCA,COAD	3	STAD,LUAD,BRCA
ENSG00000236409.1	unitary_pseudogene	4	LUAD,PRAD,COAD,HNSC	2	STAD,BRCA
ENSG00000280184.1	protein_coding	0	NA	3	HNSC,BRCA,UCEC
ENSG00000271924.1	rRNA	0	NA	1	UCEC
ENSG00000100568.9	protein_coding	1	KIRP	3	LIHC,LUAD,BRCA
ENSG00000265517.1	miRNA	1	LUAD	2	STAD,UCEC
ENSG00000276542.1	antisense	1	COAD	2	PRAD,BLCA
ENSG00000226633.2	processed_pseudogene	1	LUSC	0	NA
ENSG00000083838.14	protein_coding	3	LIHC,BRCA,THCA	2	STAD,PRAD
ENSG00000107521.17	protein_coding	3	STAD,PRAD,BLCA	1	KIRC
ENSG00000121775.16	protein_coding	2	LIHC,UCEC	0	NA
ENSG00000268615.1	lincRNA	0	NA	1	BRCA
ENSG00000166741.6	protein_coding	3	STAD,LUAD,UCEC	4	LUSC,PRAD,KIRP,BRCA
ENSG00000114126.16	protein_coding	5	STAD,HNSC,KIRC,BRCA,UCEC	0	NA
ENSG00000136883.11	protein_coding	3	HNSC,KIRC,BRCA	1	LIHC
ENSG00000174038.11	protein_coding	0	NA	2	LUSC,HNSC
ENSG00000177465.4	protein_coding	1	PRAD	1	THCA
ENSG00000114019.13	protein_coding	3	HNSC,KIRC,UCEC	4	LIHC,PRAD,BRCA,THCA
ENSG00000268287.1	lincRNA	0	NA	3	BLCA,BRCA,THCA
ENSG00000264067.1	antisense	1	LUSC	3	LUAD,COAD,BRCA
ENSG00000170385.9	protein_coding	4	LIHC,STAD,LUAD,COAD	3	HNSC,BRCA,THCA
ENSG00000197921.5	protein_coding	1	KIRC	0	NA
ENSG00000196600.11	protein_coding	1	LIHC	0	NA
ENSG00000161664.5	protein_coding	0	NA	2	HNSC,KIRC
ENSG00000237560.4	lincRNA	1	BRCA	1	THCA
ENSG00000142156.13	protein_coding	2	HNSC,THCA	2	LIHC,PRAD
ENSG00000205045.7	protein_coding	3	LUAD,LUSC,BRCA	3	HNSC,THCA,UCEC
ENSG00000245970.2	antisense	2	COAD,KIRC	2	LUAD,LUSC
ENSG00000231672.5	protein_coding	1	LUSC	1	BLCA
ENSG00000180999.9	protein_coding	3	STAD,BLCA,COAD	2	LUAD,HNSC
ENSG00000206503.10	protein_coding	4	STAD,LUSC,PRAD,BRCA	3	LIHC,HNSC,UCEC
ENSG00000162777.15	protein_coding	1	PRAD	2	STAD,KIRP
ENSG00000240654.5	protein_coding	0	NA	1	STAD
ENSG00000269096.5	protein_coding	1	LUSC	0	NA
ENSG00000213128.3	processed_pseudogene	0	NA	1	STAD
ENSG00000251297.1	unprocessed_pseudogene	3	PRAD,HNSC,KIRP	1	STAD
ENSG00000111266.7	protein_coding	3	STAD,COAD,BRCA	1	THCA
ENSG00000200651.1	misc_RNA	0	NA	2	LUAD,BRCA
ENSG00000213988.8	protein_coding	3	PRAD,HNSC,KIRP	1	LUAD
ENSG00000120306.8	protein_coding	0	NA	1	STAD
ENSG00000255693.1	lincRNA	0	NA	2	STAD,PRAD
ENSG00000175691.8	protein_coding	1	LIHC	2	STAD,LUSC
ENSG00000142102.14	protein_coding	4	LUAD,COAD,HNSC,KIRC	3	LUSC,KIRP,BRCA
ENSG00000251775.1	snoRNA	2	LIHC,LUAD	0	NA
ENSG00000227141.2	processed_pseudogene	1	BRCA	2	STAD,BLCA
ENSG00000234353.2	transcribed_unprocessed_pseudogene	2	LIHC,COAD	5	STAD,LUSC,BLCA,KIRC,BRCA
ENSG00000230709.1	lincRNA	1	UCEC	2	STAD,THCA
ENSG00000219451.3	processed_pseudogene	3	BLCA,COAD,BRCA	1	THCA
ENSG00000198483.11	protein_coding	2	LIHC,BRCA	0	NA
[truncated: 6,846 more rows]

## Sheet: random
		Up-regulation		Down-regulation
random_cycle	gene	number of TCGA datasets	TCGA datasets	number of TCGA datasets	TCGA datasets
1	ENSG00000244681.1	0	NA	1	UCEC
1	ENSG00000124535.14	2	KIRP,BRCA	1	LUSC
1	ENSG00000125998.7	3	STAD,LUSC,PRAD	0	NA
1	ENSG00000145246.12	4	LIHC,LUAD,HNSC,BRCA	2	KIRC,UCEC
1	ENSG00000010322.14	4	LIHC,LUAD,HNSC,BRCA	4	STAD,LUSC,PRAD,BLCA
1	ENSG00000131016.15	6	LIHC,STAD,LUAD,COAD,HNSC,THCA	1	PRAD
1	ENSG00000189221.8	1	STAD	5	PRAD,BLCA,COAD,BRCA,THCA
1	ENSG00000124602.8	2	BLCA,COAD	2	LIHC,LUSC
1	ENSG00000140612.12	0	NA	2	LIHC,BRCA
1	ENSG00000153993.12	1	BLCA	1	LIHC
1	ENSG00000134463.13	0	NA	1	THCA
1	ENSG00000246859.2	6	LUAD,BLCA,COAD,HNSC,BRCA,THCA	1	UCEC
1	ENSG00000083535.14	3	LIHC,PRAD,BLCA	1	LUSC
1	ENSG00000176853.14	4	STAD,COAD,KIRC,UCEC	2	LUAD,LUSC
1	ENSG00000215045.7	3	BLCA,HNSC,KIRC	5	LIHC,LUAD,KIRP,BRCA,UCEC
1	ENSG00000273611.3	2	BLCA,BRCA	2	LIHC,STAD
1	ENSG00000143847.14	3	LIHC,LUAD,THCA	4	STAD,KIRC,KIRP,BRCA
1	ENSG00000277873.1	1	COAD	3	PRAD,BLCA,KIRC
1	ENSG00000152580.8	1	UCEC	4	LIHC,LUAD,LUSC,HNSC
1	ENSG00000267100.1	2	HNSC,THCA	1	COAD
1	ENSG00000250033.4	1	LIHC	2	LUAD,LUSC
1	ENSG00000250596.1	1	LIHC	1	UCEC
1	ENSG00000075131.8	1	LIHC	1	HNSC
1	ENSG00000088386.14	3	BLCA,COAD,HNSC	2	LIHC,THCA
1	ENSG00000254470.2	1	LUSC	2	HNSC,THCA
1	ENSG00000185792.8	1	PRAD	1	LUSC
1	ENSG00000225828.1	2	LIHC,HNSC	5	STAD,LUSC,PRAD,KIRP,UCEC
1	ENSG00000168936.9	0	NA	3	PRAD,COAD,UCEC
1	ENSG00000070759.15	1	BRCA	4	STAD,LUSC,KIRP,THCA
1	ENSG00000163762.5	3	COAD,KIRC,BRCA	4	LIHC,LUAD,PRAD,BLCA
1	ENSG00000239513.4	0	NA	1	STAD
1	ENSG00000161091.11	2	STAD,LUAD	2	LUSC,PRAD
1	ENSG00000223861.1	0	NA	4	LUSC,PRAD,BRCA,THCA
1	ENSG00000121410.10	3	LIHC,LUAD,HNSC	2	STAD,LUSC
1	ENSG00000232194.1	0	NA	3	HNSC,BRCA,THCA
1	ENSG00000164363.9	0	NA	2	STAD,COAD
1	ENSG00000189410.10	1	THCA	5	LIHC,PRAD,KIRC,KIRP,BRCA
1	ENSG00000143321.17	3	LUAD,KIRC,UCEC	2	HNSC,BRCA
1	ENSG00000272221.1	0	NA	3	LIHC,COAD,THCA
1	ENSG00000175602.3	3	STAD,COAD,KIRC	5	LIHC,LUAD,PRAD,KIRP,THCA
1	ENSG00000233251.6	3	BLCA,COAD,THCA	0	NA
1	ENSG00000112851.13	3	LUSC,COAD,BRCA	0	NA
1	ENSG00000233438.1	1	COAD	3	LIHC,STAD,THCA
1	ENSG00000267745.1	2	LUSC,BRCA	1	LIHC
1	ENSG00000170819.4	1	THCA	3	STAD,BLCA,KIRC
1	ENSG00000196247.10	3	PRAD,KIRC,BRCA	3	LUAD,COAD,UCEC
1	ENSG00000250575.1	0	NA	1	STAD
1	ENSG00000178363.4	3	LIHC,LUSC,COAD	2	LUAD,UCEC
1	ENSG00000188493.13	5	LIHC,LUAD,LUSC,BLCA,UCEC	1	COAD
1	ENSG00000156471.11	4	STAD,PRAD,COAD,UCEC	4	LIHC,LUAD,LUSC,KIRP
1	ENSG00000186862.16	3	STAD,BLCA,HNSC	3	KIRP,THCA,UCEC
1	ENSG00000261603.1	0	NA	5	LIHC,STAD,LUSC,KIRP,UCEC
1	ENSG00000129515.17	1	HNSC	1	BRCA
1	ENSG00000268804.1	1	LUSC	1	HNSC
1	ENSG00000274769.1	1	STAD	0	NA
1	ENSG00000271573.1	1	LUSC	0	NA
1	ENSG00000116194.11	3	STAD,LUSC,KIRP	3	LIHC,LUAD,HNSC
1	ENSG00000261568.1	2	LUAD,BLCA	0	NA
1	ENSG00000122012.12	2	LIHC,BRCA	0	NA
1	ENSG00000073350.12	2	PRAD,BLCA	1	LUAD
1	ENSG00000154263.16	1	HNSC	2	PRAD,KIRC
1	ENSG00000007255.9	5	STAD,LUSC,PRAD,KIRC,BRCA	0	NA
1	ENSG00000143147.13	1	KIRP	2	PRAD,HNSC
1	ENSG00000115738.8	3	LUSC,KIRC,KIRP	1	PRAD
1	ENSG00000184163.3	4	STAD,COAD,HNSC,KIRC	1	BRCA
1	ENSG00000186472.18	1	KIRC	2	LUAD,BRCA
1	ENSG00000230501.1	3	LUSC,BLCA,HNSC	2	STAD,BRCA
1	ENSG00000157227.11	3	STAD,HNSC,THCA	3	LIHC,KIRC,BRCA
1	ENSG00000127884.4	1	LIHC	3	LUAD,KIRP,UCEC
1	ENSG00000186191.7	2	LIHC,HNSC	1	BLCA
1	ENSG00000185483.10	1	BRCA	3	LUAD,PRAD,KIRC
1	ENSG00000279456.1	1	BRCA	1	COAD
1	ENSG00000166340.13	4	STAD,PRAD,BLCA,KIRP	2	COAD,KIRC
1	ENSG00000267064.1	2	LIHC,STAD	3	BLCA,COAD,UCEC
1	ENSG00000243710.6	3	KIRC,BRCA,UCEC	0	NA
1	ENSG00000172889.14	2	HNSC,THCA	2	PRAD,KIRP
1	ENSG00000084636.16	3	STAD,LUAD,THCA	2	LIHC,PRAD
1	ENSG00000116809.10	5	LIHC,LUAD,COAD,HNSC,BRCA	2	STAD,LUSC
1	ENSG00000007968.6	1	PRAD	3	STAD,COAD,UCEC
1	ENSG00000279265.1	1	COAD	2	LUAD,LUSC
1	ENSG00000082701.13	2	BLCA,KIRC	0	NA
1	ENSG00000271447.4	0	NA	4	LIHC,LUAD,HNSC,BRCA
1	ENSG00000278259.3	4	PRAD,BLCA,BRCA,THCA	3	LUSC,KIRC,KIRP
1	ENSG00000225652.1	1	BRCA	1	PRAD
1	ENSG00000134317.16	4	LIHC,PRAD,KIRC,UCEC	2	STAD,THCA
1	ENSG00000115216.12	4	STAD,COAD,KIRP,BRCA	0	NA
1	ENSG00000218018.2	0	NA	1	HNSC
1	ENSG00000269889.1	1	KIRC	1	BRCA
1	ENSG00000164591.12	3	BLCA,KIRC,THCA	2	PRAD,HNSC
1	ENSG00000085514.14	3	STAD,LUAD,BRCA	4	LIHC,PRAD,BLCA,COAD
1	ENSG00000277151.1	1	STAD	1	LUSC
1	ENSG00000230246.6	1	UCEC	1	STAD
1	ENSG00000178537.8	2	LIHC,COAD	1	THCA
1	ENSG00000151617.14	2	STAD,THCA	2	LIHC,PRAD
1	ENSG00000148384.11	7	LIHC,LUAD,LUSC,HNSC,KIRC,BRCA,UCEC	1	THCA
1	ENSG00000121716.17	3	LIHC,LUAD,BRCA	1	KIRP
1	ENSG00000198183.10	0	NA	2	BRCA,THCA
1	ENSG00000257207.5	0	NA	1	KIRC
1	ENSG00000198010.10	3	LIHC,HNSC,KIRP	3	STAD,PRAD,KIRC
1	ENSG00000197375.11	2	LUAD,PRAD	0	NA
1	ENSG00000184992.10	0	NA	1	KIRP
1	ENSG00000155096.12	6	STAD,PRAD,COAD,KIRC,BRCA,UCEC	2	LUAD,LUSC
1	ENSG00000170385.9	4	LIHC,STAD,LUAD,COAD	3	HNSC,BRCA,THCA
1	ENSG00000116273.5	3	LIHC,LUAD,HNSC	0	NA
1	ENSG00000268751.1	5	LIHC,LUAD,BLCA,KIRP,THCA	1	STAD
1	ENSG00000100591.6	3	KIRC,KIRP,UCEC	2	LUAD,BRCA
1	ENSG00000262228.2	0	NA	3	STAD,BLCA,COAD
1	ENSG00000127838.12	1	LIHC	1	HNSC
1	ENSG00000230751.1	0	NA	2	LUAD,BRCA
1	ENSG00000173221.12	3	LIHC,LUSC,BRCA	4	KIRC,KIRP,THCA,UCEC
1	ENSG00000087842.9	0	NA	4	BLCA,HNSC,KIRC,THCA
1	ENSG00000155530.2	3	LIHC,HNSC,UCEC	2	STAD,BRCA
1	ENSG00000102580.13	1	LIHC	3	LUSC,KIRC,BRCA
1	ENSG00000163626.15	0	NA	3	KIRC,KIRP,UCEC
1	ENSG00000125246.14	0	NA	3	LUSC,HNSC,BRCA
1	ENSG00000234022.1	0	NA	1	LUAD
1	ENSG00000120647.8	2	COAD,BRCA	0	NA
1	ENSG00000131732.10	2	LUAD,HNSC	1	UCEC
1	ENSG00000166091.18	0	NA	1	BRCA
1	ENSG00000167941.2	1	KIRP	1	HNSC
1	ENSG00000260903.2	3	STAD,BLCA,KIRC	3	PRAD,COAD,BRCA
1	ENSG00000234745.8	4	STAD,LUSC,PRAD,BRCA	3	COAD,HNSC,UCEC
1	ENSG00000133424.19	1	THCA	5	LIHC,PRAD,BLCA,KIRC,UCEC
1	ENSG00000239593.1	1	UCEC	2	BRCA,THCA
1	ENSG00000267694.1	0	NA	1	BRCA
1	ENSG00000259996.1	1	UCEC	2	LIHC,STAD
1	ENSG00000156804.6	3	STAD,THCA,UCEC	4	LIHC,LUSC,HNSC,KIRC
1	ENSG00000196935.7	4	COAD,HNSC,KIRP,UCEC	1	LUAD
1	ENSG00000171552.11	2	STAD,UCEC	1	HNSC
1	ENSG00000204978.2	2	STAD,KIRC	1	UCEC
1	ENSG00000126106.12	2	STAD,COAD	1	KIRC
1	ENSG00000277283.1	3	LUSC,KIRC,KIRP	0	NA
1	ENSG00000235884.3	3	LIHC,STAD,COAD	4	LUAD,PRAD,KIRP,BRCA
1	ENSG00000176769.9	3	LUSC,KIRP,THCA	2	STAD,KIRC
1	ENSG00000260409.1	1	HNSC	2	STAD,PRAD
1	ENSG00000159111.11	2	LUSC,BLCA	4	LIHC,STAD,LUAD,KIRP
1	ENSG00000163938.15	3	LIHC,HNSC,UCEC	3	STAD,LUSC,BLCA
1	ENSG00000226969.1	0	NA	3	STAD,LUAD,UCEC
1	ENSG00000153157.11	2	LIHC,THCA	1	STAD
1	ENSG00000233708.1	1	COAD	1	UCEC
1	ENSG00000141499.15	1	UCEC	4	STAD,LUAD,COAD,HNSC
1	ENSG00000174611.10	1	LUSC	2	HNSC,BRCA
1	ENSG00000178690.2	0	NA	2	STAD,LUSC
1	ENSG00000157578.12	2	BRCA,UCEC	2	LUAD,LUSC
1	ENSG00000267279.1	0	NA	3	KIRC,KIRP,BRCA
1	ENSG00000177694.13	4	BLCA,COAD,HNSC,KIRC	4	LIHC,LUAD,LUSC,PRAD
1	ENSG00000217576.7	0	NA	1	BRCA
1	ENSG00000149596.6	1	STAD	5	LUSC,PRAD,HNSC,BRCA,UCEC
1	ENSG00000155659.13	1	LUAD	5	LIHC,PRAD,BLCA,COAD,KIRP
1	ENSG00000136997.13	3	STAD,HNSC,UCEC	6	LIHC,LUAD,LUSC,BLCA,COAD,KIRP
1	ENSG00000229228.1	0	NA	1	BLCA
1	ENSG00000196535.13	3	STAD,COAD,BRCA	2	PRAD,HNSC
1	ENSG00000267131.1	1	THCA	2	BLCA,BRCA
1	ENSG00000225126.1	0	NA	1	BRCA
1	ENSG00000246223.7	4	LUSC,PRAD,KIRC,KIRP	3	LIHC,COAD,THCA
1	ENSG00000113048.15	4	LUAD,LUSC,HNSC,BRCA	1	KIRP
1	ENSG00000244968.5	1	THCA	2	STAD,LUAD
1	ENSG00000258593.2	1	BLCA	0	NA
1	ENSG00000235663.1	3	BLCA,KIRP,UCEC	4	LUAD,LUSC,BRCA,THCA
1	ENSG00000155304.5	3	LIHC,LUAD,KIRP	3	LUSC,PRAD,KIRC
1	ENSG00000254204.1	4	STAD,LUSC,PRAD,BRCA	0	NA
1	ENSG00000231651.1	0	NA	2	LUAD,COAD
1	ENSG00000157657.13	4	LIHC,LUAD,LUSC,BRCA	1	PRAD
1	ENSG00000112855.13	3	LUAD,COAD,BRCA	2	LIHC,KIRP
1	ENSG00000135736.5	3	LUSC,BLCA,KIRC	2	LIHC,PRAD
1	ENSG00000108465.13	2	PRAD,BRCA	2	STAD,KIRP
1	ENSG00000091986.14	1	STAD	3	LIHC,KIRC,THCA
1	ENSG00000162992.3	1	COAD	1	STAD
1	ENSG00000112115.5	1	LUSC	1	BLCA
1	ENSG00000183876.8	3	LUSC,BLCA,THCA	4	LIHC,PRAD,KIRC,BRCA
1	ENSG00000197540.6	2	LUSC,PRAD	3	LIHC,COAD,THCA
1	ENSG00000278492.1	3	LIHC,BRCA,UCEC	0	NA
1	ENSG00000231274.5	1	KIRC	2	PRAD,HNSC
1	ENSG00000235989.3	1	LIHC	1	LUAD
1	ENSG00000144045.12	2	LIHC,PRAD	2	LUAD,COAD
1	ENSG00000175093.4	3	BLCA,KIRP,THCA	2	LIHC,STAD
1	ENSG00000162298.15	1	LIHC	3	STAD,COAD,KIRC
1	ENSG00000053770.10	1	KIRP	1	UCEC
1	ENSG00000138642.13	4	LUSC,PRAD,BLCA,BRCA	2	HNSC,KIRP
1	ENSG00000279970.1	2	COAD,THCA	4	HNSC,KIRC,KIRP,BRCA
1	ENSG00000138587.5	4	LUSC,BLCA,BRCA,UCEC	2	LIHC,LUAD
1	ENSG00000197172.9	2	LUAD,COAD	2	STAD,BRCA
1	ENSG00000171992.11	2	STAD,COAD	5	LIHC,PRAD,KIRC,KIRP,BRCA
1	ENSG00000155849.14	3	LIHC,LUSC,BRCA	3	PRAD,KIRC,UCEC
1	ENSG00000116962.13	4	LIHC,STAD,LUAD,THCA	1	KIRC
1	ENSG00000066117.13	4	LIHC,LUSC,PRAD,KIRP	0	NA
1	ENSG00000269899.1	2	HNSC,UCEC	2	LUSC,KIRC
1	ENSG00000033800.12	1	BLCA	1	LIHC
1	ENSG00000243429.1	2	LIHC,KIRP	1	LUAD
1	ENSG00000102539.5	2	HNSC,KIRP	1	THCA
1	ENSG00000089234.14	5	LUSC,PRAD,COAD,KIRP,UCEC	1	HNSC
1	ENSG00000089558.7	2	STAD,BRCA	1	KIRP
1	ENSG00000224596.6	2	LIHC,LUAD	3	PRAD,BLCA,KIRC
1	ENSG00000177640.14	4	STAD,LUSC,BLCA,HNSC	3	LUAD,PRAD,COAD
1	ENSG00000213983.10	1	HNSC	1	STAD
1	ENSG00000125741.4	1	LUAD	1	KIRC
1	ENSG00000278206.1	1	LIHC	1	BRCA
1	ENSG00000228956.7	1	COAD	1	BRCA
1	ENSG00000152207.6	1	BRCA	2	LIHC,COAD
1	ENSG00000188707.5	0	NA	3	LUAD,COAD,BRCA
1	ENSG00000053747.14	2	STAD,COAD	0	NA
1	ENSG00000188223.9	2	BLCA,UCEC	0	NA
1	ENSG00000176946.10	1	BLCA	1	KIRC
1	ENSG00000197380.9	2	STAD,THCA	3	LIHC,PRAD,BRCA
1	ENSG00000229111.1	0	NA	2	LUSC,UCEC
1	ENSG00000149196.14	0	NA	3	PRAD,HNSC,BRCA
1	ENSG00000254510.1	2	STAD,HNSC	3	PRAD,BLCA,BRCA
1	ENSG00000121454.5	1	LUAD	4	STAD,LUSC,KIRP,BRCA
1	ENSG00000141560.13	1	LUSC	1	COAD
1	ENSG00000221994.9	1	STAD	1	BLCA
1	ENSG00000155269.10	3	STAD,COAD,THCA	0	NA
1	ENSG00000159579.12	4	STAD,PRAD,HNSC,BRCA	1	THCA
1	ENSG00000280087.1	2	LIHC,LUSC	1	KIRC
1	ENSG00000203907.8	1	BLCA	1	STAD
1	ENSG00000165678.18	1	STAD	1	UCEC
1	ENSG00000163286.6	2	LUAD,BLCA	0	NA
1	ENSG00000227053.1	4	STAD,LUSC,KIRC,UCEC	3	LIHC,LUAD,BRCA
1	ENSG00000152939.13	4	PRAD,BLCA,HNSC,BRCA	1	LIHC
1	ENSG00000164663.12	2	LUAD,BRCA	4	LUSC,COAD,KIRC,THCA
1	ENSG00000250067.10	2	LIHC,LUAD	2	STAD,LUSC
1	ENSG00000023330.13	2	COAD,BRCA	2	LUSC,BLCA
1	ENSG00000236761.5	0	NA	3	KIRC,KIRP,THCA
1	ENSG00000177679.15	1	HNSC	3	LIHC,COAD,BRCA
1	ENSG00000160445.9	7	LIHC,STAD,LUSC,BLCA,HNSC,BRCA,UCEC	0	NA
1	ENSG00000260874.4	0	NA	1	PRAD
1	ENSG00000031003.9	1	BRCA	2	LIHC,UCEC
1	ENSG00000279933.1	1	LUAD	1	BLCA
1	ENSG00000130150.10	1	STAD	1	COAD
1	ENSG00000196767.6	2	KIRC,KIRP	0	NA
1	ENSG00000207167.1	1	STAD	0	NA
1	ENSG00000116560.9	4	LIHC,LUAD,KIRC,KIRP	1	STAD
1	ENSG00000177354.10	1	LUAD	2	PRAD,HNSC
1	ENSG00000272644.1	3	STAD,LUSC,BLCA	1	KIRC
1	ENSG00000173714.7	1	HNSC	3	STAD,LUAD,KIRC
1	ENSG00000226833.4	0	NA	1	PRAD
1	ENSG00000177917.9	1	KIRC	3	COAD,BRCA,THCA
1	ENSG00000259475.1	1	THCA	1	BRCA
1	ENSG00000261777.4	1	PRAD	3	LIHC,LUAD,COAD
1	ENSG00000253809.1	0	NA	1	UCEC
1	ENSG00000280240.1	1	STAD	1	LUAD
1	ENSG00000227852.1	0	NA	1	LUSC
1	ENSG00000147689.15	5	LIHC,PRAD,COAD,KIRC,UCEC	0	NA
1	ENSG00000233485.1	1	PRAD	2	BLCA,THCA
1	ENSG00000254414.1	1	KIRC	2	PRAD,KIRP
1	ENSG00000182393.2	2	LUAD,BRCA	1	HNSC
1	ENSG00000100344.9	3	COAD,HNSC,THCA	2	STAD,BLCA
1	ENSG00000228261.1	1	BLCA	1	UCEC
1	ENSG00000198721.11	1	BRCA	4	LIHC,STAD,BLCA,HNSC
1	ENSG00000170608.2	3	LIHC,BLCA,HNSC	0	NA
1	ENSG00000165125.16	4	LUSC,KIRC,KIRP,BRCA	2	LIHC,THCA
1	ENSG00000144460.11	0	NA	2	STAD,BRCA
1	ENSG00000259066.4	1	KIRP	1	COAD
1	ENSG00000260796.1	1	STAD	0	NA
1	ENSG00000170889.12	2	HNSC,UCEC	1	KIRP
1	ENSG00000168961.15	3	STAD,LUSC,BRCA	2	LIHC,HNSC
1	ENSG00000224189.5	3	LUAD,BLCA,BRCA	0	NA
1	ENSG00000164326.4	2	STAD,THCA	0	NA
1	ENSG00000166257.7	2	BLCA,THCA	3	PRAD,COAD,UCEC
1	ENSG00000263345.1	4	LIHC,LUAD,HNSC,THCA	5	STAD,LUSC,BLCA,KIRC,KIRP
1	ENSG00000236031.1	0	NA	2	PRAD,BRCA
1	ENSG00000274211.3	2	COAD,BRCA	3	LUSC,PRAD,KIRC
1	ENSG00000139323.12	1	STAD	0	NA
1	ENSG00000105323.15	3	LUAD,BRCA,UCEC	0	NA
1	ENSG00000182557.6	2	STAD,UCEC	3	LIHC,LUAD,HNSC
1	ENSG00000138050.13	0	NA	1	UCEC
1	ENSG00000183172.8	1	KIRP	3	LUAD,PRAD,BRCA
1	ENSG00000249631.4	3	STAD,HNSC,KIRC	0	NA
1	ENSG00000005194.13	2	LUSC,PRAD	1	UCEC
1	ENSG00000130487.5	1	LUSC	1	BRCA
1	ENSG00000229457.1	1	THCA	0	NA
1	ENSG00000267278.4	2	LUAD,BLCA	2	LUSC,KIRP
1	ENSG00000163584.16	2	HNSC,KIRC	2	STAD,LUAD
1	ENSG00000125861.13	1	THCA	2	STAD,UCEC
1	ENSG00000182632.13	3	LUAD,LUSC,HNSC	2	STAD,KIRP
1	ENSG00000160808.8	2	COAD,KIRP	3	PRAD,HNSC,BRCA
1	ENSG00000026652.12	6	LUAD,BLCA,COAD,HNSC,KIRP,THCA	2	PRAD,KIRC
1	ENSG00000224020.1	5	STAD,PRAD,BLCA,COAD,KIRC	1	KIRP
1	ENSG00000237753.1	3	STAD,KIRP,THCA	2	PRAD,BRCA
1	ENSG00000187678.8	4	STAD,LUAD,COAD,BRCA	0	NA
1	ENSG00000171311.11	4	STAD,LUSC,BLCA,BRCA	2	LUAD,UCEC
1	ENSG00000186231.15	0	NA	3	LUAD,LUSC,COAD
1	ENSG00000137674.3	4	STAD,COAD,HNSC,UCEC	1	LUAD
1	ENSG00000186487.16	1	KIRP	2	STAD,PRAD
1	ENSG00000271858.4	3	LUAD,PRAD,HNSC	3	STAD,COAD,THCA
1	ENSG00000242770.2	1	LUSC	1	STAD
1	ENSG00000198879.10	1	LIHC	2	BLCA,COAD
1	ENSG00000166135.12	1	LUSC	2	LUAD,UCEC
1	ENSG00000226803.6	0	NA	2	LUSC,KIRC
1	ENSG00000257108.1	2	KIRC,THCA	2	LIHC,LUAD
1	ENSG00000108599.13	1	BRCA	2	STAD,COAD
1	ENSG00000130772.12	1	BLCA	1	KIRC
1	ENSG00000144481.15	2	BLCA,COAD	1	PRAD
1	ENSG00000164458.8	1	BLCA	2	HNSC,UCEC
1	ENSG00000258111.1	1	COAD	0	NA
1	ENSG00000244694.6	1	COAD	3	PRAD,KIRC,THCA
1	ENSG00000163634.10	2	STAD,KIRC	0	NA
1	ENSG00000129167.8	3	LIHC,BLCA,BRCA	3	STAD,PRAD,UCEC
1	ENSG00000261592.1	1	LUAD	0	NA
1	ENSG00000278847.1	0	NA	1	PRAD
1	ENSG00000134256.11	2	PRAD,BRCA	1	HNSC
1	ENSG00000119535.16	2	LUAD,BRCA	5	LUSC,PRAD,BLCA,KIRP,THCA
1	ENSG00000162241.11	1	LUSC	4	PRAD,COAD,KIRC,THCA
1	ENSG00000276850.3	1	COAD	4	LIHC,LUAD,KIRP,BRCA
1	ENSG00000258498.5	4	STAD,LUSC,COAD,THCA	2	PRAD,KIRC
1	ENSG00000280339.1	1	THCA	4	LIHC,LUSC,PRAD,BLCA
1	ENSG00000237870.5	1	STAD	1	KIRC
1	ENSG00000266921.1	4	LIHC,PRAD,BRCA,THCA	0	NA
1	ENSG00000257261.4	0	NA	2	LUAD,THCA
1	ENSG00000120137.6	3	LUAD,HNSC,BRCA	0	NA
1	ENSG00000152952.10	4	LIHC,LUAD,HNSC,KIRC	1	BRCA
1	ENSG00000159403.14	2	STAD,THCA	3	BLCA,HNSC,KIRP
1	ENSG00000198964.12	2	KIRC,THCA	1	LIHC
1	ENSG00000259977.1	1	LUSC	1	BRCA
1	ENSG00000146833.14	2	STAD,KIRC	3	LUAD,KIRP,BRCA
1	ENSG00000221916.3	4	LIHC,BLCA,KIRP,BRCA	0	NA
1	ENSG00000248801.5	4	KIRC,KIRP,BRCA,UCEC	0	NA
1	ENSG00000184786.5	2	LIHC,LUAD	1	COAD
1	ENSG00000113810.14	4	LIHC,LUAD,PRAD,KIRC	2	STAD,COAD
1	ENSG00000145040.3	2	PRAD,HNSC	3	LUSC,KIRP,BRCA
1	ENSG00000144057.14	4	LUSC,BLCA,HNSC,KIRP	1	LIHC
1	ENSG00000234961.1	0	NA	2	PRAD,BRCA
1	ENSG00000197045.11	1	KIRP	1	COAD
1	ENSG00000111713.2	3	COAD,KIRC,UCEC	3	STAD,BLCA,BRCA
1	ENSG00000163535.16	1	KIRC	0	NA
1	ENSG00000126243.7	2	LUAD,BRCA	4	PRAD,COAD,KIRC,KIRP
1	ENSG00000226476.2	3	PRAD,COAD,HNSC	1	KIRC
1	ENSG00000250102.4	2	LUSC,HNSC	1	STAD
1	ENSG00000125944.17	1	KIRC	1	PRAD
1	ENSG00000250891.1	2	LUSC,BLCA	1	STAD
1	ENSG00000099260.9	3	BRCA,THCA,UCEC	2	PRAD,KIRC
1	ENSG00000271417.2	1	LUAD	2	STAD,UCEC
1	ENSG00000267834.1	2	LIHC,LUAD	0	NA
1	ENSG00000269096.5	1	LUSC	0	NA
1	ENSG00000280213.1	2	LIHC,UCEC	3	BLCA,COAD,BRCA
1	ENSG00000280392.1	1	STAD	1	LUAD
1	ENSG00000159723.4	2	LIHC,THCA	0	NA
1	ENSG00000261251.1	1	HNSC	3	LUAD,COAD,BRCA
1	ENSG00000266897.1	1	LUAD	3	STAD,KIRC,BRCA
1	ENSG00000229414.2	0	NA	2	BRCA,UCEC
1	ENSG00000225556.1	2	LUAD,THCA	1	PRAD
1	ENSG00000197653.13	1	UCEC	2	LUAD,LUSC
1	ENSG00000249430.1	5	LUAD,BLCA,HNSC,KIRC,THCA	2	STAD,LUSC
1	ENSG00000186625.12	2	LIHC,LUAD	2	PRAD,HNSC
1	ENSG00000058729.9	3	LUAD,COAD,BRCA	1	UCEC
1	ENSG00000160584.14	2	LIHC,UCEC	2	STAD,THCA
1	ENSG00000228124.1	1	BLCA	0	NA
1	ENSG00000111877.16	2	LIHC,PRAD	1	COAD
1	ENSG00000133884.8	1	LUSC	1	HNSC
1	ENSG00000114786.14	3	LIHC,COAD,HNSC	2	LUSC,BLCA
1	ENSG00000163827.11	2	LIHC,KIRP	4	PRAD,HNSC,KIRC,UCEC
1	ENSG00000128915.10	0	NA	3	COAD,KIRC,BRCA
1	ENSG00000128923.9	3	STAD,BLCA,KIRC	1	BRCA
1	ENSG00000244723.3	1	LIHC	4	STAD,LUSC,KIRC,BRCA
1	ENSG00000134222.15	3	LIHC,PRAD,KIRC	2	STAD,COAD
1	ENSG00000167615.15	4	LIHC,LUAD,HNSC,BRCA	2	LUSC,KIRP
1	ENSG00000237596.5	2	LIHC,LUAD	2	LUSC,COAD
1	ENSG00000244184.1	0	NA	3	STAD,LUAD,COAD
1	ENSG00000254246.1	0	NA	1	KIRP
1	ENSG00000157152.15	2	HNSC,KIRP	2	STAD,UCEC
1	ENSG00000152518.6	1	BRCA	2	COAD,HNSC
1	ENSG00000173085.12	2	LUSC,THCA	2	COAD,KIRC
1	ENSG00000050165.16	2	STAD,THCA	2	LIHC,UCEC
1	ENSG00000155366.15	2	STAD,COAD	1	LIHC
1	ENSG00000120725.11	3	LUAD,COAD,BRCA	2	KIRC,UCEC
1	ENSG00000270882.2	2	LUSC,HNSC	4	LUAD,KIRP,BRCA,THCA
1	ENSG00000259868.2	1	COAD	2	PRAD,BRCA
1	ENSG00000091536.15	2	LIHC,PRAD	3	STAD,LUSC,BRCA
1	ENSG00000168672.3	3	BLCA,COAD,KIRC	3	LIHC,LUAD,THCA
1	ENSG00000177303.8	1	BLCA	2	STAD,PRAD
1	ENSG00000102053.12	2	STAD,THCA	0	NA
1	ENSG00000138375.11	1	BLCA	1	LIHC
1	ENSG00000155158.19	2	STAD,KIRP	2	LUAD,HNSC
1	ENSG00000143006.7	0	NA	1	STAD
1	ENSG00000127995.15	0	NA	2	LUAD,PRAD
1	ENSG00000189190.8	1	PRAD	1	KIRP
1	ENSG00000230345.1	0	NA	1	STAD
1	ENSG00000265479.4	1	UCEC	3	HNSC,KIRP,THCA
1	ENSG00000258890.5	1	PRAD	3	STAD,KIRP,BRCA
1	ENSG00000162706.11	1	LUAD	2	LIHC,BLCA
1	ENSG00000166974.11	1	BLCA	2	LIHC,KIRC
1	ENSG00000137871.18	0	NA	5	LIHC,PRAD,KIRC,BRCA,UCEC
1	ENSG00000129824.14	0	NA	1	PRAD
1	ENSG00000237941.2	1	BLCA	1	UCEC
1	ENSG00000151229.11	5	LIHC,HNSC,KIRC,KIRP,BRCA	3	LUSC,PRAD,COAD
1	ENSG00000230062.5	1	UCEC	1	LUAD
1	ENSG00000132406.10	0	NA	1	PRAD
1	ENSG00000231901.1	1	PRAD	1	UCEC
1	ENSG00000143621.15	1	LUAD	3	STAD,LUSC,BLCA
1	ENSG00000107014.8	1	LUSC	3	PRAD,COAD,UCEC
1	ENSG00000141552.16	1	BLCA	2	STAD,KIRP
1	ENSG00000100902.9	2	STAD,LUAD	4	BLCA,COAD,BRCA,THCA
1	ENSG00000183856.9	3	LIHC,LUAD,KIRC	2	COAD,UCEC
1	ENSG00000156920.9	1	STAD	0	NA
1	ENSG00000270112.3	0	NA	1	KIRP
1	ENSG00000007237.17	0	NA	2	LIHC,BRCA
1	ENSG00000163810.10	4	LIHC,PRAD,HNSC,BRCA	0	NA
1	ENSG00000160014.15	2	KIRC,BRCA	1	COAD
1	ENSG00000076513.15	1	PRAD	1	COAD
1	ENSG00000163564.13	4	LUAD,LUSC,PRAD,BRCA	3	BLCA,COAD,HNSC
1	ENSG00000132471.10	2	BLCA,UCEC	2	COAD,KIRC
1	ENSG00000108641.13	2	BRCA,UCEC	4	STAD,LUAD,PRAD,COAD
1	ENSG00000228824.5	4	LIHC,LUAD,BLCA,HNSC	2	STAD,BRCA
1	ENSG00000118849.8	4	LIHC,LUAD,HNSC,KIRC	1	BLCA
1	ENSG00000274918.1	0	NA	2	LUSC,KIRC
1	ENSG00000139631.17	4	LIHC,LUAD,COAD,BRCA	3	STAD,LUSC,BLCA
1	ENSG00000117000.8	1	BRCA	0	NA
1	ENSG00000256612.6	3	PRAD,KIRC,BRCA	2	LIHC,STAD
1	ENSG00000220583.1	1	BRCA	2	PRAD,THCA
1	ENSG00000152822.12	2	KIRP,UCEC	1	LUSC
1	ENSG00000155729.11	1	STAD	1	KIRP
1	ENSG00000130414.10	1	LUSC	1	LIHC
1	ENSG00000166206.12	0	NA	1	THCA
1	ENSG00000278864.1	1	LIHC	3	STAD,LUSC,BLCA
1	ENSG00000136881.10	1	STAD	2	LUAD,KIRP
1	ENSG00000116771.5	2	LIHC,STAD	2	LUAD,BLCA
1	ENSG00000166128.11	2	STAD,LUAD	2	BLCA,COAD
1	ENSG00000198707.13	2	STAD,COAD	1	LUAD
1	ENSG00000253667.2	2	LIHC,BRCA	1	LUSC
1	ENSG00000119487.15	5	LIHC,STAD,LUSC,BLCA,HNSC	0	NA
1	ENSG00000137513.8	1	LIHC	4	LUAD,COAD,HNSC,BRCA
1	ENSG00000196998.14	1	BRCA	4	PRAD,BLCA,COAD,HNSC
1	ENSG00000188906.12	3	LUAD,KIRC,BRCA	2	LIHC,PRAD
1	ENSG00000149480.5	2	LUSC,PRAD	3	HNSC,KIRC,THCA
1	ENSG00000228171.1	0	NA	1	STAD
1	ENSG00000228701.1	1	LUSC	1	UCEC
1	ENSG00000263280.1	3	LUSC,HNSC,KIRC	4	LIHC,COAD,BRCA,UCEC
1	ENSG00000165516.9	2	HNSC,KIRC	4	STAD,PRAD,COAD,BRCA
1	ENSG00000174460.3	2	LUAD,COAD	1	PRAD
1	ENSG00000256007.1	0	NA	1	BLCA
1	ENSG00000223508.5	2	HNSC,UCEC	2	PRAD,KIRC
1	ENSG00000250493.2	1	LIHC	0	NA
1	ENSG00000154764.5	4	PRAD,COAD,HNSC,KIRC	1	BRCA
1	ENSG00000170523.3	3	STAD,LUSC,COAD	0	NA
1	ENSG00000276188.1	2	LIHC,STAD	1	LUAD
1	ENSG00000048405.8	1	STAD	4	LUAD,LUSC,COAD,THCA
1	ENSG00000101333.15	3	STAD,BLCA,THCA	2	PRAD,KIRP
1	ENSG00000145386.8	3	LUSC,PRAD,KIRC	3	STAD,COAD,UCEC
1	ENSG00000258082.1	1	STAD	0	NA
1	ENSG00000091972.17	4	STAD,LUSC,KIRC,BRCA	2	PRAD,COAD
1	ENSG00000119392.13	6	LIHC,STAD,LUSC,BLCA,KIRC,UCEC	1	COAD
1	ENSG00000214595.10	2	LIHC,HNSC	4	STAD,LUAD,KIRC,BRCA
1	ENSG00000204694.9	1	UCEC	0	NA
1	ENSG00000154429.9	2	LIHC,LUAD	3	LUSC,COAD,HNSC
1	ENSG00000105996.6	1	THCA	0	NA
1	ENSG00000095383.18	5	LIHC,STAD,PRAD,HNSC,UCEC	1	KIRP
1	ENSG00000227855.3	2	STAD,THCA	3	PRAD,COAD,BRCA
1	ENSG00000167103.10	4	LIHC,PRAD,HNSC,KIRC	3	STAD,BRCA,THCA
1	ENSG00000198759.10	2	BRCA,THCA	1	LUSC
1	ENSG00000004534.13	2	LIHC,COAD	2	STAD,BLCA
1	ENSG00000110448.9	4	LUSC,PRAD,COAD,BRCA	3	LIHC,THCA,UCEC
1	ENSG00000172273.11	1	PRAD	1	KIRP
1	ENSG00000196670.12	5	LUAD,BLCA,KIRC,BRCA,THCA	2	LIHC,UCEC
1	ENSG00000198515.12	3	STAD,BLCA,HNSC	1	LIHC
1	ENSG00000163497.2	0	NA	2	STAD,PRAD
1	ENSG00000196666.4	1	LUSC	1	HNSC
1	ENSG00000163389.9	2	LIHC,THCA	1	STAD
1	ENSG00000204572.7	3	LIHC,LUAD,LUSC	2	BLCA,KIRC
1	ENSG00000168310.9	3	LUSC,PRAD,BRCA	0	NA
1	ENSG00000131188.10	1	HNSC	2	LUAD,THCA
1	ENSG00000167634.11	3	LIHC,LUAD,BRCA	1	STAD
1	ENSG00000272789.1	3	STAD,COAD,THCA	2	PRAD,BRCA
1	ENSG00000205362.9	2	LIHC,LUAD	1	LUSC
1	ENSG00000072364.11	3	LUAD,COAD,BRCA	1	PRAD
1	ENSG00000184492.6	0	NA	1	STAD
1	ENSG00000243069.6	3	PRAD,KIRC,UCEC	2	LUSC,THCA
1	ENSG00000087128.8	3	BLCA,COAD,HNSC	0	NA
1	ENSG00000144827.7	5	LIHC,HNSC,KIRC,BRCA,THCA	2	STAD,PRAD
1	ENSG00000279003.1	1	LUSC	2	STAD,UCEC
1	ENSG00000154451.13	3	STAD,PRAD,KIRC	2	COAD,HNSC
1	ENSG00000176871.7	2	COAD,KIRP	2	PRAD,BLCA
1	ENSG00000261978.1	0	NA	3	PRAD,KIRC,UCEC
1	ENSG00000099910.15	0	NA	4	PRAD,BLCA,COAD,KIRC
1	ENSG00000088205.11	3	STAD,PRAD,UCEC	1	BRCA
1	ENSG00000270800.1	1	BRCA	1	LUSC
1	ENSG00000062524.14	1	KIRP	2	LUSC,BRCA
1	ENSG00000027644.4	3	LIHC,LUAD,COAD	3	STAD,BLCA,BRCA
1	ENSG00000198805.10	3	LUAD,PRAD,KIRP	3	LIHC,LUSC,BRCA
1	ENSG00000244383.1	2	BLCA,COAD	0	NA
1	ENSG00000143845.13	3	BLCA,KIRC,THCA	1	STAD
1	ENSG00000198826.9	2	LUSC,KIRC	0	NA
1	ENSG00000230716.3	3	STAD,BLCA,KIRP	1	THCA
1	ENSG00000180806.4	1	COAD	2	LIHC,PRAD
1	ENSG00000139211.6	4	STAD,COAD,HNSC,UCEC	3	LUSC,BRCA,THCA
1	ENSG00000237595.3	1	HNSC	0	NA
1	ENSG00000101255.9	1	STAD	2	KIRC,BRCA
1	ENSG00000183751.13	3	LUAD,LUSC,KIRC	2	BRCA,UCEC
1	ENSG00000138079.12	3	STAD,BLCA,BRCA	3	LIHC,LUAD,KIRC
1	ENSG00000077044.8	1	LUAD	5	LUSC,PRAD,HNSC,KIRC,KIRP
1	ENSG00000165417.10	1	KIRC	1	PRAD
1	ENSG00000168875.2	1	BLCA	1	UCEC
1	ENSG00000214999.3	1	LUSC	4	STAD,COAD,HNSC,THCA
1	ENSG00000237135.1	1	STAD	0	NA
1	ENSG00000259664.2	2	LUSC,BLCA	0	NA
1	ENSG00000267296.2	3	LUSC,KIRC,BRCA	2	LIHC,LUAD
1	ENSG00000264589.1	0	NA	2	KIRC,BRCA
1	ENSG00000188807.11	1	LIHC	2	COAD,KIRC
1	ENSG00000157107.12	3	STAD,LUAD,BRCA	4	LIHC,PRAD,COAD,THCA
1	ENSG00000150782.10	1	LUSC	3	LIHC,LUAD,BRCA
1	ENSG00000160410.13	3	LUAD,PRAD,BRCA	0	NA
1	ENSG00000105792.18	5	STAD,PRAD,HNSC,KIRC,UCEC	0	NA
1	ENSG00000153485.5	1	KIRP	3	BLCA,COAD,BRCA
1	ENSG00000113100.8	1	BLCA	3	STAD,KIRC,UCEC
1	ENSG00000128268.11	0	NA	6	LUAD,PRAD,BLCA,COAD,HNSC,KIRC
1	ENSG00000280387.1	1	PRAD	1	STAD
1	ENSG00000181192.10	3	LIHC,STAD,BRCA	0	NA
1	ENSG00000272443.1	1	LUAD	1	COAD
1	ENSG00000238755.3	2	KIRP,UCEC	2	STAD,THCA
1	ENSG00000248993.1	2	LUAD,LUSC	1	PRAD
1	ENSG00000205250.7	5	LIHC,STAD,PRAD,HNSC,KIRP	1	COAD
1	ENSG00000129951.17	4	BLCA,HNSC,THCA,UCEC	2	STAD,BRCA
1	ENSG00000226709.1	1	BLCA	0	NA
1	ENSG00000114209.13	4	LUAD,HNSC,KIRC,THCA	0	NA
1	ENSG00000156265.14	0	NA	4	LUAD,KIRC,KIRP,UCEC
1	ENSG00000162600.10	2	KIRC,BRCA	2	LUAD,LUSC
1	ENSG00000234380.1	0	NA	3	STAD,BRCA,THCA
1	ENSG00000230498.1	1	THCA	1	LUSC
1	ENSG00000223756.5	1	HNSC	1	BRCA
1	ENSG00000156958.13	2	STAD,HNSC	2	LUAD,KIRC
1	ENSG00000143624.12	2	LIHC,LUAD	4	STAD,LUSC,KIRC,BRCA
1	ENSG00000261713.5	0	NA	3	LUAD,COAD,BRCA
1	ENSG00000254847.1	0	NA	1	KIRC
1	ENSG00000260236.1	1	THCA	1	STAD
1	ENSG00000176531.9	4	LIHC,LUSC,BRCA,UCEC	3	STAD,PRAD,KIRC
1	ENSG00000123213.21	4	PRAD,BLCA,BRCA,THCA	2	LIHC,KIRC
1	ENSG00000229403.1	0	NA	1	PRAD
1	ENSG00000111907.19	3	LIHC,PRAD,BLCA	0	NA
1	ENSG00000198523.5	1	STAD	4	LIHC,LUSC,PRAD,HNSC
1	ENSG00000070159.12	4	STAD,LUSC,BLCA,UCEC	0	NA
1	ENSG00000197405.6	1	LUAD	5	LIHC,LUSC,PRAD,BLCA,KIRC
1	ENSG00000077080.8	1	STAD	2	LUSC,UCEC
1	ENSG00000187778.12	3	COAD,KIRC,KIRP	1	HNSC
1	ENSG00000173273.14	0	NA	1	STAD
1	ENSG00000269741.4	1	LUSC	0	NA
1	ENSG00000182872.14	0	NA	1	HNSC
1	ENSG00000261268.1	3	LIHC,BLCA,HNSC	0	NA
1	ENSG00000160781.14	2	LUAD,THCA	1	STAD
1	ENSG00000151952.13	1	LUAD	0	NA
1	ENSG00000230676.1	4	BLCA,HNSC,KIRC,UCEC	2	LUAD,PRAD
1	ENSG00000119522.14	4	LIHC,STAD,LUSC,BLCA	2	PRAD,COAD
1	ENSG00000164185.4	2	HNSC,UCEC	1	LUAD
1	ENSG00000180389.6	0	NA	1	BRCA
1	ENSG00000105974.10	3	STAD,HNSC,THCA	4	LIHC,LUAD,LUSC,KIRP
1	ENSG00000142794.17	0	NA	2	BLCA,COAD
1	ENSG00000138095.17	0	NA	3	LIHC,KIRP,BRCA
1	ENSG00000171051.7	1	LUAD	6	LIHC,LUSC,PRAD,BLCA,KIRC,KIRP
1	ENSG00000154265.14	1	LIHC	4	STAD,LUSC,PRAD,KIRC
1	ENSG00000011114.13	1	HNSC	1	BRCA
1	ENSG00000235180.1	1	LUAD	1	LUSC
1	ENSG00000228598.1	1	STAD	0	NA
1	ENSG00000089195.13	4	STAD,LUAD,KIRP,UCEC	1	HNSC
1	ENSG00000170162.12	1	BLCA	3	STAD,PRAD,HNSC
1	ENSG00000077150.16	3	LUAD,LUSC,BRCA	3	HNSC,KIRP,THCA
1	ENSG00000114503.9	2	KIRC,UCEC	0	NA
1	ENSG00000124171.7	2	KIRC,KIRP	3	LIHC,LUAD,THCA
1	ENSG00000090539.14	4	LIHC,LUAD,KIRC,THCA	2	STAD,PRAD
1	ENSG00000139722.5	2	COAD,UCEC	2	PRAD,THCA
1	ENSG00000137804.11	2	LUSC,KIRC	2	KIRP,UCEC
1	ENSG00000169302.13	2	COAD,HNSC	4	LIHC,KIRP,BRCA,THCA
1	ENSG00000244137.1	0	NA	2	STAD,LUAD
1	ENSG00000204347.3	0	NA	1	UCEC
1	ENSG00000172819.15	4	LUSC,PRAD,COAD,KIRC	2	LIHC,BRCA
1	ENSG00000184524.5	3	STAD,LUSC,BLCA	2	HNSC,UCEC
1	ENSG00000004848.6	2	BRCA,UCEC	4	PRAD,COAD,HNSC,THCA
1	ENSG00000143105.6	1	COAD	0	NA
1	ENSG00000168036.15	3	LUAD,COAD,HNSC	1	LUSC
1	ENSG00000162763.3	3	LUAD,KIRP,UCEC	2	KIRC,BRCA
1	ENSG00000258818.3	3	HNSC,KIRP,UCEC	5	STAD,LUAD,LUSC,COAD,BRCA
1	ENSG00000165841.8	2	BLCA,COAD	0	NA
1	ENSG00000188785.10	4	LIHC,LUAD,LUSC,BRCA	1	STAD
1	ENSG00000053524.10	3	LIHC,LUAD,BRCA	0	NA
1	ENSG00000076248.9	3	LIHC,LUSC,KIRP	0	NA
1	ENSG00000086159.11	2	LIHC,HNSC	1	BLCA
1	ENSG00000101577.8	1	LUAD	3	LIHC,STAD,KIRP
1	ENSG00000183426.14	2	LIHC,LUAD	1	BRCA
1	ENSG00000237017.1	3	LIHC,LUAD,HNSC	1	STAD
1	ENSG00000245468.3	1	LIHC	7	STAD,LUAD,PRAD,BLCA,COAD,BRCA,THCA
1	ENSG00000139718.9	3	LIHC,KIRC,KIRP	1	BLCA
1	ENSG00000240898.1	0	NA	5	LUSC,PRAD,BLCA,KIRC,BRCA
1	ENSG00000100852.11	4	STAD,BLCA,KIRC,KIRP	1	BRCA
1	ENSG00000253557.4	1	LUAD	1	KIRC
1	ENSG00000148965.7	2	COAD,UCEC	1	BRCA
1	ENSG00000254093.7	2	HNSC,KIRP	1	KIRC
1	ENSG00000215704.8	2	LUAD,BRCA	1	STAD
1	ENSG00000102221.12	1	KIRP	2	HNSC,THCA
1	ENSG00000143669.12	3	LIHC,COAD,BRCA	2	BLCA,UCEC
1	ENSG00000262768.2	1	HNSC	5	LUAD,LUSC,PRAD,COAD,BRCA
1	ENSG00000203965.11	1	BRCA	2	PRAD,HNSC
1	ENSG00000273352.1	1	KIRC	3	PRAD,HNSC,BRCA
1	ENSG00000055130.14	1	STAD	0	NA
1	ENSG00000154237.11	2	STAD,PRAD	4	LIHC,HNSC,KIRP,THCA
1	ENSG00000166446.13	3	COAD,BRCA,THCA	3	PRAD,KIRC,KIRP
1	ENSG00000164323.11	2	STAD,BRCA	2	PRAD,KIRP
1	ENSG00000234664.1	1	KIRC	1	UCEC
1	ENSG00000279175.1	0	NA	2	KIRC,BRCA
1	ENSG00000272822.1	3	LIHC,STAD,LUAD	0	NA
1	ENSG00000168958.18	2	LUAD,BLCA	1	PRAD
1	ENSG00000166710.16	3	STAD,LUSC,BRCA	3	BLCA,HNSC,UCEC
1	ENSG00000231612.1	1	LUAD	0	NA
1	ENSG00000261884.2	4	LIHC,LUAD,LUSC,PRAD	2	BLCA,COAD
1	ENSG00000143753.11	4	LIHC,STAD,LUAD,BRCA	3	LUSC,HNSC,UCEC
1	ENSG00000050555.16	1	KIRP	3	LIHC,LUSC,PRAD
1	ENSG00000152795.16	5	LIHC,LUAD,COAD,KIRC,BRCA	2	STAD,PRAD
1	ENSG00000153774.7	8	STAD,PRAD,BLCA,HNSC,KIRC,KIRP,BRCA,THCA	0	NA
1	ENSG00000108679.11	4	LUSC,PRAD,BLCA,COAD	1	THCA
1	ENSG00000177042.13	2	BLCA,BRCA	2	LUAD,UCEC
1	ENSG00000065518.7	5	LIHC,LUAD,HNSC,KIRC,BRCA	1	PRAD
1	ENSG00000255545.6	3	LIHC,COAD,BRCA	2	LUAD,KIRC
1	ENSG00000196655.8	1	PRAD	2	LIHC,LUAD
1	ENSG00000228127.1	0	NA	1	LUSC
1	ENSG00000204971.3	0	NA	1	KIRC
1	ENSG00000213075.7	1	LIHC	1	PRAD
1	ENSG00000281560.1	1	UCEC	0	NA
1	ENSG00000127463.12	3	LUAD,PRAD,HNSC	1	STAD
1	ENSG00000265415.1	0	NA	2	BRCA,UCEC
1	ENSG00000182545.6	2	BLCA,THCA	1	BRCA
1	ENSG00000237647.7	1	LIHC	1	PRAD
1	ENSG00000213881.3	1	LUAD	1	PRAD
1	ENSG00000162374.15	4	LUSC,BLCA,KIRC,BRCA	2	PRAD,HNSC
1	ENSG00000131507.10	4	STAD,LUAD,COAD,BRCA	2	LIHC,PRAD
1	ENSG00000157796.16	3	LIHC,THCA,UCEC	0	NA
1	ENSG00000157191.18	2	LUAD,UCEC	2	LIHC,KIRP
1	ENSG00000108960.6	2	STAD,BLCA	0	NA
1	ENSG00000183960.7	2	BLCA,HNSC	3	LUAD,PRAD,BRCA
1	ENSG00000263639.4	2	LIHC,UCEC	3	STAD,BLCA,BRCA
1	ENSG00000198535.5	1	STAD	3	LUSC,KIRC,KIRP
1	ENSG00000247121.5	2	LUSC,BLCA	1	STAD
1	ENSG00000127989.12	2	PRAD,KIRC	2	LUAD,THCA
1	ENSG00000100034.12	1	STAD	6	LIHC,LUSC,PRAD,BLCA,KIRC,BRCA
1	ENSG00000174173.6	1	KIRC	2	BLCA,THCA
1	ENSG00000184954.4	2	LUSC,HNSC	0	NA
1	ENSG00000273891.1	1	BRCA	2	LUAD,BLCA
1	ENSG00000176083.16	3	LUSC,PRAD,BRCA	4	LIHC,COAD,HNSC,THCA
1	ENSG00000198899.2	3	LIHC,PRAD,THCA	1	KIRC
1	ENSG00000257256.1	1	COAD	0	NA
1	ENSG00000183722.7	3	STAD,BRCA,THCA	2	LIHC,PRAD
1	ENSG00000095777.13	2	LUAD,BLCA	4	STAD,COAD,BRCA,THCA
1	ENSG00000231435.1	2	STAD,LUSC	2	LUAD,BRCA
1	ENSG00000165633.11	2	STAD,LUAD	1	PRAD
1	ENSG00000205955.4	1	KIRC	2	STAD,BRCA
1	ENSG00000126107.13	3	STAD,PRAD,BRCA	2	LUAD,LUSC
1	ENSG00000131094.3	3	HNSC,KIRC,THCA	3	STAD,KIRP,BRCA
1	ENSG00000111237.17	1	STAD	2	BLCA,UCEC
1	ENSG00000259326.1	1	BRCA	1	STAD
1	ENSG00000226445.1	2	HNSC,THCA	2	COAD,BRCA
1	ENSG00000272909.1	2	LIHC,THCA	2	PRAD,BRCA
1	ENSG00000109107.12	3	LIHC,PRAD,HNSC	2	KIRP,BRCA
1	ENSG00000163491.15	4	COAD,KIRP,THCA,UCEC	1	LUAD
1	ENSG00000222043.2	1	HNSC	4	STAD,LUAD,COAD,BRCA
1	ENSG00000228486.8	1	LUAD	1	LUSC
1	ENSG00000167380.15	2	LUSC,BRCA	1	KIRC
1	ENSG00000197093.9	1	STAD	2	LIHC,COAD
1	ENSG00000235314.1	1	HNSC	6	LIHC,LUAD,COAD,KIRC,KIRP,BRCA
1	ENSG00000204685.6	0	NA	3	LIHC,KIRC,BRCA
1	ENSG00000122482.19	1	KIRC	0	NA
1	ENSG00000114857.16	3	LIHC,LUAD,HNSC	3	STAD,LUSC,BLCA
1	ENSG00000145632.13	1	KIRC	3	LIHC,PRAD,KIRP
1	ENSG00000173757.8	2	STAD,BRCA	0	NA
1	ENSG00000227189.2	0	NA	1	STAD
1	ENSG00000053702.13	2	STAD,BRCA	2	LIHC,LUAD
1	ENSG00000196576.13	2	HNSC,UCEC	2	LIHC,THCA
1	ENSG00000229852.2	4	LUAD,LUSC,PRAD,BLCA	1	STAD
1	ENSG00000182768.8	1	LUSC	1	BRCA
1	ENSG00000082258.11	1	PRAD	1	STAD
1	ENSG00000166016.5	4	STAD,LUSC,PRAD,COAD	2	HNSC,BRCA
1	ENSG00000134438.9	3	LUAD,BLCA,HNSC	0	NA
1	ENSG00000258028.1	2	LUSC,BLCA	1	STAD
1	ENSG00000206527.8	2	KIRC,UCEC	2	LUSC,BRCA
1	ENSG00000165591.6	4	LUAD,LUSC,KIRC,BRCA	2	HNSC,KIRP
1	ENSG00000016490.14	0	NA	1	UCEC
1	ENSG00000162086.13	5	LUAD,LUSC,PRAD,KIRP,BRCA	1	STAD
1	ENSG00000233296.1	1	BRCA	2	STAD,PRAD
1	ENSG00000141854.6	3	BLCA,KIRC,THCA	1	LUSC
1	ENSG00000078053.15	4	LUAD,HNSC,THCA,UCEC	3	LIHC,PRAD,COAD
1	ENSG00000163638.12	3	LUAD,KIRP,BRCA	0	NA
1	ENSG00000267284.1	1	BLCA	1	STAD
1	ENSG00000129946.9	3	LUAD,COAD,HNSC	2	LUSC,PRAD
1	ENSG00000188991.3	1	LUAD	1	BLCA
1	ENSG00000196800.5	2	LUAD,BRCA	0	NA
1	ENSG00000075340.21	3	PRAD,BLCA,HNSC	1	STAD
1	ENSG00000152931.7	4	LIHC,COAD,KIRP,BRCA	2	PRAD,KIRC
1	ENSG00000160200.16	2	LIHC,HNSC	2	STAD,LUSC
1	ENSG00000168843.12	3	BLCA,COAD,HNSC	2	STAD,BRCA
1	ENSG00000167600.12	4	STAD,LUSC,PRAD,UCEC	3	LIHC,LUAD,THCA
1	ENSG00000126883.15	6	LIHC,LUSC,PRAD,HNSC,BRCA,UCEC	0	NA
1	ENSG00000272009.1	1	UCEC	2	LIHC,LUSC
1	ENSG00000206337.9	4	STAD,LUSC,PRAD,BRCA	3	COAD,KIRC,UCEC
1	ENSG00000145506.12	3	LUAD,COAD,THCA	2	PRAD,UCEC
1	ENSG00000226828.1	1	KIRC	0	NA
1	ENSG00000128908.14	1	PRAD	2	LUAD,BRCA
1	ENSG00000229664.1	0	NA	2	BLCA,KIRC
1	ENSG00000148426.11	3	PRAD,KIRC,THCA	2	HNSC,BRCA
1	ENSG00000234286.1	1	HNSC	1	KIRP
1	ENSG00000243961.2	2	STAD,THCA	0	NA
1	ENSG00000156253.5	1	PRAD	4	LUAD,LUSC,KIRC,KIRP
1	ENSG00000126733.19	3	PRAD,KIRC,KIRP	1	STAD
1	ENSG00000196187.10	2	LIHC,STAD	3	LUSC,KIRC,BRCA
1	ENSG00000158828.5	3	STAD,BRCA,THCA	2	LUSC,PRAD
1	ENSG00000099940.10	0	NA	3	LUAD,PRAD,KIRC
1	ENSG00000243696.4	3	LIHC,LUAD,BRCA	4	STAD,LUSC,BLCA,HNSC
1	ENSG00000185453.11	3	STAD,BLCA,BRCA	0	NA
1	ENSG00000253187.2	1	LUSC	2	PRAD,BRCA
1	ENSG00000138613.12	0	NA	3	PRAD,KIRC,BRCA
1	ENSG00000271816.1	0	NA	2	LUSC,UCEC
1	ENSG00000183323.11	1	BRCA	1	KIRP
1	ENSG00000143179.11	0	NA	8	LUAD,LUSC,PRAD,BLCA,HNSC,KIRC,KIRP,BRCA
1	ENSG00000187944.2	2	LUAD,PRAD	3	STAD,KIRP,THCA
1	ENSG00000136026.12	3	LUSC,COAD,KIRP	1	STAD
1	ENSG00000258831.1	1	BLCA	0	NA
1	ENSG00000134297.6	4	STAD,PRAD,COAD,KIRC	1	THCA
1	ENSG00000157500.9	2	KIRC,BRCA	1	COAD
1	ENSG00000101977.18	2	HNSC,THCA	0	NA
1	ENSG00000237513.1	2	LUAD,BRCA	3	STAD,BLCA,COAD
1	ENSG00000253785.1	2	STAD,COAD	1	THCA
1	ENSG00000162595.4	7	LIHC,LUAD,PRAD,COAD,HNSC,KIRC,BRCA	0	NA
1	ENSG00000143499.12	3	PRAD,BLCA,HNSC	1	LUSC
1	ENSG00000146701.10	1	STAD	4	LUAD,LUSC,BLCA,KIRP
1	ENSG00000188886.3	4	LUAD,LUSC,PRAD,KIRC	3	STAD,COAD,BRCA
1	ENSG00000084234.15	2	COAD,BRCA	1	THCA
1	ENSG00000265241.5	1	LUAD	1	STAD
1	ENSG00000089199.8	4	BLCA,KIRC,KIRP,THCA	5	LIHC,LUSC,PRAD,HNSC,BRCA
1	ENSG00000157330.8	2	PRAD,KIRP	1	LUAD
1	ENSG00000274276.3	2	LIHC,COAD	2	STAD,LUSC
1	ENSG00000274447.1	1	LUSC	2	STAD,BRCA
1	ENSG00000229151.1	1	LUSC	1	STAD
1	ENSG00000232439.1	0	NA	1	LUSC
1	ENSG00000101224.16	4	STAD,LUAD,KIRC,KIRP	4	LIHC,HNSC,BRCA,UCEC
1	ENSG00000185015.6	5	STAD,BLCA,COAD,HNSC,UCEC	3	LUAD,BRCA,THCA
1	ENSG00000085511.18	1	LIHC	2	STAD,THCA
1	ENSG00000258125.1	0	NA	1	STAD
1	ENSG00000123453.15	5	LIHC,PRAD,COAD,KIRP,BRCA	4	STAD,LUAD,THCA,UCEC
1	ENSG00000140836.13	1	STAD	0	NA
1	ENSG00000279103.1	4	LIHC,PRAD,COAD,BRCA	1	KIRC
1	ENSG00000080293.8	1	BLCA	3	LIHC,PRAD,BRCA
1	ENSG00000215246.5	2	COAD,THCA	4	LIHC,STAD,KIRC,UCEC
1	ENSG00000170759.10	2	STAD,BLCA	1	HNSC
1	ENSG00000100994.10	4	STAD,PRAD,BLCA,KIRP	0	NA
1	ENSG00000143373.16	2	LIHC,LUAD	2	STAD,UCEC
1	ENSG00000185565.10	1	BRCA	0	NA
1	ENSG00000044446.10	1	BRCA	2	BLCA,KIRP
1	ENSG00000204178.8	1	BRCA	0	NA
1	ENSG00000245080.5	0	NA	2	COAD,BRCA
1	ENSG00000170647.3	1	BRCA	5	LUAD,LUSC,HNSC,KIRC,UCEC
1	ENSG00000146233.6	4	STAD,LUAD,KIRP,BRCA	1	LUSC
1	ENSG00000185414.18	2	STAD,PRAD	0	NA
1	ENSG00000215301.8	3	LUAD,KIRP,BRCA	3	BLCA,HNSC,THCA
1	ENSG00000135298.12	1	STAD	3	LIHC,LUSC,PRAD
1	ENSG00000227681.4	0	NA	2	LUAD,BLCA
1	ENSG00000197150.11	2	STAD,THCA	2	LUSC,PRAD
1	ENSG00000255154.6	0	NA	1	STAD
1	ENSG00000040633.11	3	LIHC,BRCA,UCEC	3	STAD,HNSC,KIRC
1	ENSG00000214870.7	3	STAD,BLCA,COAD	2	LIHC,PRAD
1	ENSG00000270629.4	1	COAD	0	NA
1	ENSG00000254542.1	1	STAD	0	NA
1	ENSG00000175595.13	2	BLCA,KIRP	3	LIHC,COAD,THCA
1	ENSG00000001497.15	2	STAD,PRAD	1	HNSC
1	ENSG00000164123.6	0	NA	1	KIRC
1	ENSG00000125820.5	0	NA	3	STAD,PRAD,BLCA
1	ENSG00000237190.3	4	STAD,LUAD,HNSC,BRCA	2	LIHC,PRAD
1	ENSG00000174780.14	4	LUAD,BRCA,THCA,UCEC	2	KIRC,KIRP
1	ENSG00000178882.12	3	BLCA,THCA,UCEC	2	STAD,LUAD
1	ENSG00000253582.1	0	NA	1	LUAD
1	ENSG00000188186.9	0	NA	4	LIHC,LUAD,LUSC,HNSC
1	ENSG00000197062.10	2	LUAD,BRCA	3	LIHC,STAD,LUSC
1	ENSG00000135577.4	1	KIRP	1	LUSC
1	ENSG00000272763.1	5	STAD,LUSC,PRAD,BLCA,HNSC	0	NA
1	ENSG00000003137.7	2	BLCA,KIRP	2	STAD,BRCA
1	ENSG00000261505.1	3	LIHC,LUAD,HNSC	1	BRCA
1	ENSG00000240889.1	0	NA	2	LUAD,LUSC
1	ENSG00000144229.10	2	COAD,KIRP	1	LIHC
1	ENSG00000167394.11	5	LIHC,STAD,LUAD,BLCA,KIRC	1	UCEC
1	ENSG00000148985.18	3	PRAD,BLCA,BRCA	2	LUAD,KIRP
1	ENSG00000215067.8	3	LIHC,BRCA,THCA	5	STAD,LUSC,PRAD,COAD,HNSC
1	ENSG00000178904.17	3	LUAD,BRCA,THCA	2	STAD,BLCA
1	ENSG00000234899.8	2	PRAD,BLCA	4	LIHC,STAD,LUAD,BRCA
1	ENSG00000185442.11	1	THCA	4	STAD,PRAD,KIRC,BRCA
1	ENSG00000198954.5	1	BRCA	3	LIHC,LUAD,UCEC
1	ENSG00000276758.1	1	LUAD	0	NA
1	ENSG00000266885.1	1	LUSC	2	STAD,UCEC
1	ENSG00000136950.12	8	LIHC,STAD,LUAD,LUSC,BLCA,COAD,KIRC,BRCA	1	THCA
1	ENSG00000117620.11	2	STAD,KIRC	2	LUAD,LUSC
1	ENSG00000115325.12	0	NA	2	LIHC,BRCA
1	ENSG00000205838.11	1	BRCA	3	LIHC,STAD,LUAD
1	ENSG00000124783.11	3	KIRP,BRCA,THCA	3	STAD,LUSC,COAD
1	ENSG00000158715.5	2	LIHC,KIRC	4	STAD,LUSC,PRAD,KIRP
1	ENSG00000104635.12	1	LIHC	4	LUAD,KIRC,KIRP,BRCA
1	ENSG00000007047.13	5	LIHC,LUAD,HNSC,BRCA,THCA	0	NA
1	ENSG00000178404.8	0	NA	1	BRCA
1	ENSG00000132386.9	2	STAD,THCA	2	BLCA,KIRC
1	ENSG00000126945.8	3	STAD,KIRP,BRCA	1	HNSC
1	ENSG00000170516.15	0	NA	1	STAD
1	ENSG00000255931.1	0	NA	1	STAD
1	ENSG00000090581.8	2	LUAD,KIRP	1	UCEC
1	ENSG00000171681.11	5	LUSC,PRAD,BLCA,KIRC,BRCA	2	LUAD,HNSC
1	ENSG00000136270.12	3	LIHC,STAD,PRAD	2	COAD,BRCA
1	ENSG00000224521.1	1	PRAD	0	NA
1	ENSG00000160145.14	2	STAD,BLCA	3	LUAD,PRAD,THCA
1	ENSG00000154342.5	2	LIHC,BLCA	2	HNSC,KIRP
1	ENSG00000231365.4	0	NA	3	LIHC,LUAD,KIRP
1	ENSG00000168334.8	3	STAD,LUAD,THCA	4	LUSC,PRAD,BLCA,HNSC
1	ENSG00000155324.8	3	STAD,COAD,BRCA	4	LIHC,LUAD,PRAD,KIRP
1	ENSG00000265118.4	1	BRCA	0	NA
1	ENSG00000235848.3	1	BRCA	0	NA
1	ENSG00000227218.6	2	LIHC,UCEC	2	STAD,THCA
1	ENSG00000204438.9	2	BLCA,BRCA	1	LIHC
1	ENSG00000186765.10	1	HNSC	5	LIHC,STAD,LUAD,PRAD,BRCA
1	ENSG00000164338.8	2	LUAD,BRCA	0	NA
1	ENSG00000151917.16	2	STAD,THCA	5	LIHC,LUSC,HNSC,KIRC,KIRP
1	ENSG00000177045.7	4	LIHC,LUAD,KIRC,BRCA	3	STAD,PRAD,COAD
1	ENSG00000179083.6	2	COAD,THCA	2	STAD,PRAD
1	ENSG00000232729.6	0	NA	1	LUSC
1	ENSG00000232498.1	1	LUSC	0	NA
1	ENSG00000143387.11	4	STAD,HNSC,KIRP,THCA	2	LIHC,KIRC
1	ENSG00000248590.2	2	LIHC,BRCA	0	NA
1	ENSG00000258760.1	0	NA	1	BRCA
1	ENSG00000186766.7	2	LUSC,BRCA	1	STAD
1	ENSG00000249931.4	0	NA	1	KIRC
1	ENSG00000128973.10	3	STAD,PRAD,KIRP	2	KIRC,BRCA
1	ENSG00000279342.1	2	LUSC,BRCA	2	STAD,THCA
1	ENSG00000073605.17	6	LIHC,STAD,LUSC,PRAD,KIRC,BRCA	2	KIRP,THCA
1	ENSG00000153930.9	5	PRAD,KIRP,BRCA,THCA,UCEC	0	NA
1	ENSG00000100665.10	3	PRAD,BLCA,COAD	3	STAD,LUAD,BRCA
1	ENSG00000267852.1	1	THCA	1	LUSC
1	ENSG00000275552.1	1	LUAD	1	STAD
1	ENSG00000108231.10	2	LUSC,BRCA	2	PRAD,BLCA
1	ENSG00000151413.15	3	STAD,HNSC,KIRP	1	LIHC
1	ENSG00000278939.1	1	LUAD	2	LUSC,BLCA
1	ENSG00000170846.14	3	PRAD,KIRC,THCA	2	STAD,BRCA
1	ENSG00000232680.2	3	LUAD,LUSC,BRCA	4	STAD,PRAD,HNSC,KIRC
1	ENSG00000249293.1	1	HNSC	0	NA
1	ENSG00000276903.1	3	LIHC,LUSC,HNSC	1	LUAD
1	ENSG00000238278.3	1	LIHC	1	LUSC
1	ENSG00000139266.5	1	BLCA	3	LIHC,LUSC,BRCA
1	ENSG00000151963.4	0	NA	1	KIRP
1	ENSG00000232892.1	0	NA	1	STAD
1	ENSG00000226469.1	2	STAD,KIRC	0	NA
1	ENSG00000085491.14	2	STAD,KIRC	1	LIHC
1	ENSG00000060140.7	1	KIRC	2	LIHC,LUAD
1	ENSG00000149257.12	2	LUAD,KIRP	0	NA
1	ENSG00000253552.6	5	STAD,LUSC,PRAD,KIRC,THCA	1	BRCA
1	ENSG00000275392.1	1	THCA	0	NA
1	ENSG00000083857.12	3	STAD,LUSC,THCA	1	PRAD
1	ENSG00000261839.1	2	BRCA,THCA	1	STAD
1	ENSG00000239388.7	0	NA	3	STAD,HNSC,KIRC
1	ENSG00000116198.11	1	LIHC	1	PRAD
1	ENSG00000205414.1	2	BLCA,COAD	2	LUAD,UCEC
1	ENSG00000267480.1	0	NA	2	COAD,THCA
1	ENSG00000100982.10	2	PRAD,KIRP	2	COAD,BRCA
1	ENSG00000168806.7	1	BLCA	4	STAD,BRCA,THCA,UCEC
1	ENSG00000105576.14	4	LIHC,STAD,THCA,UCEC	2	LUSC,KIRC
1	ENSG00000161013.15	3	STAD,HNSC,KIRC	2	LIHC,PRAD
1	ENSG00000140396.11	4	BLCA,COAD,KIRC,BRCA	4	LIHC,LUAD,HNSC,THCA
1	ENSG00000211937.3	4	LUAD,KIRP,BRCA,THCA	2	BLCA,COAD
1	ENSG00000113083.11	6	LIHC,STAD,LUAD,HNSC,THCA,UCEC	2	PRAD,KIRP
1	ENSG00000267251.2	2	LIHC,THCA	1	STAD
1	ENSG00000257379.1	2	PRAD,BRCA	0	NA
1	ENSG00000095906.15	4	LIHC,LUAD,LUSC,KIRC	3	BRCA,THCA,UCEC
1	ENSG00000094631.17	3	PRAD,KIRC,BRCA	2	HNSC,UCEC
1	ENSG00000269386.4	1	THCA	2	LUSC,KIRP
1	ENSG00000104067.15	2	BLCA,KIRP	2	LIHC,PRAD
1	ENSG00000158864.11	1	LUAD	4	LUSC,BLCA,HNSC,KIRC
1	ENSG00000114739.12	3	BLCA,KIRC,UCEC	3	STAD,LUAD,BRCA
1	ENSG00000258884.1	1	PRAD	2	LUAD,UCEC
1	ENSG00000233255.1	0	NA	5	STAD,LUAD,LUSC,KIRC,THCA
1	ENSG00000273674.3	1	THCA	0	NA
1	ENSG00000089006.15	1	KIRP	2	BLCA,COAD
1	ENSG00000095066.10	1	UCEC	2	LUSC,KIRP
1	ENSG00000179195.14	2	KIRC,KIRP	0	NA
1	ENSG00000077721.14	3	STAD,LUAD,BRCA	2	COAD,HNSC
1	ENSG00000255203.1	1	STAD	0	NA
1	ENSG00000112167.8	1	BRCA	2	LUSC,COAD
1	ENSG00000104885.16	2	LIHC,LUAD	1	LUSC
1	ENSG00000132744.6	4	LUSC,PRAD,KIRC,BRCA	2	HNSC,THCA
1	ENSG00000102241.10	0	NA	2	HNSC,BRCA
1	ENSG00000221823.9	1	STAD	0	NA
1	ENSG00000171557.15	2	COAD,KIRP	2	STAD,LUSC
1	ENSG00000133131.13	3	STAD,LUSC,BRCA	4	LUAD,BLCA,HNSC,UCEC
1	ENSG00000143545.7	3	COAD,BRCA,THCA	1	KIRC
1	ENSG00000237021.2	2	BLCA,BRCA	1	UCEC
1	ENSG00000223907.1	3	STAD,COAD,BRCA	2	LUAD,UCEC
1	ENSG00000236609.3	1	KIRP	3	LIHC,STAD,PRAD
1	ENSG00000179051.12	6	LIHC,LUSC,PRAD,BLCA,KIRC,BRCA	1	THCA
1	ENSG00000197472.13	1	BRCA	1	UCEC
1	ENSG00000111801.14	4	STAD,LUSC,PRAD,BRCA	3	LIHC,HNSC,KIRP
1	ENSG00000081818.3	2	HNSC,THCA	1	UCEC
1	ENSG00000122025.13	1	LUSC	2	LIHC,HNSC
1	ENSG00000118495.17	4	LIHC,HNSC,BRCA,THCA	1	KIRC
1	ENSG00000230779.1	1	COAD	0	NA
1	ENSG00000169933.11	2	KIRC,THCA	1	BRCA
1	ENSG00000177469.12	2	STAD,KIRC	3	LIHC,KIRP,THCA
1	ENSG00000186907.6	4	BLCA,HNSC,THCA,UCEC	5	STAD,LUSC,PRAD,COAD,BRCA
1	ENSG00000230499.1	1	STAD	2	PRAD,KIRC
1	ENSG00000061918.11	3	STAD,BRCA,THCA	1	LIHC
1	ENSG00000172179.10	3	LUSC,BLCA,COAD	1	STAD
1	ENSG00000146425.9	6	LIHC,STAD,LUAD,LUSC,PRAD,KIRP	1	HNSC
1	ENSG00000107882.10	3	LUSC,BLCA,BRCA	1	UCEC
1	ENSG00000198888.2	3	LIHC,PRAD,COAD	1	KIRC
1	ENSG00000271901.1	1	HNSC	0	NA
1	ENSG00000152413.13	3	LUAD,HNSC,KIRP	3	LIHC,KIRC,THCA
1	ENSG00000170325.13	1	LIHC	0	NA
1	ENSG00000172809.11	2	HNSC,UCEC	3	LIHC,KIRP,BRCA
1	ENSG00000254999.3	1	HNSC	1	LIHC
1	ENSG00000203266.2	0	NA	1	UCEC
1	ENSG00000107018.7	1	KIRP	2	PRAD,COAD
1	ENSG00000165288.10	1	PRAD	1	LIHC
1	ENSG00000138709.16	1	LIHC	3	STAD,LUSC,PRAD
1	ENSG00000159714.9	4	STAD,HNSC,KIRP,UCEC	2	LIHC,KIRC
1	ENSG00000164182.9	3	STAD,HNSC,BRCA	1	COAD
1	ENSG00000245017.2	2	STAD,BRCA	2	LUAD,COAD
1	ENSG00000273419.1	1	THCA	6	LUSC,PRAD,BLCA,COAD,KIRP,UCEC
1	ENSG00000170315.12	1	BRCA	2	COAD,HNSC
1	ENSG00000273890.1	2	KIRC,BRCA	1	LUAD
1	ENSG00000175183.8	0	NA	3	STAD,PRAD,THCA
1	ENSG00000272578.4	0	NA	5	STAD,LUSC,BLCA,KIRC,BRCA
1	ENSG00000123684.11	2	STAD,LUAD	3	LUSC,PRAD,HNSC
1	ENSG00000252759.1	1	LUAD	2	LUSC,BRCA
1	ENSG00000169344.14	1	KIRC	1	STAD
1	ENSG00000164305.16	4	LIHC,LUSC,PRAD,BRCA	2	STAD,HNSC
1	ENSG00000225649.4	2	LUSC,THCA	1	PRAD
1	ENSG00000176087.13	3	LUAD,PRAD,BRCA	1	COAD
1	ENSG00000179094.12	2	LUAD,UCEC	3	STAD,PRAD,KIRC
1	ENSG00000171495.15	0	NA	3	STAD,LUAD,COAD
1	ENSG00000132256.17	5	STAD,LUSC,BLCA,COAD,BRCA	2	HNSC,KIRC
1	ENSG00000075420.11	3	LUAD,COAD,KIRC	1	BLCA
1	ENSG00000116747.11	0	NA	2	LUSC,HNSC
1	ENSG00000104979.7	3	LIHC,BLCA,THCA	1	LUSC
1	ENSG00000237054.8	2	LIHC,PRAD	3	STAD,BLCA,BRCA
1	ENSG00000205025.7	1	UCEC	0	NA
1	ENSG00000270871.1	2	LIHC,LUAD	0	NA
1	ENSG00000224116.5	1	STAD	1	BRCA
1	ENSG00000197635.8	4	STAD,PRAD,BLCA,HNSC	2	KIRC,THCA
1	ENSG00000280414.1	1	UCEC	0	NA
1	ENSG00000113712.15	4	LUAD,COAD,HNSC,KIRC	1	LIHC
1	ENSG00000170322.13	1	BRCA	3	STAD,LUAD,THCA
1	ENSG00000223865.9	1	LUSC	3	LIHC,BLCA,THCA
1	ENSG00000171302.15	2	BLCA,UCEC	3	LIHC,PRAD,KIRP
1	ENSG00000213100.2	2	STAD,BLCA	0	NA
1	ENSG00000274492.1	0	NA	1	BRCA
1	ENSG00000203801.7	1	LUSC	1	KIRC
1	ENSG00000157703.14	2	PRAD,KIRP	1	LUAD
1	ENSG00000260996.1	1	STAD	2	PRAD,BRCA
1	ENSG00000141741.10	4	STAD,LUSC,COAD,BRCA	0	NA
1	ENSG00000213203.2	2	LUSC,BRCA	4	LIHC,LUAD,BLCA,HNSC
1	ENSG00000236957.6	0	NA	1	STAD
1	ENSG00000251201.7	3	LUAD,HNSC,BRCA	0	NA
1	ENSG00000235009.1	0	NA	1	BRCA
1	ENSG00000185215.7	3	LUAD,LUSC,COAD	4	STAD,HNSC,KIRP,BRCA
1	ENSG00000248211.1	2	LIHC,STAD	0	NA
1	ENSG00000245146.5	3	LUAD,HNSC,KIRC	3	STAD,LUSC,COAD
1	ENSG00000269902.1	1	STAD	1	BLCA
1	ENSG00000237452.2	1	LUAD	1	COAD
1	ENSG00000100614.16	1	STAD	1	BRCA
1	ENSG00000211452.9	3	PRAD,HNSC,KIRP	1	LUAD
1	ENSG00000259436.1	1	LIHC	1	STAD
1	ENSG00000183647.9	1	BRCA	2	STAD,BLCA
1	ENSG00000269335.4	2	LIHC,STAD	5	BLCA,COAD,HNSC,THCA,UCEC
1	ENSG00000221829.8	2	KIRC,BRCA	2	COAD,HNSC
1	ENSG00000119408.15	4	STAD,PRAD,HNSC,BRCA	1	KIRP
1	ENSG00000161526.13	1	PRAD	3	STAD,KIRC,BRCA
1	ENSG00000173905.7	5	LIHC,BLCA,HNSC,KIRC,KIRP	0	NA
1	ENSG00000250030.2	0	NA	1	STAD
1	ENSG00000207217.1	0	NA	1	LUAD
1	ENSG00000093000.17	1	KIRP	4	STAD,LUAD,BRCA,THCA
1	ENSG00000126749.13	1	LUSC	2	LUAD,BRCA
1	ENSG00000179598.5	1	UCEC	6	STAD,LUSC,PRAD,COAD,HNSC,KIRC
1	ENSG00000145808.7	3	LUSC,BLCA,HNSC	1	PRAD
1	ENSG00000146250.6	2	BLCA,THCA	2	LIHC,UCEC
1	ENSG00000100650.14	3	LUAD,HNSC,KIRP	2	STAD,PRAD
1	ENSG00000228343.1	2	STAD,THCA	1	BRCA
1	ENSG00000214796.7	2	BLCA,BRCA	3	LUAD,THCA,UCEC
1	ENSG00000281741.1	1	KIRC	1	KIRP
1	ENSG00000177565.14	2	HNSC,KIRC	2	LUAD,BRCA
1	ENSG00000243335.7	1	STAD	3	LUSC,COAD,KIRP
1	ENSG00000252192.1	0	NA	1	BLCA
1	ENSG00000145391.12	2	STAD,THCA	2	HNSC,KIRC
1	ENSG00000261465.5	1	STAD	0	NA
1	ENSG00000151025.9	1	LUSC	1	UCEC
1	ENSG00000164695.4	5	STAD,BLCA,COAD,BRCA,UCEC	3	LIHC,LUAD,LUSC
1	ENSG00000265489.1	1	UCEC	3	BLCA,COAD,KIRC
1	ENSG00000161040.15	1	UCEC	2	LUAD,COAD
1	ENSG00000238279.1	2	LUAD,COAD	5	LUSC,BLCA,KIRC,BRCA,THCA
1	ENSG00000123739.9	1	BRCA	3	LUSC,KIRC,KIRP
1	ENSG00000128617.2	2	LIHC,THCA	2	LUSC,BRCA
1	ENSG00000189052.6	3	BLCA,COAD,HNSC	0	NA
1	ENSG00000155463.11	1	HNSC	2	STAD,BRCA
1	ENSG00000135766.8	0	NA	3	LUSC,PRAD,BRCA
1	ENSG00000182095.13	5	STAD,BLCA,HNSC,KIRC,BRCA	2	PRAD,COAD
1	ENSG00000110075.13	1	LUSC	4	LUAD,HNSC,BRCA,THCA
1	ENSG00000224318.4	4	PRAD,HNSC,KIRC,KIRP	2	STAD,LUSC
1	ENSG00000163346.15	3	LUAD,COAD,BRCA	3	LIHC,LUSC,KIRC
1	ENSG00000233529.1	0	NA	1	STAD
1	ENSG00000274949.1	4	STAD,LUAD,KIRC,KIRP	0	NA
1	ENSG00000260062.3	1	LIHC	1	UCEC
1	ENSG00000196262.12	3	STAD,PRAD,HNSC	1	UCEC
1	ENSG00000231877.1	0	NA	2	STAD,KIRC
1	ENSG00000268279.3	3	LIHC,LUAD,HNSC	3	LUSC,BLCA,BRCA
1	ENSG00000198863.6	1	BLCA	2	LUAD,HNSC
1	ENSG00000276408.1	2	KIRP,THCA	1	COAD
1	ENSG00000152672.6	3	LUSC,BLCA,THCA	1	STAD
1	ENSG00000153179.10	3	STAD,BLCA,COAD	1	THCA
1	ENSG00000008118.8	3	STAD,KIRP,THCA	1	LIHC
1	ENSG00000128585.16	1	STAD	3	LUAD,PRAD,THCA
1	ENSG00000171262.10	2	LUSC,KIRP	2	LIHC,HNSC
1	ENSG00000166106.3	1	LUAD	0	NA
1	ENSG00000228399.1	1	COAD	0	NA
1	ENSG00000142606.14	4	BLCA,HNSC,KIRC,THCA	1	STAD
1	ENSG00000182518.12	2	KIRP,BRCA	3	LUAD,PRAD,HNSC
1	ENSG00000184613.9	3	BLCA,COAD,KIRC	3	LIHC,STAD,THCA
1	ENSG00000129219.12	0	NA	4	STAD,LUAD,HNSC,KIRP
1	ENSG00000267011.4	0	NA	1	KIRP
1	ENSG00000231861.2	1	LUAD	0	NA
1	ENSG00000154642.9	3	PRAD,KIRP,BRCA	3	STAD,HNSC,THCA
1	ENSG00000135362.12	2	STAD,KIRC	2	LIHC,HNSC
1	ENSG00000135597.17	1	LIHC	1	KIRC
1	ENSG00000078061.11	1	LUAD	5	LIHC,BLCA,HNSC,KIRC,BRCA
1	ENSG00000266936.1	1	BLCA	1	LUAD
1	ENSG00000107159.11	2	LIHC,HNSC	2	KIRP,BRCA
1	ENSG00000223935.1	1	LUSC	3	LIHC,KIRC,BRCA
1	ENSG00000260943.1	1	LUAD	0	NA
1	ENSG00000101052.11	3	STAD,KIRP,THCA	3	BLCA,BRCA,UCEC
1	ENSG00000228055.2	1	STAD	0	NA
1	ENSG00000271151.1	2	LUSC,KIRC	4	STAD,LUAD,KIRP,UCEC
1	ENSG00000140332.14	0	NA	1	THCA
1	ENSG00000176248.8	6	LIHC,LUAD,LUSC,HNSC,KIRC,BRCA	0	NA
1	ENSG00000275234.1	4	BLCA,KIRP,BRCA,THCA	0	NA
1	ENSG00000100583.4	4	LUSC,BLCA,HNSC,UCEC	3	STAD,PRAD,BRCA
1	ENSG00000276399.1	1	HNSC	0	NA
1	ENSG00000049167.12	5	STAD,LUSC,HNSC,BRCA,THCA	1	UCEC
1	ENSG00000104432.11	4	STAD,KIRC,BRCA,UCEC	1	KIRP
1	ENSG00000256538.1	1	LUAD	1	UCEC
1	ENSG00000277258.3	3	BLCA,HNSC,BRCA	1	KIRC
1	ENSG00000109705.7	5	LIHC,STAD,LUSC,BLCA,THCA	0	NA
1	ENSG00000107796.11	3	STAD,COAD,HNSC	2	LIHC,PRAD
1	ENSG00000105875.12	0	NA	4	STAD,BLCA,HNSC,THCA
1	ENSG00000256276.1	1	LUSC	0	NA
1	ENSG00000198168.7	1	HNSC	2	PRAD,COAD
1	ENSG00000129151.7	2	LUAD,UCEC	1	LIHC
1	ENSG00000166153.15	1	KIRC	1	LUAD
1	ENSG00000138134.10	2	STAD,BRCA	3	PRAD,HNSC,KIRP
1	ENSG00000057294.12	2	BLCA,KIRC	2	LIHC,COAD
1	ENSG00000113240.11	2	LUAD,BRCA	1	PRAD
1	ENSG00000267575.5	1	UCEC	2	STAD,LUSC
1	ENSG00000116218.11	2	KIRC,KIRP	2	STAD,BLCA
1	ENSG00000172031.6	3	STAD,LUAD,HNSC	2	LUSC,KIRC
1	ENSG00000162630.5	3	STAD,LUSC,BLCA	2	LUAD,HNSC
1	ENSG00000248968.1	1	KIRP	1	COAD
1	ENSG00000259668.4	2	LUAD,PRAD	1	BLCA
1	ENSG00000105699.15	3	PRAD,BLCA,UCEC	0	NA
1	ENSG00000184378.2	2	LUAD,KIRC	2	BRCA,THCA
1	ENSG00000269837.1	1	HNSC	2	STAD,LUAD
1	ENSG00000159788.17	3	LUSC,BRCA,THCA	1	KIRC
1	ENSG00000010932.14	2	STAD,KIRP	0	NA
1	ENSG00000264304.1	0	NA	3	STAD,KIRC,KIRP
1	ENSG00000226876.2	1	BRCA	1	LUAD
1	ENSG00000132821.10	4	BLCA,COAD,KIRC,BRCA	3	LUAD,LUSC,HNSC
1	ENSG00000196419.11	0	NA	3	LIHC,LUSC,BRCA
1	ENSG00000231772.4	3	STAD,LUSC,KIRP	1	COAD
1	ENSG00000261235.1	3	LIHC,LUSC,PRAD	0	NA
1	ENSG00000131979.17	3	LIHC,LUAD,KIRC	3	COAD,HNSC,UCEC
1	ENSG00000240800.1	1	BRCA	0	NA
1	ENSG00000112578.8	3	PRAD,BRCA,UCEC	3	LUSC,KIRC,THCA
1	ENSG00000235347.1	0	NA	1	BLCA
1	ENSG00000143632.13	2	LIHC,KIRP	5	STAD,LUAD,PRAD,HNSC,BRCA
1	ENSG00000177192.12	4	LIHC,PRAD,COAD,UCEC	2	BLCA,THCA
1	ENSG00000130638.14	1	COAD	4	STAD,LUSC,PRAD,BRCA
1	ENSG00000246662.5	1	UCEC	0	NA
1	ENSG00000256733.1	1	LUSC	0	NA
1	ENSG00000105640.11	3	HNSC,THCA,UCEC	2	LUSC,KIRP
1	ENSG00000260510.1	1	PRAD	0	NA
1	ENSG00000255692.1	1	LUAD	0	NA
1	ENSG00000268240.1	0	NA	1	STAD
1	ENSG00000275393.1	2	PRAD,COAD	2	STAD,KIRP
1	ENSG00000099622.12	2	HNSC,THCA	3	STAD,PRAD,KIRC
1	ENSG00000142082.13	1	LUSC	1	KIRP
1	ENSG00000182230.10	0	NA	3	STAD,PRAD,KIRC
1	ENSG00000225265.1	0	NA	2	STAD,BRCA
1	ENSG00000225449.3	3	LUAD,HNSC,KIRP	2	STAD,COAD
1	ENSG00000230534.5	1	KIRC	1	UCEC
1	ENSG00000100784.8	2	KIRC,UCEC	2	COAD,HNSC
1	ENSG00000104442.8	2	STAD,BRCA	2	LIHC,LUAD
1	ENSG00000135521.8	2	LIHC,KIRP	1	HNSC
1	ENSG00000130304.15	3	COAD,THCA,UCEC	3	LIHC,LUAD,KIRC
1	ENSG00000271730.1	2	LIHC,COAD	1	PRAD
1	ENSG00000024422.10	3	STAD,HNSC,UCEC	3	LIHC,PRAD,KIRP
1	ENSG00000134444.12	0	NA	1	KIRP
1	ENSG00000272255.1	1	THCA	2	BRCA,UCEC
1	ENSG00000274322.1	1	LUAD	0	NA
1	ENSG00000132932.15	1	BRCA	5	LIHC,STAD,PRAD,HNSC,KIRC
1	ENSG00000168348.3	1	PRAD	1	STAD
1	ENSG00000095485.15	1	STAD	2	THCA,UCEC
1	ENSG00000197933.11	1	PRAD	2	LUAD,LUSC
1	ENSG00000160741.15	4	LIHC,LUAD,THCA,UCEC	2	LUSC,KIRC
1	ENSG00000135837.14	1	LUAD	2	LUSC,HNSC
1	ENSG00000131686.13	2	BLCA,COAD	1	STAD
1	ENSG00000269176.2	1	LUSC	2	STAD,LUAD
1	ENSG00000246451.2	2	LIHC,HNSC	3	STAD,KIRC,BRCA
1	ENSG00000205488.7	3	LUSC,PRAD,KIRC	2	LUAD,BRCA
1	ENSG00000172725.12	2	LIHC,STAD	2	LUAD,HNSC
1	ENSG00000133983.13	0	NA	1	BRCA
1	ENSG00000259895.1	1	LUSC	0	NA
1	ENSG00000158769.16	4	LUAD,PRAD,COAD,KIRC	0	NA
1	ENSG00000114023.14	2	HNSC,KIRC	2	STAD,KIRP
1	ENSG00000182979.16	2	LIHC,HNSC	2	STAD,BRCA
1	ENSG00000154975.12	5	BLCA,HNSC,KIRC,KIRP,UCEC	0	NA
1	ENSG00000227698.1	0	NA	1	KIRP
1	ENSG00000233085.4	0	NA	1	BLCA
1	ENSG00000186787.7	2	STAD,BRCA	2	PRAD,BLCA
1	ENSG00000115361.6	0	NA	4	STAD,PRAD,COAD,THCA
1	ENSG00000170113.14	1	COAD	1	BRCA
1	ENSG00000066027.10	2	PRAD,BLCA	3	LUSC,HNSC,BRCA
1	ENSG00000187840.4	1	UCEC	3	LUAD,KIRC,KIRP
1	ENSG00000151093.6	2	LIHC,HNSC	2	STAD,KIRC
1	ENSG00000271826.4	3	LIHC,STAD,PRAD	2	COAD,BRCA
1	ENSG00000171848.12	2	LUSC,KIRC	3	COAD,THCA,UCEC
1	ENSG00000078369.16	3	LUAD,BLCA,HNSC	0	NA
1	ENSG00000102003.9	1	KIRC	4	LUSC,PRAD,COAD,UCEC
1	ENSG00000228952.1	2	PRAD,HNSC	1	BRCA
1	ENSG00000263745.4	2	LUSC,KIRP	0	NA
1	ENSG00000237489.2	2	LIHC,STAD	2	LUAD,UCEC
1	ENSG00000152977.8	1	KIRC	1	COAD
1	ENSG00000236384.6	1	HNSC	1	STAD
1	ENSG00000198830.9	2	KIRC,BRCA	1	COAD
1	ENSG00000231156.1	0	NA	1	PRAD
1	ENSG00000139318.7	8	LIHC,STAD,LUSC,COAD,HNSC,KIRP,BRCA,UCEC	2	PRAD,THCA
1	ENSG00000168096.13	3	COAD,HNSC,KIRC	1	BRCA
1	ENSG00000273156.1	1	LIHC	0	NA
1	ENSG00000102891.3	1	HNSC	1	UCEC
1	ENSG00000261371.4	2	STAD,BRCA	5	LIHC,PRAD,BLCA,KIRC,KIRP
1	ENSG00000233569.1	1	BLCA	0	NA
1	ENSG00000178623.10	2	STAD,BLCA	1	LUAD
1	ENSG00000172728.14	0	NA	1	LUAD
1	ENSG00000082175.13	1	STAD	1	LUAD
1	ENSG00000162949.15	3	PRAD,HNSC,KIRC	1	STAD
1	ENSG00000125122.13	2	STAD,PRAD	4	LIHC,LUAD,COAD,THCA
1	ENSG00000247516.4	0	NA	1	COAD
1	ENSG00000170122.5	2	LIHC,KIRC	1	PRAD
1	ENSG00000259456.3	1	KIRC	0	NA
1	ENSG00000148835.10	2	LIHC,BRCA	3	LUAD,HNSC,UCEC
1	ENSG00000259717.1	2	LUAD,LUSC	0	NA
1	ENSG00000177108.5	2	COAD,THCA	4	LUAD,PRAD,BRCA,UCEC
1	ENSG00000089163.4	2	BLCA,BRCA	0	NA
1	ENSG00000266473.1	0	NA	3	LIHC,STAD,PRAD
1	ENSG00000185862.6	2	LUAD,BRCA	3	LIHC,BLCA,COAD
1	ENSG00000106236.3	3	LIHC,STAD,HNSC	1	KIRP
1	ENSG00000157404.14	3	LUAD,COAD,BRCA	2	STAD,PRAD
1	ENSG00000267892.1	2	PRAD,HNSC	0	NA
1	ENSG00000262227.1	2	BRCA,THCA	3	STAD,COAD,KIRP
1	ENSG00000101883.4	0	NA	2	STAD,UCEC
1	ENSG00000233436.6	0	NA	1	STAD
1	ENSG00000174428.15	0	NA	1	BRCA
1	ENSG00000113384.12	3	LIHC,KIRP,BRCA	2	LUSC,COAD
1	ENSG00000146592.15	6	STAD,LUAD,COAD,HNSC,KIRC,UCEC	2	LIHC,BLCA
1	ENSG00000141076.16	4	STAD,PRAD,HNSC,KIRP	3	COAD,KIRC,THCA
1	ENSG00000130402.10	4	STAD,PRAD,BLCA,HNSC	0	NA
1	ENSG00000135299.15	0	NA	2	LIHC,STAD
1	ENSG00000255442.1	0	NA	1	HNSC
1	ENSG00000188120.13	0	NA	1	STAD
1	ENSG00000148297.14	3	STAD,LUSC,HNSC	1	COAD
1	ENSG00000160991.14	2	COAD,UCEC	5	LIHC,LUAD,LUSC,PRAD,BRCA
1	ENSG00000067057.15	2	STAD,HNSC	4	LIHC,KIRP,BRCA,THCA
1	ENSG00000229792.1	1	LIHC	0	NA
1	ENSG00000167695.13	2	THCA,UCEC	5	LUAD,COAD,KIRC,KIRP,BRCA
1	ENSG00000159314.10	3	STAD,PRAD,COAD	2	LIHC,LUAD
1	ENSG00000145284.10	3	LUSC,KIRC,THCA	3	LIHC,STAD,PRAD
1	ENSG00000228192.6	0	NA	4	STAD,LUAD,LUSC,KIRC
1	ENSG00000139684.12	2	STAD,PRAD	2	KIRC,BRCA
1	ENSG00000204025.5	1	LUAD	1	LIHC
1	ENSG00000260806.1	2	HNSC,THCA	3	LUAD,COAD,BRCA
1	ENSG00000101928.11	4	STAD,LUAD,KIRP,BRCA	2	HNSC,KIRC
1	ENSG00000175779.1	0	NA	1	HNSC
1	ENSG00000132953.15	1	LIHC	3	COAD,HNSC,BRCA
1	ENSG00000140382.13	2	BLCA,HNSC	0	NA
1	ENSG00000087338.4	1	KIRC	3	LIHC,COAD,KIRP
1	ENSG00000214367.6	0	NA	2	HNSC,KIRP
1	ENSG00000171729.12	3	LUSC,PRAD,THCA	0	NA
1	ENSG00000124541.6	1	BRCA	2	LIHC,KIRC
1	ENSG00000186891.12	1	LUAD	3	LIHC,STAD,COAD
1	ENSG00000179862.6	2	COAD,UCEC	2	HNSC,BRCA
1	ENSG00000057704.9	3	STAD,KIRP,BRCA	0	NA
1	ENSG00000160075.11	1	LIHC	0	NA
1	ENSG00000125962.13	1	BRCA	0	NA
1	ENSG00000165521.14	3	PRAD,BLCA,BRCA	3	STAD,LUSC,COAD
1	ENSG00000255468.5	0	NA	2	LIHC,LUAD
1	ENSG00000174343.5	2	LUAD,THCA	2	LUSC,BLCA
1	ENSG00000257842.4	3	LUAD,LUSC,BLCA	1	STAD
1	ENSG00000259342.1	5	STAD,BLCA,HNSC,KIRP,THCA	1	KIRC
1	ENSG00000135312.5	3	PRAD,HNSC,BRCA	0	NA
1	ENSG00000137133.9	1	KIRC	3	LUAD,HNSC,UCEC
1	ENSG00000145864.11	4	LUAD,BLCA,HNSC,THCA	1	PRAD
1	ENSG00000121753.11	3	LUAD,LUSC,KIRP	3	STAD,PRAD,THCA
1	ENSG00000234420.6	0	NA	4	COAD,HNSC,KIRP,UCEC
1	ENSG00000171446.6	2	BLCA,KIRP	1	LUAD
1	ENSG00000227540.1	2	BLCA,HNSC	4	LUAD,COAD,KIRP,UCEC
1	ENSG00000178026.11	3	COAD,KIRC,THCA	2	LIHC,LUAD
1	ENSG00000062582.12	3	LIHC,HNSC,KIRC	3	LUSC,PRAD,COAD
1	ENSG00000270580.4	2	LIHC,LUAD	1	BRCA
1	ENSG00000100802.13	0	NA	2	LIHC,LUAD
1	ENSG00000102174.8	2	COAD,BRCA	1	BLCA
1	ENSG00000281849.1	1	LUAD	1	PRAD
1	ENSG00000268536.1	1	THCA	2	STAD,LUSC
1	ENSG00000271601.3	0	NA	1	LUSC
1	ENSG00000082438.14	0	NA	3	LUAD,LUSC,THCA
1	ENSG00000144580.12	2	LIHC,LUAD	0	NA
1	ENSG00000249684.4	2	BRCA,THCA	2	STAD,UCEC
1	ENSG00000068615.15	2	COAD,KIRP	2	LIHC,PRAD
1	ENSG00000163155.10	1	LUAD	4	STAD,LUSC,KIRC,KIRP
1	ENSG00000253404.1	1	HNSC	0	NA
1	ENSG00000100285.9	4	PRAD,HNSC,KIRC,KIRP	2	STAD,LUSC
1	ENSG00000166483.9	1	UCEC	2	HNSC,THCA
1	ENSG00000273112.1	1	LUAD	0	NA
1	ENSG00000189046.9	1	LIHC	1	LUAD
1	ENSG00000184381.17	2	LIHC,UCEC	2	STAD,BRCA
1	ENSG00000165215.6	4	STAD,BLCA,KIRC,KIRP	4	LIHC,PRAD,COAD,THCA
1	ENSG00000276490.1	1	HNSC	0	NA
1	ENSG00000180644.6	3	LUSC,PRAD,BRCA	2	HNSC,THCA
1	ENSG00000256894.1	2	STAD,UCEC	2	LUAD,COAD
1	ENSG00000135845.8	1	BLCA	0	NA
1	ENSG00000163625.14	0	NA	1	LIHC
1	ENSG00000230798.4	1	LUAD	2	STAD,PRAD
1	ENSG00000166002.5	0	NA	2	PRAD,THCA
1	ENSG00000229453.2	2	HNSC,BRCA	0	NA
1	ENSG00000251247.8	3	LIHC,HNSC,BRCA	1	STAD
1	ENSG00000170921.13	5	PRAD,BLCA,COAD,HNSC,THCA	3	STAD,KIRC,KIRP
1	ENSG00000230778.1	1	HNSC	0	NA
1	ENSG00000040731.9	1	HNSC	2	LUSC,PRAD
1	ENSG00000149948.12	6	LIHC,BLCA,COAD,HNSC,KIRC,KIRP	2	LUAD,BRCA
1	ENSG00000141385.8	0	NA	1	KIRP
1	ENSG00000083812.10	2	LIHC,BRCA	1	STAD
1	ENSG00000234261.2	2	PRAD,KIRC	1	THCA
1	ENSG00000281195.1	0	NA	2	PRAD,THCA
1	ENSG00000178573.6	4	STAD,LUAD,KIRP,BRCA	1	KIRC
1	ENSG00000268533.1	1	BRCA	0	NA
1	ENSG00000186767.5	2	LUSC,KIRC	2	COAD,HNSC
1	ENSG00000110245.10	2	LIHC,KIRC	1	BLCA
1	ENSG00000280537.1	3	PRAD,HNSC,KIRC	2	LUSC,KIRP
1	ENSG00000275740.1	3	STAD,KIRC,BRCA	1	COAD
1	ENSG00000165806.18	5	STAD,LUSC,PRAD,KIRC,BRCA	1	UCEC
1	ENSG00000277288.2	3	LIHC,LUAD,BRCA	0	NA
1	ENSG00000275710.1	1	BLCA	2	LIHC,LUAD
1	ENSG00000256884.1	1	KIRP	0	NA
1	ENSG00000237797.1	0	NA	2	LIHC,BRCA
1	ENSG00000068697.6	2	STAD,LUAD	1	LIHC
1	ENSG00000239799.1	1	LIHC	0	NA
1	ENSG00000203307.2	0	NA	1	KIRC
1	ENSG00000213930.10	2	LIHC,BRCA	3	HNSC,THCA,UCEC
1	ENSG00000253671.1	1	HNSC	1	STAD
1	ENSG00000070388.10	1	BLCA	4	STAD,PRAD,KIRP,UCEC
1	ENSG00000196605.6	2	COAD,THCA	3	LIHC,LUSC,KIRC
1	ENSG00000260653.4	0	NA	4	LIHC,LUSC,COAD,HNSC
1	ENSG00000235419.4	1	PRAD	0	NA
1	ENSG00000166546.12	5	STAD,LUAD,COAD,HNSC,THCA	1	PRAD
1	ENSG00000257950.3	2	LIHC,KIRP	3	STAD,PRAD,COAD
1	ENSG00000149571.9	2	LUSC,BRCA	3	LIHC,STAD,LUAD
1	ENSG00000155959.9	2	STAD,LUAD	4	BLCA,COAD,HNSC,UCEC
1	ENSG00000255372.1	1	BLCA	0	NA
1	ENSG00000153904.17	1	KIRP	3	LUAD,COAD,THCA
1	ENSG00000205312.7	1	LIHC	1	HNSC
1	ENSG00000275719.1	2	LUSC,BRCA	0	NA
1	ENSG00000163110.13	1	BLCA	2	LUAD,PRAD
1	ENSG00000077943.7	3	KIRP,BRCA,THCA	2	PRAD,UCEC
1	ENSG00000135638.12	2	HNSC,KIRC	2	COAD,BRCA
1	ENSG00000187616.4	1	LIHC	1	HNSC
1	ENSG00000151136.13	2	COAD,HNSC	1	KIRP
1	ENSG00000279375.1	4	LUAD,HNSC,BRCA,THCA	1	LUSC
1	ENSG00000280435.1	0	NA	3	STAD,LUAD,KIRC
1	ENSG00000036672.14	0	NA	1	THCA
1	ENSG00000099625.11	1	LUAD	3	STAD,LUSC,BRCA
1	ENSG00000249201.2	2	COAD,KIRP	2	STAD,UCEC
1	ENSG00000269289.4	4	PRAD,BLCA,KIRP,BRCA	1	LIHC
1	ENSG00000214691.7	0	NA	1	PRAD
1	ENSG00000062725.8	0	NA	3	STAD,KIRC,BRCA
1	ENSG00000232065.1	1	LUSC	0	NA
1	ENSG00000260046.1	0	NA	2	LUAD,BRCA
1	ENSG00000214546.3	3	STAD,HNSC,BRCA	0	NA
1	ENSG00000092820.16	3	BLCA,KIRP,UCEC	1	KIRC
1	ENSG00000207635.1	0	NA	1	LUSC
1	ENSG00000107949.15	2	LIHC,BRCA	2	LUAD,UCEC
1	ENSG00000070985.12	2	PRAD,HNSC	3	LUAD,BRCA,UCEC
1	ENSG00000133739.14	3	STAD,PRAD,BLCA	1	LUAD
1	ENSG00000177692.10	1	BRCA	3	STAD,KIRC,UCEC
1	ENSG00000136943.9	3	PRAD,BLCA,KIRC	2	STAD,BRCA
1	ENSG00000145721.10	5	LUSC,BLCA,COAD,HNSC,THCA	1	UCEC
1	ENSG00000162711.15	2	STAD,LUAD	2	LIHC,PRAD
1	ENSG00000101019.20	1	PRAD	2	HNSC,BRCA
1	ENSG00000012660.12	2	BRCA,UCEC	2	LIHC,LUSC
1	ENSG00000158164.6	4	BLCA,HNSC,BRCA,THCA	2	STAD,UCEC
1	ENSG00000249437.6	1	LUAD	1	PRAD
1	ENSG00000169955.7	2	LUSC,KIRP	2	BRCA,UCEC
1	ENSG00000273036.2	1	LIHC	2	KIRC,KIRP
1	ENSG00000139428.10	3	LUSC,KIRC,UCEC	1	BLCA
1	ENSG00000173950.14	5	LUSC,BLCA,HNSC,BRCA,THCA	2	STAD,UCEC
1	ENSG00000156313.11	4	LIHC,STAD,KIRP,UCEC	2	PRAD,KIRC
1	ENSG00000273923.1	0	NA	1	UCEC
1	ENSG00000162927.12	1	STAD	2	BLCA,HNSC
1	ENSG00000266149.1	2	LUSC,PRAD	1	STAD
1	ENSG00000133067.16	2	STAD,KIRC	2	HNSC,BRCA
1	ENSG00000196277.14	2	LIHC,THCA	3	STAD,KIRC,BRCA
1	ENSG00000172232.8	3	LIHC,LUAD,THCA	2	PRAD,KIRC
1	ENSG00000279400.1	0	NA	1	STAD
1	ENSG00000005421.7	3	LUAD,PRAD,BLCA	0	NA
1	ENSG00000204628.10	3	HNSC,KIRC,UCEC	0	NA
1	ENSG00000233540.1	0	NA	1	UCEC
1	ENSG00000140264.18	2	PRAD,COAD	2	STAD,KIRC
1	ENSG00000094841.12	3	LIHC,PRAD,BRCA	0	NA
1	ENSG00000228836.7	1	LUSC	1	STAD
1	ENSG00000183066.13	1	HNSC	1	BRCA
1	ENSG00000007062.10	1	BLCA	3	LIHC,LUAD,KIRP
1	ENSG00000171501.8	0	NA	1	BLCA
1	ENSG00000145365.10	2	HNSC,KIRC	3	STAD,COAD,KIRP
1	ENSG00000188215.8	4	LIHC,STAD,LUAD,COAD	4	PRAD,KIRC,BRCA,THCA
1	ENSG00000162398.10	1	PRAD	4	LIHC,LUAD,LUSC,BRCA
1	ENSG00000137764.18	1	STAD	5	LIHC,PRAD,KIRC,KIRP,BRCA
1	ENSG00000031691.6	1	BRCA	2	LIHC,COAD
1	ENSG00000184156.14	1	COAD	3	LIHC,LUSC,PRAD
1	ENSG00000214776.8	1	LIHC	1	STAD
1	ENSG00000106100.9	1	STAD	1	COAD
1	ENSG00000276863.1	1	UCEC	3	STAD,KIRC,BRCA
1	ENSG00000106069.19	1	STAD	1	LUAD
1	ENSG00000166233.11	2	STAD,COAD	3	HNSC,KIRC,BRCA
1	ENSG00000099954.17	2	LIHC,COAD	2	STAD,PRAD
1	ENSG00000272692.1	4	LIHC,LUSC,BLCA,THCA	1	STAD
1	ENSG00000235437.6	3	KIRP,BRCA,THCA	2	COAD,KIRC
1	ENSG00000231064.4	2	LUAD,HNSC	4	STAD,LUSC,KIRP,BRCA
1	ENSG00000150753.10	1	PRAD	1	LUSC
1	ENSG00000161547.13	2	LIHC,LUAD	3	STAD,BRCA,UCEC
1	ENSG00000105401.5	4	LIHC,STAD,THCA,UCEC	1	LUSC
1	ENSG00000163697.15	3	STAD,COAD,BRCA	2	LIHC,LUSC
1	ENSG00000162723.8	4	STAD,LUAD,PRAD,HNSC	1	BRCA
1	ENSG00000103653.15	2	LUSC,COAD	2	LUAD,THCA
1	ENSG00000006047.11	2	HNSC,KIRC	2	COAD,UCEC
1	ENSG00000127831.9	5	STAD,BLCA,COAD,KIRC,KIRP	2	LUAD,BRCA
1	ENSG00000259863.1	1	STAD	2	PRAD,KIRC
1	ENSG00000235343.1	0	NA	1	STAD
1	ENSG00000146918.18	1	KIRC	1	COAD
1	ENSG00000104901.5	3	LUAD,BLCA,KIRP	1	STAD
1	ENSG00000172986.11	1	COAD	1	BRCA
1	ENSG00000183474.14	0	NA	1	UCEC
1	ENSG00000183918.13	4	LUSC,PRAD,KIRC,BRCA	3	BLCA,COAD,HNSC
1	ENSG00000140009.17	2	HNSC,KIRP	2	STAD,BRCA
1	ENSG00000106536.18	2	HNSC,KIRP	2	BRCA,THCA
1	ENSG00000174243.8	2	LUAD,COAD	0	NA
1	ENSG00000135093.11	1	KIRP	0	NA
1	ENSG00000169188.4	2	STAD,PRAD	2	BLCA,HNSC
1	ENSG00000249453.1	0	NA	1	STAD
1	ENSG00000234283.1	0	NA	2	STAD,UCEC
1	ENSG00000176209.10	1	KIRC	1	LUAD
1	ENSG00000261159.1	1	LIHC	0	NA
1	ENSG00000094804.8	4	STAD,LUSC,PRAD,BRCA	1	LUAD
1	ENSG00000170367.4	3	BLCA,COAD,KIRP	2	PRAD,KIRC
1	ENSG00000204851.6	0	NA	5	LIHC,PRAD,BRCA,THCA,UCEC
1	ENSG00000004866.17	2	STAD,KIRP	4	LUAD,LUSC,COAD,BRCA
1	ENSG00000267166.4	2	KIRC,BRCA	3	STAD,LUAD,BLCA
1	ENSG00000269956.1	2	LIHC,LUAD	1	LUSC
1	ENSG00000212916.4	3	LUAD,LUSC,PRAD	0	NA
1	ENSG00000253687.1	1	STAD	0	NA
1	ENSG00000196466.9	2	LIHC,STAD	1	LUSC
1	ENSG00000139437.16	1	LUSC	0	NA
1	ENSG00000147113.15	1	BRCA	4	LIHC,PRAD,KIRC,KIRP
1	ENSG00000278834.1	3	STAD,BLCA,BRCA	2	LIHC,LUAD
1	ENSG00000280217.1	1	KIRP	4	STAD,COAD,KIRC,UCEC
1	ENSG00000205693.3	1	LUSC	2	KIRC,UCEC
1	ENSG00000012983.10	1	HNSC	1	BRCA
1	ENSG00000185739.12	2	STAD,THCA	5	LIHC,LUAD,PRAD,HNSC,UCEC
1	ENSG00000125775.13	4	STAD,LUAD,PRAD,UCEC	0	NA
1	ENSG00000175356.11	1	THCA	1	BLCA
1	ENSG00000135423.11	2	PRAD,HNSC	4	LUAD,COAD,KIRP,BRCA
1	ENSG00000158258.14	2	KIRC,THCA	1	LIHC
1	ENSG00000160551.8	3	BLCA,COAD,BRCA	0	NA
1	ENSG00000204444.9	3	PRAD,KIRC,KIRP	3	STAD,LUAD,LUSC
1	ENSG00000280670.1	0	NA	2	STAD,COAD
1	ENSG00000215193.11	1	STAD	3	LIHC,LUAD,BRCA
1	ENSG00000198959.10	4	LIHC,STAD,KIRC,THCA	0	NA
1	ENSG00000117153.14	1	BLCA	2	LUSC,BRCA
1	ENSG00000132950.17	1	LIHC	0	NA
1	ENSG00000272335.1	5	LIHC,PRAD,COAD,BRCA,THCA	1	LUSC
1	ENSG00000133874.1	4	LUAD,BLCA,BRCA,UCEC	2	PRAD,KIRC
1	ENSG00000183598.3	1	UCEC	3	STAD,BRCA,THCA
1	ENSG00000239911.2	2	LIHC,UCEC	2	COAD,KIRP
1	ENSG00000176171.10	2	LIHC,HNSC	2	STAD,KIRP
1	ENSG00000139433.8	1	LUSC	2	LUAD,THCA
1	ENSG00000261170.1	0	NA	1	KIRC
1	ENSG00000278530.3	3	PRAD,HNSC,BRCA	1	STAD
1	ENSG00000213062.4	1	KIRP	3	LUSC,KIRC,BRCA
1	ENSG00000198870.7	4	LIHC,PRAD,HNSC,KIRC	0	NA
1	ENSG00000146411.5	3	STAD,BLCA,BRCA	3	LIHC,PRAD,KIRC
1	ENSG00000175294.5	3	STAD,COAD,UCEC	5	LIHC,LUSC,PRAD,HNSC,BRCA
1	ENSG00000223745.6	3	COAD,HNSC,KIRC	3	LUSC,BLCA,KIRP
1	ENSG00000167881.13	0	NA	3	STAD,KIRC,BRCA
1	ENSG00000237159.4	2	LIHC,STAD	1	BLCA
1	ENSG00000116032.5	3	PRAD,HNSC,UCEC	5	LIHC,STAD,LUAD,LUSC,BRCA
1	ENSG00000234661.2	3	HNSC,KIRP,UCEC	1	LUSC
1	ENSG00000256162.2	2	LIHC,COAD	0	NA
1	ENSG00000269948.4	2	BRCA,THCA	3	PRAD,KIRC,UCEC
1	ENSG00000169570.8	3	LUAD,HNSC,BRCA	2	LIHC,UCEC
1	ENSG00000113068.8	7	STAD,LUAD,LUSC,BLCA,COAD,HNSC,BRCA	0	NA
1	ENSG00000103404.13	2	STAD,LUSC	4	HNSC,KIRC,BRCA,THCA
1	ENSG00000163449.9	7	PRAD,BLCA,COAD,HNSC,KIRC,KIRP,THCA	2	LIHC,BRCA
1	ENSG00000230258.5	0	NA	1	KIRP
1	ENSG00000270574.1	0	NA	2	STAD,THCA
1	ENSG00000255663.1	0	NA	1	HNSC
1	ENSG00000272482.1	2	LUSC,HNSC	1	BRCA
1	ENSG00000264920.1	0	NA	4	LIHC,STAD,LUAD,THCA
1	ENSG00000167635.10	4	LIHC,LUAD,PRAD,BRCA	0	NA
1	ENSG00000272476.1	1	STAD	1	KIRC
1	ENSG00000143368.9	3	LIHC,LUAD,KIRP	1	STAD
1	ENSG00000272248.1	2	BRCA,THCA	1	STAD
1	ENSG00000196503.2	5	LUSC,PRAD,BLCA,BRCA,THCA	3	LUAD,HNSC,KIRP
1	ENSG00000258249.1	0	NA	1	PRAD
1	ENSG00000102100.13	4	LIHC,STAD,PRAD,KIRC	1	LUSC
1	ENSG00000263970.1	0	NA	1	BLCA
1	ENSG00000143869.6	1	KIRC	2	STAD,LUAD
1	ENSG00000136696.9	3	STAD,BLCA,UCEC	0	NA
1	ENSG00000177453.6	0	NA	4	STAD,LUSC,KIRC,BRCA
1	ENSG00000079385.20	5	STAD,LUSC,PRAD,COAD,BRCA	0	NA
1	ENSG00000046651.13	0	NA	2	HNSC,THCA
1	ENSG00000153303.15	3	LUSC,BLCA,KIRP	2	COAD,HNSC
1	ENSG00000227338.1	0	NA	1	UCEC
1	ENSG00000112667.11	3	STAD,KIRC,BRCA	5	LIHC,LUAD,LUSC,BLCA,COAD
1	ENSG00000167526.12	4	STAD,HNSC,KIRC,UCEC	2	LUAD,THCA
1	ENSG00000234965.2	0	NA	2	STAD,PRAD
1	ENSG00000234684.5	0	NA	3	LUSC,COAD,THCA
1	ENSG00000083896.11	1	LUSC	0	NA
1	ENSG00000184608.7	0	NA	1	STAD
1	ENSG00000170477.11	0	NA	1	LIHC
1	ENSG00000115295.18	0	NA	4	LUSC,PRAD,KIRC,BRCA
1	ENSG00000154783.9	2	STAD,THCA	2	LIHC,PRAD
1	ENSG00000158882.11	2	LIHC,LUAD	2	STAD,BLCA
1	ENSG00000100360.13	2	KIRP,THCA	2	LUSC,BLCA
1	ENSG00000269609.4	0	NA	5	LIHC,LUAD,COAD,KIRP,UCEC
1	ENSG00000146757.12	2	KIRC,BRCA	4	LUAD,COAD,HNSC,UCEC
1	ENSG00000175315.2	3	BLCA,COAD,UCEC	3	LIHC,KIRP,THCA
1	ENSG00000139874.5	3	PRAD,KIRC,THCA	3	STAD,LUAD,BRCA
1	ENSG00000186446.10	1	KIRP	2	LIHC,LUAD
1	ENSG00000250451.4	0	NA	2	PRAD,KIRP
1	ENSG00000197134.10	1	BRCA	1	STAD
1	ENSG00000183305.12	0	NA	1	STAD
1	ENSG00000141295.12	3	BLCA,KIRC,BRCA	2	LIHC,THCA
1	ENSG00000166317.10	2	BRCA,THCA	5	LUAD,LUSC,PRAD,HNSC,UCEC
1	ENSG00000276116.2	2	HNSC,KIRP	1	STAD
1	ENSG00000168754.12	3	LUSC,BLCA,COAD	3	LIHC,STAD,THCA
1	ENSG00000145287.9	3	LUSC,PRAD,UCEC	1	LUAD
1	ENSG00000196188.9	3	LUAD,PRAD,KIRC	2	KIRP,BRCA
1	ENSG00000117154.10	1	BRCA	2	PRAD,THCA
1	ENSG00000102904.13	5	LIHC,COAD,HNSC,KIRP,THCA	1	LUAD
1	ENSG00000079931.13	3	LUAD,LUSC,KIRC	3	LIHC,PRAD,HNSC
1	ENSG00000225377.4	3	STAD,BLCA,KIRP	1	BRCA
1	ENSG00000121335.11	2	BLCA,HNSC	2	STAD,COAD
1	ENSG00000231890.6	3	BLCA,HNSC,UCEC	3	STAD,KIRP,BRCA
1	ENSG00000242861.1	1	COAD	1	BRCA
1	ENSG00000171722.10	1	LUAD	0	NA
1	ENSG00000095002.11	0	NA	1	UCEC
1	ENSG00000244538.1	0	NA	1	BRCA
1	ENSG00000173933.18	1	LUSC	2	KIRP,THCA
1	ENSG00000179639.9	0	NA	1	LIHC
1	ENSG00000091583.9	2	PRAD,KIRP	3	STAD,LUAD,BLCA
1	ENSG00000125631.7	0	NA	1	LUSC
1	ENSG00000258946.4	2	KIRC,KIRP	3	LUAD,LUSC,THCA
1	ENSG00000265393.1	2	COAD,KIRC	1	UCEC
1	ENSG00000244619.2	0	NA	1	LUAD
1	ENSG00000128710.5	3	COAD,KIRC,BRCA	1	KIRP
1	ENSG00000104331.7	4	STAD,COAD,KIRP,BRCA	1	LUSC
1	ENSG00000280429.1	2	STAD,COAD	2	LUAD,PRAD
1	ENSG00000241322.7	2	BRCA,UCEC	2	PRAD,HNSC
1	ENSG00000265148.4	2	COAD,KIRC	2	BLCA,UCEC
1	ENSG00000272508.1	0	NA	1	STAD
1	ENSG00000232739.1	1	PRAD	1	LIHC
1	ENSG00000223552.1	1	STAD	2	LIHC,HNSC
1	ENSG00000137070.16	3	LIHC,LUAD,BRCA	2	STAD,PRAD
1	ENSG00000112559.12	2	COAD,BRCA	1	LIHC
1	ENSG00000162623.14	0	NA	2	STAD,BRCA
1	ENSG00000113360.15	2	PRAD,BRCA	2	LUSC,HNSC
1	ENSG00000160318.5	1	LIHC	1	BLCA
1	ENSG00000188542.8	0	NA	3	COAD,HNSC,BRCA
1	ENSG00000151135.8	4	LIHC,LUAD,KIRP,UCEC	3	STAD,LUSC,BLCA
1	ENSG00000157456.6	2	LUSC,KIRC	2	BRCA,UCEC
1	ENSG00000224087.1	1	PRAD	0	NA
1	ENSG00000007541.13	5	STAD,LUAD,BLCA,HNSC,KIRC	0	NA
1	ENSG00000108510.8	2	PRAD,BLCA	2	LIHC,BRCA
1	ENSG00000196081.8	3	PRAD,KIRC,BRCA	2	COAD,KIRP
1	ENSG00000184787.17	0	NA	2	LUSC,BLCA
1	ENSG00000105993.13	3	STAD,KIRP,UCEC	2	BRCA,THCA
1	ENSG00000180357.8	2	BLCA,COAD	1	LIHC
1	ENSG00000114127.9	3	STAD,KIRC,BRCA	0	NA
1	ENSG00000259287.2	1	COAD	2	STAD,THCA
1	ENSG00000126261.11	4	LIHC,LUAD,BRCA,UCEC	0	NA
1	ENSG00000248538.5	2	COAD,HNSC	1	THCA
1	ENSG00000153029.13	2	LUAD,PRAD	3	BLCA,KIRP,BRCA
1	ENSG00000151838.10	1	STAD	1	BRCA
1	ENSG00000171847.9	1	HNSC	2	STAD,KIRP
1	ENSG00000248115.1	2	LIHC,KIRP	1	STAD
1	ENSG00000205084.9	5	STAD,PRAD,KIRP,THCA,UCEC	3	LUAD,COAD,KIRC
1	ENSG00000248356.1	1	BRCA	0	NA
1	ENSG00000225830.9	3	PRAD,BLCA,BRCA	2	LUAD,UCEC
1	ENSG00000156976.13	3	HNSC,KIRC,UCEC	2	STAD,LUSC
1	ENSG00000183134.4	2	LIHC,KIRC	3	STAD,LUAD,PRAD
1	ENSG00000130783.12	1	BRCA	0	NA
1	ENSG00000163541.10	2	LUSC,KIRP	3	KIRC,BRCA,UCEC
1	ENSG00000081138.12	2	BLCA,COAD	2	HNSC,KIRC
1	ENSG00000196235.12	3	LIHC,LUAD,BRCA	0	NA
1	ENSG00000248927.1	1	STAD	0	NA
1	ENSG00000274987.1	4	LIHC,STAD,LUAD,BRCA	1	LUSC
1	ENSG00000171316.10	4	PRAD,BLCA,COAD,UCEC	2	LUAD,THCA
1	ENSG00000164082.13	2	LUAD,UCEC	0	NA
1	ENSG00000100503.22	0	NA	1	PRAD
1	ENSG00000110723.10	2	PRAD,BLCA	2	LUAD,HNSC
1	ENSG00000140488.13	0	NA	1	UCEC
1	ENSG00000164117.11	3	LIHC,LUSC,BRCA	0	NA
1	ENSG00000157368.9	1	LUSC	4	LIHC,LUAD,PRAD,KIRC
1	ENSG00000224644.1	1	LIHC	1	LUSC
1	ENSG00000006007.10	1	BLCA	1	BRCA
1	ENSG00000224349.2	0	NA	1	PRAD
1	ENSG00000233125.2	2	PRAD,COAD	2	STAD,THCA
1	ENSG00000107263.17	2	LIHC,STAD	1	PRAD
1	ENSG00000146205.12	2	HNSC,BRCA	5	LIHC,STAD,LUAD,COAD,KIRP
1	ENSG00000131951.9	1	KIRP	1	THCA
1	ENSG00000227392.1	3	LIHC,COAD,HNSC	3	STAD,PRAD,BRCA
1	ENSG00000226889.3	1	UCEC	0	NA
1	ENSG00000118257.15	5	STAD,BLCA,COAD,HNSC,THCA	4	LIHC,PRAD,KIRC,BRCA
1	ENSG00000102096.9	2	LUAD,PRAD	3	STAD,BLCA,COAD
1	ENSG00000153933.8	1	UCEC	2	COAD,BRCA
1	ENSG00000229021.2	4	BLCA,COAD,HNSC,UCEC	2	LUSC,BRCA
1	ENSG00000163507.12	3	LUSC,PRAD,KIRC	2	STAD,COAD
1	ENSG00000273062.1	1	KIRC	4	LIHC,STAD,PRAD,BRCA
1	ENSG00000197406.7	3	LUSC,BLCA,THCA	0	NA
1	ENSG00000278558.3	0	NA	1	LUSC
1	ENSG00000113597.16	5	STAD,LUAD,PRAD,BRCA,THCA	1	UCEC
1	ENSG00000229375.1	2	LUSC,BLCA	1	STAD
1	ENSG00000224387.1	3	PRAD,HNSC,THCA	2	BLCA,BRCA
1	ENSG00000251596.1	0	NA	1	KIRC
1	ENSG00000224374.1	0	NA	1	BRCA
1	ENSG00000175130.6	2	BLCA,BRCA	2	LUAD,COAD
1	ENSG00000124614.12	2	HNSC,UCEC	4	LIHC,LUSC,BLCA,COAD
1	ENSG00000236154.1	1	STAD	0	NA
1	ENSG00000100336.16	1	BRCA	0	NA
1	ENSG00000197182.11	1	COAD	4	LUAD,LUSC,KIRP,BRCA
1	ENSG00000273313.1	1	HNSC	1	COAD
1	ENSG00000168594.14	0	NA	1	UCEC
1	ENSG00000227306.1	1	LIHC	0	NA
1	ENSG00000138346.13	4	LIHC,PRAD,BLCA,BRCA	3	COAD,KIRP,UCEC
1	ENSG00000077063.9	2	STAD,LUSC	3	LIHC,LUAD,PRAD
1	ENSG00000166845.12	2	BLCA,KIRC	2	LIHC,LUAD
1	ENSG00000177363.4	2	STAD,THCA	1	PRAD
1	ENSG00000267123.4	3	STAD,LUAD,KIRC	1	BRCA
1	ENSG00000070526.13	2	PRAD,BLCA	4	STAD,LUAD,LUSC,COAD
1	ENSG00000266076.1	1	COAD	0	NA
1	ENSG00000214357.7	3	STAD,LUAD,THCA	1	LIHC
1	ENSG00000182489.8	2	STAD,LUAD	3	HNSC,KIRP,THCA
1	ENSG00000152669.8	2	PRAD,UCEC	0	NA
1	ENSG00000105643.8	1	THCA	6	LIHC,LUSC,BLCA,HNSC,KIRC,KIRP
1	ENSG00000236671.6	0	NA	2	LUAD,BRCA
1	ENSG00000105711.9	1	LUAD	5	LIHC,PRAD,BLCA,HNSC,KIRC
1	ENSG00000151640.11	3	LUAD,HNSC,BRCA	3	KIRC,KIRP,UCEC
1	ENSG00000100181.20	4	COAD,HNSC,KIRP,UCEC	2	STAD,PRAD
1	ENSG00000143493.11	3	LIHC,LUAD,BLCA	2	LUSC,HNSC
1	ENSG00000234779.1	2	KIRC,THCA	2	PRAD,BRCA
1	ENSG00000171763.16	0	NA	1	BRCA
1	ENSG00000100197.19	1	COAD	2	LUAD,BRCA
1	ENSG00000253983.2	0	NA	1	KIRC
1	ENSG00000262979.1	3	LUSC,BLCA,COAD	5	LIHC,HNSC,KIRP,BRCA,THCA
1	ENSG00000113946.3	3	STAD,KIRC,UCEC	2	LUAD,THCA
1	ENSG00000226330.1	2	STAD,KIRC	4	LUAD,LUSC,COAD,UCEC
1	ENSG00000237759.1	1	LIHC	0	NA
1	ENSG00000009830.10	0	NA	2	PRAD,BRCA
1	ENSG00000142973.11	3	PRAD,COAD,UCEC	2	STAD,THCA
1	ENSG00000254959.5	1	THCA	0	NA
1	ENSG00000153214.8	1	STAD	3	LIHC,PRAD,BRCA
1	ENSG00000234769.7	3	STAD,KIRP,BRCA	1	THCA
1	ENSG00000136930.11	5	LIHC,STAD,LUSC,BLCA,BRCA	0	NA
1	ENSG00000155508.12	6	STAD,LUAD,BLCA,HNSC,BRCA,THCA	2	LIHC,PRAD
1	ENSG00000223573.5	4	LIHC,PRAD,KIRC,KIRP	2	STAD,COAD
1	ENSG00000268129.1	3	HNSC,KIRC,BRCA	2	STAD,LUAD
1	ENSG00000172869.13	2	LUAD,BRCA	3	STAD,KIRP,UCEC
1	ENSG00000271745.1	0	NA	1	BRCA
1	ENSG00000177888.7	1	BLCA	3	LUSC,HNSC,BRCA
1	ENSG00000261760.5	2	LUAD,LUSC	1	KIRC
1	ENSG00000130939.17	0	NA	2	STAD,KIRC
1	ENSG00000153015.14	6	LUAD,LUSC,BLCA,COAD,BRCA,THCA	1	LIHC
1	ENSG00000280560.1	0	NA	1	LUAD
1	ENSG00000186522.13	2	STAD,HNSC	1	COAD
1	ENSG00000103174.10	1	LUSC	3	COAD,BRCA,UCEC
1	ENSG00000232519.2	1	LIHC	1	LUSC
1	ENSG00000171843.14	3	BLCA,BRCA,UCEC	2	LIHC,LUAD
1	ENSG00000247796.2	1	HNSC	4	LUAD,COAD,KIRP,BRCA
1	ENSG00000235319.1	0	NA	2	COAD,BRCA
1	ENSG00000138398.14	1	BRCA	0	NA
1	ENSG00000126856.12	0	NA	1	STAD
1	ENSG00000158555.13	0	NA	3	PRAD,BRCA,UCEC
1	ENSG00000186526.11	2	STAD,COAD	1	BLCA
1	ENSG00000159200.16	3	LUAD,HNSC,UCEC	3	LUSC,PRAD,THCA
1	ENSG00000204882.3	3	BLCA,BRCA,THCA	1	PRAD
1	ENSG00000100319.12	3	COAD,HNSC,KIRP	1	LUAD
1	ENSG00000258643.4	2	LIHC,LUAD	0	NA
1	ENSG00000167797.6	1	LIHC	2	PRAD,HNSC
1	ENSG00000138629.14	1	LUSC	2	LIHC,BRCA
1	ENSG00000107731.11	1	HNSC	2	LIHC,KIRC
1	ENSG00000149781.11	1	BRCA	4	LIHC,BLCA,HNSC,THCA
1	ENSG00000119801.11	2	LUAD,BRCA	1	PRAD
1	ENSG00000232022.5	3	LUAD,PRAD,BRCA	1	KIRP
1	ENSG00000161057.9	1	STAD	1	HNSC
1	ENSG00000228705.1	1	STAD	2	BRCA,UCEC
1	ENSG00000196074.11	4	LIHC,COAD,HNSC,BRCA	1	UCEC
1	ENSG00000196900.4	1	STAD	0	NA
1	ENSG00000197046.10	3	LUSC,PRAD,COAD	1	KIRC
1	ENSG00000225431.1	2	PRAD,COAD	2	STAD,LUAD
1	ENSG00000121380.11	2	STAD,LUSC	2	LUAD,HNSC
1	ENSG00000124143.9	1	COAD	3	LIHC,STAD,KIRC
1	ENSG00000156170.11	1	COAD	2	LUAD,HNSC
1	ENSG00000124789.10	2	BRCA,UCEC	4	STAD,LUSC,COAD,HNSC
1	ENSG00000173272.12	3	STAD,BLCA,HNSC	3	LIHC,LUAD,KIRP
1	ENSG00000164045.10	4	LUSC,PRAD,KIRC,BRCA	4	STAD,LUAD,HNSC,UCEC
1	ENSG00000166897.13	3	STAD,COAD,HNSC	2	PRAD,BRCA
1	ENSG00000204267.12	4	STAD,PRAD,KIRC,BRCA	2	HNSC,KIRP
1	ENSG00000205890.3	2	BLCA,HNSC	1	LIHC
1	ENSG00000145623.11	2	LUAD,THCA	3	LUSC,KIRC,KIRP
1	ENSG00000147121.14	1	STAD	2	BLCA,HNSC
1	ENSG00000167617.2	3	STAD,HNSC,BRCA	1	COAD
1	ENSG00000183578.5	2	STAD,LUAD	1	KIRC
1	ENSG00000081760.15	1	COAD	2	STAD,LUAD
1	ENSG00000255221.2	3	LUAD,LUSC,PRAD	0	NA
1	ENSG00000011198.6	4	LUAD,COAD,HNSC,BRCA	4	STAD,LUSC,BLCA,KIRC
1	ENSG00000182389.17	3	LUSC,PRAD,COAD	3	STAD,BLCA,KIRP
1	ENSG00000120539.13	3	LUSC,PRAD,BRCA	3	HNSC,KIRP,UCEC
1	ENSG00000111554.13	2	LIHC,KIRC	0	NA
1	ENSG00000214078.10	2	PRAD,KIRP	1	BRCA
1	ENSG00000188517.13	1	LUAD	1	KIRP
1	ENSG00000143919.13	1	STAD	1	UCEC
1	ENSG00000278882.1	0	NA	1	LIHC
1	ENSG00000242536.1	1	LUSC	0	NA
1	ENSG00000145725.18	2	LUAD,BRCA	1	STAD
1	ENSG00000117724.11	3	LIHC,BLCA,KIRC	2	HNSC,UCEC
1	ENSG00000189127.6	3	BLCA,COAD,THCA	1	STAD
1	ENSG00000198920.8	1	UCEC	2	LUSC,BLCA
1	ENSG00000279232.1	1	THCA	0	NA
1	ENSG00000196805.7	2	LUSC,BLCA	0	NA
1	ENSG00000175482.7	2	STAD,LUSC	6	LIHC,LUAD,PRAD,BLCA,KIRP,BRCA
1	ENSG00000223547.8	1	THCA	2	STAD,COAD
1	ENSG00000241570.7	1	LUSC	1	STAD
1	ENSG00000176909.10	1	THCA	4	STAD,HNSC,BRCA,UCEC
1	ENSG00000250282.1	1	LIHC	2	COAD,THCA
1	ENSG00000046604.11	3	STAD,BLCA,HNSC	3	LIHC,KIRC,BRCA
1	ENSG00000037280.14	2	BRCA,THCA	1	PRAD
1	ENSG00000160321.13	0	NA	2	LIHC,STAD
1	ENSG00000267801.1	1	LUSC	3	COAD,KIRP,BRCA
1	ENSG00000181038.12	0	NA	4	LIHC,STAD,LUAD,BRCA
1	ENSG00000105793.14	2	STAD,KIRC	3	LUAD,COAD,HNSC
1	ENSG00000183615.5	2	STAD,BRCA	2	LIHC,PRAD
1	ENSG00000265908.1	0	NA	1	PRAD
1	ENSG00000168899.4	2	STAD,BRCA	4	LIHC,BLCA,HNSC,KIRP
1	ENSG00000198648.9	1	STAD	3	LIHC,PRAD,KIRP
1	ENSG00000185345.17	2	KIRP,BRCA	3	PRAD,COAD,KIRC
1	ENSG00000242715.6	1	BRCA	4	STAD,LUSC,COAD,KIRC
1	ENSG00000255408.3	4	LUAD,HNSC,KIRP,BRCA	1	STAD
1	ENSG00000145920.13	2	STAD,COAD	3	LUAD,LUSC,PRAD
1	ENSG00000226819.1	1	HNSC	1	PRAD
1	ENSG00000250641.1	5	STAD,LUSC,BLCA,COAD,HNSC	0	NA
1	ENSG00000167419.9	2	BLCA,HNSC	1	BRCA
1	ENSG00000133119.11	2	LIHC,KIRC	3	PRAD,COAD,UCEC
1	ENSG00000154222.13	3	LUAD,COAD,BRCA	2	LUSC,KIRC
1	ENSG00000266445.1	1	PRAD	2	LUSC,KIRP
1	ENSG00000188263.9	1	LUSC	4	STAD,PRAD,COAD,HNSC
1	ENSG00000167656.4	4	LUSC,PRAD,COAD,KIRC	2	LUAD,KIRP
1	ENSG00000128731.14	0	NA	1	HNSC
1	ENSG00000185973.9	2	STAD,LUSC	0	NA
1	ENSG00000101190.11	4	STAD,LUAD,KIRP,THCA	2	COAD,BRCA
1	ENSG00000066279.15	1	KIRC	3	COAD,HNSC,UCEC
1	ENSG00000158865.11	3	PRAD,HNSC,KIRC	1	BLCA
1	ENSG00000213064.8	3	LIHC,STAD,KIRC	4	LUSC,BLCA,HNSC,BRCA
1	ENSG00000111331.11	5	STAD,LUSC,PRAD,KIRC,BRCA	2	HNSC,UCEC
1	ENSG00000224535.1	0	NA	1	BRCA
1	ENSG00000260428.2	2	LIHC,COAD	2	LUSC,PRAD
1	ENSG00000129474.14	2	PRAD,KIRC	1	BRCA
1	ENSG00000181722.14	2	STAD,KIRC	2	LIHC,LUAD
1	ENSG00000151327.11	1	LUAD	2	LUSC,BRCA
1	ENSG00000100505.12	2	HNSC,THCA	3	STAD,KIRP,BRCA
1	ENSG00000278341.1	1	HNSC	2	KIRP,BRCA
1	ENSG00000165323.14	3	STAD,LUSC,COAD	4	LUAD,PRAD,BRCA,UCEC
1	ENSG00000210196.2	2	LIHC,THCA	2	LUAD,KIRC
1	ENSG00000151790.7	3	PRAD,KIRP,BRCA	1	KIRC
1	ENSG00000026508.15	1	LUAD	4	LIHC,KIRP,BRCA,THCA
1	ENSG00000112306.7	2	HNSC,UCEC	3	PRAD,KIRP,BRCA
1	ENSG00000223923.1	1	LUAD	2	STAD,THCA
1	ENSG00000168439.15	4	LUSC,PRAD,BLCA,UCEC	1	THCA
1	ENSG00000229312.2	3	LIHC,STAD,HNSC	1	COAD
1	ENSG00000184497.11	1	STAD	4	LUSC,PRAD,KIRC,KIRP
1	ENSG00000224413.1	1	HNSC	4	STAD,KIRC,BRCA,UCEC
1	ENSG00000233593.5	1	LIHC	1	LUSC
1	ENSG00000268949.1	1	HNSC	2	STAD,UCEC
1	ENSG00000132975.7	1	HNSC	2	STAD,LUAD
1	ENSG00000178836.6	0	NA	1	KIRC
1	ENSG00000279267.1	0	NA	4	LIHC,LUAD,LUSC,KIRC
1	ENSG00000188691.5	2	LUSC,BLCA	0	NA
1	ENSG00000178031.14	2	HNSC,THCA	1	LIHC
1	ENSG00000259736.1	0	NA	2	LIHC,BRCA
1	ENSG00000120437.8	1	LIHC	2	STAD,THCA
1	ENSG00000108551.4	2	LUAD,BRCA	3	STAD,LUSC,PRAD
1	ENSG00000279406.1	2	LUSC,BRCA	2	LUAD,KIRC
1	ENSG00000269707.1	1	KIRC	1	KIRP
1	ENSG00000106013.11	0	NA	1	BRCA
1	ENSG00000177156.9	3	STAD,LUSC,BLCA	2	HNSC,THCA
1	ENSG00000277693.1	1	HNSC	2	STAD,UCEC
1	ENSG00000162526.6	2	LIHC,THCA	1	COAD
1	ENSG00000230368.2	2	COAD,KIRP	2	STAD,LUAD
1	ENSG00000165688.10	5	LIHC,LUSC,HNSC,BRCA,UCEC	0	NA
1	ENSG00000030066.12	3	LUSC,PRAD,BLCA	3	COAD,HNSC,THCA
1	ENSG00000267193.4	1	COAD	2	BLCA,BRCA
1	ENSG00000230461.7	2	LIHC,STAD	3	HNSC,KIRC,UCEC
1	ENSG00000174695.8	3	LUAD,HNSC,BRCA	0	NA
1	ENSG00000176485.9	3	STAD,COAD,KIRP	4	LUAD,HNSC,KIRC,THCA
1	ENSG00000163719.17	2	PRAD,KIRC	2	LIHC,STAD
1	ENSG00000163581.12	0	NA	1	LUAD
1	ENSG00000189334.7	3	PRAD,COAD,KIRC	2	LIHC,THCA
1	ENSG00000233860.1	1	BRCA	1	PRAD
1	ENSG00000256537.3	2	LUSC,KIRP	0	NA
1	ENSG00000256287.1	1	LUAD	2	STAD,UCEC
1	ENSG00000116350.14	3	LIHC,LUAD,BRCA	1	LUSC
1	ENSG00000058804.11	0	NA	2	LIHC,STAD
1	ENSG00000128310.2	1	LIHC	0	NA
1	ENSG00000184611.10	1	BLCA	3	LIHC,STAD,BRCA
1	ENSG00000162946.19	0	NA	2	STAD,PRAD
1	ENSG00000096654.14	3	BRCA,THCA,UCEC	2	LIHC,STAD
1	ENSG00000162244.9	2	HNSC,UCEC	2	LUAD,KIRP
1	ENSG00000213246.5	2	LUSC,BLCA	3	LIHC,STAD,BRCA
1	ENSG00000180066.8	3	LIHC,BLCA,HNSC	3	LUAD,PRAD,BRCA
1	ENSG00000224079.1	1	HNSC	0	NA
1	ENSG00000171522.5	1	KIRC	4	LUSC,PRAD,BLCA,THCA
1	ENSG00000137337.13	4	LUAD,PRAD,KIRP,THCA	2	LUSC,COAD
1	ENSG00000139209.14	3	LIHC,COAD,BRCA	4	STAD,PRAD,KIRC,UCEC
1	ENSG00000125895.5	4	STAD,LUAD,HNSC,THCA	1	PRAD
1	ENSG00000147123.10	1	BRCA	2	HNSC,UCEC
1	ENSG00000264630.4	0	NA	1	BLCA
1	ENSG00000108669.15	2	LUSC,PRAD	2	STAD,THCA
1	ENSG00000257859.1	1	PRAD	2	BRCA,UCEC
1	ENSG00000187772.6	3	BLCA,COAD,HNSC	1	STAD
1	ENSG00000106336.11	1	HNSC	3	LUAD,COAD,BRCA
1	ENSG00000236663.1	0	NA	2	LUSC,THCA
1	ENSG00000168412.6	3	PRAD,BLCA,HNSC	2	STAD,COAD
1	ENSG00000139233.5	2	KIRP,UCEC	0	NA
1	ENSG00000145736.13	1	KIRP	0	NA
1	ENSG00000125503.11	4	LIHC,STAD,LUAD,BRCA	2	PRAD,UCEC
1	ENSG00000125686.10	3	STAD,BLCA,BRCA	1	LIHC
1	ENSG00000155970.10	1	LIHC	1	STAD
1	ENSG00000261366.1	4	LIHC,LUSC,BLCA,KIRC	0	NA
1	ENSG00000143315.6	1	BLCA	0	NA
1	ENSG00000182087.11	2	LIHC,LUAD	2	LUSC,KIRP
1	ENSG00000198203.8	2	LIHC,THCA	1	KIRC
1	ENSG00000168291.11	2	LIHC,BRCA	1	STAD
1	ENSG00000078319.8	0	NA	5	LIHC,LUAD,LUSC,COAD,BRCA
1	ENSG00000228109.1	2	HNSC,KIRC	3	PRAD,KIRP,BRCA
1	ENSG00000177359.16	2	COAD,THCA	1	HNSC
1	ENSG00000103353.14	3	LUSC,BLCA,KIRC	1	THCA
1	ENSG00000177465.4	1	PRAD	1	THCA
1	ENSG00000240654.5	0	NA	1	STAD
1	ENSG00000183765.19	0	NA	3	LUSC,BLCA,KIRC
1	ENSG00000213465.6	1	STAD	2	LUAD,HNSC
1	ENSG00000095110.6	3	STAD,PRAD,BLCA	1	COAD
1	ENSG00000251669.4	0	NA	1	LUAD
1	ENSG00000221595.1	0	NA	1	KIRC
1	ENSG00000261318.1	0	NA	1	BRCA
1	ENSG00000153002.10	1	LIHC	3	STAD,LUSC,UCEC
1	ENSG00000172554.10	3	HNSC,KIRC,KIRP	2	STAD,PRAD
1	ENSG00000168612.4	1	PRAD	1	BRCA
1	ENSG00000234324.1	0	NA	1	STAD
1	ENSG00000261054.1	2	LIHC,STAD	1	KIRC
1	ENSG00000189045.12	4	PRAD,HNSC,KIRP,BRCA	1	LIHC
1	ENSG00000134146.10	2	STAD,LUSC	2	LIHC,LUAD
1	ENSG00000213047.10	1	KIRC	3	LUSC,PRAD,HNSC
1	ENSG00000136738.13	1	STAD	1	UCEC
1	ENSG00000171703.15	2	LUAD,KIRP	2	STAD,BRCA
1	ENSG00000181744.7	3	LIHC,HNSC,KIRC	3	STAD,PRAD,COAD
1	ENSG00000111206.11	3	LUSC,PRAD,KIRC	0	NA
1	ENSG00000262136.1	1	STAD	2	BRCA,THCA
1	ENSG00000267280.4	2	COAD,THCA	1	BRCA
1	ENSG00000237187.7	2	STAD,HNSC	1	PRAD
1	ENSG00000180383.3	0	NA	1	PRAD
1	ENSG00000147394.17	1	KIRC	2	LIHC,BRCA
1	ENSG00000167216.15	0	NA	5	LUSC,COAD,KIRC,KIRP,BRCA
1	ENSG00000250050.1	2	LUAD,THCA	1	LUSC
1	ENSG00000232712.5	1	LIHC	0	NA
1	ENSG00000231177.4	0	NA	1	BLCA
1	ENSG00000174886.11	1	LIHC	2	LUSC,COAD
1	ENSG00000121653.10	2	BLCA,KIRC	3	LUAD,PRAD,THCA
1	ENSG00000134216.17	0	NA	2	STAD,BRCA
1	ENSG00000205449.10	0	NA	1	STAD
1	ENSG00000163374.18	1	LUAD	2	STAD,LUSC
1	ENSG00000144674.15	2	LIHC,COAD	1	LUSC
1	ENSG00000078725.11	4	LIHC,PRAD,KIRC,THCA	0	NA
1	ENSG00000107951.11	2	LIHC,STAD	2	KIRC,UCEC
1	ENSG00000160183.12	2	PRAD,BLCA	1	KIRP
1	ENSG00000189283.8	2	HNSC,BRCA	3	LUAD,LUSC,KIRC
1	ENSG00000154736.5	3	STAD,HNSC,THCA	1	LUSC
1	ENSG00000231050.1	0	NA	4	STAD,LUAD,PRAD,COAD
1	ENSG00000236200.4	1	LIHC	3	STAD,BLCA,KIRP
1	ENSG00000100347.13	1	COAD	3	LUAD,BLCA,BRCA
1	ENSG00000235098.7	1	UCEC	0	NA
1	ENSG00000179603.16	1	COAD	2	KIRC,UCEC
1	ENSG00000267882.2	1	STAD	1	BRCA
1	ENSG00000171443.6	3	STAD,KIRC,BRCA	1	KIRP
1	ENSG00000254815.4	4	LUAD,BLCA,HNSC,KIRC	4	STAD,LUSC,KIRP,BRCA
1	ENSG00000224758.1	0	NA	1	COAD
1	ENSG00000183971.5	1	HNSC	2	STAD,BRCA
1	ENSG00000163848.17	1	KIRC	1	LIHC
1	ENSG00000275410.3	0	NA	2	LIHC,PRAD
1	ENSG00000188938.14	3	LUSC,HNSC,UCEC	2	COAD,THCA
1	ENSG00000130803.13	3	STAD,PRAD,UCEC	2	LUSC,BLCA
1	ENSG00000272308.1	3	STAD,BRCA,THCA	0	NA
1	ENSG00000161677.10	1	KIRC	2	PRAD,KIRP
1	ENSG00000132912.11	2	LUAD,BRCA	1	PRAD
1	ENSG00000108684.13	3	LUAD,BLCA,THCA	2	COAD,HNSC
1	ENSG00000188878.15	0	NA	4	STAD,LUAD,COAD,THCA
1	ENSG00000175893.10	2	LUAD,KIRC	3	PRAD,COAD,HNSC
1	ENSG00000130701.3	6	LUSC,BLCA,HNSC,KIRC,KIRP,BRCA	2	LIHC,LUAD
1	ENSG00000136319.10	1	HNSC	3	STAD,COAD,BRCA
1	ENSG00000061656.8	2	PRAD,HNSC	2	KIRP,BRCA
1	ENSG00000175336.9	0	NA	4	STAD,LUAD,PRAD,COAD
1	ENSG00000144908.12	2	LUSC,PRAD	3	BLCA,KIRC,THCA
1	ENSG00000124939.5	4	LIHC,PRAD,KIRP,BRCA	1	STAD
1	ENSG00000173825.6	1	BLCA	4	PRAD,COAD,HNSC,THCA
1	ENSG00000122733.12	2	BLCA,THCA	2	LIHC,STAD
1	ENSG00000229780.1	2	LIHC,LUAD	3	STAD,LUSC,BLCA
1	ENSG00000183864.4	2	HNSC,UCEC	2	BRCA,THCA
1	ENSG00000101474.10	2	LIHC,STAD	1	BLCA
1	ENSG00000106771.11	4	STAD,BLCA,KIRC,UCEC	2	PRAD,THCA
1	ENSG00000112297.13	3	LUSC,PRAD,KIRC	2	HNSC,THCA
1	ENSG00000108924.12	1	COAD	4	LIHC,LUAD,HNSC,UCEC
1	ENSG00000261787.1	4	LIHC,PRAD,KIRC,BRCA	1	STAD
1	ENSG00000258839.2	4	LIHC,LUAD,HNSC,THCA	2	LUSC,BRCA
1	ENSG00000279973.1	1	BLCA	0	NA
1	ENSG00000145331.12	1	BRCA	1	PRAD
1	ENSG00000120008.14	1	BLCA	3	PRAD,KIRP,UCEC
1	ENSG00000060656.18	2	HNSC,THCA	3	LUSC,KIRC,BRCA
1	ENSG00000183798.4	3	LUSC,HNSC,KIRC	2	STAD,UCEC
1	ENSG00000113356.9	4	STAD,PRAD,BLCA,HNSC	1	LUSC
1	ENSG00000050438.15	5	PRAD,COAD,HNSC,KIRC,BRCA	1	STAD
1	ENSG00000227687.1	2	LUAD,THCA	0	NA
1	ENSG00000156466.9	2	BLCA,THCA	1	STAD
1	ENSG00000198832.9	3	STAD,LUAD,COAD	4	LIHC,LUSC,PRAD,BLCA
1	ENSG00000160255.15	0	NA	2	LIHC,BLCA
1	ENSG00000164896.18	1	LIHC	1	LUSC
1	ENSG00000135678.10	3	PRAD,KIRP,UCEC	0	NA
1	ENSG00000137393.9	3	PRAD,BRCA,UCEC	4	LIHC,STAD,LUSC,HNSC
1	ENSG00000248429.4	4	STAD,LUSC,COAD,THCA	2	PRAD,BRCA
1	ENSG00000262482.1	3	LUAD,BLCA,HNSC	1	BRCA
1	ENSG00000204789.4	3	PRAD,KIRP,BRCA	2	LIHC,STAD
1	ENSG00000198883.10	3	COAD,HNSC,BRCA	2	LIHC,UCEC
1	ENSG00000274070.1	1	STAD	5	LUAD,LUSC,PRAD,HNSC,KIRC
1	ENSG00000232706.3	0	NA	1	UCEC
1	ENSG00000164885.11	1	STAD	3	LUAD,LUSC,COAD
1	ENSG00000112964.12	5	COAD,HNSC,KIRC,KIRP,THCA	0	NA
1	ENSG00000181163.12	3	LUAD,HNSC,BRCA	1	PRAD
1	ENSG00000109511.9	0	NA	3	LUAD,PRAD,BLCA
1	ENSG00000112739.15	2	BRCA,UCEC	3	LUSC,BLCA,HNSC
1	ENSG00000064313.10	2	COAD,KIRC	2	LUAD,LUSC
1	ENSG00000135407.9	3	LIHC,COAD,KIRC	2	STAD,THCA
1	ENSG00000101336.11	1	LUAD	2	LIHC,HNSC
1	ENSG00000253164.4	0	NA	1	STAD
1	ENSG00000263893.2	2	LUSC,PRAD	2	LUAD,BRCA
1	ENSG00000158315.9	2	LUSC,PRAD	3	LUAD,HNSC,BRCA
1	ENSG00000046889.17	2	LIHC,BRCA	1	PRAD
1	ENSG00000271776.1	1	LIHC	0	NA
1	ENSG00000242114.4	3	PRAD,HNSC,UCEC	3	STAD,BLCA,KIRP
1	ENSG00000263072.4	5	LIHC,LUAD,BLCA,HNSC,KIRC	2	BRCA,UCEC
1	ENSG00000228506.1	2	PRAD,HNSC	3	STAD,COAD,BRCA
1	ENSG00000055732.11	2	KIRP,THCA	0	NA
1	ENSG00000186912.6	1	BRCA	2	LUSC,COAD
1	ENSG00000223855.1	1	KIRC	3	PRAD,COAD,BRCA
1	ENSG00000138593.7	2	COAD,BRCA	1	PRAD
1	ENSG00000230155.5	1	LUAD	2	LIHC,BLCA
1	ENSG00000279777.1	1	LUSC	0	NA
1	ENSG00000259523.1	2	LUSC,BLCA	3	LIHC,LUAD,PRAD
1	ENSG00000253540.4	2	HNSC,KIRC	1	LUSC
1	ENSG00000148773.11	4	LUSC,BLCA,KIRC,BRCA	3	COAD,HNSC,UCEC
1	ENSG00000095539.14	3	BLCA,HNSC,BRCA	2	LUAD,KIRP
1	ENSG00000233456.1	0	NA	1	KIRP
1	ENSG00000280852.1	1	STAD	0	NA
1	ENSG00000233261.2	0	NA	3	STAD,BLCA,KIRC
1	ENSG00000175121.10	4	LUAD,LUSC,PRAD,THCA	1	KIRC
1	ENSG00000132692.17	4	STAD,HNSC,BRCA,THCA	2	LIHC,UCEC
1	ENSG00000250564.1	2	BLCA,HNSC	0	NA
1	ENSG00000090512.10	3	LUSC,HNSC,KIRC	2	LUAD,KIRP
1	ENSG00000132591.10	2	BLCA,BRCA	1	STAD
1	ENSG00000182885.15	3	LIHC,LUAD,UCEC	2	LUSC,KIRP
1	ENSG00000165757.8	2	STAD,HNSC	3	LIHC,PRAD,KIRC
1	ENSG00000179542.14	3	LIHC,LUAD,KIRC	1	COAD
1	ENSG00000136504.10	2	BLCA,BRCA	3	LIHC,LUAD,HNSC
1	ENSG00000143473.10	2	KIRP,UCEC	1	BRCA
1	ENSG00000111641.9	5	LIHC,PRAD,COAD,KIRP,UCEC	3	BLCA,HNSC,THCA
1	ENSG00000253276.2	3	STAD,KIRC,UCEC	4	LUSC,PRAD,COAD,HNSC
1	ENSG00000029534.18	2	LUSC,BRCA	2	LUAD,HNSC
1	ENSG00000277022.1	0	NA	1	BLCA
1	ENSG00000185432.11	2	PRAD,UCEC	3	STAD,LUAD,BLCA
1	ENSG00000120915.12	0	NA	1	LUAD
1	ENSG00000122121.9	4	STAD,HNSC,KIRC,THCA	0	NA
1	ENSG00000176160.8	3	LUSC,COAD,KIRC	1	HNSC
1	ENSG00000077684.14	0	NA	2	STAD,PRAD
1	ENSG00000175305.15	3	PRAD,BLCA,BRCA	1	THCA
1	ENSG00000262558.1	1	LIHC	1	UCEC
1	ENSG00000254399.2	1	BRCA	2	STAD,PRAD
1	ENSG00000149609.5	0	NA	3	PRAD,COAD,UCEC
1	ENSG00000130167.12	0	NA	1	LUSC
1	ENSG00000163072.13	2	STAD,COAD	4	LUSC,PRAD,KIRC,THCA
1	ENSG00000196482.15	2	BLCA,KIRP	1	STAD
1	ENSG00000122861.14	3	STAD,LUSC,KIRC	2	LIHC,BRCA
1	ENSG00000169862.17	1	LIHC	1	STAD
1	ENSG00000175073.7	6	STAD,PRAD,COAD,KIRC,BRCA,UCEC	2	LUAD,HNSC
1	ENSG00000017797.10	1	BLCA	2	LIHC,KIRP
1	ENSG00000072195.13	2	COAD,THCA	3	LIHC,PRAD,BRCA
1	ENSG00000231589.1	0	NA	1	UCEC
1	ENSG00000127952.15	2	STAD,UCEC	3	LUAD,BRCA,THCA
1	ENSG00000120438.10	4	LIHC,LUAD,KIRP,UCEC	1	HNSC
1	ENSG00000167654.16	2	LUSC,KIRP	0	NA
1	ENSG00000136689.17	4	LIHC,LUAD,LUSC,UCEC	1	KIRC
1	ENSG00000279141.2	3	LIHC,LUSC,HNSC	2	STAD,BLCA
1	ENSG00000108799.11	2	STAD,THCA	2	LIHC,KIRC
1	ENSG00000272254.1	0	NA	1	BLCA
1	ENSG00000176092.12	5	STAD,PRAD,BLCA,COAD,HNSC	2	LIHC,KIRP
1	ENSG00000226287.6	0	NA	4	LIHC,PRAD,KIRP,BRCA
1	ENSG00000108262.14	4	STAD,BLCA,BRCA,UCEC	4	LUAD,COAD,KIRC,KIRP
1	ENSG00000179454.12	3	HNSC,KIRC,UCEC	3	PRAD,COAD,BRCA
1	ENSG00000104164.9	2	LUAD,THCA	2	KIRC,BRCA
1	ENSG00000125850.9	2	BLCA,KIRC	3	LIHC,LUAD,LUSC
1	ENSG00000144535.18	4	LUSC,BLCA,KIRP,UCEC	0	NA
1	ENSG00000179362.13	3	BLCA,THCA,UCEC	2	COAD,BRCA
1	ENSG00000160679.11	2	LIHC,LUAD	1	STAD
1	ENSG00000112531.15	2	LIHC,LUAD	2	PRAD,HNSC
1	ENSG00000246731.2	2	PRAD,BRCA	2	COAD,KIRP
1	ENSG00000134160.12	1	BLCA	3	HNSC,KIRC,UCEC
1	ENSG00000078814.14	3	LIHC,BLCA,COAD	5	LUSC,PRAD,HNSC,BRCA,UCEC
1	ENSG00000099194.5	2	PRAD,COAD	1	KIRC
1	ENSG00000139263.10	0	NA	1	BLCA
1	ENSG00000246022.2	2	LUSC,PRAD	3	STAD,LUAD,HNSC
1	ENSG00000279038.1	0	NA	2	PRAD,BRCA
1	ENSG00000206384.9	2	KIRC,KIRP	2	STAD,HNSC
1	ENSG00000240747.6	0	NA	1	STAD
1	ENSG00000143125.5	3	LIHC,LUAD,BRCA	0	NA
1	ENSG00000168350.7	2	KIRC,KIRP	5	LIHC,LUAD,BRCA,THCA,UCEC
1	ENSG00000120686.10	2	LIHC,STAD	4	LUSC,COAD,KIRC,BRCA
1	ENSG00000242082.1	1	HNSC	1	LUAD
1	ENSG00000197579.6	3	LIHC,KIRC,BRCA	3	PRAD,COAD,THCA
1	ENSG00000166855.8	0	NA	2	HNSC,BRCA
1	ENSG00000155265.9	3	STAD,BLCA,COAD	4	LIHC,PRAD,KIRC,KIRP
1	ENSG00000189144.12	1	BRCA	1	KIRC
1	ENSG00000258789.1	2	HNSC,KIRC	0	NA
1	ENSG00000078399.14	3	LIHC,LUSC,HNSC	1	BRCA
1	ENSG00000263020.4	0	NA	1	COAD
1	ENSG00000165084.14	3	KIRC,KIRP,UCEC	2	LUSC,PRAD
1	ENSG00000243944.4	2	LUSC,HNSC	1	LIHC
1	ENSG00000151892.13	2	LUSC,THCA	0	NA
1	ENSG00000176884.13	4	BLCA,HNSC,KIRC,UCEC	1	COAD
1	ENSG00000225756.1	3	LIHC,LUAD,BRCA	2	STAD,UCEC
1	ENSG00000108100.16	1	STAD	2	KIRC,UCEC
1	ENSG00000068305.16	0	NA	1	BRCA
1	ENSG00000203740.3	2	LUAD,BLCA	1	BRCA
1	ENSG00000167065.12	4	STAD,BLCA,COAD,UCEC	4	LIHC,LUAD,LUSC,BRCA
[truncated: 526,986+ more rows]
