# Supplementary material for: Characterization of bidirectional gene pairs in The Cancer Genome Atlas (TCGA) dataset
Source: PeerJ. 2019 Jun 17;7:e7107. doi: 10.7717/peerj.7107 (PMC6585903; doi:10.7717/peerj.7107)
Supplement: Supplemental Information 14 [file peerj-07-7107-s014.xlsx]

## Sheet: BG.DFI.BLCA
Gene	Coefficient1	Coefficient2	Logrank p-value
ENSG00000001561.6.vs.ENSG00000231769.2	0.0392729	-1.90768	0.112063
ENSG00000001629.8.vs.ENSG00000001631.13	-5.4211e-05	0.0351376	0.0507603
ENSG00000002016.15.vs.ENSG00000082805.18	0.00966147	0.002444	0.860284
ENSG00000003147.16.vs.ENSG00000229970.3	-0.00206828	0.159714	0.14484
ENSG00000004142.10.vs.ENSG00000244045.9	0.0030201	-0.0319334	0.808949
ENSG00000004455.15.vs.ENSG00000142920.15	-0.00400761	-0.16613	0.125672
ENSG00000004799.7.vs.ENSG00000231170.4	-0.00410958	1.19283	0.00530032
ENSG00000005001.8.vs.ENSG00000263325.1	-0.00714811	1.02737	0.17182
ENSG00000005022.5.vs.ENSG00000224281.4	0.000426756	0.0324	0.940074
ENSG00000005073.5.vs.ENSG00000240990.8	-0.079974	0.0544895	0.372014
ENSG00000005175.8.vs.ENSG00000257433.4	-0.0229515	0.476583	0.109137
ENSG00000005206.15.vs.ENSG00000130332.13	0.00458871	-0.0149733	0.228973
ENSG00000005483.18.vs.ENSG00000239569.3	0.00317912	-0.0509135	0.625069
ENSG00000005513.9.vs.ENSG00000103227.17	-0.0752129	0.00435562	0.550915
ENSG00000006118.13.vs.ENSG00000256196.1	0.00152006	4.11952	0.0606883
ENSG00000006459.9.vs.ENSG00000260231.1	0.0112016	0.017297	0.290059
ENSG00000006530.14.vs.ENSG00000261570.1	-0.0141575	10.5088	0.00120631
ENSG00000006634.6.vs.ENSG00000075303.11	-0.0198036	0.032768	0.429199
ENSG00000006638.10.vs.ENSG00000226800.5	-0.00900431	-0.00823394	0.996591
ENSG00000006695.9.vs.ENSG00000236088.8	-0.0697064	0.284589	0.0381634
ENSG00000006712.13.vs.ENSG00000063322.12	-0.00443169	-0.0119801	0.285014
ENSG00000006740.15.vs.ENSG00000265489.1	0.0328741	0.46601	0.0395058
ENSG00000006747.13.vs.ENSG00000225606.1	0.00519443	0.069777	0.160888
ENSG00000006837.10.vs.ENSG00000119048.6	0.475858	-0.00745886	0.429434
ENSG00000007255.9.vs.ENSG00000189114.6	-0.00596698	-0.00213649	0.782021
ENSG00000007545.14.vs.ENSG00000187535.12	0.02489	-0.0101744	0.397756
ENSG00000008018.8.vs.ENSG00000112592.11	-0.0024107	0.0260087	0.784242
ENSG00000008300.13.vs.ENSG00000228350.1	0.0107936	1.62033	0.0201973
ENSG00000008382.14.vs.ENSG00000178078.10	-0.00645417	-0.00100096	0.759204
ENSG00000008952.15.vs.ENSG00000239219.2	0.00682312	-0.703251	0.268915
ENSG00000008988.8.vs.ENSG00000253603.1	-0.000898433	1.97118	0.11938
ENSG00000009413.14.vs.ENSG00000231889.6	0.0276481	-0.081604	0.0219547
ENSG00000009830.10.vs.ENSG00000100577.17	-0.0291497	0.0096533	0.480419
ENSG00000010030.12.vs.ENSG00000224666.3	-0.0352467	1.97565	0.0478405
ENSG00000010072.14.vs.ENSG00000116903.7	0.00477155	0.0638472	0.107534
ENSG00000010282.13.vs.ENSG00000230970.3	-1.08737	1.02252	0.85055
ENSG00000010292.11.vs.ENSG00000111639.6	0.00366724	-0.015306	0.0710954
ENSG00000010318.18.vs.ENSG00000163930.8	0.0702658	0.00252013	0.387893
ENSG00000010361.12.vs.ENSG00000104973.13	-0.00214157	-0.0183106	0.0784582
ENSG00000011028.12.vs.ENSG00000274565.1	0.00115927	-0.0956911	0.78936
ENSG00000011260.12.vs.ENSG00000011258.14	0.0043743	0.02167	0.00923603
ENSG00000011405.12.vs.ENSG00000070081.14	0.0122093	-0.00247353	0.443339
ENSG00000011426.9.vs.ENSG00000164542.11	1.68576e-06	0.0124462	0.91604
ENSG00000011478.10.vs.ENSG00000125743.9	-0.0233386	-0.00339173	0.10358
ENSG00000011566.13.vs.ENSG00000231312.5	0.00465398	-0.0152954	0.829155
ENSG00000012171.16.vs.ENSG00000232352.1	-0.00714831	0.592549	0.317574
ENSG00000013364.17.vs.ENSG00000238045.8	-0.00103597	0.0346856	0.701902
ENSG00000013375.14.vs.ENSG00000013392.7	0.0125803	0.0477373	0.287004
ENSG00000013563.12.vs.ENSG00000102125.14	0.034882	-0.0148454	0.0911834
ENSG00000013573.15.vs.ENSG00000245614.3	-0.0257957	0.254189	0.157229
ENSG00000013810.17.vs.ENSG00000168936.9	-0.00223306	0.00280929	0.71155
ENSG00000014123.9.vs.ENSG00000233797.1	0.0156741	1.65668	0.0561175
ENSG00000015153.13.vs.ENSG00000134283.16	0.00683161	-0.00305257	0.96507
ENSG00000016082.13.vs.ENSG00000259663.2	-0.110705	0.0304511	0.658529
ENSG00000018189.11.vs.ENSG00000272986.1	0.0141334	-0.128288	0.767411
ENSG00000018510.11.vs.ENSG00000116044.14	0.0118709	-0.00246051	0.581967
ENSG00000018510.11.vs.ENSG00000213963.5	0.00598653	0.0524846	0.67166
ENSG00000021826.13.vs.ENSG00000115365.10	0.00296755	0.00423333	0.312022
ENSG00000023318.7.vs.ENSG00000119509.11	-0.00335184	0.0231066	0.756162
ENSG00000024526.15.vs.ENSG00000234264.1	0.0166111	0.831727	0.448042
ENSG00000025434.17.vs.ENSG00000134575.8	-0.0249066	-0.00364381	0.1234
ENSG00000025770.17.vs.ENSG00000100258.16	0.00385095	-0.00637301	0.466095
ENSG00000025796.12.vs.ENSG00000272476.1	0.00411502	0.224469	0.489037
ENSG00000026508.15.vs.ENSG00000255521.1	-0.000276401	0.021075	0.884197
ENSG00000027001.8.vs.ENSG00000205861.10	-0.0223409	0.0742189	0.675587
ENSG00000028203.16.vs.ENSG00000180263.12	-0.0371178	0.0227176	0.0695957
ENSG00000028528.13.vs.ENSG00000166797.9	-0.00537692	-0.026206	0.115748
ENSG00000031823.13.vs.ENSG00000266983.1	-0.0106951	0.587357	0.605718
ENSG00000032219.17.vs.ENSG00000257621.6	0.00980017	-0.0067563	0.870055
ENSG00000032742.16.vs.ENSG00000277020.3	-0.016588	2.04132	0.41442
ENSG00000033178.11.vs.ENSG00000248049.5	-0.00164068	-0.0236093	0.806272
ENSG00000034533.10.vs.ENSG00000114670.12	0.0960616	0.0209659	0.0760068
ENSG00000034693.13.vs.ENSG00000189007.14	0.0362588	-0.0481872	0.344538
ENSG00000036672.14.vs.ENSG00000245248.6	-0.026752	0.216808	0.617804
ENSG00000037241.6.vs.ENSG00000204758.6	-0.0146483	0.0261633	0.850953
ENSG00000037637.9.vs.ENSG00000055070.15	0.00250238	-0.00114011	0.981508
ENSG00000039123.14.vs.ENSG00000067248.8	-0.016923	0.0225206	0.451885
ENSG00000040487.11.vs.ENSG00000053371.11	-0.00403179	-0.00111999	0.96945
ENSG00000040531.13.vs.ENSG00000262304.1	-0.0341167	1.99282	0.0671549
ENSG00000042429.9.vs.ENSG00000166012.13	-0.0181041	-0.00375998	0.510468
ENSG00000047365.10.vs.ENSG00000247193.2	-0.00991142	-7.02548	0.518776
ENSG00000047578.11.vs.ENSG00000077235.16	0.0128309	0.00192937	0.408879
ENSG00000048162.18.vs.ENSG00000146066.2	0.00220708	-0.00812134	0.490572
ENSG00000048392.10.vs.ENSG00000246263.2	-0.0023235	-0.0143724	0.84824
ENSG00000048471.12.vs.ENSG00000234719.7	0.000547688	-0.0850222	0.872459
ENSG00000048649.12.vs.ENSG00000087884.13	0.0147981	-0.00298605	0.154361
ENSG00000049130.12.vs.ENSG00000281333.1	0.00130938	0.431122	0.879559
ENSG00000049167.12.vs.ENSG00000164182.9	-0.0142494	-0.0124938	0.83877
ENSG00000049883.13.vs.ENSG00000113048.15	0.132797	-0.0323656	0.127372
ENSG00000050130.16.vs.ENSG00000126790.10	-0.0251049	0.0685504	0.171654
ENSG00000050327.13.vs.ENSG00000244479.5	-4.28012e-05	0.118001	0.430971
ENSG00000051128.17.vs.ENSG00000269019.1	-0.00298962	0.350528	0.847227
ENSG00000051180.15.vs.ENSG00000245849.5	-0.0600518	-0.127302	0.0709731
ENSG00000052841.13.vs.ENSG00000254907.1	0.000261634	2.84479	0.0545048
ENSG00000053372.4.vs.ENSG00000127463.12	-0.0116973	0.0047061	0.412424
ENSG00000054267.19.vs.ENSG00000152904.10	0.0188798	-0.0180381	0.312358
ENSG00000054282.14.vs.ENSG00000143702.14	-0.0212008	-0.00290692	0.760437
ENSG00000054611.12.vs.ENSG00000260708.1	-0.0151578	-0.120117	0.167939
ENSG00000055130.14.vs.ENSG00000273314.1	-0.00447926	-0.0190458	0.841336
ENSG00000055147.16.vs.ENSG00000037749.10	0.0429178	0.0420127	0.0101427
ENSG00000055163.17.vs.ENSG00000253653.1	-0.00930534	3.79176	0.387002
ENSG00000056736.8.vs.ENSG00000016391.9	-0.0102163	0.0128285	0.799955
ENSG00000057019.14.vs.ENSG00000239462.1	0.00650402	4.52885	0.0168153
ENSG00000057757.8.vs.ENSG00000236810.4	-0.00849726	0.0507977	0.746856
ENSG00000058063.14.vs.ENSG00000240063.1	0.0011216	1.56556	0.399085
ENSG00000058272.14.vs.ENSG00000257557.2	-0.00611849	0.476193	0.0121768
ENSG00000060491.15.vs.ENSG00000229873.1	-0.00814853	1.10966	0.370364
ENSG00000060688.11.vs.ENSG00000121766.13	0.00305674	-0.0234535	0.604862
ENSG00000060762.17.vs.ENSG00000261420.1	-0.0165901	1.18325	0.342612
ENSG00000060982.13.vs.ENSG00000255921.1	-0.00280422	0.156844	0.684938
ENSG00000061794.11.vs.ENSG00000256377.4	-0.00619685	0.484906	0.014033
ENSG00000061938.15.vs.ENSG00000226155.1	-0.000307797	0.811728	0.858039
ENSG00000062485.17.vs.ENSG00000257303.1	-0.00387699	-0.0280478	0.654009
ENSG00000062650.16.vs.ENSG00000227896.2	0.00655021	0.32135	0.00770523
ENSG00000062716.9.vs.ENSG00000141378.14	-0.00155517	0.00448993	0.631327
ENSG00000062725.8.vs.ENSG00000259349.1	0.00130731	0.851114	0.113735
ENSG00000063169.9.vs.ENSG00000277383.1	-0.0264999	-0.123142	0.347989
ENSG00000063177.11.vs.ENSG00000063176.14	-0.000765804	0.0146114	0.0325719
ENSG00000063245.13.vs.ENSG00000267523.1	-0.00287535	-0.158689	0.494592
ENSG00000064225.11.vs.ENSG00000239445.4	0.0642636	-0.215906	0.394769
ENSG00000064393.14.vs.ENSG00000059377.14	0.0149534	-0.079927	0.0227772
ENSG00000064489.20.vs.ENSG00000064490.12	0.17558	0.000615774	0.919727
ENSG00000064490.12.vs.ENSG00000254901.6	0.00421637	-0.0216259	0.813689
ENSG00000065000.14.vs.ENSG00000104885.16	-0.0039504	0.0117123	0.574279
ENSG00000065243.17.vs.ENSG00000237505.5	0.000769614	1.06069	0.4826
ENSG00000065491.8.vs.ENSG00000172738.10	0.0172896	0.143819	0.406571
ENSG00000065526.9.vs.ENSG00000179743.3	0.00465837	0.0341896	0.535529
ENSG00000065675.13.vs.ENSG00000237943.5	-0.154883	0.115758	0.290506
ENSG00000065883.13.vs.ENSG00000259826.1	0.0136974	-0.113564	0.407467
ENSG00000066136.18.vs.ENSG00000272145.1	-0.00106311	0.164172	0.623642
ENSG00000066557.5.vs.ENSG00000116754.12	-0.0165111	-0.00353971	0.514168
ENSG00000066923.16.vs.ENSG00000213420.6	-0.00461104	0.00526402	0.913726
ENSG00000067064.9.vs.ENSG00000047056.13	-0.0020215	0.0138735	0.829719
ENSG00000067167.6.vs.ENSG00000246366.5	-0.000302085	0.262145	0.326871
ENSG00000067221.12.vs.ENSG00000140464.18	0.0190469	-0.00296597	0.39017
ENSG00000067369.12.vs.ENSG00000166963.11	0.00247997	0.00691944	0.660459
ENSG00000067560.9.vs.ENSG00000145022.4	-0.00142633	0.0100779	0.407731
ENSG00000067601.7.vs.ENSG00000106610.13	0.107092	-0.00643043	0.900215
ENSG00000068024.15.vs.ENSG00000222020.2	0.018066	-0.42673	0.432776
ENSG00000068654.14.vs.ENSG00000132300.17	0.0031127	-0.00560306	0.846042
ENSG00000068885.13.vs.ENSG00000113810.14	0.0287581	0.00698573	0.189182
ENSG00000068971.12.vs.ENSG00000110046.11	-0.0341329	-0.0117197	0.163634
ENSG00000069011.14.vs.ENSG00000277619.1	5.71968e-05	3.66187	0.0226228
ENSG00000069248.11.vs.ENSG00000223635.1	-0.00548256	3.31695	0.618385
ENSG00000069345.10.vs.ENSG00000261173.1	-0.00246186	0.881208	0.695034
ENSG00000069812.10.vs.ENSG00000187017.13	0.000928209	0.00643607	0.51148
ENSG00000069974.14.vs.ENSG00000069943.8	-0.00627988	-0.0126174	0.874302
ENSG00000070010.17.vs.ENSG00000093009.8	-0.0221227	0.00160142	0.0820751
ENSG00000070061.13.vs.ENSG00000119328.10	0.0249728	-0.0180459	0.273943
ENSG00000070193.4.vs.ENSG00000248464.1	-0.0986285	2.21195	0.971208
ENSG00000070366.12.vs.ENSG00000167720.11	0.0115863	-0.136552	0.325005
ENSG00000070367.14.vs.ENSG00000053770.10	0.000464656	0.00963734	0.720158
ENSG00000070413.17.vs.ENSG00000223461.1	-0.00342618	-0.278119	0.466538
ENSG00000070610.13.vs.ENSG00000107185.9	-0.00802309	0.00692634	0.692349
ENSG00000070761.6.vs.ENSG00000260927.1	-0.0167758	1.98823	0.130353
ENSG00000071082.9.vs.ENSG00000223947.1	-0.000693185	0.0599143	0.434408
ENSG00000071189.20.vs.ENSG00000279048.1	0.0150281	0.144645	0.00850941
ENSG00000071539.12.vs.ENSG00000028310.16	-0.0018411	0.000738935	0.946846
ENSG00000071894.13.vs.ENSG00000272115.1	0.00105039	-1.29697	0.732424
ENSG00000072110.12.vs.ENSG00000259062.2	0.000702546	-3.39401	0.22093
ENSG00000072571.18.vs.ENSG00000170584.9	0.0140616	0.015524	0.326285
ENSG00000072682.17.vs.ENSG00000197208.5	0.00431054	-0.00374597	0.673232
ENSG00000072756.15.vs.ENSG00000091181.18	0.0159854	-1.36548	0.394028
ENSG00000072849.9.vs.ENSG00000167842.14	-0.0241871	0.00389318	0.275554
ENSG00000072954.5.vs.ENSG00000214046.7	-0.0189482	0.0040218	0.805422
ENSG00000073169.12.vs.ENSG00000273253.2	-0.0122799	0.103861	0.649323
ENSG00000073331.16.vs.ENSG00000145365.10	0.026506	0.00251935	0.168064
ENSG00000073578.15.vs.ENSG00000164366.3	-0.00651115	0.0263136	0.308907
ENSG00000073578.15.vs.ENSG00000260774.1	-0.00223239	0.521543	0.0601993
ENSG00000073584.17.vs.ENSG00000278834.1	0.00720332	-0.0447462	0.520611
ENSG00000073598.5.vs.ENSG00000185379.19	1.85226	0.0314406	0.150177
ENSG00000073803.12.vs.ENSG00000113790.9	0.000701872	0.0176766	0.116069
ENSG00000073910.18.vs.ENSG00000237637.1	-0.0132237	2.19307	0.00116638
ENSG00000074054.16.vs.ENSG00000236859.5	0.0213223	0.0325988	0.0962656
ENSG00000074071.12.vs.ENSG00000197774.11	-0.012116	-0.00271584	0.132559
ENSG00000074755.13.vs.ENSG00000167740.8	0.00250513	0.0067997	0.863591
ENSG00000074800.12.vs.ENSG00000230679.1	-0.000127035	-0.0299973	0.839082
ENSG00000074855.9.vs.ENSG00000130299.15	-0.00490683	-0.000684638	0.928606
ENSG00000074935.12.vs.ENSG00000203778.6	-0.0768903	0.0797469	0.0965765
ENSG00000075131.8.vs.ENSG00000169032.8	0.0138689	-0.0146201	0.456697
ENSG00000075336.10.vs.ENSG00000141665.10	-0.0377077	0.275656	0.225948
ENSG00000075643.5.vs.ENSG00000260552.1	-0.00430163	0.0336705	0.906088
ENSG00000075702.15.vs.ENSG00000161277.10	-0.00227692	0.0422573	0.677918
ENSG00000075790.9.vs.ENSG00000272854.1	0.000642002	1.16309	0.885508
ENSG00000076053.9.vs.ENSG00000180425.9	0.0160417	0.00394483	0.736957
ENSG00000076201.13.vs.ENSG00000260236.1	0.00223377	0.087149	0.877474
ENSG00000076242.13.vs.ENSG00000178567.7	-0.0343129	0.00537923	0.113128
ENSG00000076382.15.vs.ENSG00000227543.4	0.00265374	0.148233	0.100145
ENSG00000076513.15.vs.ENSG00000280426.1	-0.00670352	0.411722	0.582251
ENSG00000076924.10.vs.ENSG00000229833.8	-0.00192083	-0.00144942	0.91103
ENSG00000076944.13.vs.ENSG00000268204.1	-0.00606233	-0.157198	0.427854
ENSG00000076984.16.vs.ENSG00000214248.2	-0.0115122	2.60942	0.0520952
ENSG00000077238.12.vs.ENSG00000274092.1	-0.00476715	0.695099	0.367846
ENSG00000077312.7.vs.ENSG00000188493.13	-0.0105629	0.00114462	0.235019
ENSG00000077348.7.vs.ENSG00000248098.9	-0.00133108	-0.0809434	0.710578
ENSG00000077514.7.vs.ENSG00000175536.6	0.00431252	-0.111683	0.773717
ENSG00000077800.10.vs.ENSG00000146755.9	-0.31296	-0.288526	0.975946
ENSG00000078114.17.vs.ENSG00000231920.1	-0.00155483	0.403957	0.733218
ENSG00000078369.16.vs.ENSG00000231050.1	-0.00296895	-0.131005	0.229001
ENSG00000078808.15.vs.ENSG00000176022.4	-0.00211706	-0.00716439	0.641477
ENSG00000078900.13.vs.ENSG00000116213.14	0.0267369	-0.0204404	0.158444
ENSG00000078902.14.vs.ENSG00000255153.1	-0.0024155	-0.162112	0.557664
ENSG00000078967.11.vs.ENSG00000106608.15	-0.0162434	-0.00819033	0.663872
ENSG00000080007.7.vs.ENSG00000203907.8	0.0375704	0.00731467	0.611077
ENSG00000080189.13.vs.ENSG00000273828.1	-0.0059821	2.44818	0.0149243
ENSG00000080546.12.vs.ENSG00000183137.13	0.0121856	0.0401668	0.169304
ENSG00000080603.15.vs.ENSG00000261840.2	0.00579946	-0.210916	0.236673
ENSG00000080824.17.vs.ENSG00000140153.16	-0.000171117	0.0323843	0.592609
ENSG00000080839.10.vs.ENSG00000269846.1	0.0150926	-1.27829	0.661502
ENSG00000080986.11.vs.ENSG00000101574.13	0.0180494	-0.123861	0.0409135
ENSG00000081087.13.vs.ENSG00000112333.10	0.0135112	0.366408	0.000475304
ENSG00000081870.10.vs.ENSG00000116212.13	-0.0050117	-0.00331116	0.851352
ENSG00000082213.16.vs.ENSG00000113360.15	-0.00740252	0.00764865	0.530111
ENSG00000082258.11.vs.ENSG00000224043.6	0.00433567	-0.0626845	0.76208
ENSG00000082641.14.vs.ENSG00000263412.1	0.00240182	0.685177	0.00109756
ENSG00000082805.18.vs.ENSG00000250132.5	0.0041872	-0.1556	0.656343
ENSG00000083093.8.vs.ENSG00000166847.8	-0.0390666	0.0169272	0.0742513
ENSG00000083307.9.vs.ENSG00000254024.1	0.00518153	-0.0572484	0.344499
ENSG00000083535.14.vs.ENSG00000083520.13	0.031694	0.00302317	0.214721
ENSG00000083720.11.vs.ENSG00000248668.2	0.00723314	-0.668539	0.627556
ENSG00000083799.16.vs.ENSG00000260929.1	5.83035e-05	-3.09091	0.629687
ENSG00000083817.8.vs.ENSG00000171649.10	0.032023	0.021678	0.624265
ENSG00000084073.7.vs.ENSG00000259943.1	0.00226903	-0.0306731	0.823126
ENSG00000084090.12.vs.ENSG00000204685.6	0.000154154	0.112812	0.495321
ENSG00000084623.10.vs.ENSG00000160055.18	-0.00534089	-0.00176589	0.171303
ENSG00000085491.14.vs.ENSG00000280186.1	-0.00202471	0.169241	0.943902
ENSG00000085511.18.vs.ENSG00000272841.1	0.0091341	0.150708	0.0587287
ENSG00000085721.11.vs.ENSG00000260735.1	-0.00857645	1.6005	0.623352
ENSG00000085733.14.vs.ENSG00000246889.2	-0.00176214	0.0233426	0.501255
ENSG00000086062.11.vs.ENSG00000233554.4	0.000999485	-0.645711	0.433817
ENSG00000086189.8.vs.ENSG00000086200.15	-0.0486679	0.0261841	0.127894
ENSG00000087263.15.vs.ENSG00000167005.12	-0.0126384	0.00427703	0.690252
ENSG00000087301.7.vs.ENSG00000180998.10	-0.0017633	0.0711032	0.320503
ENSG00000088682.12.vs.ENSG00000005194.13	-0.00603417	0.00733063	0.776045
ENSG00000088727.11.vs.ENSG00000114648.10	-0.0828653	-0.0121044	0.23436
ENSG00000088756.11.vs.ENSG00000266441.1	0.0320523	-0.217442	0.419839
ENSG00000088766.10.vs.ENSG00000278719.1	-0.00705431	1.25251	0.0315835
ENSG00000088930.7.vs.ENSG00000275457.1	0.00310495	-0.0438469	0.866092
ENSG00000088986.9.vs.ENSG00000111786.7	-0.00426735	-0.00111536	0.183468
ENSG00000089009.14.vs.ENSG00000179295.14	-0.00135137	0.000298193	0.159719
ENSG00000089053.11.vs.ENSG00000170633.15	-0.000650974	-0.0130606	0.801271
ENSG00000089091.15.vs.ENSG00000132664.10	0.046013	-0.0635755	0.379642
ENSG00000089116.3.vs.ENSG00000257935.2	0.0143489	-4.96672	0.846538
ENSG00000089157.14.vs.ENSG00000255857.4	-0.000645649	0.190184	0.0602341
ENSG00000089195.13.vs.ENSG00000125885.12	-0.0210783	0.0375933	0.140535
ENSG00000089220.4.vs.ENSG00000176834.12	-0.00152604	0.0125337	0.059148
ENSG00000089225.18.vs.ENSG00000255399.3	0.0769035	-0.168703	0.749172
ENSG00000089335.19.vs.ENSG00000279329.1	0.0038948	0.206735	0.0499414
ENSG00000089505.16.vs.ENSG00000277978.1	0.146962	-0.348552	0.437828
ENSG00000089737.14.vs.ENSG00000165948.9	-0.0102437	0.0467569	0.160095
ENSG00000089818.15.vs.ENSG00000279865.1	-0.0320493	-0.493704	0.131442
ENSG00000089847.11.vs.ENSG00000077463.13	-0.0556873	-0.0512623	0.0482756
ENSG00000089876.10.vs.ENSG00000203780.9	0.0198024	-0.224322	0.04692
ENSG00000090060.16.vs.ENSG00000260806.1	0.000328177	-0.128318	0.83186
ENSG00000090238.10.vs.ENSG00000250616.2	-0.000686264	-0.0317477	0.83717
ENSG00000090273.12.vs.ENSG00000198746.11	-0.00409576	-0.0160379	0.365115
ENSG00000090581.8.vs.ENSG00000007520.3	-0.0177576	-0.00065317	0.128654
ENSG00000090861.14.vs.ENSG00000157349.14	0.00358782	-0.0258247	0.306907
ENSG00000090889.11.vs.ENSG00000120509.9	0.00997295	-0.0153846	0.438014
ENSG00000091164.11.vs.ENSG00000091157.12	-0.027652	0.0604288	0.011155
ENSG00000091428.16.vs.ENSG00000228016.1	0.0657649	2.23394	0.00146007
ENSG00000091651.7.vs.ENSG00000069329.14	-0.0135084	-0.00117984	0.676484
ENSG00000092020.9.vs.ENSG00000100890.14	-0.0123861	0.0856184	0.663531
ENSG00000092094.9.vs.ENSG00000100823.10	-0.018251	-0.00180963	0.510602
ENSG00000092098.15.vs.ENSG00000100911.12	-0.00797155	-0.00415549	0.0634299
ENSG00000092201.8.vs.ENSG00000260830.1	0.00149839	0.647727	0.858273
ENSG00000092841.17.vs.ENSG00000257809.1	-0.000673452	1.87398	0.116719
ENSG00000092964.15.vs.ENSG00000240694.7	0.000595163	-0.00898005	0.987412
ENSG00000092969.10.vs.ENSG00000232480.1	-0.0518895	1.02173	0.716954
ENSG00000093010.10.vs.ENSG00000184470.18	-0.000792664	-0.0176795	0.246005
ENSG00000093183.12.vs.ENSG00000114857.16	0.000783992	0.000285833	0.995476
ENSG00000095321.15.vs.ENSG00000119383.18	0.000701855	-0.00104759	0.859573
ENSG00000095787.20.vs.ENSG00000254635.4	0.00743556	0.00199358	0.125523
ENSG00000095794.18.vs.ENSG00000230534.5	-0.0207719	3.34167	0.0458048
ENSG00000096070.18.vs.ENSG00000246982.5	0.0068563	-0.180263	0.682093
ENSG00000096696.12.vs.ENSG00000261189.1	1.10174e-05	0.0651991	0.096082
ENSG00000097033.13.vs.ENSG00000261737.1	-0.0126685	0.431181	0.0731169
ENSG00000099331.12.vs.ENSG00000131351.13	-0.00379694	-0.0315622	0.413151
ENSG00000099364.15.vs.ENSG00000260852.1	-0.000327015	0.102293	0.0537978
ENSG00000099783.10.vs.ENSG00000066044.12	-0.00096795	-0.0156021	0.115107
ENSG00000099783.10.vs.ENSG00000279827.1	-0.00248879	1.64383	0.418769
ENSG00000099840.12.vs.ENSG00000172081.12	-0.0385884	-0.011337	0.35822
ENSG00000099849.13.vs.ENSG00000185522.7	-0.0175899	0.151041	0.0599748
ENSG00000099910.15.vs.ENSG00000099917.16	0.01155	-0.0106079	0.0883964
ENSG00000099940.10.vs.ENSG00000241973.9	-0.0249887	-0.00168982	0.409877
ENSG00000099953.8.vs.ENSG00000250479.7	0.000156151	-0.0125296	0.164351
ENSG00000099968.16.vs.ENSG00000131100.11	0.019109	-0.0113811	0.118169
ENSG00000099977.12.vs.ENSG00000099984.9	-0.0222713	-0.254934	0.204234
ENSG00000099995.17.vs.ENSG00000187860.9	-0.00599928	-0.094204	0.372843
ENSG00000100024.13.vs.ENSG00000178803.9	-0.680698	0.298671	0.611684
ENSG00000100084.13.vs.ENSG00000185065.6	-0.0655031	0.280741	0.148757
ENSG00000100100.11.vs.ENSG00000228839.4	0.00440017	-0.65817	0.461567
ENSG00000100104.11.vs.ENSG00000100099.19	-0.0478	0.00781423	0.481422
ENSG00000100109.15.vs.ENSG00000261188.1	0.00225723	0.00100745	0.986384
ENSG00000100129.16.vs.ENSG00000100124.11	-0.00192092	-0.029624	0.252618
ENSG00000100211.9.vs.ENSG00000184949.14	-0.0277616	0.0237372	0.243939
ENSG00000100216.5.vs.ENSG00000228274.3	-0.0132234	-0.0512306	0.160413
ENSG00000100218.10.vs.ENSG00000100228.11	0.205791	-0.00811881	0.878205
ENSG00000100284.19.vs.ENSG00000273176.1	-0.00445696	-0.928965	0.649278
ENSG00000100288.18.vs.ENSG00000008735.13	-0.00324271	-0.00222485	0.983252
ENSG00000100314.3.vs.ENSG00000232396.2	0.0575044	-3.94049	0.513049
ENSG00000100354.19.vs.ENSG00000261202.1	0.0176953	-0.359049	0.035496
ENSG00000100412.14.vs.ENSG00000100410.6	0.00371084	-0.0176803	0.591516
ENSG00000100439.9.vs.ENSG00000275552.1	-0.0102083	0.89503	0.33315
ENSG00000100461.16.vs.ENSG00000237054.8	-0.00648643	0.769105	0.51974
ENSG00000100462.14.vs.ENSG00000257285.4	-0.00118086	0.355317	0.678842
ENSG00000100554.10.vs.ENSG00000134001.11	0.00431844	-0.0016401	0.923836
ENSG00000100565.14.vs.ENSG00000013523.8	-0.27438	0.0419655	0.155984
ENSG00000100578.13.vs.ENSG00000100575.12	-0.00891299	-0.0202243	0.530919
ENSG00000100583.4.vs.ENSG00000100580.7	0.111107	-0.00537241	0.863137
ENSG00000100601.8.vs.ENSG00000119705.8	-0.0988529	-0.00322524	0.186187
ENSG00000100632.9.vs.ENSG00000029364.10	-0.0102988	0.0143348	0.081625
ENSG00000100697.13.vs.ENSG00000235706.6	0.0062109	0.0099027	0.627115
ENSG00000100744.13.vs.ENSG00000066739.10	-0.000384435	0.021444	0.360378
ENSG00000100811.9.vs.ENSG00000258982.1	0.000605629	-0.215732	0.987139
ENSG00000100813.13.vs.ENSG00000179933.5	-0.00414348	-0.0193231	0.079986
ENSG00000100852.11.vs.ENSG00000258655.2	0.00769228	0.023531	0.00451981
ENSG00000100883.10.vs.ENSG00000258704.4	-0.0041399	-0.00131145	0.931471
ENSG00000100916.12.vs.ENSG00000258938.1	0.0444533	-0.355749	0.630015
ENSG00000100938.16.vs.ENSG00000129559.11	-0.00209536	-0.0123991	0.201376
ENSG00000100938.16.vs.ENSG00000255526.5	-0.0111338	-0.328001	0.577178
ENSG00000100941.7.vs.ENSG00000259083.1	-0.00250596	0.104414	0.916253
ENSG00000101076.15.vs.ENSG00000226812.2	0.0073639	-0.216256	0.284916
ENSG00000101126.14.vs.ENSG00000259456.3	0.00266483	0.000834396	0.783803
ENSG00000101138.10.vs.ENSG00000087586.16	0.00366109	-0.00652718	0.80626
ENSG00000101150.16.vs.ENSG00000268858.2	-0.00449727	0.0710516	0.371926
ENSG00000101182.13.vs.ENSG00000184402.13	-0.00368483	-0.00662327	0.301928
ENSG00000101187.14.vs.ENSG00000167046.4	-0.0253962	2.13963	0.105184
ENSG00000101193.7.vs.ENSG00000101191.15	-0.00601159	0.00776718	0.492962
ENSG00000101199.11.vs.ENSG00000101198.13	-0.00143394	-0.194298	0.555208
ENSG00000101216.9.vs.ENSG00000232442.1	0.00746243	-0.028442	0.779662
ENSG00000101224.16.vs.ENSG00000125817.7	0.000937413	0.00112521	0.736747
ENSG00000101246.18.vs.ENSG00000197114.10	-0.00684266	-0.000377396	0.655571
ENSG00000101246.18.vs.ENSG00000273154.2	-0.00668687	-0.0545583	0.635385
ENSG00000101247.16.vs.ENSG00000089048.13	-0.05052	0.00162215	0.439622
ENSG00000101290.12.vs.ENSG00000132646.9	0.00857195	-0.00256589	0.442917
ENSG00000101365.19.vs.ENSG00000228293.1	-0.0107533	5.46052	0.207585
ENSG00000101407.11.vs.ENSG00000101413.10	0.00347371	-0.00282731	0.936484
ENSG00000101421.3.vs.ENSG00000230753.4	-0.000496287	0.647497	0.821817
ENSG00000101452.13.vs.ENSG00000261431.1	-0.0346084	-1.18469	0.482648
ENSG00000101457.11.vs.ENSG00000124116.17	-0.00681539	-0.145088	0.45914
ENSG00000101470.8.vs.ENSG00000124104.17	0.0537739	-0.0133908	0.614947
ENSG00000101473.15.vs.ENSG00000132801.6	-0.019524	0.0562002	0.561523
ENSG00000101493.9.vs.ENSG00000275763.2	-0.00536507	1.02891	0.716151
ENSG00000101546.11.vs.ENSG00000141759.13	0.0253642	-0.0198124	0.459734
ENSG00000101639.17.vs.ENSG00000266969.1	0.014807	-0.573291	0.35337
ENSG00000101745.14.vs.ENSG00000266053.2	0.00312929	0.00799572	0.916147
ENSG00000101751.9.vs.ENSG00000277324.1	0.026047	-1.09765	0.341124
ENSG00000101752.10.vs.ENSG00000158201.8	0.0137297	-0.00812018	0.187151
ENSG00000101844.16.vs.ENSG00000101843.17	0.0424045	-0.022193	0.393333
ENSG00000101850.11.vs.ENSG00000146950.11	0.104558	0.0142922	0.00072554
ENSG00000102081.12.vs.ENSG00000268066.4	0.000654831	1.16976	0.108419
ENSG00000102103.14.vs.ENSG00000126768.11	-0.00501766	-0.000435651	0.747205
ENSG00000102312.19.vs.ENSG00000224292.1	-0.01771	1.92313	0.099373
ENSG00000102317.16.vs.ENSG00000204620.3	0.00105374	-0.708678	0.699489
ENSG00000102393.8.vs.ENSG00000126945.8	-0.00697713	0.000830494	0.842703
ENSG00000102531.15.vs.ENSG00000275202.1	0.0166593	-0.136083	0.0717395
ENSG00000102547.17.vs.ENSG00000136169.15	0.00353224	-0.00228594	0.535283
ENSG00000102572.13.vs.ENSG00000224418.1	0.00255045	0.098269	0.627695
ENSG00000102755.9.vs.ENSG00000279393.1	0.0092569	-2.79622	0.0257413
ENSG00000102796.9.vs.ENSG00000231856.2	-0.00255506	0.1366	0.788339
ENSG00000102871.14.vs.ENSG00000135722.7	-0.0118207	0.0437987	0.556231
ENSG00000102900.11.vs.ENSG00000261302.4	-0.00864205	4.51741	0.225793
ENSG00000102904.13.vs.ENSG00000141084.9	0.0459653	0.0199291	0.206496
ENSG00000102974.13.vs.ENSG00000259804.1	0.0118423	0.704531	0.364821
ENSG00000102977.12.vs.ENSG00000102981.8	0.000485724	-0.0351943	0.659211
ENSG00000103023.10.vs.ENSG00000181938.12	0.0934086	-0.0174237	0.806629
ENSG00000103061.10.vs.ENSG00000132600.15	0.0674713	0.003182	0.123534
ENSG00000103152.10.vs.ENSG00000007384.14	-0.00580136	-0.00623368	0.559269
ENSG00000103174.10.vs.ENSG00000033011.10	-0.0661417	0.0399284	0.264274
ENSG00000103197.15.vs.ENSG00000065057.6	-0.00198149	-0.0680626	0.0589253
ENSG00000103248.16.vs.ENSG00000280278.1	-0.0126774	5.20712	0.0755971
ENSG00000103253.16.vs.ENSG00000162004.15	-0.12319	0.0501994	0.240328
ENSG00000103266.9.vs.ENSG00000260394.2	-0.0244059	0.683379	0.281792
ENSG00000103275.17.vs.ENSG00000274751.1	-0.0149333	0.686625	0.0175129
ENSG00000103353.14.vs.ENSG00000103356.14	0.00370126	-0.0112957	0.754246
ENSG00000103502.12.vs.ENSG00000214725.6	-0.000730305	-0.00789341	0.987153
ENSG00000103549.20.vs.ENSG00000196118.10	0.00690439	0.0919935	0.549476
ENSG00000103591.11.vs.ENSG00000103599.18	-0.0122122	0.196833	0.0366801
ENSG00000103852.11.vs.ENSG00000168904.13	0.039334	-0.0616284	0.352386
ENSG00000103942.11.vs.ENSG00000169612.3	0.0196393	-0.0401953	0.140566
ENSG00000103966.8.vs.ENSG00000246740.2	-0.00439588	0.0222639	0.525896
ENSG00000103994.15.vs.ENSG00000092531.8	0.0112587	-0.0126895	0.429314
ENSG00000104047.13.vs.ENSG00000166262.14	-0.0685669	0.0893964	0.449436
ENSG00000104064.15.vs.ENSG00000244879.4	-0.0352945	0.0163037	0.120579
ENSG00000104147.7.vs.ENSG00000137804.11	-0.135567	0.00881123	0.494467
ENSG00000104231.9.vs.ENSG00000164695.4	0.0102257	-0.00258475	0.737541
ENSG00000104356.9.vs.ENSG00000132541.9	0.0155488	-0.000451523	0.729666
ENSG00000104365.12.vs.ENSG00000253408.4	-0.00796773	-0.0583244	0.534333
ENSG00000104369.4.vs.ENSG00000104381.11	-0.00675382	0.015874	0.736278
ENSG00000104689.8.vs.ENSG00000246582.2	-0.0261088	-0.0433487	0.40646
ENSG00000104722.12.vs.ENSG00000253535.4	0.010577	-2.05438	0.429804
ENSG00000104763.16.vs.ENSG00000245281.5	-0.00218712	1.11444	0.0735447
ENSG00000104774.11.vs.ENSG00000123154.10	-0.0103819	-0.0238964	0.152384
ENSG00000104814.11.vs.ENSG00000178982.8	-0.0293574	-0.00107212	0.388145
ENSG00000104825.15.vs.ENSG00000068903.18	-0.0117099	0.00228715	0.632602
ENSG00000104880.16.vs.ENSG00000267852.1	-0.019235	0.783186	0.699124
ENSG00000104901.5.vs.ENSG00000074219.12	-0.0823217	0.00531987	0.512277
ENSG00000104904.11.vs.ENSG00000167476.9	-0.00102765	-0.419477	0.0719315
ENSG00000104907.11.vs.ENSG00000160877.5	-0.00344669	-0.00267842	0.673557
ENSG00000104946.9.vs.ENSG00000039650.8	-0.0158682	-0.00698467	0.220322
ENSG00000104960.14.vs.ENSG00000268006.1	-0.00418593	-0.0492868	0.12468
ENSG00000104979.7.vs.ENSG00000267633.1	-0.0089552	0.388042	0.135222
ENSG00000104998.3.vs.ENSG00000267670.1	0.00435592	0.191021	0.826205
ENSG00000105011.7.vs.ENSG00000267169.1	-0.00146381	0.0489304	0.955023
ENSG00000105053.9.vs.ENSG00000142528.14	-0.0404423	0.0154276	0.140522
ENSG00000105127.7.vs.ENSG00000268189.2	-0.00202684	0.0666002	0.816857
ENSG00000105220.13.vs.ENSG00000267219.1	-0.00104407	2.14957	0.00554779
ENSG00000105248.14.vs.ENSG00000280247.1	-0.0339844	-4.17679	0.102193
ENSG00000105281.11.vs.ENSG00000275719.1	-0.00217781	0.345761	0.363061
ENSG00000105376.4.vs.ENSG00000267607.1	0.00163281	-0.96839	0.163263
ENSG00000105467.7.vs.ENSG00000161558.9	-0.0546375	-0.133535	0.292379
ENSG00000105479.14.vs.ENSG00000142227.9	0.152959	-0.00233776	0.358058
ENSG00000105483.15.vs.ENSG00000268001.1	0.00170397	-0.176573	0.431667
ENSG00000105516.9.vs.ENSG00000232871.7	0.0252001	-0.463776	0.274385
ENSG00000105619.12.vs.ENSG00000105618.12	0.0127849	-0.0215009	0.0925665
ENSG00000105641.3.vs.ENSG00000279617.1	-0.0103026	-1.32178	0.785559
ENSG00000105649.8.vs.ENSG00000268650.3	-0.139439	1.63857	0.390757
ENSG00000105669.11.vs.ENSG00000105671.10	-0.0114654	0.0170342	0.143706
ENSG00000105676.12.vs.ENSG00000064607.15	8.92805e-05	0.00765763	0.718101
ENSG00000105677.10.vs.ENSG00000236144.5	-0.00617933	0.0186649	0.272172
ENSG00000105696.7.vs.ENSG00000006016.9	-0.00126475	-0.0538024	0.580916
ENSG00000105705.14.vs.ENSG00000129933.19	-0.00101035	0.00293036	0.935822
ENSG00000105723.10.vs.ENSG00000279539.1	-0.0158656	0.446643	0.0623132
ENSG00000105738.9.vs.ENSG00000171804.8	0.00157734	1.79249	0.0256516
ENSG00000105778.16.vs.ENSG00000106355.8	0.0120772	-0.0142073	0.0144851
ENSG00000105810.8.vs.ENSG00000237819.4	0.00524015	-1.60563	0.532388
ENSG00000105821.13.vs.ENSG00000161057.9	-0.0115296	0.00226698	0.761284
ENSG00000105825.10.vs.ENSG00000234695.1	-7.93023e-05	0.174939	0.994239
ENSG00000105835.10.vs.ENSG00000273320.1	-0.00380945	-1.447	0.166928
ENSG00000105879.10.vs.ENSG00000241764.3	0.00728192	-0.120436	0.835267
ENSG00000105968.17.vs.ENSG00000234183.1	-0.00222731	1.47594	0.797349
ENSG00000105971.13.vs.ENSG00000237870.5	0.00313964	2.25827	0.00235989
ENSG00000105991.7.vs.ENSG00000233429.8	0.0174062	-0.0121964	0.681793
ENSG00000106028.9.vs.ENSG00000228775.6	-0.00957386	0.0524413	0.373114
ENSG00000106080.9.vs.ENSG00000106086.17	0.0089932	0.0518351	0.0867869
ENSG00000106105.12.vs.ENSG00000196295.10	-0.000997787	0.0154499	0.0275057
ENSG00000106144.18.vs.ENSG00000231840.1	0.00665994	1.46789	0.000746415
ENSG00000106245.8.vs.ENSG00000106244.11	-0.0255532	0.00570113	0.318341
ENSG00000106263.16.vs.ENSG00000106266.7	-0.00150159	0.00194614	0.729667
ENSG00000106290.13.vs.ENSG00000166997.6	-0.00697898	0.026335	0.543736
ENSG00000106299.7.vs.ENSG00000272686.1	0.00259892	-0.0191681	0.876934
ENSG00000106397.10.vs.ENSG00000106400.10	-0.00403332	-0.00186721	0.579775
ENSG00000106524.7.vs.ENSG00000136261.13	0.0418289	-0.0106569	0.028899
ENSG00000106538.8.vs.ENSG00000261305.1	-0.00489426	0.241669	0.235121
ENSG00000106546.11.vs.ENSG00000237773.4	-0.000185139	0.0877451	0.966918
ENSG00000106565.16.vs.ENSG00000002933.6	-0.0148432	0.0155519	0.203216
ENSG00000106591.3.vs.ENSG00000106588.9	-0.0130103	-0.0176576	0.241838
ENSG00000106617.12.vs.ENSG00000239911.2	0.0147205	-0.0579261	0.747031
ENSG00000106803.8.vs.ENSG00000119523.9	-0.00823353	0.00958362	0.432939
ENSG00000107099.14.vs.ENSG00000183784.6	-0.00813218	0.0317975	0.516471
ENSG00000107262.15.vs.ENSG00000086065.12	-0.000205784	-0.00738336	0.397381
ENSG00000107362.12.vs.ENSG00000155621.13	0.0213475	-0.0405777	0.56196
ENSG00000107371.11.vs.ENSG00000122741.14	-0.0351559	0.0228318	0.342669
ENSG00000107551.19.vs.ENSG00000224812.2	-0.0169162	0.544698	0.190975
ENSG00000107551.19.vs.ENSG00000273363.1	-0.0164677	1.04545	0.0567472
ENSG00000107560.9.vs.ENSG00000177640.14	0.0143172	-0.112505	0.565003
ENSG00000107651.11.vs.ENSG00000197771.11	0.000205687	-0.00269066	0.937647
ENSG00000107669.16.vs.ENSG00000226864.1	0.00683206	-0.716275	0.522853
ENSG00000107758.14.vs.ENSG00000221817.8	-0.00238017	0.0126414	0.972605
ENSG00000107779.10.vs.ENSG00000272631.1	0.00814454	0.192986	0.00235243
ENSG00000107796.11.vs.ENSG00000026103.18	-0.000133441	-0.0144755	0.52652
ENSG00000107798.16.vs.ENSG00000152778.8	-0.0018733	0.00425068	0.893001
ENSG00000107815.6.vs.ENSG00000055950.15	0.00159643	-0.016522	0.244088
ENSG00000107854.5.vs.ENSG00000228701.1	0.00523757	0.117605	0.642536
ENSG00000107937.17.vs.ENSG00000205740.2	-0.00305149	0.284695	0.0186561
ENSG00000107938.16.vs.ENSG00000234134.1	0.00346067	2.27726	0.186935
ENSG00000107984.8.vs.ENSG00000236671.6	-0.007583	1.90363	0.0806212
ENSG00000108107.11.vs.ENSG00000233493.3	-0.000611997	-0.0253943	0.119009
ENSG00000108306.10.vs.ENSG00000266469.1	0.00029083	0.0144049	0.674354
ENSG00000108312.13.vs.ENSG00000260793.2	0.00208187	0.0119808	0.91098
ENSG00000108384.13.vs.ENSG00000121101.14	-0.0245003	0.672671	0.190418
ENSG00000108395.12.vs.ENSG00000224738.1	0.0212381	-0.270625	0.0589131
ENSG00000108424.8.vs.ENSG00000263766.4	0.00105607	0.160479	0.825012
ENSG00000108439.8.vs.ENSG00000234494.6	0.0126964	0.136775	0.000309686
ENSG00000108443.12.vs.ENSG00000108423.13	0.0105658	-0.034767	0.750398
ENSG00000108469.13.vs.ENSG00000161526.13	0.00613082	-0.00365942	0.583076
ENSG00000108474.15.vs.ENSG00000141027.19	-0.0289623	0.00362185	0.649325
ENSG00000108509.19.vs.ENSG00000262227.1	-0.0326093	1.28373	0.039612
ENSG00000108518.7.vs.ENSG00000108515.16	-0.00183483	-0.0639568	0.00710799
ENSG00000108528.12.vs.ENSG00000108523.14	-0.013207	-0.00528086	0.114848
ENSG00000108666.8.vs.ENSG00000010244.15	0.0148971	0.000933706	0.170615
ENSG00000108733.8.vs.ENSG00000006125.15	0.10451	-0.0055186	0.0709894
ENSG00000108773.9.vs.ENSG00000260325.1	-0.00241382	-0.136455	0.722864
ENSG00000108830.9.vs.ENSG00000108828.14	0.0120328	-0.000817684	0.904319
ENSG00000109062.8.vs.ENSG00000266036.1	0.00150847	0.0646711	0.592526
ENSG00000109065.10.vs.ENSG00000109066.12	-0.00111726	0.0169745	0.412335
ENSG00000109072.12.vs.ENSG00000277450.1	-0.0906211	4.05696	0.0566928
ENSG00000109079.8.vs.ENSG00000109083.12	0.00460684	-0.00489289	0.486169
ENSG00000109111.13.vs.ENSG00000132581.8	0.00656899	-0.0068983	0.086716
ENSG00000109320.10.vs.ENSG00000260651.1	-0.005032	-2.91908	0.58327
ENSG00000109466.12.vs.ENSG00000170088.12	0.0155454	0.0085109	0.440193
ENSG00000109572.12.vs.ENSG00000137601.14	0.00118922	0.0500335	0.216793
ENSG00000109586.10.vs.ENSG00000245213.5	0.00635351	0.97101	0.0090396
ENSG00000109618.10.vs.ENSG00000281501.1	0.00703882	0.141414	0.161223
ENSG00000109736.13.vs.ENSG00000249673.5	-0.0015594	0.000841844	0.825784
ENSG00000109775.9.vs.ENSG00000205129.7	0.00532232	0.195572	0.268208
ENSG00000109787.11.vs.ENSG00000231160.8	0.00168549	-0.0882198	0.717472
ENSG00000109814.10.vs.ENSG00000249348.1	-0.00857119	0.356812	0.131619
ENSG00000109832.11.vs.ENSG00000110060.7	-0.11417	0.0128371	0.905192
ENSG00000110048.10.vs.ENSG00000255139.1	0.00247457	-1.25822	0.233811
ENSG00000110063.7.vs.ENSG00000255062.1	0.00085009	0.0669113	0.974304
ENSG00000110074.9.vs.ENSG00000182934.10	0.0112426	-0.00119035	0.769752
ENSG00000110080.17.vs.ENSG00000280832.1	-0.00341842	0.0452609	0.327542
ENSG00000110104.10.vs.ENSG00000255959.1	-0.00385145	1.9172	0.047573
ENSG00000110107.7.vs.ENSG00000257052.1	-0.00273141	2.28193	0.0981954
ENSG00000110172.10.vs.ENSG00000280367.1	-0.00146659	0.99415	0.282654
ENSG00000110315.5.vs.ENSG00000177112.6	-0.00786027	0.520481	0.288531
ENSG00000110321.14.vs.ENSG00000246308.1	-0.000450286	-0.397866	0.637253
ENSG00000110400.9.vs.ENSG00000254854.1	0.000276816	0.228725	0.502846
ENSG00000110660.13.vs.ENSG00000179331.2	-0.0150071	-0.742589	0.287252
ENSG00000110717.9.vs.ENSG00000255306.1	-0.00613422	0.278699	0.328946
ENSG00000110721.10.vs.ENSG00000255236.2	-0.0118497	1.04066	0.471994
ENSG00000110768.10.vs.ENSG00000110756.16	0.00153163	-0.0297426	0.443886
ENSG00000110871.13.vs.ENSG00000022840.14	0.0178776	-0.00516234	0.243528
ENSG00000110906.11.vs.ENSG00000151148.12	0.000629627	-0.0101535	0.736008
ENSG00000110921.10.vs.ENSG00000139428.10	-0.0108415	-0.00488825	0.469141
ENSG00000110944.7.vs.ENSG00000135473.13	-0.0103354	0.00190167	0.332108
ENSG00000111203.10.vs.ENSG00000258325.2	-0.0447014	0.316866	0.173863
ENSG00000111206.11.vs.ENSG00000078246.14	-0.000712796	-0.00315112	0.96378
ENSG00000111206.11.vs.ENSG00000171792.9	0.00486905	-0.0274473	0.212244
ENSG00000111237.17.vs.ENSG00000278993.1	-0.0229123	-0.123966	0.0589588
ENSG00000111247.13.vs.ENSG00000047621.10	-0.00200646	-0.0252777	0.676746
ENSG00000111254.6.vs.ENSG00000139180.9	0.156232	-0.0256511	0.0310172
ENSG00000111271.13.vs.ENSG00000089234.14	0.00937192	-0.0345322	0.380263
ENSG00000111358.12.vs.ENSG00000111361.11	-0.00241485	-0.0086494	0.705749
ENSG00000111412.5.vs.ENSG00000135119.13	-0.000822718	0.0137288	0.925461
ENSG00000111432.4.vs.ENSG00000250208.5	0.0111808	-0.00609783	0.690945
ENSG00000111481.8.vs.ENSG00000123405.12	-0.00486541	-0.0215631	0.468111
ENSG00000111540.14.vs.ENSG00000185664.13	-0.00152886	0.000451593	0.865382
ENSG00000111596.10.vs.ENSG00000257815.4	0.00498283	-0.159197	0.467852
ENSG00000111640.13.vs.ENSG00000255966.1	-0.000222711	2.59077	0.0401232
ENSG00000111647.11.vs.ENSG00000257696.1	0.0129811	0.461518	0.429067
ENSG00000111653.18.vs.ENSG00000219410.5	-0.0175965	0.30737	0.51099
ENSG00000111667.12.vs.ENSG00000111665.10	-0.00703853	-0.00990192	0.16584
ENSG00000111711.8.vs.ENSG00000004700.14	-0.0056471	0.0223575	0.479654
ENSG00000111737.10.vs.ENSG00000277283.1	0.000315408	0.00761231	0.995225
ENSG00000111785.17.vs.ENSG00000257545.3	-0.022168	2.10028	0.504235
ENSG00000111790.12.vs.ENSG00000064102.13	-0.0188234	0.00551549	0.759764
ENSG00000111802.12.vs.ENSG00000112304.9	-0.0263756	0.0152736	0.28564
ENSG00000111877.16.vs.ENSG00000253194.1	0.0389187	-0.98328	0.437588
ENSG00000111897.6.vs.ENSG00000135549.13	0.00428893	-0.00287071	0.472055
ENSG00000111897.6.vs.ENSG00000279114.1	0.00499242	0.473617	0.00314384
ENSG00000112029.8.vs.ENSG00000227627.1	0.0197791	0.259031	0.674773
ENSG00000112078.12.vs.ENSG00000179165.10	0.00517272	0.261259	0.000946839
ENSG00000112237.11.vs.ENSG00000272017.1	0.015401	0.405739	0.230776
ENSG00000112249.12.vs.ENSG00000260000.2	0.00551868	0.235182	0.0386996
ENSG00000112276.12.vs.ENSG00000203808.9	0.127363	-2.85413	0.305899
ENSG00000112282.16.vs.ENSG00000154269.13	0.00941805	-1.77286	0.306136
ENSG00000112293.13.vs.ENSG00000112294.11	0.0294578	0.00149702	0.390753
ENSG00000112367.9.vs.ENSG00000155085.14	-0.0462399	0.0749304	0.134724
ENSG00000112473.15.vs.ENSG00000204231.9	6.77459e-05	-0.00421955	0.952911
ENSG00000112530.10.vs.ENSG00000185345.17	-0.0987538	0.0558281	0.509796
ENSG00000112739.15.vs.ENSG00000230648.1	-0.0132143	1.91442	0.252453
ENSG00000112855.13.vs.ENSG00000170445.11	-0.0162916	0.000399843	0.563723
ENSG00000112877.7.vs.ENSG00000249650.1	0.010728	-1.32146	0.934855
ENSG00000112977.14.vs.ENSG00000272324.4	-0.00062526	2.4835	0.827573
ENSG00000112983.16.vs.ENSG00000112984.10	0.0124172	0.0058363	0.282228
ENSG00000112992.15.vs.ENSG00000248092.6	0.00610992	0.0127592	0.10125
ENSG00000112996.8.vs.ENSG00000251141.4	0.00252425	0.433975	0.355403
ENSG00000113141.14.vs.ENSG00000131495.7	-0.00302528	-0.00674716	0.517539
ENSG00000113263.11.vs.ENSG00000135077.7	-0.0525567	-0.0128037	0.139992
ENSG00000113318.9.vs.ENSG00000228716.5	-0.0184281	0.0107974	0.821279
ENSG00000113319.10.vs.ENSG00000251450.1	0.0783144	-5.60489	0.13449
ENSG00000113328.17.vs.ENSG00000250061.4	-0.00382969	2.3182	5.29822e-06
ENSG00000113407.12.vs.ENSG00000249572.1	-0.00103955	0.52625	0.313587
ENSG00000113441.14.vs.ENSG00000247121.5	0.00864262	-0.199371	0.385919
ENSG00000113522.12.vs.ENSG00000113525.8	0.00828684	0.151575	0.50302
ENSG00000113593.10.vs.ENSG00000123219.11	-0.0229071	-0.000955111	0.641372
ENSG00000113615.11.vs.ENSG00000152700.12	0.0237782	0.00663308	0.075812
ENSG00000113648.15.vs.ENSG00000270021.1	-0.00148057	0.496955	0.23366
ENSG00000113712.15.vs.ENSG00000183111.10	-0.000121813	0.0309643	0.0101125
ENSG00000113761.10.vs.ENSG00000087206.15	0.0844925	-0.0132683	0.234386
ENSG00000113946.3.vs.ENSG00000163347.5	0.009484	0.000417461	0.238203
ENSG00000113971.17.vs.ENSG00000248724.5	-0.0613529	3.1203	0.00800115
ENSG00000114023.14.vs.ENSG00000160124.8	-7.53194e-05	-0.000649627	0.998231
ENSG00000114209.13.vs.ENSG00000163536.11	0.00790851	0.0303903	0.654885
ENSG00000114302.14.vs.ENSG00000224424.7	0.00753266	0.20741	0.129165
ENSG00000114388.11.vs.ENSG00000114395.9	-0.00523669	-0.0150835	0.604378
ENSG00000114473.12.vs.ENSG00000185621.10	0.0136425	0.0465157	0.0764806
ENSG00000114737.14.vs.ENSG00000114738.9	0.000375386	-0.00861321	0.600935
ENSG00000114739.12.vs.ENSG00000229589.1	0.00491035	-0.0485175	0.857178
ENSG00000114745.12.vs.ENSG00000168026.15	-0.0081191	0.0233238	0.738106
ENSG00000114767.6.vs.ENSG00000041880.13	-0.0211396	-0.025278	0.0370964
ENSG00000114779.18.vs.ENSG00000243989.6	-0.0045312	0.0112552	0.721081
ENSG00000114784.3.vs.ENSG00000280739.1	-0.0287844	0.152292	0.251057
ENSG00000114790.11.vs.ENSG00000243069.6	0.0315911	0.00125068	0.437159
ENSG00000114853.12.vs.ENSG00000230084.4	0.00489236	0.648641	0.150427
ENSG00000114859.13.vs.ENSG00000163882.8	-0.00102605	-0.00330841	0.898078
ENSG00000114942.12.vs.ENSG00000023228.12	-0.00343839	0.0099036	0.0633989
ENSG00000115020.15.vs.ENSG00000138413.12	0.023856	0.000435254	0.162674
ENSG00000115073.7.vs.ENSG00000228486.8	-0.00465283	0.108645	0.753719
ENSG00000115128.6.vs.ENSG00000219626.7	-0.0106507	0.0552435	0.16058
ENSG00000115137.10.vs.ENSG00000224165.4	0.0760284	0.0573422	0.59434
ENSG00000115170.12.vs.ENSG00000007001.11	0.0172237	1.3391	0.0147259
ENSG00000115194.9.vs.ENSG00000163793.11	-0.104424	1.00523	0.674991
ENSG00000115207.12.vs.ENSG00000234072.1	-0.0115435	0.0369391	0.519456
ENSG00000115211.14.vs.ENSG00000115234.9	-0.0354787	0.00328174	0.235774
ENSG00000115233.10.vs.ENSG00000235724.7	0.000629833	0.659131	0.0916415
ENSG00000115239.20.vs.ENSG00000068912.12	-0.267665	-0.0111822	0.170394
ENSG00000115255.9.vs.ENSG00000115257.14	-0.00118587	0.00794842	0.964956
ENSG00000115271.9.vs.ENSG00000115267.5	0.00186223	-0.000151539	0.993888
ENSG00000115282.18.vs.ENSG00000135637.12	-0.0421138	0.0956744	0.138892
ENSG00000115307.15.vs.ENSG00000115317.10	-0.00404804	-0.00842045	0.256561
ENSG00000115415.17.vs.ENSG00000231858.4	-0.000737625	-1.97857	0.239408
ENSG00000115446.10.vs.ENSG00000183513.7	0.00146135	-0.000284364	0.998454
ENSG00000115459.16.vs.ENSG00000042445.12	-0.00221663	-0.00642703	0.619052
ENSG00000115464.13.vs.ENSG00000270820.4	0.00919382	-0.0056225	0.186059
ENSG00000115484.13.vs.ENSG00000173163.9	-0.000391144	-0.0494762	0.0921116
ENSG00000115486.10.vs.ENSG00000118640.9	0.00929811	-0.00329025	0.288021
ENSG00000115568.14.vs.ENSG00000074582.11	0.00180065	-0.0142415	0.791497
ENSG00000115661.12.vs.ENSG00000163521.14	-0.0329177	0.0771385	0.268298
ENSG00000115685.13.vs.ENSG00000115687.12	-0.0133965	-0.00351263	0.309376
ENSG00000115816.12.vs.ENSG00000003509.14	0.00374527	-0.0386216	0.737719
ENSG00000115827.12.vs.ENSG00000123600.17	0.0492393	-0.014705	0.348079
ENSG00000115840.12.vs.ENSG00000172878.12	0.000736666	0.0199166	0.900806
ENSG00000115866.9.vs.ENSG00000231890.6	-0.00431064	0.0548617	0.800911
ENSG00000115942.7.vs.ENSG00000183308.6	0.0062045	0.220859	0.930167
ENSG00000115966.15.vs.ENSG00000229750.1	0.0234086	0.48461	0.336582
ENSG00000116133.10.vs.ENSG00000233203.5	0.000420287	0.781441	0.0172658
ENSG00000116133.10.vs.ENSG00000242396.1	0.000692403	0.577934	0.0486271
ENSG00000116138.11.vs.ENSG00000132906.16	0.0193113	-0.0309496	0.359191
ENSG00000116198.11.vs.ENSG00000169598.14	0.0201343	-0.197906	0.0896637
ENSG00000116209.10.vs.ENSG00000116205.9	-0.00303684	0.0183259	0.348613
ENSG00000116299.15.vs.ENSG00000179902.11	-0.0588825	1.79154	0.102407
ENSG00000116459.9.vs.ENSG00000116455.12	-0.00472572	-0.00396941	0.462655
ENSG00000116539.9.vs.ENSG00000235919.4	0.011473	-0.095694	0.0616695
ENSG00000116580.17.vs.ENSG00000132718.8	0.00750736	-0.00254504	0.748247
ENSG00000116586.10.vs.ENSG00000160803.7	0.00219922	-0.00216415	0.881416
ENSG00000116641.14.vs.ENSG00000235545.1	-0.00777678	1.02091	0.631981
ENSG00000116698.19.vs.ENSG00000232860.6	0.0101469	-0.0493851	0.232454
ENSG00000116747.11.vs.ENSG00000116750.12	0.03347	-0.00102864	1.04692e-05
ENSG00000116830.10.vs.ENSG00000236137.1	-0.0199477	0.947714	0.00304906
ENSG00000116852.13.vs.ENSG00000229191.1	-0.000254327	-0.571863	0.896518
ENSG00000116871.14.vs.ENSG00000054116.10	0.00298148	-0.0113152	0.628295
ENSG00000116874.10.vs.ENSG00000231365.4	-0.0390467	0.0942909	0.108047
ENSG00000116906.10.vs.ENSG00000143633.11	-0.000711017	0.00947466	0.978841
ENSG00000116918.12.vs.ENSG00000233461.4	-0.0066426	0.00977963	0.86173
ENSG00000116954.7.vs.ENSG00000228436.2	-0.00637034	0.498398	0.247666
ENSG00000116983.11.vs.ENSG00000084072.15	-0.160102	-0.0140143	0.292673
ENSG00000116985.9.vs.ENSG00000261798.1	-0.0177386	-0.171281	0.547208
ENSG00000117395.9.vs.ENSG00000179178.9	-0.0043589	-0.00858532	0.583565
ENSG00000117399.12.vs.ENSG00000234694.1	0.00212687	-0.00831771	0.741163
ENSG00000117408.9.vs.ENSG00000237950.1	0.00299152	0.455706	0.516027
ENSG00000117475.12.vs.ENSG00000143156.12	0.0270863	-0.00426151	0.0778178
ENSG00000117500.11.vs.ENSG00000122483.16	0.00430685	0.00424052	0.530568
ENSG00000117505.11.vs.ENSG00000223745.6	-0.00130026	0.0153377	0.785709
ENSG00000117519.14.vs.ENSG00000235501.4	-0.000346431	0.0576437	0.752887
ENSG00000117543.18.vs.ENSG00000233184.5	-0.0270993	0.0943623	0.654178
ENSG00000117593.9.vs.ENSG00000120334.14	-0.00197848	0.0684929	0.296134
ENSG00000117616.16.vs.ENSG00000183726.9	-0.00498876	-0.00638912	0.334062
ENSG00000117620.11.vs.ENSG00000228084.1	0.00446781	0.250577	0.827513
ENSG00000117650.11.vs.ENSG00000231057.3	-0.00340076	-1.29513	0.704264
ENSG00000117862.10.vs.ENSG00000134717.16	-0.00904955	-0.00927713	0.181553
ENSG00000117877.9.vs.ENSG00000104881.13	-0.0303937	-0.00219034	0.421719
ENSG00000118007.11.vs.ENSG00000261758.1	0.0232865	2.95454	0.00931729
ENSG00000118096.6.vs.ENSG00000095139.12	-0.0026524	0.00384194	0.572322
ENSG00000118162.12.vs.ENSG00000268061.4	-0.0123013	0.0412003	0.885377
ENSG00000118217.5.vs.ENSG00000226889.3	0.000877453	2.98263	0.625648
ENSG00000118260.13.vs.ENSG00000223725.5	0.0168937	1.85902	0.125914
ENSG00000118276.10.vs.ENSG00000259985.1	-0.00556434	0.208114	0.609157
ENSG00000118363.10.vs.ENSG00000166435.14	-0.021395	-0.0128372	0.300516
ENSG00000118454.11.vs.ENSG00000197568.12	0.0316089	-0.0170477	0.60939
ENSG00000118523.5.vs.ENSG00000227220.1	-0.00208633	-1.17662	0.313991
ENSG00000118579.10.vs.ENSG00000249502.1	-0.00182659	1.14067	0.6678
ENSG00000118655.4.vs.ENSG00000134262.11	0.0172231	-0.0120731	0.834061
ENSG00000118680.11.vs.ENSG00000264235.4	-0.0027381	0.0947252	0.0215181
ENSG00000118707.8.vs.ENSG00000232907.6	-0.0087263	0.300639	0.413279
ENSG00000118849.8.vs.ENSG00000240207.5	-0.00189477	0.160963	0.0626551
ENSG00000118855.17.vs.ENSG00000118849.8	-0.0057885	-0.000140141	0.544509
ENSG00000118965.13.vs.ENSG00000227210.1	-0.0303869	0.456513	0.632507
ENSG00000118985.13.vs.ENSG00000251314.2	0.00276214	4.33463	0.0710494
ENSG00000119013.7.vs.ENSG00000155744.8	-0.0147376	0.0241364	0.117779
ENSG00000119048.6.vs.ENSG00000273345.4	-0.00519473	1.33638	0.0515118
ENSG00000119203.12.vs.ENSG00000119185.11	-0.0084615	0.000952495	0.712956
ENSG00000119321.7.vs.ENSG00000136868.10	-0.0050467	0.0122706	0.471762
ENSG00000119537.14.vs.ENSG00000267390.1	0.00148848	-0.141682	0.879595
ENSG00000119616.10.vs.ENSG00000119682.15	-0.01417	0.00946514	0.600534
ENSG00000119636.14.vs.ENSG00000187097.11	0.0663782	0.00317347	0.359179
ENSG00000119638.11.vs.ENSG00000259138.1	0.00298627	2.89775	0.066453
ENSG00000119655.7.vs.ENSG00000165898.12	0.000389424	-0.0268463	0.668738
ENSG00000119669.4.vs.ENSG00000273729.1	0.00171233	-0.18136	0.88762
ENSG00000119686.8.vs.ENSG00000224721.1	-0.0323212	1.27039	0.124225
ENSG00000119688.19.vs.ENSG00000133980.4	-0.0292945	-0.256383	0.140897
ENSG00000119707.12.vs.ENSG00000258813.2	-0.00450647	0.470065	0.611482
ENSG00000119711.11.vs.ENSG00000205659.9	0.00455521	-0.00562322	0.94084
ENSG00000119729.9.vs.ENSG00000250565.5	-0.00488298	0.0457667	0.621935
ENSG00000119760.14.vs.ENSG00000163798.12	-0.0014045	-0.00700392	0.917041
ENSG00000119862.11.vs.ENSG00000223935.1	0.0118825	2.07852	0.0222705
ENSG00000119878.5.vs.ENSG00000151665.11	-0.0004153	-0.0820324	0.0995632
ENSG00000119906.10.vs.ENSG00000272572.1	0.0277529	-0.433994	0.168282
ENSG00000119965.11.vs.ENSG00000179988.12	-0.0241359	0.103673	0.722454
ENSG00000120008.14.vs.ENSG00000227165.6	0.00451978	-0.313832	0.904223
ENSG00000120051.13.vs.ENSG00000231233.1	0.49614	0.00233118	0.55222
ENSG00000120256.8.vs.ENSG00000268592.3	0.00363984	0.218762	0.204456
ENSG00000120265.15.vs.ENSG00000120253.12	0.00176984	0.0126299	0.576221
ENSG00000120370.11.vs.ENSG00000231407.4	0.0163912	-0.320616	0.562799
ENSG00000120438.10.vs.ENSG00000112110.8	0.00442215	-0.0237057	0.15049
ENSG00000120458.8.vs.ENSG00000245498.5	-0.0162754	0.565351	0.0894466
ENSG00000120533.11.vs.ENSG00000120526.9	-0.0208311	-0.00690265	0.0698785
ENSG00000120647.8.vs.ENSG00000073614.10	-0.0446518	0.0111809	0.312788
ENSG00000120685.18.vs.ENSG00000188811.11	0.00710437	0.0077877	0.419679
ENSG00000120690.12.vs.ENSG00000120688.8	0.00592946	0.0140859	0.410568
ENSG00000120725.11.vs.ENSG00000015479.16	0.00388836	0.0341722	0.0464766
ENSG00000120802.12.vs.ENSG00000257167.2	-0.00229297	0.0208433	0.836672
ENSG00000120820.11.vs.ENSG00000111727.10	0.000698482	0.0382047	0.576548
ENSG00000120889.11.vs.ENSG00000246130.1	-0.00658908	2.20681	0.0127406
ENSG00000120896.12.vs.ENSG00000251034.1	0.00129377	0.306898	0.588253
ENSG00000120899.16.vs.ENSG00000104228.11	-0.00985982	0.0160411	0.392861
ENSG00000120925.12.vs.ENSG00000168172.7	0.0213793	-0.000205602	0.197284
ENSG00000121068.12.vs.ENSG00000267131.1	-0.00108859	0.133383	0.754689
ENSG00000121104.6.vs.ENSG00000136504.10	-0.0292063	0.016428	0.0335034
ENSG00000121289.16.vs.ENSG00000131944.8	-0.00277394	0.0590473	0.444146
ENSG00000121297.6.vs.ENSG00000267662.1	-0.0159824	6.41649	0.2379
ENSG00000121310.15.vs.ENSG00000116171.15	-0.00336044	0.000783283	0.802027
ENSG00000121316.9.vs.ENSG00000256751.4	-0.00345198	0.608445	0.0260966
ENSG00000121440.13.vs.ENSG00000278934.1	0.00727232	-0.482457	0.769473
ENSG00000121486.10.vs.ENSG00000116668.11	-0.00138869	0.0670014	0.475102
ENSG00000121579.11.vs.ENSG00000114573.8	-0.00278442	0.0140485	0.283052
ENSG00000121621.6.vs.ENSG00000169519.18	0.00172515	-0.0156544	0.97488
ENSG00000121797.9.vs.ENSG00000223552.1	-0.0204734	-0.0359236	0.786522
ENSG00000121851.11.vs.ENSG00000272031.2	-0.0690187	0.262593	0.0433391
ENSG00000121931.14.vs.ENSG00000273010.1	-0.0509398	0.241107	0.215397
ENSG00000121988.16.vs.ENSG00000048991.15	0.031677	-0.00399645	0.95514
ENSG00000122008.14.vs.ENSG00000113163.14	0.00499898	0.00527207	0.874557
ENSG00000122218.13.vs.ENSG00000162736.14	-7.51112e-06	-0.000194065	0.991253
ENSG00000122376.10.vs.ENSG00000148672.8	0.0461539	-0.00397692	0.0199096
ENSG00000122390.16.vs.ENSG00000167981.5	-0.0153815	0.0981778	0.00697405
ENSG00000122432.15.vs.ENSG00000174021.9	0.158059	-0.010849	0.0193591
ENSG00000122435.8.vs.ENSG00000156876.9	0.00582428	-0.0218107	0.872349
ENSG00000122481.15.vs.ENSG00000226026.4	-0.070942	1.03075	0.173413
ENSG00000122512.13.vs.ENSG00000106305.8	0.0530676	-0.00935217	0.410377
ENSG00000122557.8.vs.ENSG00000271122.1	-0.0351333	0.0641004	0.0296801
ENSG00000122566.19.vs.ENSG00000122565.17	-0.00168592	0.000218374	0.13043
ENSG00000122592.7.vs.ENSG00000270182.1	0.158094	-2.8679	0.386172
ENSG00000122687.16.vs.ENSG00000106268.14	-0.00641181	-0.000611921	0.881828
ENSG00000122787.13.vs.ENSG00000182158.13	-1.36122	0.00399089	0.335019
ENSG00000123064.11.vs.ENSG00000139405.14	-0.0169693	0.0100918	0.0681467
ENSG00000123094.14.vs.ENSG00000246695.6	0.00940592	0.013296	0.759604
ENSG00000123119.10.vs.ENSG00000180694.12	-0.04925	0.00173749	0.622069
ENSG00000123124.12.vs.ENSG00000254231.1	0.00672294	-0.12572	0.659796
ENSG00000123200.15.vs.ENSG00000235903.6	0.00151397	2.10223	0.705378
ENSG00000123213.21.vs.ENSG00000197860.8	-0.00540066	-0.00148991	0.901698
ENSG00000123240.15.vs.ENSG00000151468.10	-0.00200782	0.00300444	0.577292
ENSG00000123364.4.vs.ENSG00000249641.2	0.0299338	0.000546744	0.182863
ENSG00000123472.11.vs.ENSG00000228237.4	-0.00899676	0.679903	0.641028
ENSG00000123562.15.vs.ENSG00000231154.1	-0.000602723	0.713371	0.118697
ENSG00000123700.4.vs.ENSG00000267365.1	0.0416882	-0.409956	0.454568
ENSG00000124140.11.vs.ENSG00000204044.6	-0.00845285	-0.15017	0.968089
ENSG00000124201.13.vs.ENSG00000177410.11	0.00229995	-0.00911321	0.0686319
ENSG00000124207.15.vs.ENSG00000227431.4	-0.00184439	9.36668	0.0115965
ENSG00000124217.4.vs.ENSG00000000419.11	0.0455458	-0.0343456	0.0853379
ENSG00000124224.15.vs.ENSG00000124209.3	-0.00622224	0.0110353	0.394619
ENSG00000124249.6.vs.ENSG00000244558.4	0.0729332	-0.250457	0.274801
ENSG00000124260.10.vs.ENSG00000231937.1	-0.00693336	2.13815	0.0758348
ENSG00000124275.13.vs.ENSG00000215217.5	0.0186434	0.0469472	0.357687
ENSG00000124383.7.vs.ENSG00000124370.9	-0.0189491	0.0464323	0.204077
ENSG00000124571.16.vs.ENSG00000170734.10	0.00102471	-0.00368776	0.970825
ENSG00000124635.8.vs.ENSG00000196787.3	-0.0620195	0.064794	0.0334121
ENSG00000124641.13.vs.ENSG00000112578.8	0.00367901	-0.022746	0.387996
ENSG00000124659.6.vs.ENSG00000112624.11	-0.0434016	0.00116459	0.256544
ENSG00000124702.16.vs.ENSG00000124733.3	0.00275172	-0.0116975	0.285878
ENSG00000124788.16.vs.ENSG00000229931.1	0.0153051	-1.33317	0.380456
ENSG00000124789.10.vs.ENSG00000272269.1	-0.00487819	-0.157181	0.506746
ENSG00000125304.8.vs.ENSG00000203441.2	0.00131593	3.63654	0.019006
ENSG00000125352.5.vs.ENSG00000125356.6	-0.0635252	-0.000294342	0.12204
ENSG00000125354.21.vs.ENSG00000279601.1	-0.0038457	-0.227097	0.798146
ENSG00000125375.13.vs.ENSG00000087299.10	-0.00300245	0.0323937	0.550622
ENSG00000125388.18.vs.ENSG00000087269.14	0.0277539	-0.00651041	0.728338
ENSG00000125445.9.vs.ENSG00000125447.15	0.0010519	0.00643868	0.352401
ENSG00000125457.12.vs.ENSG00000263843.1	-0.00833866	0.301337	0.0963745
ENSG00000125458.5.vs.ENSG00000279035.1	-0.00428407	0.569202	0.647642
ENSG00000125459.13.vs.ENSG00000232519.2	0.0101698	-2.0668	0.811145
ENSG00000125484.10.vs.ENSG00000125485.16	0.0307333	-0.0561693	0.0454367
ENSG00000125531.6.vs.ENSG00000125508.3	-0.00373573	-0.0628599	0.379169
ENSG00000125633.9.vs.ENSG00000279227.1	0.015244	-0.102576	0.640994
ENSG00000125734.12.vs.ENSG00000125733.16	-0.015683	-0.00388157	0.0731502
ENSG00000125755.17.vs.ENSG00000170608.2	-0.00590031	0.0961867	0.315741
ENSG00000125779.20.vs.ENSG00000229539.1	0.00744054	0.201391	0.730782
ENSG00000125868.14.vs.ENSG00000125864.10	-0.00098416	0.0411168	0.636214
ENSG00000125870.9.vs.ENSG00000228809.2	-0.0108695	5.82104	0.0146378
ENSG00000125871.12.vs.ENSG00000089006.15	-0.00251863	0.0010351	0.982154
ENSG00000125945.13.vs.ENSG00000249087.5	0.00101629	0.0555982	0.180148
ENSG00000125965.7.vs.ENSG00000126001.14	0.249812	0.00214727	0.28518
ENSG00000125967.15.vs.ENSG00000271803.1	-0.00912172	1.07967	0.293156
ENSG00000125995.14.vs.ENSG00000244005.11	-0.000862825	-0.006977	0.862705
ENSG00000126003.6.vs.ENSG00000101346.10	-0.0021667	0.00631859	0.0604245
ENSG00000126107.13.vs.ENSG00000126088.11	-0.0102961	-0.0111452	0.186107
ENSG00000126215.12.vs.ENSG00000100711.12	0.0132077	-0.0111101	0.512921
ENSG00000126261.11.vs.ENSG00000267024.1	-0.0012858	3.88267	0.251727
ENSG00000126264.8.vs.ENSG00000167604.12	-0.016087	-0.128254	0.11559
ENSG00000126432.12.vs.ENSG00000173113.5	0.000523032	-0.00546941	0.325357
ENSG00000126453.8.vs.ENSG00000126456.14	-0.0310717	-0.00609658	0.0153833
ENSG00000126524.8.vs.ENSG00000198874.11	-0.00501769	0.0109133	0.774785
ENSG00000126749.13.vs.ENSG00000215021.7	0.0158321	-0.011683	0.00285523
ENSG00000126756.10.vs.ENSG00000267064.1	-0.0226572	1.3174	0.0593066
ENSG00000126814.6.vs.ENSG00000139974.14	0.013702	0.00847781	0.780086
ENSG00000126858.15.vs.ENSG00000214708.4	0.0147	-0.295632	0.00337164
ENSG00000127125.8.vs.ENSG00000066185.11	-0.0152179	-0.0831063	0.403129
ENSG00000127220.5.vs.ENSG00000130311.9	0.0126971	-0.0221632	0.181229
ENSG00000127328.20.vs.ENSG00000247131.4	-0.000263239	0.530062	0.897939
ENSG00000127415.11.vs.ENSG00000145214.12	0.00371882	-0.00696372	0.862561
ENSG00000127423.9.vs.ENSG00000236528.1	-0.0667225	8.98165	0.0287535
ENSG00000127452.7.vs.ENSG00000198258.9	-0.0360439	-0.00373437	0.1526
ENSG00000127481.13.vs.ENSG00000230424.1	0.00297364	-0.949982	0.394302
ENSG00000127526.12.vs.ENSG00000279529.1	0.00598659	0.381897	0.245759
ENSG00000127586.15.vs.ENSG00000007376.6	-0.00524563	-0.0169859	0.373262
ENSG00000127837.8.vs.ENSG00000127838.12	-0.00493161	-0.00695103	0.122462
ENSG00000127870.15.vs.ENSG00000277368.1	0.00656875	-0.173129	0.771868
ENSG00000127980.14.vs.ENSG00000127993.13	0.0144475	0.0216165	0.379679
ENSG00000127990.14.vs.ENSG00000242265.4	0.0191973	-0.000484566	0.299628
ENSG00000128059.7.vs.ENSG00000128050.7	0.040199	-0.0047577	0.604344
ENSG00000128311.12.vs.ENSG00000128309.15	0.00263676	-0.00639157	0.494125
ENSG00000128342.4.vs.ENSG00000268812.3	0.00354112	-0.677776	0.476355
ENSG00000128408.8.vs.ENSG00000077935.15	-0.0124406	-0.00103053	0.976687
ENSG00000128487.15.vs.ENSG00000261033.1	-0.0152081	2.88417	0.0247096
ENSG00000128512.18.vs.ENSG00000198839.8	0.054401	-0.0528665	0.0107398
ENSG00000128513.13.vs.ENSG00000224897.5	-0.0258854	0.437166	0.121586
ENSG00000128585.16.vs.ENSG00000231721.5	0.0281983	-0.0916028	0.000829655
ENSG00000128590.4.vs.ENSG00000135241.15	0.00725415	0.00373846	0.54975
ENSG00000128626.10.vs.ENSG00000104835.13	-0.00207309	-0.0541619	0.369766
ENSG00000128645.12.vs.ENSG00000224189.5	-0.483189	0.0470791	0.117863
ENSG00000128652.10.vs.ENSG00000237380.5	-0.00223824	0.00229643	0.999826
ENSG00000128694.10.vs.ENSG00000253559.1	0.00297151	0.478436	0.844888
ENSG00000128699.12.vs.ENSG00000064933.15	-0.0178933	0.0123749	0.65966
ENSG00000128789.19.vs.ENSG00000134278.13	-0.0236418	0.0146212	0.0278508
ENSG00000128872.8.vs.ENSG00000140280.12	0.0199141	-0.14688	0.0122314
ENSG00000128886.10.vs.ENSG00000140264.18	-0.0704059	-0.00160453	0.154913
ENSG00000128915.10.vs.ENSG00000245534.5	-0.0263291	0.812674	0.233951
ENSG00000128951.12.vs.ENSG00000259488.2	-0.0271643	0.658562	0.0270271
ENSG00000129003.14.vs.ENSG00000259251.2	0.00526173	0.193297	0.502553
ENSG00000129055.11.vs.ENSG00000182923.15	0.0134819	0.0428077	0.0200427
ENSG00000129084.16.vs.ENSG00000152270.7	-0.00662703	0.0090822	0.00624271
ENSG00000129197.13.vs.ENSG00000108559.10	-0.0385389	-6.1037e-05	0.162939
ENSG00000129214.13.vs.ENSG00000129245.10	1.38328	-0.0213369	0.096947
ENSG00000129255.13.vs.ENSG00000233223.2	-0.0185224	-0.0559345	0.0182729
ENSG00000129422.12.vs.ENSG00000253944.1	0.00141584	2.3057	0.0228341
ENSG00000129472.11.vs.ENSG00000092203.12	-0.00714679	0.00119917	0.974019
ENSG00000129474.14.vs.ENSG00000258457.4	-0.000446278	0.0524168	0.984337
ENSG00000129484.12.vs.ENSG00000259001.3	0.0121079	0.0145596	0.0491846
ENSG00000129493.13.vs.ENSG00000250365.5	-0.00132267	0.86801	0.442633
ENSG00000129514.5.vs.ENSG00000139865.15	-0.00492786	0.0693813	0.0101001
ENSG00000129535.11.vs.ENSG00000100897.16	-0.507837	0.00319507	0.242077
ENSG00000129654.7.vs.ENSG00000267128.1	-0.00844649	0.243044	0.00596103
ENSG00000129673.8.vs.ENSG00000175931.11	0.19257	0.00572342	0.759521
ENSG00000130023.14.vs.ENSG00000184786.5	0.0117247	0.0306275	0.636913
ENSG00000130066.15.vs.ENSG00000233785.1	4.9342e-06	-1.3144	0.724538
ENSG00000130165.9.vs.ENSG00000198551.8	-0.023852	-0.0304601	0.12257
ENSG00000130193.7.vs.ENSG00000253741.1	-0.000301058	-0.136063	0.918967
ENSG00000130204.11.vs.ENSG00000267282.1	-0.00634668	0.591642	0.313614
ENSG00000130234.9.vs.ENSG00000225833.1	0.00744917	0.509793	0.0515247
ENSG00000130303.11.vs.ENSG00000141971.11	-0.00158518	-0.0214297	0.0337908
ENSG00000130347.11.vs.ENSG00000130348.10	-0.00181903	-0.0153093	0.742261
ENSG00000130559.17.vs.ENSG00000238058.1	0.0130706	0.461981	0.0274006
ENSG00000130701.3.vs.ENSG00000233017.2	-0.000989645	0.370014	0.86751
ENSG00000130725.6.vs.ENSG00000267858.4	-0.00913955	0.0903176	0.211134
ENSG00000130749.8.vs.ENSG00000142230.10	0.00604964	-0.00532789	0.312448
ENSG00000130821.14.vs.ENSG00000130822.14	0.00162465	-0.00911147	0.372424
ENSG00000131067.15.vs.ENSG00000131069.18	0.00444473	0.00172716	0.511063
ENSG00000131143.7.vs.ENSG00000131148.7	-0.000929877	-0.00434417	0.543745
ENSG00000131165.13.vs.ENSG00000167523.12	0.000644958	-0.0382952	0.817798
ENSG00000131171.11.vs.ENSG00000198157.9	9.1179e-05	0.0382871	0.408341
ENSG00000131355.13.vs.ENSG00000160961.10	-0.0496298	-0.0133748	0.929573
ENSG00000131373.13.vs.ENSG00000169814.11	-0.0491027	0.0300776	0.377495
ENSG00000131374.13.vs.ENSG00000228956.7	0.0021228	0.00191794	0.958759
ENSG00000131375.8.vs.ENSG00000230524.7	-0.029279	0.505045	0.00905057
ENSG00000131462.6.vs.ENSG00000141699.9	0.00358965	0.00379653	0.491859
ENSG00000131473.15.vs.ENSG00000204815.7	0.00447645	0.0890594	0.179976
ENSG00000131503.19.vs.ENSG00000249637.1	0.0560588	-0.0461424	0.769783
ENSG00000131504.14.vs.ENSG00000228737.2	0.00170526	3.01223	0.202347
ENSG00000131652.12.vs.ENSG00000103145.9	-0.0181147	0.00100862	0.364721
ENSG00000131732.10.vs.ENSG00000247572.6	-0.0073653	-0.00689613	0.9615
ENSG00000131778.16.vs.ENSG00000131781.11	-0.00939137	0.0140511	0.41322
ENSG00000131779.9.vs.ENSG00000211451.10	-0.0260939	0.391889	0.286373
ENSG00000131791.7.vs.ENSG00000237188.3	0.00316434	0.284381	0.173124
ENSG00000131845.13.vs.ENSG00000268678.1	0.0695805	-1.4464	0.120383
ENSG00000131876.15.vs.ENSG00000259172.1	-0.0168667	0.2255	0.125775
ENSG00000132000.10.vs.ENSG00000132017.9	-0.000829712	-0.025493	0.197265
ENSG00000132024.16.vs.ENSG00000132016.10	-0.00629531	0.0129894	0.628407
ENSG00000132141.12.vs.ENSG00000005156.10	0.147719	0.00299398	0.315249
ENSG00000132259.11.vs.ENSG00000051009.9	-0.742354	-0.00833472	0.708405
ENSG00000132275.9.vs.ENSG00000166333.12	-0.0285678	-4.62852e-06	0.705281
ENSG00000132286.10.vs.ENSG00000132254.11	-0.0358491	0.00536779	0.535279
ENSG00000132305.19.vs.ENSG00000273080.1	-0.00601884	-0.451088	0.466389
ENSG00000132361.15.vs.ENSG00000262050.1	-0.0039891	0.460268	0.384556
ENSG00000132376.18.vs.ENSG00000236618.2	-0.0195894	0.055095	0.369107
ENSG00000132383.10.vs.ENSG00000186532.10	-0.00439172	0.0255712	0.810737
ENSG00000132394.9.vs.ENSG00000175792.10	0.0168283	-0.00293112	0.687935
ENSG00000132424.13.vs.ENSG00000228506.1	-0.0106702	0.426621	0.00443656
ENSG00000132466.16.vs.ENSG00000250220.1	-0.000581955	0.773538	0.463081
ENSG00000132485.11.vs.ENSG00000229956.8	-0.00331823	0.623024	0.0530652
ENSG00000132589.14.vs.ENSG00000266642.2	-0.00154232	2.41053	0.24916
ENSG00000132591.10.vs.ENSG00000173065.12	-0.00242093	0.015998	0.364111
ENSG00000132635.15.vs.ENSG00000215305.8	-0.00562083	-0.00895544	0.503888
ENSG00000132661.3.vs.ENSG00000234832.1	-0.0181264	2.17997	0.348424
ENSG00000132716.17.vs.ENSG00000228606.1	-0.00390369	0.228029	0.828432
ENSG00000132740.7.vs.ENSG00000197345.11	0.00557918	-0.00212059	0.603858
ENSG00000132763.13.vs.ENSG00000280670.1	-0.0172233	-0.186739	0.215938
ENSG00000132773.10.vs.ENSG00000132781.16	-0.0842702	-0.00689445	0.130324
ENSG00000132846.5.vs.ENSG00000250802.5	0.00792265	0.194163	0.431093
ENSG00000132952.10.vs.ENSG00000189403.13	-0.0134608	-0.00569391	0.0303744
ENSG00000133027.16.vs.ENSG00000264666.1	-0.0292635	5.8463	0.133175
ENSG00000133112.15.vs.ENSG00000170919.14	-0.000305537	0.0540766	0.0695972
ENSG00000133114.16.vs.ENSG00000083635.7	0.0376947	-0.0670711	0.273393
ENSG00000133124.11.vs.ENSG00000237863.2	0.0137336	-0.193139	0.251417
ENSG00000133302.11.vs.ENSG00000270133.1	-0.01481	-0.0422199	0.942811
ENSG00000133460.18.vs.ENSG00000272973.1	0.0172644	-1.74928	0.462324
ENSG00000133639.4.vs.ENSG00000245904.3	-0.00350473	0.16258	0.505137
ENSG00000133640.17.vs.ENSG00000231738.9	-0.0684167	0.502159	0.879528
ENSG00000133641.16.vs.ENSG00000165805.8	-0.0213432	0.353863	0.733271
ENSG00000133678.12.vs.ENSG00000230091.5	0.00503721	0.0501446	1.56562e-05
ENSG00000133740.9.vs.ENSG00000260493.1	-0.0717548	3.63201	0.0156206
ENSG00000133773.10.vs.ENSG00000127720.6	-0.0528034	0.022219	0.113229
ENSG00000133872.12.vs.ENSG00000272256.1	-0.0009879	-4.45878	0.0461908
ENSG00000133943.19.vs.ENSG00000100784.8	-0.0077407	0.0214657	0.289789
ENSG00000133958.12.vs.ENSG00000011114.13	-0.116977	0.00565092	0.831598
ENSG00000134077.14.vs.ENSG00000196220.14	-0.0107998	0.00999637	0.382782
ENSG00000134077.14.vs.ENSG00000254485.4	-0.0166613	0.368075	0.0404713
ENSG00000134107.4.vs.ENSG00000235831.5	-0.000250078	-0.283007	0.30307
ENSG00000134109.9.vs.ENSG00000233912.1	-0.00182463	0.249776	0.880631
ENSG00000134121.8.vs.ENSG00000224318.4	0.0252551	-4.64244	0.421192
ENSG00000134255.12.vs.ENSG00000156171.13	0.0203772	-0.0376009	0.0391557
ENSG00000134297.6.vs.ENSG00000177119.14	0.00698457	0.0032949	0.00522884
ENSG00000134326.10.vs.ENSG00000134321.10	0.00293842	0.000423626	0.721859
ENSG00000134352.18.vs.ENSG00000227908.3	0.00123124	-0.889885	0.850655
ENSG00000134461.14.vs.ENSG00000134452.18	-0.00496925	-0.00660315	0.696526
ENSG00000134690.9.vs.ENSG00000116922.13	-0.00542145	-0.0371403	0.411347
ENSG00000134748.12.vs.ENSG00000085840.11	-0.0249885	0.040046	0.328731
ENSG00000134755.13.vs.ENSG00000265888.1	0.000318482	-2.6179	0.576725
ENSG00000134758.12.vs.ENSG00000265008.1	-0.0124497	1.84974	0.621988
ENSG00000134779.13.vs.ENSG00000150477.13	-0.00249972	0.0454157	0.868754
ENSG00000134825.12.vs.ENSG00000134824.12	-0.0107716	-0.000514657	0.253171
ENSG00000134825.12.vs.ENSG00000168496.3	-0.0127016	0.00413611	0.139858
ENSG00000134851.11.vs.ENSG00000249700.7	-0.00388186	-0.0810229	0.423105
ENSG00000134852.13.vs.ENSG00000272969.1	0.0221505	-1.76277	0.111354
ENSG00000134897.12.vs.ENSG00000134901.11	0.0178231	0.060862	0.0237665
ENSG00000134905.15.vs.ENSG00000153487.12	-0.015677	-0.0169022	0.225764
ENSG00000134910.11.vs.ENSG00000254671.2	0.000745734	5.644	0.0101351
ENSG00000134996.11.vs.ENSG00000106733.19	0.00661335	-0.0100782	0.650192
ENSG00000135018.12.vs.ENSG00000254473.1	0.000782557	0.237513	0.128859
ENSG00000135045.6.vs.ENSG00000203321.2	0.018874	1.09572	0.0160527
ENSG00000135164.17.vs.ENSG00000224046.1	0.0130241	0.353549	0.119905
ENSG00000135211.5.vs.ENSG00000006576.15	-0.00435374	0.0200707	0.210266
ENSG00000135298.12.vs.ENSG00000230910.2	0.182303	-1.61739	0.444332
ENSG00000135336.13.vs.ENSG00000146282.16	0.0200085	0.0027017	0.595733
ENSG00000135404.10.vs.ENSG00000258056.2	-0.00128709	0.0404596	0.223479
ENSG00000135424.14.vs.ENSG00000258311.4	-0.00171458	0.218991	0.384414
ENSG00000135441.6.vs.ENSG00000135424.14	-0.0178383	-0.000539704	0.457146
ENSG00000135486.16.vs.ENSG00000094916.12	-0.0020687	0.00763861	0.000468203
ENSG00000135502.15.vs.ENSG00000224713.4	-0.0941842	0.532798	0.344612
ENSG00000135517.6.vs.ENSG00000176422.12	0.957126	-0.0254463	0.531581
ENSG00000135525.17.vs.ENSG00000272189.1	-0.00224759	-0.0187011	0.875315
ENSG00000135535.13.vs.ENSG00000260273.1	0.00138595	0.11356	0.591723
ENSG00000135540.10.vs.ENSG00000225177.4	0.018881	-0.0922245	0.0179871
ENSG00000135624.14.vs.ENSG00000135617.3	-0.00241054	0.0164562	0.293319
ENSG00000135677.9.vs.ENSG00000215159.3	-0.000914327	7.24885	0.11827
ENSG00000135763.8.vs.ENSG00000135801.8	0.0159556	-0.00908852	0.907274
ENSG00000136002.15.vs.ENSG00000233221.5	0.00475648	0.165014	0.454797
ENSG00000136044.10.vs.ENSG00000235162.7	0.00578093	-0.000179538	0.79268
ENSG00000136051.12.vs.ENSG00000257999.1	0.00470251	5.09133	0.267162
ENSG00000136143.12.vs.ENSG00000227848.1	0.001972	0.461753	0.651329
ENSG00000136160.13.vs.ENSG00000234377.6	0.00172747	3.85701	0.00052238
ENSG00000136305.10.vs.ENSG00000213903.7	-1.27681	0.0132727	0.0673291
ENSG00000136367.13.vs.ENSG00000259431.4	-0.0152393	0.0100117	0.95615
ENSG00000136378.13.vs.ENSG00000185787.13	-0.00708543	-0.00181595	0.620649
ENSG00000136450.11.vs.ENSG00000279069.1	-0.00406665	0.271932	0.149217
ENSG00000136451.7.vs.ENSG00000280233.1	0.00750377	4.2054	0.247172
ENSG00000136490.7.vs.ENSG00000279369.1	-0.00349007	-0.0347815	0.518804
ENSG00000136521.11.vs.ENSG00000136522.12	0.00632275	-0.00960002	0.678856
ENSG00000136630.12.vs.ENSG00000257551.1	-0.0529579	5.50952	0.0319529
ENSG00000136710.8.vs.ENSG00000136718.8	-0.00565543	-0.00378851	0.73896
ENSG00000136738.13.vs.ENSG00000260589.1	-0.0256995	0.75725	0.0859587
ENSG00000136758.17.vs.ENSG00000120539.13	0.00138943	0.0032721	0.881112
ENSG00000136870.9.vs.ENSG00000136897.7	0.0263479	-0.00428116	0.69085
ENSG00000136874.9.vs.ENSG00000255145.2	0.0565274	-0.0677393	0.101295
ENSG00000136925.13.vs.ENSG00000136937.11	0.0341456	0.00362728	0.5484
ENSG00000136942.13.vs.ENSG00000136950.12	-0.000187721	-0.000326292	0.90453
ENSG00000136944.16.vs.ENSG00000224842.2	0.0816176	0.550848	0.201378
ENSG00000136986.8.vs.ENSG00000156787.15	-0.00647183	0.0406146	0.675664
ENSG00000137055.13.vs.ENSG00000096872.14	-0.00776189	-0.00168336	0.730407
ENSG00000137074.17.vs.ENSG00000086061.14	0.00016746	-0.00242377	0.370551
ENSG00000137076.17.vs.ENSG00000107175.9	0.000476909	-0.0146377	0.37011
ENSG00000137101.11.vs.ENSG00000227933.1	-0.0415887	-4.2515	0.376648
ENSG00000137103.15.vs.ENSG00000137133.9	-0.00657604	-0.0197287	0.376841
ENSG00000137216.17.vs.ENSG00000180992.6	0.0024045	-0.00388449	0.80809
ENSG00000137269.13.vs.ENSG00000228614.1	-0.0123138	1.33006	0.0138406
ENSG00000137312.13.vs.ENSG00000272273.1	-0.00526141	-0.814871	0.055144
ENSG00000137413.14.vs.ENSG00000112576.11	-0.0202932	-0.00142319	0.459405
ENSG00000137434.10.vs.ENSG00000111845.4	0.125803	-0.0304043	0.0952597
ENSG00000137494.12.vs.ENSG00000247137.7	-0.161542	0.22318	0.00535814
ENSG00000137497.16.vs.ENSG00000184154.11	-0.00188573	0.0459121	0.490095
ENSG00000137500.8.vs.ENSG00000255234.4	-0.0196811	1.68016	0.00372258
ENSG00000137522.16.vs.ENSG00000254469.6	-0.00726854	0.218488	0.299179
ENSG00000137571.9.vs.ENSG00000246528.3	-0.0650731	-0.645393	0.4837
ENSG00000137642.11.vs.ENSG00000246790.2	-0.000445956	1.05039	0.459748
ENSG00000137770.12.vs.ENSG00000259595.1	0.00152282	2.194	0.0529373
ENSG00000137807.12.vs.ENSG00000259426.4	0.00234543	-1.32464	0.196354
ENSG00000137814.8.vs.ENSG00000180979.8	-0.0171727	0.0349368	0.616525
ENSG00000137819.12.vs.ENSG00000261634.3	-0.0112492	0.672861	0.514912
ENSG00000137821.10.vs.ENSG00000166173.10	-0.00563739	-0.0115794	0.803787
ENSG00000137871.18.vs.ENSG00000140262.16	-0.00523373	-0.00458891	0.814352
ENSG00000137960.5.vs.ENSG00000162613.15	0.000240631	0.000493449	0.997157
ENSG00000137976.7.vs.ENSG00000240520.4	-0.747632	0.355402	0.538291
ENSG00000137996.11.vs.ENSG00000224616.1	-0.0121248	0.245216	0.66493
ENSG00000138075.10.vs.ENSG00000143921.6	0.777907	-0.635074	0.00965814
ENSG00000138081.18.vs.ENSG00000233230.1	0.0251001	-0.589688	0.305468
ENSG00000138085.15.vs.ENSG00000138074.13	-0.00561681	-0.00305071	0.411014
ENSG00000138092.9.vs.ENSG00000184924.5	-0.0017772	-0.0382521	0.194125
ENSG00000138136.6.vs.ENSG00000227128.4	0.0174163	-0.034141	0.963066
ENSG00000138172.9.vs.ENSG00000234699.1	-0.0488197	2.24365	0.0996116
ENSG00000138175.8.vs.ENSG00000156398.11	-0.0146894	-0.00374493	0.705953
ENSG00000138286.13.vs.ENSG00000122882.9	0.0184251	-0.0181636	0.677262
ENSG00000138376.9.vs.ENSG00000229267.2	-0.0108317	0.953879	0.00037013
ENSG00000138400.11.vs.ENSG00000118246.12	-0.0278028	-0.00670137	0.921455
ENSG00000138433.14.vs.ENSG00000144306.12	-0.0372157	0.0907104	0.00534626
ENSG00000138434.15.vs.ENSG00000260742.1	-0.000292633	0.952461	0.444325
ENSG00000138459.7.vs.ENSG00000144848.9	0.0213719	0.00085428	0.561786
ENSG00000138463.8.vs.ENSG00000169087.9	0.0288151	0.0102437	0.0712919
ENSG00000138614.13.vs.ENSG00000074621.12	-0.0358703	0.0707948	0.0328204
ENSG00000138629.14.vs.ENSG00000247240.6	-0.0272542	0.0879896	0.160926
ENSG00000138660.10.vs.ENSG00000260526.1	-0.00641633	0.43075	0.346415
ENSG00000138668.17.vs.ENSG00000272677.1	-0.004034	-0.0320804	0.26494
ENSG00000138698.13.vs.ENSG00000214559.3	-0.00272271	1.98432	0.660051
ENSG00000138756.16.vs.ENSG00000260278.1	0.0121643	9.32238	0.0108948
ENSG00000138768.13.vs.ENSG00000138757.13	-0.00886062	0.0083044	0.329597
ENSG00000138802.10.vs.ENSG00000247950.5	0.0137234	0.273592	0.251586
ENSG00000138867.15.vs.ENSG00000100028.10	0.00344253	-0.00857155	0.223007
ENSG00000139117.12.vs.ENSG00000257718.1	0.0100086	-0.116176	0.815533
ENSG00000139187.8.vs.ENSG00000003056.6	-0.462187	-0.000202585	0.291616
ENSG00000139192.10.vs.ENSG00000215039.5	-0.0112324	-0.0083807	0.325129
ENSG00000139194.6.vs.ENSG00000139182.12	-0.228551	0.00505925	0.126483
ENSG00000139233.5.vs.ENSG00000239335.4	-0.0198361	0.962043	0.134272
ENSG00000139263.10.vs.ENSG00000257443.1	-0.00866822	4.08396	0.00451963
ENSG00000139266.5.vs.ENSG00000135446.15	-0.0121387	0.00100241	0.750826
ENSG00000139323.12.vs.ENSG00000270344.2	-0.0157656	0.119296	0.385788
ENSG00000139324.10.vs.ENSG00000198707.13	0.0130049	-0.0258243	0.255535
ENSG00000139344.6.vs.ENSG00000165972.11	0.00147805	0.408598	0.900611
ENSG00000139352.3.vs.ENSG00000171759.7	-0.37009	0.0374046	0.0069582
ENSG00000139517.7.vs.ENSG00000186184.14	0.0376536	-0.00970905	0.0442681
ENSG00000139546.9.vs.ENSG00000139625.11	-0.0233326	0.0227087	0.196831
ENSG00000139546.9.vs.ENSG00000270175.1	-0.019615	-0.0884194	0.328973
ENSG00000139579.11.vs.ENSG00000181852.16	-0.00632243	-0.017364	0.516741
ENSG00000139618.13.vs.ENSG00000189167.10	0.0138864	0.944486	0.0619755
ENSG00000139631.17.vs.ENSG00000139651.10	0.000409748	0.0167869	0.478829
ENSG00000139637.12.vs.ENSG00000257605.2	-0.0222884	0.150425	0.299676
ENSG00000139718.9.vs.ENSG00000139725.6	0.00861977	-0.0872812	0.285769
ENSG00000139746.14.vs.ENSG00000227354.5	0.00320386	0.49666	0.00714338
ENSG00000139842.13.vs.ENSG00000126226.20	0.0135411	-0.0375267	0.239584
ENSG00000139910.18.vs.ENSG00000257842.4	-0.0104937	0.267573	0.679852
ENSG00000139971.14.vs.ENSG00000032219.17	0.113627	0.00529877	0.0671112
ENSG00000140025.14.vs.ENSG00000042088.12	0.0112127	-0.0114813	0.916307
ENSG00000140044.11.vs.ENSG00000259319.1	-0.0253098	0.642094	0.0492618
ENSG00000140254.11.vs.ENSG00000137857.16	0.0154019	-0.00694195	0.454775
ENSG00000140279.11.vs.ENSG00000140274.12	-0.000773982	0.00183557	0.891925
ENSG00000140284.9.vs.ENSG00000104043.13	0.00212523	-0.0697422	0.652479
ENSG00000140382.13.vs.ENSG00000173517.9	-0.0180272	0.0226104	0.145706
ENSG00000140398.12.vs.ENSG00000275645.1	-0.00646492	0.266779	0.838201
ENSG00000140471.15.vs.ENSG00000183475.11	-0.0522399	0.0481284	0.431829
ENSG00000140521.10.vs.ENSG00000261441.1	-0.00938036	0.232517	0.677735
ENSG00000140526.15.vs.ENSG00000261407.1	0.00279192	-2.54079	0.0944254
ENSG00000140598.12.vs.ENSG00000188659.8	0.0116926	0.11651	0.676058
ENSG00000140632.15.vs.ENSG00000118900.13	-0.0157801	0.0295085	0.0128856
ENSG00000140682.17.vs.ENSG00000280132.1	-0.00394045	0.205505	0.690569
ENSG00000140694.15.vs.ENSG00000103429.9	-0.0021547	-0.00613892	0.721181
ENSG00000140718.17.vs.ENSG00000103494.11	-0.000445438	0.0417517	0.608363
ENSG00000140740.9.vs.ENSG00000274460.1	-0.00281863	0.270524	0.233879
ENSG00000140830.7.vs.ENSG00000140829.10	-0.000634126	0.0125521	0.0955971
ENSG00000140832.8.vs.ENSG00000260593.1	0.0012915	1.45198	0.267613
ENSG00000140943.15.vs.ENSG00000260018.1	0.000947353	-0.157545	0.73754
ENSG00000140987.18.vs.ENSG00000103343.11	0.429053	-0.050687	0.486425
ENSG00000141013.13.vs.ENSG00000003249.12	0.0171946	-0.00701999	0.750244
ENSG00000141034.8.vs.ENSG00000171953.14	0.0391008	-0.0771983	0.0834347
ENSG00000141258.11.vs.ENSG00000167721.9	-0.00337348	-0.0198794	0.183674
ENSG00000141424.11.vs.ENSG00000134759.12	0.00119416	-0.00296525	0.92217
ENSG00000141456.13.vs.ENSG00000244184.1	-0.00893208	0.964218	0.239256
ENSG00000141497.12.vs.ENSG00000161921.13	0.0113258	-0.00798199	0.281042
ENSG00000141499.15.vs.ENSG00000262251.1	-0.0128011	-0.237126	0.31511
ENSG00000141519.13.vs.ENSG00000167291.14	-0.0432426	0.00942126	0.357731
ENSG00000141540.9.vs.ENSG00000246731.2	-0.00603218	0.000287124	0.980053
ENSG00000141543.8.vs.ENSG00000279259.1	-0.00275006	0.0383647	0.798601
ENSG00000141562.16.vs.ENSG00000265458.1	-0.000491198	0.455975	0.1659
ENSG00000141569.9.vs.ENSG00000267342.1	0.00372249	0.184308	0.816092
ENSG00000141580.14.vs.ENSG00000279613.1	-0.00255698	2.16554	0.0034989
ENSG00000141698.15.vs.ENSG00000161594.6	-0.00159445	2.19699	0.294681
ENSG00000141756.17.vs.ENSG00000141696.11	0.000701515	0.000134165	0.8681
ENSG00000141933.8.vs.ENSG00000266933.2	-0.121474	1.5847	0.341926
ENSG00000142025.14.vs.ENSG00000273111.4	-0.572693	0.2852	0.00298066
ENSG00000142173.13.vs.ENSG00000227438.1	0.000199824	-0.0774812	0.469733
ENSG00000142330.18.vs.ENSG00000260942.1	-0.0367888	0.176893	0.132568
ENSG00000142444.6.vs.ENSG00000130733.9	-0.0329974	0.00166589	0.687569
ENSG00000142611.15.vs.ENSG00000177133.9	-0.135834	-0.0236274	0.38057
ENSG00000142627.12.vs.ENSG00000227959.1	0.000415711	-0.221973	0.844331
ENSG00000142687.16.vs.ENSG00000020129.14	-0.0043044	-0.000946404	0.889173
ENSG00000142694.6.vs.ENSG00000116883.8	-0.0313835	0.00678307	0.452439
ENSG00000142856.15.vs.ENSG00000079739.14	-0.0357964	0.000743297	0.523472
ENSG00000142867.11.vs.ENSG00000223653.4	-0.00811573	0.293691	0.0567116
ENSG00000142910.14.vs.ENSG00000229167.1	-0.000992306	0.0350841	0.262414
ENSG00000142937.10.vs.ENSG00000225721.4	-0.000852564	-0.419038	0.0670648
ENSG00000143179.11.vs.ENSG00000143183.15	0.00275921	-0.000474291	0.936228
ENSG00000143195.11.vs.ENSG00000143194.11	0.0369027	-0.0572897	0.0650032
ENSG00000143207.18.vs.ENSG00000236021.1	-8.25124e-05	1.85944	0.124222
ENSG00000143256.4.vs.ENSG00000158793.12	-0.00707031	0.0110485	0.466947
ENSG00000143258.14.vs.ENSG00000224985.1	-0.00228012	-1.80463	0.735541
ENSG00000143303.10.vs.ENSG00000143319.15	-0.00921545	0.00264872	0.78118
ENSG00000143353.10.vs.ENSG00000228063.1	-0.0210129	0.621777	0.783857
ENSG00000143363.14.vs.ENSG00000143409.14	-0.017621	0.0229032	0.115184
ENSG00000143373.16.vs.ENSG00000232671.4	0.00111482	-0.24639	0.656024
ENSG00000143390.16.vs.ENSG00000237976.1	-0.00666159	-0.47855	0.391139
ENSG00000143450.13.vs.ENSG00000143436.9	0.144732	-0.012923	0.430756
ENSG00000143479.14.vs.ENSG00000237605.1	0.0901099	1.02766	0.0989218
ENSG00000143493.11.vs.ENSG00000143476.16	0.0219372	-0.0160331	0.657572
ENSG00000143498.16.vs.ENSG00000225265.1	-0.156452	0.0318203	0.221147
ENSG00000143570.16.vs.ENSG00000143578.14	0.000724817	0.00642257	0.734465
ENSG00000143612.17.vs.ENSG00000143569.17	-0.00518847	0.00621739	0.320034
ENSG00000143630.8.vs.ENSG00000176444.17	2.49084e-05	-0.00760859	0.604063
ENSG00000143643.11.vs.ENSG00000173409.12	0.0129097	-0.0294376	0.583573
ENSG00000143850.11.vs.ENSG00000226330.1	0.000109593	0.405446	0.210309
ENSG00000143919.13.vs.ENSG00000138078.14	-0.0803154	0.00748222	0.512086
ENSG00000143924.17.vs.ENSG00000224875.2	0.00233482	-1.13591	0.516026
ENSG00000143947.11.vs.ENSG00000162994.14	-0.00225299	-0.04021	0.0675355
ENSG00000143995.18.vs.ENSG00000226819.1	0.00191577	0.0998971	0.984716
ENSG00000144021.2.vs.ENSG00000135956.7	0.00355286	0.00142683	0.795614
ENSG00000144182.15.vs.ENSG00000135951.13	-0.0793519	0.0992882	0.343717
ENSG00000144199.10.vs.ENSG00000279791.1	0.048341	-0.481973	0.383313
ENSG00000144283.20.vs.ENSG00000153237.16	0.0055795	0.403058	0.152885
ENSG00000144426.17.vs.ENSG00000138442.8	0.0168666	-0.0154488	0.00485228
ENSG00000144566.9.vs.ENSG00000163576.16	-0.00327284	0.0814502	0.914968
ENSG00000144580.12.vs.ENSG00000135913.9	-0.00927659	0.0743386	0.113204
ENSG00000144591.16.vs.ENSG00000268603.1	-0.00737735	0.253986	0.767768
ENSG00000144648.13.vs.ENSG00000181061.12	0.00412878	-0.0117817	0.283765
ENSG00000144648.13.vs.ENSG00000280571.1	0.00252079	-6.4531	0.271845
ENSG00000144674.15.vs.ENSG00000270194.1	0.00334091	0.272227	0.203953
ENSG00000144677.13.vs.ENSG00000235257.7	0.00317845	-0.0726913	0.848489
ENSG00000144847.11.vs.ENSG00000163424.7	0.0377712	1.36368	0.120077
ENSG00000145012.11.vs.ENSG00000270959.1	0.000992151	0.110007	0.194797
ENSG00000145014.16.vs.ENSG00000229334.1	0.00979672	0.325745	0.36421
ENSG00000145063.13.vs.ENSG00000150873.10	0.539561	-0.442863	0.784063
ENSG00000145191.10.vs.ENSG00000272721.4	-0.00905799	0.868693	0.440025
ENSG00000145194.16.vs.ENSG00000214160.8	-0.00809714	0.00307648	0.945701
ENSG00000145293.13.vs.ENSG00000152795.16	0.0120662	-0.00992675	0.027642
ENSG00000145331.12.vs.ENSG00000138823.11	-0.00042972	0.0853037	0.94684
ENSG00000145354.8.vs.ENSG00000109332.18	-0.00781376	0.000900881	0.925497
ENSG00000145375.7.vs.ENSG00000170917.12	0.0487931	0.0978388	0.0793476
ENSG00000145476.14.vs.ENSG00000279943.1	0.0139751	-0.0291303	0.696593
ENSG00000145495.13.vs.ENSG00000259802.1	0.00412056	-0.00480569	0.312668
ENSG00000145536.14.vs.ENSG00000250579.1	0.0145714	-0.0694756	0.923627
ENSG00000145545.10.vs.ENSG00000037474.13	0.00553523	-0.00108695	0.811954
ENSG00000145604.14.vs.ENSG00000164187.6	-0.000768023	0.0272391	0.0381457
ENSG00000145723.15.vs.ENSG00000145725.18	-0.200103	0.0340777	0.016285
ENSG00000145781.7.vs.ENSG00000271918.1	-0.0255092	0.0673429	0.606856
ENSG00000145782.11.vs.ENSG00000177879.13	0.013918	-0.00241178	0.142723
ENSG00000145808.7.vs.ENSG00000249421.1	0.0340038	0.287021	0.28837
ENSG00000145860.10.vs.ENSG00000253256.1	-0.00184728	8.76582	0.000144671
ENSG00000145868.15.vs.ENSG00000247199.3	0.00559518	0.145091	0.850156
ENSG00000145882.9.vs.ENSG00000253618.1	0.0238235	4.16646	0.00289485
ENSG00000145907.13.vs.ENSG00000275765.3	0.0034303	0.0748402	0.457892
ENSG00000145936.7.vs.ENSG00000253647.1	-0.0156963	3.84447	0.794984
ENSG00000146085.7.vs.ENSG00000031691.6	-0.00609232	0.0718468	0.312214
ENSG00000146233.6.vs.ENSG00000153291.14	0.0296475	0.0151473	0.0574309
ENSG00000146373.15.vs.ENSG00000236548.1	-0.0135128	1.05172	0.0916954
ENSG00000146670.8.vs.ENSG00000162300.10	-0.00198324	-0.0942526	0.325252
ENSG00000146676.6.vs.ENSG00000272768.1	0.0123647	-0.189808	0.0725925
ENSG00000146701.10.vs.ENSG00000127952.15	0.0010399	-0.0122714	0.631203
ENSG00000146722.10.vs.ENSG00000178809.10	1.60953	0.392707	0.204512
ENSG00000146731.9.vs.ENSG00000146733.12	-0.000442498	-0.000167373	0.971489
ENSG00000146776.13.vs.ENSG00000128536.14	0.0693288	0.0627127	0.417829
ENSG00000146834.12.vs.ENSG00000078487.16	0.00240872	-0.0168722	0.939216
ENSG00000146955.9.vs.ENSG00000157800.16	0.237218	0.0133139	0.278418
ENSG00000146966.11.vs.ENSG00000133597.8	0.00815833	-0.000519701	0.949535
ENSG00000147316.11.vs.ENSG00000246089.3	0.033788	-0.0629988	0.426843
ENSG00000147383.9.vs.ENSG00000147400.8	0.0228342	-0.024242	0.206751
ENSG00000147421.16.vs.ENSG00000104299.13	0.0418941	-0.0371796	0.094399
ENSG00000147475.13.vs.ENSG00000183154.1	0.0023814	0.164653	0.771261
ENSG00000147677.9.vs.ENSG00000147679.10	-0.00451604	0.0485782	0.263178
ENSG00000147684.6.vs.ENSG00000147687.15	-0.000243263	-0.0100405	0.876779
ENSG00000147813.14.vs.ENSG00000279605.1	0.000987691	-0.0594676	0.900861
ENSG00000147889.15.vs.ENSG00000240498.5	-0.000451546	0.0695134	0.758826
ENSG00000147889.15.vs.ENSG00000266446.1	-0.00304921	5.66585	0.0110836
ENSG00000148158.15.vs.ENSG00000226609.1	0.034886	-0.858004	0.00184499
ENSG00000148187.16.vs.ENSG00000119446.12	-0.00632694	0.0168478	0.698844
ENSG00000148229.11.vs.ENSG00000157653.10	-0.0018337	0.702974	0.0491007
ENSG00000148248.12.vs.ENSG00000198870.7	0.0029281	0.336635	0.0930558
ENSG00000148291.8.vs.ENSG00000148290.8	0.0131315	-0.0279377	0.15306
ENSG00000148303.15.vs.ENSG00000148297.14	-0.000255114	0.0120037	0.505223
ENSG00000148400.9.vs.ENSG00000237886.1	-0.000633247	-0.0623087	0.769172
ENSG00000148459.14.vs.ENSG00000279212.1	-0.0511974	7.31219	0.146942
ENSG00000148498.14.vs.ENSG00000226386.1	0.0190096	0.107648	0.0137217
ENSG00000148814.16.vs.ENSG00000165752.15	-0.048124	-0.00595512	0.562306
ENSG00000148926.8.vs.ENSG00000254554.1	-0.00464299	0.945792	0.320263
ENSG00000148943.10.vs.ENSG00000245573.6	-0.00694445	0.0342918	0.922878
ENSG00000148950.8.vs.ENSG00000109911.16	-0.07824	0.00533139	0.538524
ENSG00000148985.18.vs.ENSG00000110713.14	-0.0126954	-0.000661448	0.681208
ENSG00000149050.8.vs.ENSG00000158077.4	0.0104436	0.609539	0.466058
ENSG00000149089.11.vs.ENSG00000110435.10	-0.0109219	-0.0245375	0.36589
ENSG00000149115.12.vs.ENSG00000254662.1	0.00184936	-0.916117	0.451361
ENSG00000149187.16.vs.ENSG00000110536.12	-9.71536e-05	-0.0100746	0.917692
ENSG00000149292.15.vs.ENSG00000255129.4	0.00824655	0.428685	0.91482
ENSG00000149308.15.vs.ENSG00000149311.16	0.0161936	0.00276809	0.412398
ENSG00000149483.10.vs.ENSG00000162144.8	-0.0121702	-0.00489531	0.548243
ENSG00000149573.7.vs.ENSG00000280032.1	0.000230094	0.0269297	0.555002
ENSG00000149582.14.vs.ENSG00000255435.5	-0.00271576	0.469081	0.533917
ENSG00000149599.14.vs.ENSG00000131044.15	-0.0418673	-0.126647	0.854139
ENSG00000149633.10.vs.ENSG00000101425.11	-0.0374731	-1.15315	0.311789
ENSG00000149761.7.vs.ENSG00000149743.12	-0.0257945	-0.00545705	0.159847
ENSG00000149806.9.vs.ENSG00000149792.7	-0.00280788	-0.00693259	0.0427002
ENSG00000149809.13.vs.ENSG00000254501.1	-0.00416674	-0.762536	0.353404
ENSG00000149925.15.vs.ENSG00000149926.12	-0.000385406	-0.0106147	0.297246
ENSG00000150401.13.vs.ENSG00000150403.16	0.0280738	0.00522055	0.392353
ENSG00000150593.14.vs.ENSG00000203497.2	0.00357547	-0.191561	0.0043056
ENSG00000150667.6.vs.ENSG00000261136.1	-0.0435627	0.45521	0.246468
ENSG00000150676.11.vs.ENSG00000279742.1	0.385359	0.634744	0.0263199
ENSG00000150753.10.vs.ENSG00000150756.12	-0.000107073	0.0218837	0.630779
ENSG00000150776.16.vs.ENSG00000150773.9	0.0245143	-0.119012	0.622241
ENSG00000150995.16.vs.ENSG00000231249.1	0.00201562	0.682741	0.0392201
ENSG00000151135.8.vs.ENSG00000260329.1	-0.0066491	-0.336422	0.486315
ENSG00000151164.17.vs.ENSG00000111237.17	0.30732	-0.0249283	0.0334811
ENSG00000151176.6.vs.ENSG00000089060.10	0.00731968	-0.0309724	0.0965304
ENSG00000151208.15.vs.ENSG00000233871.1	0.00323531	0.396984	0.18844
ENSG00000151353.13.vs.ENSG00000233296.1	-0.0320721	2.61781	0.152126
ENSG00000151445.14.vs.ENSG00000100591.6	0.000959961	-0.0054073	0.45648
ENSG00000151466.10.vs.ENSG00000151470.11	0.0353021	0.00990363	0.473693
ENSG00000151491.11.vs.ENSG00000023734.9	0.00309456	-0.00762051	0.261877
ENSG00000151500.13.vs.ENSG00000151498.10	-0.0104608	0.0334552	0.219222
ENSG00000151503.11.vs.ENSG00000151502.9	0.000858572	0.0185777	0.30609
ENSG00000151532.12.vs.ENSG00000023041.10	-0.0157146	-0.00377701	0.7711
ENSG00000151657.10.vs.ENSG00000165629.18	-0.00545737	-0.00453541	0.225152
ENSG00000151689.11.vs.ENSG00000198130.13	-0.00559527	0.00533323	0.71164
ENSG00000151743.9.vs.ENSG00000276900.1	-0.0879555	0.0388935	0.533015
ENSG00000151881.13.vs.ENSG00000249492.1	-0.0179375	1.14073	0.0513476
ENSG00000151917.16.vs.ENSG00000151914.16	0.0301547	0.00131632	0.157797
ENSG00000152034.9.vs.ENSG00000229315.5	-1.2898	3.51359	0.0097866
ENSG00000152117.16.vs.ENSG00000173272.12	-0.0180655	0.0014358	0.557233
ENSG00000152133.13.vs.ENSG00000008869.10	0.0176562	0.00801714	0.498976
ENSG00000152147.9.vs.ENSG00000115875.17	-0.0101858	-0.0134639	0.0681768
ENSG00000152234.14.vs.ENSG00000152240.11	-0.000938065	-0.00741073	0.596826
ENSG00000152292.15.vs.ENSG00000042493.14	-0.060609	-0.000410818	0.878445
ENSG00000152380.8.vs.ENSG00000249042.4	-0.106024	0.0626387	0.330604
ENSG00000152409.8.vs.ENSG00000132837.13	0.0201231	-0.0559442	0.626394
ENSG00000152464.13.vs.ENSG00000176236.6	-0.0436656	1.6791	0.0996291
ENSG00000152484.12.vs.ENSG00000230641.1	0.00741829	-0.80348	0.881096
ENSG00000152520.12.vs.ENSG00000261485.1	0.00224709	0.160251	0.518116
ENSG00000152669.8.vs.ENSG00000251307.1	-0.0350131	1.02185	0.221147
ENSG00000152684.10.vs.ENSG00000248898.1	0.00555853	-2.40153	0.307489
ENSG00000152763.15.vs.ENSG00000198160.13	0.130838	-0.0050786	0.342721
ENSG00000152782.15.vs.ENSG00000232936.4	0.0137428	1.24936	0.76841
ENSG00000152942.17.vs.ENSG00000085231.12	-0.0227949	-0.0433825	0.203214
ENSG00000152942.17.vs.ENSG00000273841.3	-0.0408084	0.0007876	0.32411
ENSG00000153015.14.vs.ENSG00000153006.13	-0.0271299	-0.00185378	0.510023
ENSG00000153044.8.vs.ENSG00000280187.1	-0.0230775	0.0581198	0.496553
ENSG00000153048.9.vs.ENSG00000261481.1	0.000375274	0.278907	0.941804
ENSG00000153066.11.vs.ENSG00000262420.3	-0.0218547	0.498638	0.176496
ENSG00000153140.7.vs.ENSG00000255647.3	-0.046304	6.73969	0.0139836
ENSG00000153485.5.vs.ENSG00000165943.4	-0.0285939	-0.0182378	0.380115
ENSG00000153767.8.vs.ENSG00000144840.7	0.0409578	-0.0111998	0.513186
ENSG00000153814.10.vs.ENSG00000234336.5	-0.0220184	1.01002	0.832387
ENSG00000153832.10.vs.ENSG00000153827.12	-0.0882475	0.00447716	0.332089
ENSG00000154001.12.vs.ENSG00000261242.1	0.0045287	2.142	0.388937
ENSG00000154099.16.vs.ENSG00000103160.10	-0.0594681	0.0121962	0.830006
ENSG00000154124.4.vs.ENSG00000261360.1	0.0157171	0.13141	0.119531
ENSG00000154174.7.vs.ENSG00000206535.6	0.0050504	-0.0291368	0.649811
ENSG00000154237.11.vs.ENSG00000259583.2	-0.0121034	-0.0556343	0.465845
ENSG00000154310.15.vs.ENSG00000279673.1	0.00323547	-0.189602	0.797375
ENSG00000154370.12.vs.ENSG00000231563.1	-0.0158957	0.154637	0.45525
ENSG00000154479.11.vs.ENSG00000144362.10	-0.298405	0.095155	0.0575443
ENSG00000154479.11.vs.ENSG00000213160.8	0.0115026	0.00903595	0.667157
ENSG00000154767.13.vs.ENSG00000170860.3	-0.00607161	-0.0117754	0.335187
ENSG00000154814.12.vs.ENSG00000154813.8	-0.0630926	-0.0126101	0.199587
ENSG00000154914.15.vs.ENSG00000265349.1	-0.00770251	-0.115672	0.953961
ENSG00000154920.13.vs.ENSG00000108826.14	0.0611654	-0.000879527	0.366922
ENSG00000155100.9.vs.ENSG00000253738.1	-0.0184638	0.0335846	0.286763
ENSG00000155189.10.vs.ENSG00000249898.6	0.000606455	0.994737	0.00292721
ENSG00000155229.19.vs.ENSG00000165886.4	0.00180141	-0.0071852	0.914143
ENSG00000155380.10.vs.ENSG00000226419.5	0.00114814	0.0493852	0.338608
ENSG00000155463.11.vs.ENSG00000258458.4	-0.00452816	0.945774	0.0339712
ENSG00000155465.17.vs.ENSG00000172590.17	-0.0107174	-0.0132113	0.2215
ENSG00000155827.10.vs.ENSG00000165152.7	0.00949172	0.00495214	0.549348
ENSG00000155876.5.vs.ENSG00000155875.12	-0.00940895	1.03843	0.299999
ENSG00000155906.15.vs.ENSG00000146476.9	0.0189155	0.00785644	0.592936
ENSG00000155975.8.vs.ENSG00000198791.10	-0.0375796	0.0134125	0.423876
ENSG00000156009.8.vs.ENSG00000230899.1	-0.0376892	1.37062	0.346959
ENSG00000156050.7.vs.ENSG00000119723.14	0.0265564	-0.0547633	0.603817
ENSG00000156110.12.vs.ENSG00000185009.11	0.00416236	-0.00110909	0.8329
ENSG00000156170.11.vs.ENSG00000175305.15	-0.00962717	0.0498637	0.110814
ENSG00000156256.13.vs.ENSG00000273254.1	-0.0048845	-1.11886	0.727342
ENSG00000156299.11.vs.ENSG00000237594.2	0.0116951	-0.0833102	0.0927886
ENSG00000156411.8.vs.ENSG00000156414.17	-0.00284923	-0.0191327	0.729266
ENSG00000156467.8.vs.ENSG00000254224.1	-0.00493609	3.28499	0.192431
ENSG00000156469.7.vs.ENSG00000156471.11	-0.0274221	0.00472601	0.514112
ENSG00000156500.13.vs.ENSG00000156504.15	0.0801752	0.00181037	0.597912
ENSG00000156508.16.vs.ENSG00000229862.4	-0.000264857	-3.28687	0.0952933
ENSG00000156535.12.vs.ENSG00000231652.2	-0.000879153	2.85942	0.00841975
ENSG00000156639.10.vs.ENSG00000225945.1	-0.0007265	2.98671	0.0122909
ENSG00000156795.5.vs.ENSG00000156802.11	-0.0356144	0.00187623	0.709219
ENSG00000156831.6.vs.ENSG00000164961.14	-0.0325995	0.0133366	0.235625
ENSG00000156976.13.vs.ENSG00000263826.1	-0.00199519	1.22425	0.000222463
ENSG00000157106.15.vs.ENSG00000260352.1	0.00529007	0.821416	0.10962
ENSG00000157110.14.vs.ENSG00000254109.4	-0.00420372	0.117785	0.676966
ENSG00000157181.13.vs.ENSG00000047410.12	-0.00803366	0.00463439	0.413217
ENSG00000157343.7.vs.ENSG00000232909.1	-0.110153	3.67533	0.658199
ENSG00000157429.14.vs.ENSG00000260886.1	0.206724	-2.94896	0.107222
ENSG00000157450.14.vs.ENSG00000259353.1	0.00655899	0.0913291	0.835832
ENSG00000157470.10.vs.ENSG00000157483.7	-0.0255487	0.00142831	0.879089
ENSG00000157538.12.vs.ENSG00000272948.2	0.00641127	1.15403	0.336938
ENSG00000157540.18.vs.ENSG00000273210.1	0.0124269	-0.221123	0.241744
ENSG00000157916.17.vs.ENSG00000116151.12	-0.00858991	0.0277338	0.352779
ENSG00000158092.5.vs.ENSG00000239213.4	0.00479924	0.201646	0.0192486
ENSG00000158106.11.vs.ENSG00000254389.3	0.00428014	-0.139469	0.468897
ENSG00000158109.13.vs.ENSG00000238260.1	0.000300719	0.0877797	0.96821
ENSG00000158286.11.vs.ENSG00000226944.1	0.000162599	-0.514882	0.659566
ENSG00000158411.9.vs.ENSG00000185414.18	-0.0182541	-0.00402304	0.708792
ENSG00000158423.15.vs.ENSG00000072501.16	-0.0643858	0.0043888	0.493944
ENSG00000158427.13.vs.ENSG00000231728.3	-0.689705	1.52599	0.0185575
ENSG00000158435.6.vs.ENSG00000204634.11	0.00231504	0.00102024	0.886097
ENSG00000158805.10.vs.ENSG00000075399.11	-0.0323362	0.0041474	0.311986
ENSG00000158955.9.vs.ENSG00000108379.8	-0.160712	0.025701	0.233935
ENSG00000159063.11.vs.ENSG00000246174.6	0.00666205	0.0117914	0.247918
ENSG00000159069.12.vs.ENSG00000176919.10	-0.00033444	-0.0379445	0.970546
ENSG00000159082.16.vs.ENSG00000238197.4	0.0461709	0.0559672	0.299126
ENSG00000159111.11.vs.ENSG00000141294.8	0.00963391	0.106451	0.196949
ENSG00000159131.15.vs.ENSG00000159140.16	-0.00448536	0.00285754	0.496273
ENSG00000159217.8.vs.ENSG00000250838.1	0.018623	-2.48665	0.0727676
ENSG00000159239.10.vs.ENSG00000005448.15	0.0166109	-0.0152463	0.687773
ENSG00000159256.11.vs.ENSG00000273199.1	0.0120203	-0.414301	0.257325
ENSG00000159579.12.vs.ENSG00000172775.15	0.00770739	-0.00804047	0.679291
ENSG00000159596.6.vs.ENSG00000159592.9	-0.0251559	-0.00393964	0.140636
ENSG00000159692.14.vs.ENSG00000196810.4	-0.00547418	0.0501461	0.291462
ENSG00000159720.10.vs.ENSG00000270049.1	0.00182231	0.0982609	0.76671
ENSG00000159733.12.vs.ENSG00000249428.4	-0.0227273	-0.185172	0.873685
ENSG00000159761.13.vs.ENSG00000124074.10	-0.396796	0.00796628	0.110704
ENSG00000159840.14.vs.ENSG00000232533.1	-0.00111842	-0.0136971	0.663049
ENSG00000159871.13.vs.ENSG00000167637.15	0.00018266	0.135907	0.0408329
ENSG00000159882.11.vs.ENSG00000266921.1	0.0458114	0.169276	0.738172
ENSG00000160014.15.vs.ENSG00000268423.3	-0.00204094	2.13571	0.0931867
ENSG00000160049.10.vs.ENSG00000142655.11	-0.00241662	-0.0144465	0.573936
ENSG00000160188.8.vs.ENSG00000160190.12	-0.0560935	-0.00156971	0.776846
ENSG00000160194.16.vs.ENSG00000160193.10	-0.000351657	0.0186074	0.520267
ENSG00000160208.12.vs.ENSG00000160207.7	0.00267885	0.137525	0.690698
ENSG00000160226.14.vs.ENSG00000232969.1	-0.00188065	0.369974	0.992329
ENSG00000160233.7.vs.ENSG00000229356.1	0.0223151	-1.60786	0.456256
ENSG00000160285.13.vs.ENSG00000215424.8	-0.00452295	0.105389	0.225546
ENSG00000160298.16.vs.ENSG00000160299.15	0.0021768	0.00875121	0.653619
ENSG00000160392.12.vs.ENSG00000105223.17	-0.00464536	0.000606898	0.907652
ENSG00000160439.14.vs.ENSG00000131037.13	-0.0018136	-0.000259084	0.96422
ENSG00000160446.17.vs.ENSG00000223478.1	0.00134062	0.082233	0.626855
ENSG00000160460.14.vs.ENSG00000090013.8	-0.00191578	0.00166568	0.91365
ENSG00000160505.14.vs.ENSG00000179873.13	-0.13065	0.180826	0.742085
ENSG00000160551.8.vs.ENSG00000264808.1	0.0017476	0.991761	0.424969
ENSG00000160613.11.vs.ENSG00000167257.9	0.00108252	0.0255303	0.808586
ENSG00000160679.11.vs.ENSG00000272030.1	-0.00625938	0.0636011	0.678063
ENSG00000160695.13.vs.ENSG00000272186.1	0.0032012	1.87882	0.293574
ENSG00000160813.5.vs.ENSG00000240211.1	-0.0412238	1.43178	0.0121948
ENSG00000160888.6.vs.ENSG00000104915.13	-0.00312047	-0.0082823	0.257912
ENSG00000160959.6.vs.ENSG00000160957.11	-0.00313787	0.0031052	0.846758
ENSG00000160993.3.vs.ENSG00000161036.9	0.0168018	-0.0260486	0.522062
ENSG00000161011.18.vs.ENSG00000161013.15	0.000399755	0.0011399	0.854568
ENSG00000161040.15.vs.ENSG00000170632.12	0.254157	-0.026271	0.0619062
ENSG00000161298.15.vs.ENSG00000186020.11	0.0578995	0.00761525	0.512706
ENSG00000161328.10.vs.ENSG00000174775.15	-0.0395109	0.00338956	0.657455
ENSG00000161544.8.vs.ENSG00000272386.1	-0.0145605	1.1835	0.250444
ENSG00000161609.8.vs.ENSG00000268686.1	0.530211	-0.0478143	0.344702
ENSG00000161618.8.vs.ENSG00000104872.9	-0.00389386	-0.0176602	0.0550296
ENSG00000161653.9.vs.ENSG00000131096.9	-0.0452784	0.379955	0.299098
ENSG00000161671.15.vs.ENSG00000142530.9	-0.00300094	0.0693614	0.619918
ENSG00000161714.10.vs.ENSG00000181513.13	-0.0021296	0.018833	0.489575
ENSG00000161791.12.vs.ENSG00000139644.11	0.00114098	4.97076e-05	0.987695
ENSG00000161847.12.vs.ENSG00000274425.1	0.0051177	-0.598379	0.4366
ENSG00000161939.17.vs.ENSG00000215067.8	-1.10383	-0.0434261	0.503259
ENSG00000161955.15.vs.ENSG00000276384.1	-0.0475072	-0.285446	0.476858
ENSG00000161981.9.vs.ENSG00000161980.5	0.00290856	-0.045956	0.301912
ENSG00000161996.16.vs.ENSG00000228201.1	-0.0101909	0.246259	0.534202
ENSG00000162009.8.vs.ENSG00000261713.5	0.157005	-0.15879	0.454207
ENSG00000162086.13.vs.ENSG00000140993.9	-0.00896175	0.312063	0.0892337
ENSG00000162222.12.vs.ENSG00000234857.2	-0.0642854	-0.441777	0.0685727
ENSG00000162227.6.vs.ENSG00000267811.1	-0.0146579	-2.11822	0.318221
ENSG00000162236.10.vs.ENSG00000256690.1	-0.00597459	-0.36132	0.508029
ENSG00000162384.12.vs.ENSG00000259818.1	-0.00278919	5.90748	0.000888467
ENSG00000162385.9.vs.ENSG00000226754.1	-0.0205466	0.0848557	0.317855
ENSG00000162409.9.vs.ENSG00000162407.8	0.0109601	0.00697006	0.253773
ENSG00000162413.15.vs.ENSG00000116273.5	0.00321797	0.00713275	0.609424
ENSG00000162441.10.vs.ENSG00000228150.1	0.0105026	-0.497064	0.824999
ENSG00000162461.7.vs.ENSG00000237938.4	0.197715	0.470251	0.0562596
ENSG00000162490.6.vs.ENSG00000116670.13	0.048575	-0.00650383	0.797108
ENSG00000162517.11.vs.ENSG00000235790.6	-0.0123465	0.654899	0.192856
ENSG00000162543.5.vs.ENSG00000225986.1	-0.0110306	0.192796	0.797696
ENSG00000162616.8.vs.ENSG00000162613.15	0.00157735	0.000331456	0.993951
ENSG00000162620.14.vs.ENSG00000259030.5	0.316805	-0.100758	0.532627
ENSG00000162623.14.vs.ENSG00000116791.12	-0.00585756	-0.00633468	0.572864
ENSG00000162627.15.vs.ENSG00000280040.1	0.0040902	0.552233	0.607247
ENSG00000162694.12.vs.ENSG00000162695.10	0.00896097	0.015565	0.349912
ENSG00000162704.14.vs.ENSG00000143344.14	0.000919529	0.0209276	0.141339
ENSG00000162775.13.vs.ENSG00000227963.1	0.0502092	-0.630448	0.0636095
ENSG00000162814.9.vs.ENSG00000092978.9	0.0431532	0.0250637	0.320357
ENSG00000162851.7.vs.ENSG00000162852.12	-0.0305743	0.0213828	0.470674
ENSG00000162972.9.vs.ENSG00000162971.9	-0.0323881	0.0630255	0.335802
ENSG00000163026.10.vs.ENSG00000119782.12	-0.0108515	-0.0639367	0.241974
ENSG00000163041.8.vs.ENSG00000272562.1	-0.00640008	1.39373	0.0117455
ENSG00000163072.13.vs.ENSG00000227617.7	0.0513844	1.69204	0.0713686
ENSG00000163081.2.vs.ENSG00000135903.17	-0.447502	0.134676	0.650074
ENSG00000163170.10.vs.ENSG00000225439.2	0.00265381	0.0410496	0.798934
ENSG00000163239.11.vs.ENSG00000169291.8	-0.286621	0.0895496	0.462648
ENSG00000163257.9.vs.ENSG00000109805.8	-0.00139339	0.003172	0.9625
ENSG00000163312.9.vs.ENSG00000163319.9	0.0543693	-0.0316216	0.587627
ENSG00000163320.9.vs.ENSG00000179021.8	0.000860246	-0.00278488	0.995981
ENSG00000163349.20.vs.ENSG00000235527.5	0.00969406	1.6264	0.0253898
ENSG00000163357.9.vs.ENSG00000163354.13	0.651854	-0.346628	0.200275
ENSG00000163378.12.vs.ENSG00000244513.5	0.00800194	0.484109	0.0256437
ENSG00000163412.11.vs.ENSG00000170837.2	0.0157457	0.0057507	0.252005
ENSG00000163428.3.vs.ENSG00000240661.1	0.0125836	-0.11959	0.00797517
ENSG00000163453.10.vs.ENSG00000245067.5	-0.00105035	0.675254	0.664533
ENSG00000163463.10.vs.ENSG00000163462.16	-0.01153	-0.0195004	0.562801
ENSG00000163481.6.vs.ENSG00000163482.10	-0.0185595	-0.00841312	0.539817
ENSG00000163507.12.vs.ENSG00000198919.11	0.00134564	0.0433043	0.31389
ENSG00000163512.12.vs.ENSG00000206559.6	-0.0148465	0.57552	0.659491
ENSG00000163517.13.vs.ENSG00000244502.2	-0.0250681	2.61825	0.223058
ENSG00000163590.12.vs.ENSG00000260572.1	-0.00530794	0.404008	0.316858
ENSG00000163607.13.vs.ENSG00000272844.1	0.0624752	0.849664	0.253906
ENSG00000163608.13.vs.ENSG00000240057.4	0.0174771	-1.33293	0.473392
ENSG00000163625.14.vs.ENSG00000180769.7	0.00571165	0.215693	0.0504598
ENSG00000163629.11.vs.ENSG00000109339.17	-0.0024566	0.0176022	0.124884
ENSG00000163635.16.vs.ENSG00000163634.10	0.0344338	-0.00355155	1.00705e-09
ENSG00000163645.13.vs.ENSG00000240137.4	2.73253	-0.132965	0.378584
ENSG00000163682.14.vs.ENSG00000121897.12	-0.00162965	-0.0753352	0.084439
ENSG00000163714.16.vs.ENSG00000188582.7	0.00375794	0.323799	0.606207
ENSG00000163743.12.vs.ENSG00000174796.11	0.000577713	0.0134421	0.967778
ENSG00000163808.15.vs.ENSG00000163807.5	-0.0105398	0.00145593	0.864668
ENSG00000163812.12.vs.ENSG00000075914.11	0.0019856	-0.0207077	0.304474
ENSG00000163840.8.vs.ENSG00000138496.15	0.00716314	-0.00568784	0.520955
ENSG00000163870.13.vs.ENSG00000073111.12	-0.00390838	0.00233944	0.67273
ENSG00000163874.8.vs.ENSG00000233621.1	-0.00758883	0.00996181	0.349757
ENSG00000163913.10.vs.ENSG00000129071.8	0.0187963	0.00362254	0.461294
ENSG00000163935.12.vs.ENSG00000280417.1	0.0142759	0.299392	0.16403
ENSG00000163947.10.vs.ENSG00000272202.1	0.0114351	0.207695	0.705089
ENSG00000163959.8.vs.ENSG00000163958.12	0.0115411	-0.363156	0.616307
ENSG00000163993.6.vs.ENSG00000279859.1	-0.000299805	1.70108	0.0594816
ENSG00000164002.10.vs.ENSG00000238287.1	0.0343759	0.112649	0.636498
ENSG00000164008.12.vs.ENSG00000117385.14	-0.0794675	0.00421391	0.388169
ENSG00000164010.12.vs.ENSG00000177868.10	0.00361418	-0.0269585	0.581504
ENSG00000164011.16.vs.ENSG00000228192.6	-0.0646279	0.467705	0.281515
ENSG00000164032.10.vs.ENSG00000245322.5	-0.000817574	3.58375	0.149114
ENSG00000164051.12.vs.ENSG00000232112.3	-0.00189741	-0.00494616	0.339026
ENSG00000164074.13.vs.ENSG00000164073.8	0.0512689	0.0150827	0.421782
ENSG00000164078.11.vs.ENSG00000228008.1	-0.0154948	4.76565	0.00387046
ENSG00000164105.3.vs.ENSG00000272870.1	-0.0125047	0.0515767	0.94589
ENSG00000164109.12.vs.ENSG00000250938.4	0.00415537	2.5248	0.00203124
ENSG00000164118.11.vs.ENSG00000164117.11	-0.0104592	0.0374549	0.117406
ENSG00000164129.10.vs.ENSG00000164128.5	-0.370798	0.0109041	0.814774
ENSG00000164162.11.vs.ENSG00000164163.9	-0.0825066	0.0105768	0.363804
ENSG00000164171.9.vs.ENSG00000249899.4	-0.00489104	3.50115	0.0399275
ENSG00000164172.17.vs.ENSG00000247796.2	-0.0263884	0.0521996	0.446081
ENSG00000164176.11.vs.ENSG00000250320.4	0.00891789	-0.171873	0.499858
ENSG00000164180.12.vs.ENSG00000247828.6	0.00542972	0.0643251	0.22476
ENSG00000164199.14.vs.ENSG00000176018.11	0.00857544	0.0332778	0.367771
ENSG00000164211.11.vs.ENSG00000246859.2	9.87445e-05	0.264151	0.000594628
ENSG00000164219.8.vs.ENSG00000271797.1	-0.00165166	0.0169272	0.997471
ENSG00000164291.15.vs.ENSG00000198677.9	0.152887	-0.00298726	0.143441
ENSG00000164304.14.vs.ENSG00000124784.7	0.681552	-0.0295816	0.00118057
ENSG00000164305.16.vs.ENSG00000164306.9	0.00401585	0.0526409	0.342414
ENSG00000164338.8.vs.ENSG00000164331.8	-0.034742	-0.0210503	0.401855
ENSG00000164346.8.vs.ENSG00000164347.16	-0.0218552	0.0248972	0.0456557
ENSG00000164405.9.vs.ENSG00000164404.7	0.00092292	0.0581994	0.197783
ENSG00000164438.5.vs.ENSG00000275038.1	0.0694612	1.6309	0.194658
ENSG00000164483.15.vs.ENSG00000164484.10	-0.381374	0.00674325	0.3341
ENSG00000164506.13.vs.ENSG00000233452.5	0.0106077	0.0939279	0.410196
ENSG00000164576.10.vs.ENSG00000245275.6	0.0158003	0.695902	0.107902
ENSG00000164609.8.vs.ENSG00000164611.11	0.00988366	0.00705516	0.238765
ENSG00000164694.15.vs.ENSG00000233682.3	0.0307062	-6.20601	0.0811973
ENSG00000164713.8.vs.ENSG00000205356.8	-0.00360081	-0.00569768	0.692728
ENSG00000164754.11.vs.ENSG00000253327.2	0.00119597	-0.0502546	0.770654
ENSG00000164818.14.vs.ENSG00000188191.13	0.00150192	-0.0281322	0.173244
ENSG00000164877.17.vs.ENSG00000225981.1	-0.0172917	5.79232	0.0132385
ENSG00000164929.15.vs.ENSG00000236939.2	-0.00572636	1.4109	0.141942
ENSG00000164930.10.vs.ENSG00000247081.6	-0.00536431	0.410555	0.000138601
ENSG00000164933.10.vs.ENSG00000164934.12	0.00653497	-0.00876895	0.576534
ENSG00000164938.12.vs.ENSG00000253878.4	0.0047778	0.329473	0.179033
ENSG00000165029.14.vs.ENSG00000226334.1	-0.00488358	2.83884	0.000140605
ENSG00000165084.14.vs.ENSG00000248801.5	-1.13997	0.903324	0.406324
ENSG00000165097.12.vs.ENSG00000137364.4	0.00474768	0.000737275	0.901617
ENSG00000165182.9.vs.ENSG00000184831.12	1.13616	-0.0130882	0.325668
ENSG00000165185.13.vs.ENSG00000230185.4	-0.0037412	0.095964	0.0697153
ENSG00000165269.11.vs.ENSG00000223678.1	0.0215169	-1.89704	0.829234
ENSG00000165359.13.vs.ENSG00000225235.1	0.000193478	3.55826	0.683167
ENSG00000165417.10.vs.ENSG00000273783.1	0.00194374	0.678978	0.160548
ENSG00000165434.7.vs.ENSG00000254631.4	-0.0018926	-1.19851	0.519505
ENSG00000165480.14.vs.ENSG00000173141.4	-0.00782698	-0.012283	0.269698
ENSG00000165502.6.vs.ENSG00000168282.5	-0.00578514	0.103407	0.129628
ENSG00000165512.4.vs.ENSG00000165511.6	-0.0098206	0.164449	0.519863
ENSG00000165526.7.vs.ENSG00000197798.7	-0.0360493	0.0639576	0.182777
ENSG00000165572.7.vs.ENSG00000278390.3	-0.00323898	0.649217	0.0834786
ENSG00000165609.11.vs.ENSG00000151465.12	0.0131644	-0.0177518	0.149679
ENSG00000165646.10.vs.ENSG00000225936.1	0.361996	-22.1416	0.0899503
ENSG00000165655.15.vs.ENSG00000237149.5	0.00270274	0.0524875	0.535202
ENSG00000165688.10.vs.ENSG00000165689.15	0.00921987	-0.00668175	0.588775
ENSG00000165698.14.vs.ENSG00000165695.8	0.068916	0.0586036	0.000754691
ENSG00000165699.12.vs.ENSG00000165702.11	0.029529	-0.075779	0.0101598
ENSG00000165775.16.vs.ENSG00000185010.12	-0.00357279	0.00237152	0.923727
ENSG00000165794.8.vs.ENSG00000258471.1	-0.00740865	0.198276	0.821697
ENSG00000165795.19.vs.ENSG00000165801.8	0.000967161	-0.012905	0.384566
ENSG00000165895.16.vs.ENSG00000248027.1	0.0299085	-0.32025	0.428108
ENSG00000165934.11.vs.ENSG00000183648.8	0.00144083	-0.00928914	0.578276
ENSG00000165943.4.vs.ENSG00000259066.4	-0.0341482	9.05744	0.00784075
ENSG00000166037.9.vs.ENSG00000077458.11	0.0135944	-0.0226901	0.73085
ENSG00000166130.13.vs.ENSG00000120868.12	-0.0077049	0.0119355	0.684321
ENSG00000166135.12.vs.ENSG00000166136.14	0.0149676	-0.012434	0.221493
ENSG00000166135.12.vs.ENSG00000255339.5	0.0179629	-2.26436	0.279389
ENSG00000166140.16.vs.ENSG00000104129.8	0.00675367	-0.0777472	0.109315
ENSG00000166145.13.vs.ENSG00000261183.4	0.00139303	-0.0358472	0.285994
ENSG00000166148.3.vs.ENSG00000279444.1	-0.00485951	0.92593	0.0203247
ENSG00000166153.15.vs.ENSG00000136021.16	-0.0490596	-0.000137459	0.991658
ENSG00000166166.11.vs.ENSG00000260285.1	-0.00616042	0.122115	0.0640026
ENSG00000166170.9.vs.ENSG00000126214.19	-0.00192933	-0.0140784	0.533278
ENSG00000166188.2.vs.ENSG00000103005.10	0.0240096	-0.00795583	0.481707
ENSG00000166199.11.vs.ENSG00000246250.2	-0.00938157	0.842677	0.0206494
ENSG00000166200.13.vs.ENSG00000156958.13	-0.0162868	0.0307895	0.201376
ENSG00000166246.12.vs.ENSG00000168096.13	0.235343	-0.020901	0.608688
ENSG00000166260.9.vs.ENSG00000166263.12	0.0207777	0.060423	0.022317
ENSG00000166278.13.vs.ENSG00000204371.10	-0.0011665	-0.00912718	0.306531
ENSG00000166348.16.vs.ENSG00000268584.1	0.00427698	0.270088	0.579668
ENSG00000166349.8.vs.ENSG00000175104.13	0.0415532	-0.00982131	0.439014
ENSG00000166387.10.vs.ENSG00000251364.5	-0.00208198	0.125792	0.684194
ENSG00000166411.12.vs.ENSG00000136425.11	-0.00625454	0.0193101	0.376767
ENSG00000166452.10.vs.ENSG00000166444.16	-0.00407676	0.00129228	0.953853
ENSG00000166454.8.vs.ENSG00000260213.4	-0.00117605	0.195053	0.980386
ENSG00000166478.8.vs.ENSG00000268403.2	0.0121242	0.140168	0.77676
ENSG00000166479.8.vs.ENSG00000150636.14	0.000750319	0.0792668	0.0841977
ENSG00000166484.18.vs.ENSG00000108641.13	-0.0127954	0.0619374	0.222805
ENSG00000166595.10.vs.ENSG00000172831.10	-0.00995355	0.00164145	0.114304
ENSG00000166598.11.vs.ENSG00000214198.6	-0.000850913	-0.1629	0.339287
ENSG00000166710.16.vs.ENSG00000229474.5	-0.000115636	-0.0405206	0.321729
ENSG00000166750.8.vs.ENSG00000266947.1	-0.000604851	-0.00544434	0.984204
ENSG00000166770.9.vs.ENSG00000198046.10	-0.0636608	0.101624	0.0355339
ENSG00000166783.18.vs.ENSG00000072864.11	0.00122672	0.00434419	0.821463
ENSG00000166793.9.vs.ENSG00000172409.5	-0.0242962	0.00396586	0.981463
ENSG00000166803.9.vs.ENSG00000103671.8	0.00258751	-0.0302353	0.489313
ENSG00000166821.7.vs.ENSG00000140527.13	0.00130898	-0.0295813	0.985048
ENSG00000166845.12.vs.ENSG00000174448.7	0.0197457	1.64376	0.255802
ENSG00000166848.5.vs.ENSG00000065427.13	-0.0131228	0.00207301	0.449538
ENSG00000166881.8.vs.ENSG00000166886.11	0.00439836	0.00212264	0.871159
ENSG00000166887.14.vs.ENSG00000261002.4	-0.00217639	0.685711	0.115302
ENSG00000166889.13.vs.ENSG00000255355.1	-0.00791945	1.85982	0.432606
ENSG00000166946.12.vs.ENSG00000261687.1	-0.0293329	0.995716	0.084713
ENSG00000166965.11.vs.ENSG00000258384.1	-0.00370158	-0.054467	0.97635
ENSG00000166987.13.vs.ENSG00000175197.9	0.00405521	-0.00776689	0.475232
ENSG00000167081.15.vs.ENSG00000229582.3	-0.0100943	3.01532	0.792021
ENSG00000167083.5.vs.ENSG00000108798.7	0.219708	-0.0727843	0.189193
ENSG00000167113.9.vs.ENSG00000167112.9	-0.00865321	0.0101938	0.480943
ENSG00000167182.12.vs.ENSG00000264920.1	0.0137042	0.142754	0.0712266
ENSG00000167186.9.vs.ENSG00000261465.5	-0.00668009	-0.476736	0.731437
ENSG00000167283.6.vs.ENSG00000254873.1	-0.000908756	2.60954	0.195634
ENSG00000167302.8.vs.ENSG00000224877.3	0.0201962	-0.0129586	0.486065
ENSG00000167315.16.vs.ENSG00000267322.2	0.000490387	0.0901981	0.0122056
ENSG00000167323.8.vs.ENSG00000228661.1	-0.000342274	1.62619	0.283545
ENSG00000167377.16.vs.ENSG00000247324.2	0.487961	0.42215	0.00808722
ENSG00000167378.7.vs.ENSG00000124444.14	-0.00728176	-0.0232733	0.613873
ENSG00000167378.7.vs.ENSG00000226763.4	-0.00754707	-0.068556	0.740105
ENSG00000167393.15.vs.ENSG00000281849.1	-0.000901727	-1.46687	0.684791
ENSG00000167395.10.vs.ENSG00000167394.11	0.0390546	-0.0568896	0.168568
ENSG00000167508.9.vs.ENSG00000260630.5	-0.00606036	-0.0384071	0.686761
ENSG00000167515.9.vs.ENSG00000141012.11	-0.00221683	-0.00170433	0.952797
ENSG00000167522.13.vs.ENSG00000197912.12	0.00717532	-0.00694867	0.286195
ENSG00000167528.11.vs.ENSG00000257735.1	0.00607181	1.88118	0.804423
ENSG00000167552.12.vs.ENSG00000167553.13	-0.00137852	0.000420345	0.744532
ENSG00000167555.12.vs.ENSG00000269834.4	0.0239235	-0.0583247	0.315722
ENSG00000167566.15.vs.ENSG00000258057.4	-0.00652105	0.953477	0.0134707
ENSG00000167595.13.vs.ENSG00000004776.10	-0.00241942	-0.00111005	0.960231
ENSG00000167615.15.vs.ENSG00000226696.4	-0.00531834	0.150751	0.287279
ENSG00000167625.9.vs.ENSG00000160570.12	0.0317427	-0.0299587	0.102594
ENSG00000167774.2.vs.ENSG00000233927.4	3.07749	-0.00215104	0.173484
ENSG00000167900.10.vs.ENSG00000183077.14	-0.000399401	0.00737525	0.842723
ENSG00000167904.13.vs.ENSG00000137574.9	0.0174208	-0.0315776	0.386728
ENSG00000167962.11.vs.ENSG00000183971.5	-0.0198394	0.170553	0.259051
ENSG00000167978.15.vs.ENSG00000205913.5	-0.00119141	0.283506	0.100737
ENSG00000167985.5.vs.ENSG00000149532.14	-0.0231576	-0.0126033	0.167254
ENSG00000167996.14.vs.ENSG00000279491.1	-0.000246827	-0.0984843	0.879294
ENSG00000168003.15.vs.ENSG00000255717.5	0.000606511	-0.0124468	0.205465
ENSG00000168014.15.vs.ENSG00000214517.7	0.0342341	-0.0136002	0.104872
ENSG00000168137.14.vs.ENSG00000206573.7	-0.00196495	-0.000682609	0.886364
ENSG00000168152.11.vs.ENSG00000138674.15	0.109692	0.000845155	0.24023
ENSG00000168152.11.vs.ENSG00000251022.5	0.196156	-0.0201526	0.0412443
ENSG00000168159.10.vs.ENSG00000279306.1	-0.00239767	4.87542	0.438936
ENSG00000168237.16.vs.ENSG00000164091.10	-0.00817531	0.00373764	0.695557
ENSG00000168275.13.vs.ENSG00000231663.1	-0.0132365	-0.295359	0.177414
ENSG00000168288.11.vs.ENSG00000231969.1	-0.00306664	1.17573	0.439872
ENSG00000168300.12.vs.ENSG00000228801.5	0.00374315	0.059111	0.609268
ENSG00000168303.6.vs.ENSG00000175600.14	-0.0100575	0.0186664	0.746387
ENSG00000168374.9.vs.ENSG00000272146.4	-0.000671945	1.24415	0.430668
ENSG00000168438.13.vs.ENSG00000112290.11	0.00963728	-0.00151556	0.934187
ENSG00000168484.11.vs.ENSG00000168481.7	2.45443	-0.0819694	0.39727
ENSG00000168488.17.vs.ENSG00000275807.1	-0.00040561	0.148081	0.880404
ENSG00000168491.8.vs.ENSG00000249679.1	0.956397	-3.32761	0.19652
ENSG00000168497.4.vs.ENSG00000233766.6	-0.0172399	7.84092	0.3197
ENSG00000168517.9.vs.ENSG00000224505.2	0.0499568	0.474033	0.0144056
ENSG00000168538.14.vs.ENSG00000182552.13	0.0210384	0.00994957	0.304766
ENSG00000168556.6.vs.ENSG00000232648.3	-0.0387607	3.06179	0.0183044
ENSG00000168575.8.vs.ENSG00000176209.10	0.00886855	-0.0118659	0.0356406
ENSG00000168591.14.vs.ENSG00000267080.4	-0.0117123	0.053819	0.346194
ENSG00000168594.14.vs.ENSG00000145451.11	-0.305689	0.046597	0.580835
ENSG00000168615.10.vs.ENSG00000169490.15	0.00238589	-0.0179337	0.301657
ENSG00000168672.3.vs.ENSG00000254286.4	0.0031443	0.285096	0.572526
ENSG00000168676.9.vs.ENSG00000159708.16	0.607847	-0.541675	0.404838
ENSG00000168701.17.vs.ENSG00000125122.13	0.00211442	-0.0753974	0.781273
ENSG00000168779.18.vs.ENSG00000174891.11	0.0183039	0.00755083	0.881305
ENSG00000168785.6.vs.ENSG00000260641.1	0.00205698	0.908578	2.11134e-05
ENSG00000168803.13.vs.ENSG00000168806.7	0.0292852	-0.0379035	0.789797
ENSG00000168818.8.vs.ENSG00000247708.6	-0.0532918	0.356563	0.0313902
ENSG00000168826.14.vs.ENSG00000145220.12	-0.169675	-0.0244274	0.076897
ENSG00000168876.7.vs.ENSG00000020922.11	-0.0200805	0.0109788	0.905799
ENSG00000168883.18.vs.ENSG00000168890.12	-0.0135803	-0.0138296	0.344641
ENSG00000168938.5.vs.ENSG00000249996.1	0.00591946	1.39866	0.305769
ENSG00000168958.18.vs.ENSG00000236432.6	-0.0161756	1.07462	0.0393774
ENSG00000168994.12.vs.ENSG00000270504.1	-0.0484677	0.184698	0.0190816
ENSG00000169031.17.vs.ENSG00000081052.11	0.021184	0.00250319	0.764739
ENSG00000169136.7.vs.ENSG00000104951.14	-0.0186908	-0.0111271	0.0453695
ENSG00000169189.15.vs.ENSG00000245888.5	-0.00768539	0.746825	0.364141
ENSG00000169221.12.vs.ENSG00000180209.10	-0.00412431	0.0757612	0.766639
ENSG00000169230.8.vs.ENSG00000169228.12	-0.00361967	-0.0256773	0.726342
ENSG00000169255.12.vs.ENSG00000169251.11	0.00382728	-0.00818219	0.571739
ENSG00000169302.13.vs.ENSG00000250343.1	-0.0587849	-0.0124732	0.0676947
ENSG00000169442.7.vs.ENSG00000158062.19	-0.00539029	-0.0149421	0.339523
ENSG00000169567.10.vs.ENSG00000186687.14	-0.00208495	0.0838889	0.00884137
ENSG00000169621.8.vs.ENSG00000204923.3	0.116208	0.0366222	0.119012
ENSG00000169627.7.vs.ENSG00000132207.16	-0.5702	4.6977	0.0194016
ENSG00000169627.7.vs.ENSG00000213599.8	-0.393685	1.00782	0.285539
ENSG00000169660.14.vs.ENSG00000181396.11	-0.0138839	-0.00298668	0.477025
ENSG00000169689.13.vs.ENSG00000169683.6	-0.0106405	0.0113464	0.613273
ENSG00000169738.6.vs.ENSG00000264569.1	-0.00290559	0.660088	0.338843
ENSG00000169756.15.vs.ENSG00000214184.3	0.00384986	-1.63964	0.461306
ENSG00000169758.11.vs.ENSG00000169752.15	0.29142	0.0357354	0.0836897
ENSG00000169762.15.vs.ENSG00000263327.5	-0.0849434	0.164003	0.0182933
ENSG00000169908.9.vs.ENSG00000240541.2	0.00127908	-0.143662	0.233336
ENSG00000169955.7.vs.ENSG00000235560.3	-0.0133238	-0.114022	0.72236
ENSG00000169957.9.vs.ENSG00000278922.1	-0.00412252	0.0945636	0.887797
ENSG00000170037.12.vs.ENSG00000170043.10	-0.00068112	-0.00821016	0.24476
ENSG00000170100.12.vs.ENSG00000259877.2	0.0625517	0.06277	0.16369
ENSG00000170185.8.vs.ENSG00000250326.1	0.0294024	-0.462359	0.0946842
ENSG00000170191.4.vs.ENSG00000213742.5	0.0420844	0.300139	0.00174452
ENSG00000170222.11.vs.ENSG00000133028.9	-0.241361	0.0190163	0.00168434
ENSG00000170270.4.vs.ENSG00000012963.12	-0.0382047	0.00332386	0.726607
ENSG00000170293.7.vs.ENSG00000261572.1	-0.00270537	0.260235	0.10215
ENSG00000170296.8.vs.ENSG00000279641.1	-0.0235147	-0.279294	0.08769
ENSG00000170310.13.vs.ENSG00000166596.13	-0.0524649	0.273774	0.0145202
ENSG00000170417.13.vs.ENSG00000135953.9	0.148143	-0.0148152	0.00514007
ENSG00000170448.10.vs.ENSG00000163293.10	0.000446109	-0.00177662	0.958303
ENSG00000170615.13.vs.ENSG00000234715.1	0.0600122	0.142845	0.0339943
ENSG00000170634.11.vs.ENSG00000068878.13	-0.0352268	-0.00503026	0.439284
ENSG00000170791.16.vs.ENSG00000181690.6	-0.0255576	0.0123648	0.290148
ENSG00000170876.7.vs.ENSG00000163528.11	-0.00323289	-0.0216907	0.416231
ENSG00000170892.9.vs.ENSG00000125505.15	-0.0154307	-0.000437986	0.0818779
ENSG00000170909.12.vs.ENSG00000170906.14	-0.0963927	-0.00909189	0.0484043
ENSG00000170946.13.vs.ENSG00000170959.13	-0.00970753	0.133641	0.889253
ENSG00000170989.8.vs.ENSG00000225938.1	0.0495003	-5.86164	0.159797
ENSG00000171045.13.vs.ENSG00000261693.1	-0.00956021	0.561708	0.616862
ENSG00000171097.12.vs.ENSG00000136802.10	-0.0330568	0.00327793	0.162904
ENSG00000171126.7.vs.ENSG00000057935.12	0.1882	-0.00466511	0.814509
ENSG00000171148.12.vs.ENSG00000250151.8	-0.00934315	0.369111	0.198457
ENSG00000171163.14.vs.ENSG00000227237.1	-0.00184555	-1.41303	0.851472
ENSG00000171169.8.vs.ENSG00000148339.11	-0.0389159	-0.00848454	0.605235
ENSG00000171204.11.vs.ENSG00000150672.15	-0.0251787	0.0313532	0.49809
ENSG00000171208.8.vs.ENSG00000260281.4	0.00331607	3.26016	0.105146
ENSG00000171311.11.vs.ENSG00000171307.17	-0.0223462	0.00650706	0.71885
ENSG00000171314.8.vs.ENSG00000052749.12	0.00156885	-0.00641809	0.761977
ENSG00000171320.13.vs.ENSG00000147419.15	0.0227606	-0.00603591	0.821996
ENSG00000171421.11.vs.ENSG00000145494.10	0.0125096	-0.00600866	0.605477
ENSG00000171453.16.vs.ENSG00000204052.4	-0.0134333	-0.162048	0.362592
ENSG00000171469.9.vs.ENSG00000267106.4	-0.00666134	0.0462782	0.611199
ENSG00000171488.13.vs.ENSG00000231999.5	0.0261092	-0.563594	0.340171
ENSG00000171490.11.vs.ENSG00000263307.1	-0.00218482	0.643425	0.572504
ENSG00000171700.12.vs.ENSG00000125510.14	-0.0421646	0.080165	0.107751
ENSG00000171720.8.vs.ENSG00000164620.7	-0.00761384	0.0786306	0.345736
ENSG00000171729.12.vs.ENSG00000175147.10	-0.0108507	0.0181823	0.321135
ENSG00000171735.17.vs.ENSG00000237436.1	-0.0341006	0.617494	0.233377
ENSG00000171766.14.vs.ENSG00000171763.16	-0.00106968	-0.0937763	0.10268
ENSG00000171824.12.vs.ENSG00000230337.1	-0.00618702	-0.313547	0.501291
ENSG00000171858.16.vs.ENSG00000273619.1	-0.0013059	-0.0467883	0.264553
ENSG00000171862.8.vs.ENSG00000227268.3	0.000325156	0.36454	0.102344
ENSG00000171865.8.vs.ENSG00000234171.2	0.00988628	-0.175729	0.214895
ENSG00000171962.16.vs.ENSG00000175662.16	-0.000107133	-0.00292171	0.825783
ENSG00000171988.16.vs.ENSG00000272767.1	0.00662445	-0.0727581	0.682006
ENSG00000172007.5.vs.ENSG00000273247.4	0.037305	0.0569971	0.0837296
ENSG00000172071.10.vs.ENSG00000234028.3	0.00364941	0.0387856	0.824424
ENSG00000172172.6.vs.ENSG00000172167.6	-0.0248717	0.0817844	0.0762087
ENSG00000172175.11.vs.ENSG00000267226.2	-0.00696306	-0.473647	0.58118
ENSG00000172216.5.vs.ENSG00000277449.1	-0.0029595	-0.30912	0.435658
ENSG00000172244.7.vs.ENSG00000248240.1	0.0577635	0.707237	0.0715292
ENSG00000172270.17.vs.ENSG00000267751.4	-0.000821959	0.00654702	0.444202
ENSG00000172345.12.vs.ENSG00000259343.4	0.0149401	0.0896441	0.8789
ENSG00000172366.18.vs.ENSG00000130731.14	-0.00343395	-0.00792691	0.299682
ENSG00000172432.17.vs.ENSG00000124688.12	-0.00174809	-0.0220784	0.418184
ENSG00000172469.13.vs.ENSG00000261366.1	0.0145107	0.298288	0.293525
ENSG00000172548.13.vs.ENSG00000251405.2	0.00500386	0.164863	0.212881
ENSG00000172554.10.vs.ENSG00000235688.1	-0.564211	0.6879	0.767934
ENSG00000172733.11.vs.ENSG00000165392.8	-0.0402351	0.0251028	0.709774
ENSG00000172765.15.vs.ENSG00000271270.4	0.0141322	0.203337	0.0916558
ENSG00000172780.15.vs.ENSG00000273174.1	0.107087	-0.0495166	0.75589
ENSG00000172893.14.vs.ENSG00000172890.10	-0.0020522	-0.00177879	0.572773
ENSG00000173171.13.vs.ENSG00000169231.12	-0.00793524	0.00589308	0.160755
ENSG00000173207.11.vs.ENSG00000160691.17	-0.00202318	-0.000188264	0.918606
ENSG00000173226.15.vs.ENSG00000145088.7	-0.00157689	-0.0513901	0.666556
ENSG00000173273.14.vs.ENSG00000272267.2	0.0133648	-1.22879	0.395859
ENSG00000173327.6.vs.ENSG00000197136.4	-0.00751923	0.00723782	0.521713
ENSG00000173401.8.vs.ENSG00000273987.1	2.92477	-1.7167	0.0196611
ENSG00000173457.9.vs.ENSG00000256940.1	-0.00656415	0.0580265	0.190823
ENSG00000173465.6.vs.ENSG00000260233.3	-0.00997983	-0.0906001	0.760159
ENSG00000173511.8.vs.ENSG00000256116.1	-0.00521257	-0.821018	0.405873
ENSG00000173531.14.vs.ENSG00000164068.14	-0.00760713	-0.000656667	0.903188
ENSG00000173588.13.vs.ENSG00000278916.1	0.0314079	0.0400162	0.703444
ENSG00000173598.12.vs.ENSG00000257252.4	-0.00350902	0.800598	0.512658
ENSG00000173614.12.vs.ENSG00000162441.10	0.0352888	0.00146847	0.676516
ENSG00000173660.10.vs.ENSG00000132128.15	-0.00603736	-0.00537151	0.0511855
ENSG00000173662.18.vs.ENSG00000162408.10	-0.79167	0.00909288	0.681651
ENSG00000173818.15.vs.ENSG00000263069.4	-0.0118667	0.246435	0.305613
ENSG00000173915.11.vs.ENSG00000148843.12	-0.00613821	0.00375872	0.571842
ENSG00000173928.2.vs.ENSG00000267277.1	-0.118843	0.714729	0.373566
ENSG00000173960.11.vs.ENSG00000119778.13	-0.0170814	0.00995107	0.724662
ENSG00000173988.11.vs.ENSG00000136167.12	0.679888	-0.00139955	0.291828
ENSG00000173992.7.vs.ENSG00000182791.4	-0.0151344	-0.0459084	0.397895
ENSG00000174013.7.vs.ENSG00000185798.7	0.00566829	0.00201235	0.81301
ENSG00000174016.10.vs.ENSG00000278530.3	2.77873	0.0501341	0.00179626
ENSG00000174165.6.vs.ENSG00000248746.4	-0.017344	-1.57388	0.351628
ENSG00000174177.11.vs.ENSG00000158717.9	0.0504211	-0.0797457	0.0364937
ENSG00000174227.14.vs.ENSG00000182903.14	-0.00237974	0.00466843	0.969469
ENSG00000174231.15.vs.ENSG00000277597.1	-0.00273106	-2.12564	0.254617
ENSG00000174276.6.vs.ENSG00000278952.1	-0.0373268	-0.10976	0.34867
ENSG00000174353.16.vs.ENSG00000229018.5	0.165598	2.35931	0.418905
ENSG00000174405.12.vs.ENSG00000139826.5	0.0576752	0.000138239	0.0705952
ENSG00000174500.11.vs.ENSG00000261488.1	-0.0110884	0.0430402	0.143339
ENSG00000174516.13.vs.ENSG00000174547.12	0.0227962	-0.0161266	0.264395
ENSG00000174586.9.vs.ENSG00000269054.1	0.155844	-1.06217	0.497352
ENSG00000174684.6.vs.ENSG00000255468.5	-0.0172615	0.203867	0.534142
ENSG00000174695.8.vs.ENSG00000152422.14	-0.00188989	-0.011104	0.91966
ENSG00000174720.14.vs.ENSG00000138658.14	-0.0118732	0.0432241	0.413493
ENSG00000174842.15.vs.ENSG00000122484.8	-0.0260575	0.00342013	0.85927
ENSG00000174886.11.vs.ENSG00000187650.3	-0.00713626	0.0759506	0.18611
ENSG00000174886.11.vs.ENSG00000267314.1	-0.00398554	-5.45107	0.471969
ENSG00000174898.14.vs.ENSG00000196365.10	1.44908	-0.00895948	0.178395
ENSG00000174917.7.vs.ENSG00000167733.12	-0.0073191	-0.0195226	0.501928
ENSG00000174939.9.vs.ENSG00000174938.13	-0.0550653	0.00766502	0.170666
ENSG00000174943.8.vs.ENSG00000247735.2	-0.0183869	0.836518	0.0331552
ENSG00000174951.9.vs.ENSG00000105550.7	0.0358474	-1.34907	0.443349
ENSG00000175104.13.vs.ENSG00000280331.1	0.00130633	4.87326	0.456767
ENSG00000175115.10.vs.ENSG00000255038.1	-0.00654324	-0.613566	0.236818
ENSG00000175202.3.vs.ENSG00000140463.12	-1.24964	-0.0204363	0.816966
ENSG00000175216.13.vs.ENSG00000247675.5	-0.00120391	1.12342	0.0194303
ENSG00000175220.10.vs.ENSG00000175213.2	-0.00105663	-0.00294778	0.911003
ENSG00000175267.13.vs.ENSG00000260277.1	0.0334418	1.41083	0.548602
ENSG00000175279.20.vs.ENSG00000271989.1	-0.154434	5.3433	0.173534
ENSG00000175283.7.vs.ENSG00000095319.13	0.0212189	0.00372202	0.193633
ENSG00000175324.8.vs.ENSG00000156735.9	-0.0457729	0.0316116	0.24179
ENSG00000175334.6.vs.ENSG00000175376.7	-0.0049318	-0.0232229	0.0855963
ENSG00000175348.9.vs.ENSG00000254860.4	-0.0178255	0.232243	0.107293
ENSG00000175352.9.vs.ENSG00000253973.2	-0.0338869	2.74516	0.446729
ENSG00000175550.6.vs.ENSG00000175573.6	-0.000309269	-0.0219385	0.327898
ENSG00000175606.9.vs.ENSG00000154582.15	-0.00540165	-0.0112374	0.37168
ENSG00000175773.11.vs.ENSG00000196323.10	-0.208199	0.0150228	0.149089
ENSG00000175806.13.vs.ENSG00000260093.1	-0.0408123	1.78246	0.000626837
ENSG00000175854.10.vs.ENSG00000167110.15	-0.00214801	0.00218882	0.885281
ENSG00000176101.10.vs.ENSG00000176248.8	-0.00510938	0.00501595	0.779346
ENSG00000176102.10.vs.ENSG00000247151.5	-0.0147862	-0.22257	0.67568
ENSG00000176142.11.vs.ENSG00000163389.9	0.00817406	-0.00813075	0.868957
ENSG00000176165.9.vs.ENSG00000257126.4	-0.290483	1.69407	0.61671
ENSG00000176222.8.vs.ENSG00000267191.1	-0.0655683	0.388164	0.723795
ENSG00000176261.14.vs.ENSG00000162521.17	-0.0503396	-0.0012947	0.220909
ENSG00000176386.7.vs.ENSG00000136875.11	-0.152841	0.010209	0.130389
ENSG00000176406.19.vs.ENSG00000253477.4	0.00793458	0.0133198	0.93225
ENSG00000176410.7.vs.ENSG00000071462.10	0.00545514	-0.00798264	0.289229
ENSG00000176473.12.vs.ENSG00000140105.16	-0.0396703	-0.000271778	0.399669
ENSG00000176476.7.vs.ENSG00000275441.1	0.0200037	-0.741577	0.271238
ENSG00000176532.3.vs.ENSG00000223813.2	-0.014574	0.320141	0.029154
ENSG00000176658.15.vs.ENSG00000226377.1	0.00411972	-0.0393414	0.0129936
ENSG00000176692.5.vs.ENSG00000260944.1	0.096572	-0.744899	0.0379802
ENSG00000176714.9.vs.ENSG00000198522.12	0.0295803	-0.00561297	0.887316
ENSG00000176720.4.vs.ENSG00000234235.1	-0.0160832	-0.0427394	0.245943
ENSG00000176890.14.vs.ENSG00000176912.3	-0.00447831	-0.0295679	0.653737
ENSG00000176890.14.vs.ENSG00000263727.1	-0.00651144	5.42404	0.026858
ENSG00000176894.8.vs.ENSG00000177084.15	-0.00564498	8.33297e-05	0.978165
ENSG00000176946.10.vs.ENSG00000168397.15	-0.0053816	-0.0146117	0.156547
ENSG00000176986.13.vs.ENSG00000279088.1	0.0013129	-0.0448073	0.522552
ENSG00000177000.9.vs.ENSG00000011021.20	0.0131469	-0.0324967	0.625859
ENSG00000177034.13.vs.ENSG00000113296.13	0.0184636	-0.00358479	0.715744
ENSG00000177150.11.vs.ENSG00000101654.16	-0.00935286	0.0033911	0.911139
ENSG00000177239.13.vs.ENSG00000268996.3	0.00311475	0.0460476	0.443991
ENSG00000177294.6.vs.ENSG00000279296.1	0.26836	-0.813977	0.358055
ENSG00000177302.13.vs.ENSG00000176994.10	0.00556991	0.0107155	0.43007
ENSG00000177380.12.vs.ENSG00000221916.3	0.0180232	-0.261247	0.255716
ENSG00000177463.14.vs.ENSG00000225733.4	0.0111978	-0.00234859	0.436359
ENSG00000177479.18.vs.ENSG00000221883.2	-0.00821734	0.0478262	0.691319
ENSG00000177600.7.vs.ENSG00000177595.16	-0.0012551	0.00835421	0.145037
ENSG00000177683.12.vs.ENSG00000128590.4	0.017808	-0.000410978	0.386919
ENSG00000177697.16.vs.ENSG00000255108.1	-0.00136753	-0.0648413	0.502973
ENSG00000177700.5.vs.ENSG00000214063.9	-0.00508659	0.00322167	0.523214
ENSG00000177757.2.vs.ENSG00000230092.6	-0.193168	1.00438	0.00513939
ENSG00000177788.5.vs.ENSG00000168118.10	1.06733	-0.0325714	0.0124451
ENSG00000177854.7.vs.ENSG00000172534.12	0.0150617	-0.000252813	0.837901
ENSG00000177946.5.vs.ENSG00000223959.7	0.0927459	-0.0158142	0.520406
ENSG00000177963.11.vs.ENSG00000177951.16	0.00972414	-0.0396738	0.0594061
ENSG00000177971.8.vs.ENSG00000173548.8	-0.0130229	0.00725594	0.321415
ENSG00000178035.10.vs.ENSG00000272434.1	-0.00259641	-0.10941	0.464763
ENSG00000178074.5.vs.ENSG00000232732.8	0.025413	1.31943	0.0435354
ENSG00000178093.13.vs.ENSG00000258674.5	0.150341	0.217193	0.27182
ENSG00000178188.13.vs.ENSG00000178952.7	0.0031516	-0.00195732	0.611218
ENSG00000178307.8.vs.ENSG00000235530.5	-0.0126465	0.311262	0.0147403
ENSG00000178381.10.vs.ENSG00000229043.2	-0.0474166	0.12978	0.205123
ENSG00000178403.3.vs.ENSG00000249509.1	-0.282257	2.81792	0.359561
ENSG00000178467.16.vs.ENSG00000223343.1	-0.00139734	1.52438	0.406934
ENSG00000178531.5.vs.ENSG00000269139.2	0.00804496	-4.41558	0.671939
ENSG00000178636.7.vs.ENSG00000145390.10	4.04888	0.0161501	0.0467447
ENSG00000178685.12.vs.ENSG00000186583.10	-0.00328394	-0.661014	0.299484
ENSG00000178700.6.vs.ENSG00000178694.8	0.0921415	0.0640443	0.00138643
ENSG00000178828.6.vs.ENSG00000235434.1	0.0473503	-0.0998882	0.601619
ENSG00000178852.14.vs.ENSG00000263293.2	0.0731502	0.189921	0.00149027
ENSG00000178882.12.vs.ENSG00000119242.7	0.00149819	-0.0178839	0.345097
ENSG00000178896.6.vs.ENSG00000255224.1	-0.00509867	-0.0106474	0.843886
ENSG00000178904.17.vs.ENSG00000267213.4	0.00576145	0.0632292	0.311528
ENSG00000178922.15.vs.ENSG00000229348.1	-0.0593031	0.431356	0.383638
ENSG00000178950.15.vs.ENSG00000127419.15	-0.0103307	0.0195295	0.332643
ENSG00000178966.14.vs.ENSG00000165119.17	0.0330182	-0.00192778	0.0261467
ENSG00000178971.12.vs.ENSG00000178921.12	-0.0297696	0.00543121	0.479145
ENSG00000178997.10.vs.ENSG00000187446.10	-0.392714	-0.00320295	0.718126
ENSG00000179008.7.vs.ENSG00000258670.1	-0.0488119	1.43767	0.695466
ENSG00000179133.10.vs.ENSG00000224215.1	0.00715979	0.332788	0.588636
ENSG00000179134.13.vs.ENSG00000130755.11	1.48164e-06	-0.0157678	0.371805
ENSG00000179152.17.vs.ENSG00000271937.1	0.000246528	-0.665521	0.903596
ENSG00000179168.13.vs.ENSG00000188766.11	-0.133673	0.13765	0.183578
ENSG00000179195.14.vs.ENSG00000119242.7	0.000657539	-0.0181728	0.341802
ENSG00000179240.7.vs.ENSG00000137492.6	0.24028	0.00316122	0.352747
ENSG00000179476.6.vs.ENSG00000258633.1	0.0819072	-0.0710614	0.625396
ENSG00000179523.4.vs.ENSG00000104131.11	-0.070316	-0.0127404	0.149317
ENSG00000179528.14.vs.ENSG00000257702.3	0.171825	-0.0368383	0.620352
ENSG00000179630.9.vs.ENSG00000151773.11	-0.0133982	0.122294	0.0307108
ENSG00000179698.12.vs.ENSG00000179526.15	0.0760089	-0.00804329	0.0782958
ENSG00000179715.11.vs.ENSG00000139211.6	-0.0201338	-0.00369733	0.0581165
ENSG00000180044.4.vs.ENSG00000244040.4	-0.103968	3.66283	0.185312
ENSG00000180071.17.vs.ENSG00000204860.4	-0.0153991	-0.0802588	0.651205
ENSG00000180104.14.vs.ENSG00000221990.4	1.42019e-05	-0.0207524	0.84331
ENSG00000180182.9.vs.ENSG00000234636.2	0.0109962	-0.772656	0.291754
ENSG00000180185.10.vs.ENSG00000063854.11	-0.0181755	-0.0160428	0.174436
ENSG00000180228.11.vs.ENSG00000204311.10	-0.0133168	0.0339978	0.742874
ENSG00000180329.12.vs.ENSG00000279879.1	0.0151624	4.03871	0.00132222
ENSG00000180346.3.vs.ENSG00000138640.13	0.0137865	-0.0062226	0.561193
ENSG00000180423.4.vs.ENSG00000175224.15	0.12058	-0.00410022	0.617615
ENSG00000180425.9.vs.ENSG00000255663.1	0.00688411	11.4559	0.0262667
ENSG00000180596.7.vs.ENSG00000180573.9	0.0347968	-0.0081128	0.0206466
ENSG00000180626.9.vs.ENSG00000261879.4	0.125979	-0.885561	0.112042
ENSG00000180787.5.vs.ENSG00000262693.1	-0.0359293	2.90092	0.683532
ENSG00000180818.4.vs.ENSG00000251151.2	0.00257522	0.213132	0.326405
ENSG00000180822.10.vs.ENSG00000137285.9	-0.0198611	-0.0984943	0.388691
ENSG00000180881.18.vs.ENSG00000180481.9	0.115494	-0.9253	0.110988
ENSG00000180953.10.vs.ENSG00000259642.2	-0.0362637	-0.0559523	0.823949
ENSG00000180957.16.vs.ENSG00000235954.5	-0.0027947	0.0196565	0.471686
ENSG00000181004.8.vs.ENSG00000224786.1	0.0016977	2.94706	0.223818
ENSG00000181019.11.vs.ENSG00000262136.1	-0.000389286	-0.23884	0.864694
ENSG00000181027.9.vs.ENSG00000090372.13	0.00470111	-0.00652658	0.450052
ENSG00000181038.12.vs.ENSG00000070495.13	0.0304296	-0.0254406	0.308771
ENSG00000181090.16.vs.ENSG00000203993.4	0.00751626	-0.0301132	0.583078
ENSG00000181218.5.vs.ENSG00000196890.4	-0.0205469	-0.0216422	0.26566
ENSG00000181222.13.vs.ENSG00000174282.10	0.000819876	-0.00469784	0.761723
ENSG00000181274.6.vs.ENSG00000225850.3	-6.75527e-05	-4.13315	0.504423
ENSG00000181409.10.vs.ENSG00000225180.5	-0.00096416	1.02765	0.0131465
ENSG00000181418.7.vs.ENSG00000257913.2	0.0918164	-0.250781	0.183263
ENSG00000181433.8.vs.ENSG00000269586.6	-0.0172549	0.0712127	0.515148
ENSG00000181467.3.vs.ENSG00000244268.1	0.000906486	5.96096	0.0517738
ENSG00000181544.12.vs.ENSG00000130150.10	0.107674	-0.00373017	0.596513
ENSG00000181555.18.vs.ENSG00000227398.3	0.00331794	-0.0816183	0.865679
ENSG00000181827.13.vs.ENSG00000151575.13	-0.00438957	-0.102194	0.442833
ENSG00000181924.6.vs.ENSG00000175575.11	-0.010758	0.0231466	0.379349
ENSG00000182117.5.vs.ENSG00000184507.14	-0.00595563	0.344102	0.184859
ENSG00000182134.14.vs.ENSG00000203288.3	0.0238407	-0.783553	0.392254
ENSG00000182150.14.vs.ENSG00000175611.10	0.055015	0.0222433	0.00684927
ENSG00000182154.7.vs.ENSG00000130653.14	-0.00492653	-0.0319759	0.526138
ENSG00000182165.16.vs.ENSG00000005469.10	-0.00444298	-0.000134068	0.870123
ENSG00000182168.13.vs.ENSG00000271474.1	0.0961139	-0.579026	0.682481
ENSG00000182173.11.vs.ENSG00000177303.8	0.00255091	0.00781593	0.572813
ENSG00000182180.12.vs.ENSG00000227540.1	0.00441147	-0.305283	0.38528
ENSG00000182257.6.vs.ENSG00000241990.4	0.761177	-0.0743993	0.458032
ENSG00000182362.12.vs.ENSG00000160294.9	-0.0242637	-5.69583e-05	0.77778
ENSG00000182405.5.vs.ENSG00000134153.8	0.139849	-0.0139059	0.185896
ENSG00000182551.12.vs.ENSG00000235078.1	-0.00284985	0.699713	0.612482
ENSG00000182568.15.vs.ENSG00000228956.7	-0.00211256	0.0112861	0.949468
ENSG00000182628.11.vs.ENSG00000068489.11	0.000302139	0.0108997	0.489456
ENSG00000182648.10.vs.ENSG00000105982.15	0.00290464	0.384694	0.00528229
ENSG00000182853.10.vs.ENSG00000280254.1	-0.0360611	0.0120155	0.769741
ENSG00000182872.14.vs.ENSG00000147123.10	0.00211245	-0.00433743	0.674277
ENSG00000182944.16.vs.ENSG00000100263.12	-0.00279317	0.00195521	0.658323
ENSG00000182979.16.vs.ENSG00000251602.5	-0.0134001	0.116572	0.11803
ENSG00000182993.3.vs.ENSG00000084463.6	-0.0732098	-0.00968099	0.280973
ENSG00000183011.12.vs.ENSG00000170004.15	-0.0119033	6.56529e-06	0.44318
ENSG00000183018.7.vs.ENSG00000229782.1	-0.00638493	2.16889	0.845387
ENSG00000183032.9.vs.ENSG00000258708.1	-0.86149	0.359333	0.251927
ENSG00000183090.5.vs.ENSG00000246448.2	3.04064	4.34079	3.03872e-05
ENSG00000183098.9.vs.ENSG00000278177.1	0.0034968	-0.127882	0.957478
ENSG00000183207.11.vs.ENSG00000104812.13	-0.00658957	0.00128287	0.382993
ENSG00000183208.11.vs.ENSG00000185043.9	0.098055	-0.00914229	0.0266801
ENSG00000183250.10.vs.ENSG00000160256.11	-0.0547205	0.00878233	0.912919
ENSG00000183287.12.vs.ENSG00000267774.2	9.91402e-05	0.822961	0.0166833
ENSG00000183291.14.vs.ENSG00000153936.15	-0.0110981	0.0109201	0.0945066
ENSG00000183340.6.vs.ENSG00000149231.10	0.0384001	-0.00937366	0.373542
ENSG00000183476.11.vs.ENSG00000167202.10	0.809559	-0.000766971	0.260316
ENSG00000183576.11.vs.ENSG00000090061.16	-0.00989052	0.0136293	0.630148
ENSG00000183597.14.vs.ENSG00000099889.12	-0.011606	-0.00941684	0.511123
ENSG00000183617.4.vs.ENSG00000011132.10	-0.0333476	-0.0152514	0.0715292
ENSG00000183674.10.vs.ENSG00000229401.1	-0.352081	2.17782	0.590726
ENSG00000183684.7.vs.ENSG00000141552.16	-0.00347456	0.000913559	0.789829
ENSG00000183718.5.vs.ENSG00000248275.1	0.0397911	-0.0986151	0.152937
ENSG00000183742.11.vs.ENSG00000233834.5	-0.00227084	-0.139784	0.717223
ENSG00000183765.19.vs.ENSG00000100209.8	-0.00811833	-0.0358049	0.450759
ENSG00000183770.5.vs.ENSG00000206262.7	-0.206144	0.295408	0.359789
ENSG00000183775.9.vs.ENSG00000145817.15	-0.0916885	0.0129401	0.396211
ENSG00000183808.10.vs.ENSG00000253848.1	0.0436323	3.08846	0.0158285
ENSG00000183935.5.vs.ENSG00000013583.7	0.0673368	-0.0158717	0.105189
ENSG00000183978.7.vs.ENSG00000176563.8	-0.00155644	0.0744404	0.844408
ENSG00000184029.8.vs.ENSG00000198054.10	0.318093	-0.104531	0.4251
ENSG00000184056.13.vs.ENSG00000214432.8	-0.0496231	0.711762	0.36557
ENSG00000184060.9.vs.ENSG00000172171.9	-0.018361	-0.0251871	0.677702
ENSG00000184076.12.vs.ENSG00000100319.12	-0.00247	-0.0137693	0.453784
ENSG00000184164.13.vs.ENSG00000182858.12	-0.0104099	0.040025	0.32902
ENSG00000184203.6.vs.ENSG00000223711.1	0.00726571	-0.0503523	0.825194
ENSG00000184224.3.vs.ENSG00000167792.10	-0.688897	-0.00563804	0.303085
ENSG00000184270.4.vs.ENSG00000178096.8	0.0620496	-0.00609162	0.0283703
ENSG00000184307.12.vs.ENSG00000273394.1	0.0307786	1.61332	0.0801739
ENSG00000184378.2.vs.ENSG00000269889.1	0.254743	-0.929375	0.156985
ENSG00000184432.8.vs.ENSG00000248932.4	0.00113646	0.36984	0.00107762
ENSG00000184436.10.vs.ENSG00000230513.1	-0.0233271	0.0483783	0.316775
ENSG00000184445.10.vs.ENSG00000111011.16	0.0138137	-0.0135475	0.187846
ENSG00000184465.14.vs.ENSG00000185127.6	0.00406119	0.0493434	0.0120408
ENSG00000184489.10.vs.ENSG00000244998.1	-0.00205864	3.06822	0.229381
ENSG00000184530.8.vs.ENSG00000214338.9	1.4419	2.07002	0.00906735
ENSG00000184530.8.vs.ENSG00000255330.7	2.83166	-0.375686	0.0323101
ENSG00000184545.9.vs.ENSG00000233930.3	0.010626	-0.485941	0.808557
ENSG00000184661.12.vs.ENSG00000104756.14	0.0281179	-0.00532102	0.574757
ENSG00000184669.7.vs.ENSG00000166689.13	-0.0628342	0.00603574	0.340629
ENSG00000184678.9.vs.ENSG00000184260.5	-0.00499219	0.0275758	0.0678111
ENSG00000184787.17.vs.ENSG00000236519.1	-0.0100654	0.512313	0.450908
ENSG00000184856.6.vs.ENSG00000233215.4	1.00386	-0.242324	0.154149
ENSG00000184863.9.vs.ENSG00000216895.7	0.016688	0.140208	0.0682
ENSG00000184897.5.vs.ENSG00000206417.7	-0.000984023	0.0422209	0.510361
ENSG00000184922.12.vs.ENSG00000267121.4	-0.0154969	0.049705	0.288688
ENSG00000184937.11.vs.ENSG00000183242.10	-0.204613	0.27195	0.475328
ENSG00000184967.5.vs.ENSG00000185163.8	-0.0044622	-0.0317116	0.202354
ENSG00000184983.8.vs.ENSG00000237037.8	-0.0067369	0.360148	0.0994233
ENSG00000185015.6.vs.ENSG00000176731.10	0.0424933	-0.0240955	0.137464
ENSG00000185049.11.vs.ENSG00000243449.5	0.00155487	-0.033226	0.696606
ENSG00000185104.18.vs.ENSG00000123080.9	-0.0221693	0.00289181	0.214088
ENSG00000185129.5.vs.ENSG00000245146.5	0.0193539	0.0283951	0.0365258
ENSG00000185130.5.vs.ENSG00000196747.4	0.608829	-0.107605	0.338884
ENSG00000185236.10.vs.ENSG00000269386.4	-0.011398	0.0264959	0.0619714
ENSG00000185250.14.vs.ENSG00000135587.7	-0.0882133	0.00324607	0.810359
ENSG00000185261.12.vs.ENSG00000133302.11	0.370984	-0.0518041	0.316896
ENSG00000185267.8.vs.ENSG00000187522.12	0.50557	0.00511124	0.0177704
ENSG00000185278.13.vs.ENSG00000234741.6	0.0251978	-0.00197179	0.000951714
ENSG00000185339.7.vs.ENSG00000100029.16	-0.00615848	-0.00114424	0.681325
ENSG00000185437.12.vs.ENSG00000157578.12	0.0321578	0.174905	0.507392
ENSG00000185453.11.vs.ENSG00000105486.12	-0.0118452	-0.0221802	0.0441001
ENSG00000185475.7.vs.ENSG00000269176.2	-0.0227471	0.0107003	0.189272
ENSG00000185480.10.vs.ENSG00000075188.7	0.0292887	-0.0374519	0.131976
ENSG00000185627.16.vs.ENSG00000142082.13	-0.00510391	-0.0125011	0.292605
ENSG00000185681.11.vs.ENSG00000119421.6	-0.373935	-0.00199329	0.9015
ENSG00000185686.16.vs.ENSG00000220891.1	-0.0186983	4.9085	0.019934
ENSG00000185716.10.vs.ENSG00000275445.1	0.0119276	1.06822	0.79731
ENSG00000185774.13.vs.ENSG00000250039.3	0.0121936	-0.890754	0.868387
ENSG00000185803.7.vs.ENSG00000261587.2	-0.00732619	0.456307	0.272324
ENSG00000185808.12.vs.ENSG00000182670.12	-0.028417	0.00621199	0.0376608
ENSG00000185825.14.vs.ENSG00000101986.11	-0.000518626	0.00261084	0.771496
ENSG00000185869.12.vs.ENSG00000198453.11	0.139504	-0.0684927	0.238666
ENSG00000185904.10.vs.ENSG00000182632.13	0.00388677	-0.00113025	0.97752
ENSG00000185905.3.vs.ENSG00000260719.1	-0.0283137	-1.40175	0.368054
ENSG00000185946.14.vs.ENSG00000224613.5	0.00996725	4.95845	0.118775
ENSG00000186010.17.vs.ENSG00000178093.13	-0.0040178	0.205639	0.477748
ENSG00000186017.13.vs.ENSG00000267309.1	0.0570222	-0.00196521	0.532248
ENSG00000186063.11.vs.ENSG00000162819.10	-0.0336491	0.00417699	0.526435
ENSG00000186132.13.vs.ENSG00000155368.15	-0.00996245	-0.000263503	0.967245
ENSG00000186141.7.vs.ENSG00000265491.4	-0.00908599	1.72939e-05	0.865148
ENSG00000186162.9.vs.ENSG00000144554.9	-0.0535251	-0.00907392	0.338198
ENSG00000186174.11.vs.ENSG00000110375.2	0.0129376	6.1182e-05	0.0172601
ENSG00000186280.6.vs.ENSG00000150316.10	0.234708	-0.0106159	0.292469
ENSG00000186310.9.vs.ENSG00000179083.6	-0.0212927	0.0086668	0.947004
ENSG00000186352.7.vs.ENSG00000109771.14	0.00333444	0.1533	0.0407224
ENSG00000186376.13.vs.ENSG00000173275.11	-0.0597962	0.243089	0.00620025
ENSG00000186453.11.vs.ENSG00000232642.1	-2.56106	7.31396	0.0822145
ENSG00000186493.10.vs.ENSG00000170561.11	0.0459666	-0.00889893	0.345032
ENSG00000186510.10.vs.ENSG00000173641.16	0.310757	-0.000577273	0.704441
ENSG00000186522.13.vs.ENSG00000198142.4	0.00224782	0.00244804	0.465311
ENSG00000186523.13.vs.ENSG00000255495.1	0.0205212	0.00246904	0.992159
ENSG00000186577.10.vs.ENSG00000225339.3	-0.00155665	2.53691	0.065561
ENSG00000186591.10.vs.ENSG00000244036.3	0.00241037	3.60059	0.0672853
ENSG00000186594.11.vs.ENSG00000167716.17	-0.00552628	0.00168832	0.89945
ENSG00000186638.14.vs.ENSG00000164978.16	0.0187693	-0.0271915	0.449945
ENSG00000186660.14.vs.ENSG00000110031.11	0.00479705	-0.0422922	0.15278
ENSG00000186766.7.vs.ENSG00000279725.1	-0.156453	-2.16309	0.395516
ENSG00000186787.7.vs.ENSG00000226310.1	-0.206901	1.21343	0.188212
ENSG00000186814.11.vs.ENSG00000257267.2	0.0495161	-0.0054966	0.243854
ENSG00000186815.11.vs.ENSG00000166578.8	0.00145846	-0.198691	0.225562
ENSG00000186862.16.vs.ENSG00000107819.12	-0.0965318	-0.000522439	0.716234
ENSG00000186866.15.vs.ENSG00000215447.6	-0.00100614	0.268649	0.0110107
ENSG00000186919.11.vs.ENSG00000167881.13	0.343037	0.00467872	0.0348359
ENSG00000186952.13.vs.ENSG00000164209.15	-0.375504	0.0159396	0.497896
ENSG00000186976.13.vs.ENSG00000261251.1	-0.477644	1.01935	0.375754
ENSG00000187066.7.vs.ENSG00000149823.6	-0.278407	-0.0153703	0.0751227
ENSG00000187186.13.vs.ENSG00000230074.1	-0.118498	-0.164431	0.79173
ENSG00000187189.10.vs.ENSG00000111817.15	0.00645497	0.00107143	0.833751
ENSG00000187391.16.vs.ENSG00000234456.6	0.0265562	-0.0390493	0.592896
[truncated: 1,005 more rows]

## Sheet: BG.DFI.BRCA
Gene	Coefficient1	Coefficient2	Logrank p-value
ENSG00000001561.6.vs.ENSG00000231769.2	-0.00327842	0.248531	0.612439
ENSG00000001629.8.vs.ENSG00000001631.13	0.00659853	-0.0201821	0.301578
ENSG00000002016.15.vs.ENSG00000082805.18	-0.040071	0.00424682	0.289021
ENSG00000003147.16.vs.ENSG00000229970.3	0.000246511	0.404611	0.060054
ENSG00000004142.10.vs.ENSG00000244045.9	0.00491297	-0.0324278	0.154695
ENSG00000004455.15.vs.ENSG00000142920.15	0.0024419	-0.011113	0.284027
ENSG00000004799.7.vs.ENSG00000231170.4	-7.17063e-05	-0.908898	0.724194
ENSG00000005001.8.vs.ENSG00000263325.1	-0.0107565	-0.185849	0.548361
ENSG00000005022.5.vs.ENSG00000224281.4	0.000441587	-0.0924272	0.706329
ENSG00000005073.5.vs.ENSG00000240990.8	-0.0350986	0.0257675	0.878944
ENSG00000005175.8.vs.ENSG00000257433.4	-0.00824355	-0.0165033	0.684023
ENSG00000005206.15.vs.ENSG00000130332.13	-0.00129911	0.00723278	0.182173
ENSG00000005483.18.vs.ENSG00000239569.3	-0.00450517	-0.0594065	0.312767
ENSG00000005513.9.vs.ENSG00000103227.17	0.00313618	-0.000512772	0.466539
ENSG00000006118.13.vs.ENSG00000256196.1	0.000975122	0.0255408	0.584963
ENSG00000006459.9.vs.ENSG00000260231.1	-0.00189715	0.0148555	0.621094
ENSG00000006634.6.vs.ENSG00000075303.11	0.0144342	-0.0100818	0.338512
ENSG00000006638.10.vs.ENSG00000226800.5	0.11484	0.374703	2.07602e-08
ENSG00000006695.9.vs.ENSG00000236088.8	0.0417357	-0.0649854	0.0263068
ENSG00000006712.13.vs.ENSG00000063322.12	0.00175414	0.00137481	0.442439
ENSG00000006837.10.vs.ENSG00000119048.6	-0.0317884	-0.00551689	0.539947
ENSG00000007255.9.vs.ENSG00000189114.6	0.00221114	0.00176983	0.829829
ENSG00000007545.14.vs.ENSG00000187535.12	0.0119734	-0.0106008	0.080984
ENSG00000008018.8.vs.ENSG00000112592.11	0.00138083	0.022408	0.203674
ENSG00000008300.13.vs.ENSG00000228350.1	-0.0031225	1.36022	0.0267905
ENSG00000008382.14.vs.ENSG00000178078.10	-0.0108784	0.00679853	0.278617
ENSG00000008952.15.vs.ENSG00000239219.2	-0.00125894	-0.0371995	0.708922
ENSG00000009413.14.vs.ENSG00000231889.6	0.000672735	0.0206364	0.935008
ENSG00000009830.10.vs.ENSG00000100577.17	0.0040753	-0.00543287	0.746809
ENSG00000010030.12.vs.ENSG00000224666.3	-0.0438246	1.26251	0.335367
ENSG00000010072.14.vs.ENSG00000116903.7	0.0310886	-0.0105977	0.270892
ENSG00000010282.13.vs.ENSG00000230970.3	-0.917216	1.79378	0.575141
ENSG00000010292.11.vs.ENSG00000111639.6	0.000763674	-0.00100546	0.868636
ENSG00000010318.18.vs.ENSG00000163930.8	-0.10572	0.00634454	0.0730291
ENSG00000010361.12.vs.ENSG00000104973.13	-0.0298779	0.00911345	0.0602607
ENSG00000011028.12.vs.ENSG00000274565.1	-0.000215552	0.245862	0.00825525
ENSG00000011260.12.vs.ENSG00000011258.14	-0.000243637	-0.00120541	0.950385
ENSG00000011405.12.vs.ENSG00000070081.14	-0.0024601	0.000217622	0.710773
ENSG00000011426.9.vs.ENSG00000164542.11	0.00514376	-0.0101139	0.00548806
ENSG00000011478.10.vs.ENSG00000125743.9	-0.0155855	0.0020597	0.466459
ENSG00000011566.13.vs.ENSG00000231312.5	0.00793656	-0.0248503	0.527252
ENSG00000012171.16.vs.ENSG00000232352.1	-0.0129593	0.166039	0.0417128
ENSG00000013364.17.vs.ENSG00000238045.8	-0.00166481	0.00379281	0.405219
ENSG00000013375.14.vs.ENSG00000013392.7	0.00814244	-0.0353476	0.200203
ENSG00000013563.12.vs.ENSG00000102125.14	0.0123943	-0.000378897	0.553139
ENSG00000013573.15.vs.ENSG00000245614.3	-0.00775851	0.127525	0.619505
ENSG00000013810.17.vs.ENSG00000168936.9	0.00305178	0.00182156	0.28853
ENSG00000014123.9.vs.ENSG00000233797.1	0.00551205	1.90069	0.0112447
ENSG00000015153.13.vs.ENSG00000134283.16	-0.00871335	0.00777932	0.725366
ENSG00000016082.13.vs.ENSG00000259663.2	-0.0103118	-0.00764905	0.98867
ENSG00000018189.11.vs.ENSG00000272986.1	0.00991373	-0.0151726	0.285354
ENSG00000018510.11.vs.ENSG00000116044.14	-0.00347491	3.07353e-06	0.47439
ENSG00000018510.11.vs.ENSG00000213963.5	-0.00450886	0.0669676	0.418085
ENSG00000021826.13.vs.ENSG00000115365.10	-0.00281128	-0.00409894	0.411741
ENSG00000023318.7.vs.ENSG00000119509.11	0.00481462	0.0362908	0.0436728
ENSG00000024526.15.vs.ENSG00000234264.1	0.016183	-1.39569	0.0888943
ENSG00000025434.17.vs.ENSG00000134575.8	-0.0141601	-0.00392018	0.100144
ENSG00000025770.17.vs.ENSG00000100258.16	-0.000747463	0.00407497	0.0301914
ENSG00000025796.12.vs.ENSG00000272476.1	-0.000866464	0.296536	0.118669
ENSG00000026508.15.vs.ENSG00000255521.1	-0.000177386	0.11693	0.457024
ENSG00000027001.8.vs.ENSG00000205861.10	-0.00801691	0.151893	0.490691
ENSG00000028203.16.vs.ENSG00000180263.12	0.00496961	-0.00655033	0.327311
ENSG00000028528.13.vs.ENSG00000166797.9	-0.00276029	-0.00267073	0.387104
ENSG00000031823.13.vs.ENSG00000266983.1	0.0041451	-0.0216201	0.784127
ENSG00000032219.17.vs.ENSG00000257621.6	-0.0043523	-0.00797514	0.506771
ENSG00000032742.16.vs.ENSG00000277020.3	-0.0370957	0.209929	0.0355305
ENSG00000033178.11.vs.ENSG00000248049.5	0.00630699	-0.0177658	0.302315
ENSG00000034533.10.vs.ENSG00000114670.12	-0.0248304	-0.0355878	0.0092198
ENSG00000034693.13.vs.ENSG00000189007.14	-0.0299224	0.0696324	0.00301357
ENSG00000036672.14.vs.ENSG00000245248.6	-0.0364216	0.263923	0.00421915
ENSG00000037241.6.vs.ENSG00000204758.6	0.0110284	-0.263079	0.45619
ENSG00000037637.9.vs.ENSG00000055070.15	-0.0456157	0.00737465	0.0631353
ENSG00000039123.14.vs.ENSG00000067248.8	0.00247439	-0.0132497	0.0984191
ENSG00000040487.11.vs.ENSG00000053371.11	-0.00846057	0.00331078	0.773759
ENSG00000040531.13.vs.ENSG00000262304.1	0.0115759	-1.83092	0.0496678
ENSG00000042429.9.vs.ENSG00000166012.13	0.00434049	0.00540485	0.0118754
ENSG00000047578.11.vs.ENSG00000077235.16	-0.0134687	0.00368777	0.0795112
ENSG00000048162.18.vs.ENSG00000146066.2	0.0097894	0.00298718	0.0949104
ENSG00000048392.10.vs.ENSG00000246263.2	0.00188305	-0.00267428	0.740785
ENSG00000048471.12.vs.ENSG00000234719.7	-0.00773009	0.0184426	0.546732
ENSG00000048649.12.vs.ENSG00000087884.13	-0.000829221	-0.00740612	0.416124
ENSG00000049130.12.vs.ENSG00000281333.1	0.000101769	-1.26543	0.173412
ENSG00000049167.12.vs.ENSG00000164182.9	-0.0487346	0.03424	0.0732595
ENSG00000049883.13.vs.ENSG00000113048.15	-0.00732126	0.00189989	0.95353
ENSG00000050130.16.vs.ENSG00000126790.10	0.000258076	0.0464366	0.387297
ENSG00000050327.13.vs.ENSG00000244479.5	0.0151734	-0.0883778	0.356756
ENSG00000051128.17.vs.ENSG00000269019.1	0.0030274	0.460382	0.267103
ENSG00000051180.15.vs.ENSG00000245849.5	0.0230978	-0.0112798	0.117875
ENSG00000052841.13.vs.ENSG00000254907.1	0.00390013	-0.562679	0.32709
ENSG00000053372.4.vs.ENSG00000127463.12	0.000891438	0.00459426	0.296282
ENSG00000054267.19.vs.ENSG00000152904.10	-0.00255502	0.000938114	0.797057
ENSG00000054282.14.vs.ENSG00000143702.14	-0.0111364	0.00591627	0.465181
ENSG00000054611.12.vs.ENSG00000260708.1	-0.000873973	0.0607179	0.151517
ENSG00000055130.14.vs.ENSG00000273314.1	-0.00216112	0.0677193	0.430248
ENSG00000055147.16.vs.ENSG00000037749.10	-0.0161432	-0.00122907	0.298176
ENSG00000056736.8.vs.ENSG00000016391.9	0.000460155	-0.000857539	0.98361
ENSG00000057757.8.vs.ENSG00000236810.4	0.00605987	-0.0940746	0.600747
ENSG00000058272.14.vs.ENSG00000257557.2	0.000186178	-0.110798	0.835159
ENSG00000060491.15.vs.ENSG00000229873.1	-0.00153288	0.636379	0.857902
ENSG00000060688.11.vs.ENSG00000121766.13	0.00206044	-0.000826074	0.973512
ENSG00000060762.17.vs.ENSG00000261420.1	-0.00361681	1.67683	0.0832055
ENSG00000060982.13.vs.ENSG00000255921.1	-0.00111746	0.759068	0.405032
ENSG00000061794.11.vs.ENSG00000256377.4	-0.00111616	0.0919927	0.781565
ENSG00000061938.15.vs.ENSG00000226155.1	-0.00128952	0.123289	0.921121
ENSG00000062485.17.vs.ENSG00000257303.1	0.00155935	-0.373702	0.370727
ENSG00000062650.16.vs.ENSG00000227896.2	-0.00220029	-0.188409	0.323203
ENSG00000062716.9.vs.ENSG00000141378.14	-0.000422487	0.0018077	0.853558
ENSG00000062725.8.vs.ENSG00000259349.1	-0.00237376	0.184103	0.639186
ENSG00000063169.9.vs.ENSG00000277383.1	0.0212627	-0.160848	0.487402
ENSG00000063177.11.vs.ENSG00000063176.14	0.000227116	0.0068906	0.415981
ENSG00000063245.13.vs.ENSG00000267523.1	0.00300841	0.0251133	0.0674087
ENSG00000064225.11.vs.ENSG00000239445.4	0.00668511	-0.118632	0.907192
ENSG00000064393.14.vs.ENSG00000059377.14	-0.0012673	0.000894619	0.694694
ENSG00000064489.20.vs.ENSG00000064490.12	-0.0290681	0.000834338	0.979376
ENSG00000064490.12.vs.ENSG00000254901.6	0.00791373	-0.0533852	0.15708
ENSG00000065000.14.vs.ENSG00000104885.16	-2.27719e-06	0.0218313	0.00938372
ENSG00000065243.17.vs.ENSG00000237505.5	-0.00131582	0.639212	3.75118e-06
ENSG00000065491.8.vs.ENSG00000172738.10	-0.00773975	0.101641	0.785335
ENSG00000065526.9.vs.ENSG00000179743.3	-0.00193853	0.0504163	0.366405
ENSG00000065675.13.vs.ENSG00000237943.5	-0.0960627	0.109389	0.0523179
ENSG00000065883.13.vs.ENSG00000259826.1	0.00367954	0.0409953	0.649052
ENSG00000066136.18.vs.ENSG00000272145.1	0.0048076	-0.255569	0.386812
ENSG00000066557.5.vs.ENSG00000116754.12	0.0117879	-0.00139562	0.756023
ENSG00000066923.16.vs.ENSG00000213420.6	-0.00509842	-4.68089e-05	0.901428
ENSG00000067064.9.vs.ENSG00000047056.13	-0.000570945	-0.000495413	0.965722
ENSG00000067167.6.vs.ENSG00000246366.5	0.00145953	0.260621	0.0249916
ENSG00000067221.12.vs.ENSG00000140464.18	0.0264377	-0.000675054	0.17795
ENSG00000067369.12.vs.ENSG00000166963.11	-0.0043798	0.00433072	0.370308
ENSG00000067560.9.vs.ENSG00000145022.4	-0.00051434	-0.000599245	0.703898
ENSG00000067601.7.vs.ENSG00000106610.13	-0.17951	0.0374924	0.487126
ENSG00000068024.15.vs.ENSG00000222020.2	0.0125672	0.0193779	0.55907
ENSG00000068654.14.vs.ENSG00000132300.17	0.00589998	0.00143836	0.165838
ENSG00000068885.13.vs.ENSG00000113810.14	0.0066166	0.00135482	0.689693
ENSG00000068971.12.vs.ENSG00000110046.11	0.0120038	-0.00293148	0.725664
ENSG00000069011.14.vs.ENSG00000277619.1	0.00241021	-0.520331	0.617875
ENSG00000069345.10.vs.ENSG00000261173.1	0.0039128	-1.31128	0.375991
ENSG00000069812.10.vs.ENSG00000187017.13	0.00332293	-0.00593142	0.529968
ENSG00000069974.14.vs.ENSG00000069943.8	-0.011584	-0.0368853	0.0929434
ENSG00000070010.17.vs.ENSG00000093009.8	0.0078774	0.000279091	0.0966092
ENSG00000070061.13.vs.ENSG00000119328.10	0.00292381	-0.000243583	0.852155
ENSG00000070193.4.vs.ENSG00000248464.1	-0.00291079	0.112315	0.230822
ENSG00000070366.12.vs.ENSG00000167720.11	-0.011509	-0.0517531	0.0392022
ENSG00000070367.14.vs.ENSG00000053770.10	0.00852194	-0.00261335	0.115031
ENSG00000070413.17.vs.ENSG00000223461.1	0.00123312	0.966926	0.32664
ENSG00000070610.13.vs.ENSG00000107185.9	-0.0159159	0.0139704	0.0596239
ENSG00000070761.6.vs.ENSG00000260927.1	0.0167655	-1.13141	0.113155
ENSG00000071082.9.vs.ENSG00000223947.1	-0.000140608	-0.48032	0.347397
ENSG00000071189.20.vs.ENSG00000279048.1	0.00178825	0.0510277	0.866791
ENSG00000071539.12.vs.ENSG00000028310.16	0.0056197	-0.00428831	0.4491
ENSG00000071894.13.vs.ENSG00000272115.1	0.00357103	0.0565313	0.0328358
ENSG00000072110.12.vs.ENSG00000259062.2	0.000835094	-0.41153	0.270569
ENSG00000072571.18.vs.ENSG00000170584.9	0.013858	0.00675871	0.0570248
ENSG00000072682.17.vs.ENSG00000197208.5	0.00206569	0.00480348	0.245161
ENSG00000072756.15.vs.ENSG00000091181.18	0.00193094	-0.428291	0.582567
ENSG00000072849.9.vs.ENSG00000167842.14	-0.00437245	-0.0135134	0.4502
ENSG00000072954.5.vs.ENSG00000214046.7	0.00752047	0.00383969	0.53239
ENSG00000073169.12.vs.ENSG00000273253.2	0.0130605	-0.00716512	0.19571
ENSG00000073331.16.vs.ENSG00000145365.10	-0.0129839	-0.0121482	0.0874018
ENSG00000073578.15.vs.ENSG00000164366.3	-0.00054591	0.0125137	0.438124
ENSG00000073578.15.vs.ENSG00000260774.1	0.00170475	-0.344983	0.382176
ENSG00000073584.17.vs.ENSG00000278834.1	-0.00301741	0.000742769	0.402929
ENSG00000073598.5.vs.ENSG00000185379.19	2.80347	-0.00686871	0.0867439
ENSG00000073803.12.vs.ENSG00000113790.9	0.00117467	-0.00615291	0.931893
ENSG00000073910.18.vs.ENSG00000237637.1	-0.00520483	0.0671823	0.50274
ENSG00000074054.16.vs.ENSG00000236859.5	0.00626958	-0.153143	0.000643446
ENSG00000074071.12.vs.ENSG00000197774.11	0.00261683	-0.00335602	0.490101
ENSG00000074317.9.vs.ENSG00000175766.10	-0.169032	-0.0980317	0.637697
ENSG00000074755.13.vs.ENSG00000167740.8	-0.00204336	-0.0045948	0.66348
ENSG00000074800.12.vs.ENSG00000230679.1	0.000312417	-1.00177	0.0173038
ENSG00000074855.9.vs.ENSG00000130299.15	0.00372668	0.00646842	0.513093
ENSG00000074935.12.vs.ENSG00000203778.6	0.0149093	-0.00866087	0.664396
ENSG00000075131.8.vs.ENSG00000169032.8	-0.000382782	0.000528635	0.996186
ENSG00000075336.10.vs.ENSG00000141665.10	0.0202496	-0.150435	0.0153898
ENSG00000075643.5.vs.ENSG00000260552.1	0.00166729	0.0314159	0.658921
ENSG00000075702.15.vs.ENSG00000161277.10	0.0164232	0.0324275	0.00140252
ENSG00000075790.9.vs.ENSG00000272854.1	-0.0056439	2.49846	0.144953
ENSG00000076053.9.vs.ENSG00000180425.9	-0.000622939	0.0120466	0.785807
ENSG00000076201.13.vs.ENSG00000260236.1	0.000356794	0.0723157	0.920707
ENSG00000076242.13.vs.ENSG00000178567.7	-0.00827156	0.000510311	0.657683
ENSG00000076382.15.vs.ENSG00000227543.4	0.00503655	-0.300636	0.196485
ENSG00000076513.15.vs.ENSG00000280426.1	-0.00437545	0.214067	0.782175
ENSG00000076924.10.vs.ENSG00000229833.8	0.00196014	-0.0030778	0.841135
ENSG00000076944.13.vs.ENSG00000268204.1	0.000765391	-0.110239	0.529697
ENSG00000076984.16.vs.ENSG00000214248.2	0.00936078	0.150364	0.239523
ENSG00000077238.12.vs.ENSG00000274092.1	-0.00842276	1.11189	0.296231
ENSG00000077312.7.vs.ENSG00000188493.13	0.0022422	-0.00321953	0.763881
ENSG00000077348.7.vs.ENSG00000248098.9	0.014157	-0.000400757	0.113271
ENSG00000077514.7.vs.ENSG00000175536.6	-0.0108112	-0.0734851	0.353619
ENSG00000078114.17.vs.ENSG00000231920.1	0.000644189	0.031471	0.813901
ENSG00000078369.16.vs.ENSG00000231050.1	-0.000357791	-0.208528	0.647627
ENSG00000078808.15.vs.ENSG00000176022.4	0.00216551	0.00285238	0.191024
ENSG00000078900.13.vs.ENSG00000116213.14	-0.0187206	0.000336767	0.76081
ENSG00000078902.14.vs.ENSG00000255153.1	-0.000894098	0.0236249	0.958445
ENSG00000078967.11.vs.ENSG00000106608.15	-0.0121083	0.0109746	0.452293
ENSG00000080007.7.vs.ENSG00000203907.8	-0.0752651	-0.0792742	0.572083
ENSG00000080189.13.vs.ENSG00000273828.1	0.0055659	-2.14546	0.234488
ENSG00000080546.12.vs.ENSG00000183137.13	-0.00741179	0.0131664	0.480832
ENSG00000080603.15.vs.ENSG00000261840.2	-0.00185035	0.205632	0.11642
ENSG00000080824.17.vs.ENSG00000140153.16	0.000267297	-0.0157013	0.0406341
ENSG00000080839.10.vs.ENSG00000269846.1	0.0094208	0.988091	0.0605537
ENSG00000080986.11.vs.ENSG00000101574.13	-0.00112717	0.0387083	0.0373937
ENSG00000081087.13.vs.ENSG00000112333.10	0.00727858	-0.0106711	0.467473
ENSG00000081870.10.vs.ENSG00000116212.13	0.00377795	0.00427144	0.483845
ENSG00000082213.16.vs.ENSG00000113360.15	-0.00919929	0.00699398	0.455739
ENSG00000082258.11.vs.ENSG00000224043.6	-0.00142761	-0.281646	0.548687
ENSG00000082641.14.vs.ENSG00000263412.1	0.000986074	-0.0440405	0.181567
ENSG00000082805.18.vs.ENSG00000250132.5	0.00471752	-0.093904	0.297956
ENSG00000083093.8.vs.ENSG00000166847.8	-0.0363319	0.00857638	0.0853435
ENSG00000083307.9.vs.ENSG00000254024.1	0.00273147	0.0757173	0.0150769
ENSG00000083535.14.vs.ENSG00000083520.13	-0.00957807	0.00568018	0.772233
ENSG00000083720.11.vs.ENSG00000248668.2	0.00153053	0.0559688	0.815748
ENSG00000083799.16.vs.ENSG00000260929.1	-0.000289838	-0.841143	0.877756
ENSG00000083817.8.vs.ENSG00000171649.10	-0.0212493	0.00204415	0.875382
ENSG00000084073.7.vs.ENSG00000259943.1	0.0018745	0.0505759	0.21214
ENSG00000084090.12.vs.ENSG00000204685.6	0.00176361	0.0167647	0.454683
ENSG00000084623.10.vs.ENSG00000160055.18	0.00105126	-0.0332694	0.514266
ENSG00000085491.14.vs.ENSG00000280186.1	-0.00432533	-0.636622	0.105396
ENSG00000085511.18.vs.ENSG00000272841.1	0.0171125	0.00437269	0.075368
ENSG00000085721.11.vs.ENSG00000260735.1	0.00296116	-0.941365	0.60488
ENSG00000085733.14.vs.ENSG00000246889.2	0.000556965	-0.134393	0.596189
ENSG00000086062.11.vs.ENSG00000233554.4	-0.000950013	0.00470773	0.337792
ENSG00000086189.8.vs.ENSG00000086200.15	0.00939741	-0.00626134	0.685172
ENSG00000087263.15.vs.ENSG00000167005.12	0.0169551	-0.00471863	0.0920971
ENSG00000087301.7.vs.ENSG00000180998.10	-0.00179718	0.0711873	0.0184548
ENSG00000088682.12.vs.ENSG00000005194.13	-0.000986661	0.00676375	0.453093
ENSG00000088727.11.vs.ENSG00000114648.10	-0.0499534	0.0144876	0.178056
ENSG00000088756.11.vs.ENSG00000266441.1	0.0148277	0.811119	0.000151144
ENSG00000088930.7.vs.ENSG00000275457.1	0.000695327	0.461863	0.0303082
ENSG00000088986.9.vs.ENSG00000111786.7	0.00396487	-0.00524242	0.0185594
ENSG00000089009.14.vs.ENSG00000179295.14	0.000343044	0.00133935	0.450877
ENSG00000089053.11.vs.ENSG00000170633.15	0.00405691	-0.0110487	0.476548
ENSG00000089091.15.vs.ENSG00000132664.10	-0.0523405	0.0183611	0.151387
ENSG00000089157.14.vs.ENSG00000255857.4	-7.49411e-05	0.0630557	0.412453
ENSG00000089195.13.vs.ENSG00000125885.12	0.0115148	-0.001981	0.545932
ENSG00000089220.4.vs.ENSG00000176834.12	0.000407148	0.000553252	0.836107
ENSG00000089225.18.vs.ENSG00000255399.3	0.107282	-0.14849	0.0199849
ENSG00000089335.19.vs.ENSG00000279329.1	-0.0161111	0.279016	0.00251946
ENSG00000089505.16.vs.ENSG00000277978.1	0.143919	-0.144695	0.665
ENSG00000089737.14.vs.ENSG00000165948.9	-0.00288632	0.0210524	0.373707
ENSG00000089818.15.vs.ENSG00000279865.1	0.000470332	0.0277295	0.979292
ENSG00000089847.11.vs.ENSG00000077463.13	-0.166711	0.033413	0.017536
ENSG00000089876.10.vs.ENSG00000203780.9	0.00587467	-0.076362	0.00879849
ENSG00000090060.16.vs.ENSG00000260806.1	0.00207265	0.342249	0.0119513
ENSG00000090238.10.vs.ENSG00000250616.2	-0.00225652	-0.0365757	0.484403
ENSG00000090273.12.vs.ENSG00000198746.11	0.00222619	-0.0161772	0.75023
ENSG00000090581.8.vs.ENSG00000007520.3	-0.00317596	0.0063834	0.399207
ENSG00000090861.14.vs.ENSG00000157349.14	0.00171408	-0.00571442	0.322001
ENSG00000090889.11.vs.ENSG00000120509.9	0.00839981	-0.00427252	0.126382
ENSG00000091164.11.vs.ENSG00000091157.12	0.00360587	-0.00380375	0.560475
ENSG00000091428.16.vs.ENSG00000228016.1	-0.000659413	0.0434043	0.99694
ENSG00000091651.7.vs.ENSG00000069329.14	0.0188017	0.00142148	0.0301233
ENSG00000092020.9.vs.ENSG00000100890.14	0.00195339	0.0438131	0.53861
ENSG00000092094.9.vs.ENSG00000100823.10	-0.0259818	0.00186621	0.275859
ENSG00000092098.15.vs.ENSG00000100911.12	-0.026008	-0.00262681	0.0364437
ENSG00000092201.8.vs.ENSG00000260830.1	-0.00154131	-0.601194	0.579412
ENSG00000092841.17.vs.ENSG00000257809.1	0.0002453	-1.26887	0.534283
ENSG00000092964.15.vs.ENSG00000240694.7	-0.000472272	-0.00890441	0.718525
ENSG00000092969.10.vs.ENSG00000232480.1	0.0084085	-0.297866	0.546896
ENSG00000093010.10.vs.ENSG00000184470.18	0.00124274	0.00658461	0.0503028
ENSG00000093183.12.vs.ENSG00000114857.16	-0.00546013	-0.00326243	0.296012
ENSG00000095321.15.vs.ENSG00000119383.18	-0.000703839	0.00131253	0.549241
ENSG00000095787.20.vs.ENSG00000254635.4	0.00276203	0.00324665	0.145552
ENSG00000095794.18.vs.ENSG00000230534.5	0.00886391	1.43346	0.161269
ENSG00000096070.18.vs.ENSG00000246982.5	-0.00592886	-0.0768116	0.241176
ENSG00000096696.12.vs.ENSG00000261189.1	-0.000144044	0.0815843	0.153517
ENSG00000097033.13.vs.ENSG00000261737.1	0.00157485	-0.0925494	0.864886
ENSG00000099331.12.vs.ENSG00000131351.13	0.0044262	0.00538557	0.141409
ENSG00000099364.15.vs.ENSG00000260852.1	0.0127299	0.00644324	0.0698223
ENSG00000099783.10.vs.ENSG00000066044.12	0.000227454	0.00648729	0.118247
ENSG00000099840.12.vs.ENSG00000172081.12	-0.196546	0.0080201	0.0958701
ENSG00000099849.13.vs.ENSG00000185522.7	-0.00514304	-0.0172542	0.366163
ENSG00000099910.15.vs.ENSG00000099917.16	-0.00238791	0.00659387	0.187565
ENSG00000099940.10.vs.ENSG00000241973.9	-0.0015914	-0.00299216	0.373956
ENSG00000099953.8.vs.ENSG00000250479.7	0.00050086	0.00808566	0.010792
ENSG00000099968.16.vs.ENSG00000131100.11	-0.000203664	0.00181209	0.769463
ENSG00000099977.12.vs.ENSG00000099984.9	0.00296787	-1.369	0.250552
ENSG00000099995.17.vs.ENSG00000187860.9	-0.00271218	-0.0864822	0.140585
ENSG00000100024.13.vs.ENSG00000178803.9	-0.520145	0.0440681	0.518974
ENSG00000100077.13.vs.ENSG00000234884.1	-0.0115765	0.656811	0.316948
ENSG00000100084.13.vs.ENSG00000185065.6	0.0357126	0.000236391	0.0560276
ENSG00000100100.11.vs.ENSG00000228839.4	-0.00885662	-1.20879	0.059213
ENSG00000100104.11.vs.ENSG00000100099.19	0.0197922	-0.0115352	0.618837
ENSG00000100109.15.vs.ENSG00000261188.1	-0.00605778	-0.0357441	0.519185
ENSG00000100129.16.vs.ENSG00000100124.11	-0.00169196	0.00471555	0.491146
ENSG00000100211.9.vs.ENSG00000184949.14	0.00249503	-0.0250928	0.754007
ENSG00000100216.5.vs.ENSG00000228274.3	0.000412992	-0.112014	0.578666
ENSG00000100218.10.vs.ENSG00000100228.11	0.382605	-0.00962414	0.448306
ENSG00000100284.19.vs.ENSG00000273176.1	0.00710417	-0.124396	0.0689123
ENSG00000100288.18.vs.ENSG00000008735.13	-0.0264887	0.0035485	0.127608
ENSG00000100354.19.vs.ENSG00000261202.1	0.00753254	-1.72759	0.311525
ENSG00000100412.14.vs.ENSG00000100410.6	-0.000982069	-0.00127047	0.910363
ENSG00000100439.9.vs.ENSG00000275552.1	0.00137717	0.357183	0.849663
ENSG00000100461.16.vs.ENSG00000237054.8	-0.0101248	-1.17341	0.068061
ENSG00000100462.14.vs.ENSG00000257285.4	-0.00185851	-1.37982	0.0762396
ENSG00000100554.10.vs.ENSG00000134001.11	-0.0062403	0.00869703	0.0471517
ENSG00000100565.14.vs.ENSG00000013523.8	1.59196	-0.00203678	0.0697309
ENSG00000100578.13.vs.ENSG00000100575.12	0.024168	-0.00749367	0.113353
ENSG00000100583.4.vs.ENSG00000100580.7	-0.0668433	0.000952655	0.2485
ENSG00000100601.8.vs.ENSG00000119705.8	-0.0431883	0.00795394	0.0846868
ENSG00000100632.9.vs.ENSG00000029364.10	0.00155529	-0.000475431	0.777021
ENSG00000100697.13.vs.ENSG00000235706.6	0.00258134	0.00872171	0.458738
ENSG00000100744.13.vs.ENSG00000066739.10	-0.00338735	-0.00215006	0.814058
ENSG00000100811.9.vs.ENSG00000258982.1	0.00434561	-0.605893	0.289306
ENSG00000100813.13.vs.ENSG00000179933.5	-0.00432691	-0.00191897	0.287218
ENSG00000100852.11.vs.ENSG00000258655.2	-0.00281464	0.0809439	0.274893
ENSG00000100883.10.vs.ENSG00000258704.4	-0.000650912	0.298851	0.681233
ENSG00000100916.12.vs.ENSG00000258938.1	0.00301514	0.538074	0.017265
ENSG00000100938.16.vs.ENSG00000129559.11	-0.0111845	0.00234838	0.149136
ENSG00000100938.16.vs.ENSG00000255526.5	-0.0127874	3.98798	0.00384715
ENSG00000100941.7.vs.ENSG00000259083.1	-0.0045482	0.486215	0.561801
ENSG00000101126.14.vs.ENSG00000259456.3	-0.00106118	0.0130813	0.796463
ENSG00000101138.10.vs.ENSG00000087586.16	-0.00848931	0.00800807	0.321104
ENSG00000101150.16.vs.ENSG00000268858.2	0.000605782	-0.00304463	0.925434
ENSG00000101182.13.vs.ENSG00000184402.13	0.000502919	0.00396944	0.467826
ENSG00000101187.14.vs.ENSG00000167046.4	0.0147503	0.0612569	0.614091
ENSG00000101193.7.vs.ENSG00000101191.15	0.00116607	-0.00032541	0.826349
ENSG00000101199.11.vs.ENSG00000101198.13	0.00157549	-0.0115894	0.653643
ENSG00000101216.9.vs.ENSG00000232442.1	0.0153707	-0.00961074	0.290468
ENSG00000101224.16.vs.ENSG00000125817.7	0.00220649	0.0026483	0.0214262
ENSG00000101246.18.vs.ENSG00000197114.10	0.00756267	-0.0427948	0.508834
ENSG00000101246.18.vs.ENSG00000273154.2	0.0055836	-0.236153	0.442005
ENSG00000101247.16.vs.ENSG00000089048.13	0.00338299	-0.000239567	0.989251
ENSG00000101290.12.vs.ENSG00000132646.9	-0.00240363	0.0017123	0.433806
ENSG00000101365.19.vs.ENSG00000228293.1	0.00549129	-0.279565	0.263873
ENSG00000101407.11.vs.ENSG00000101413.10	0.0175525	-0.0218977	0.0976957
ENSG00000101421.3.vs.ENSG00000230753.4	-0.00271668	-0.423961	0.208527
ENSG00000101452.13.vs.ENSG00000261431.1	-0.0354684	0.0869633	0.347632
ENSG00000101457.11.vs.ENSG00000124116.17	-0.00804881	0.0443635	0.690341
ENSG00000101470.8.vs.ENSG00000124104.17	0.0239545	0.000418769	0.874007
ENSG00000101473.15.vs.ENSG00000132801.6	0.00216479	0.0125774	0.904849
ENSG00000101493.9.vs.ENSG00000275763.2	0.0113645	-0.392763	0.199911
ENSG00000101546.11.vs.ENSG00000141759.13	-0.0057522	0.0067294	0.130923
ENSG00000101639.17.vs.ENSG00000266969.1	-0.00839036	1.03684	0.244373
ENSG00000101745.14.vs.ENSG00000266053.2	-0.00391781	0.0844285	0.591256
ENSG00000101751.9.vs.ENSG00000277324.1	-0.00669716	0.549155	0.573131
ENSG00000101752.10.vs.ENSG00000158201.8	0.00283532	-0.0134123	0.126844
ENSG00000101844.16.vs.ENSG00000101843.17	0.00274587	0.00425856	0.598879
ENSG00000101850.11.vs.ENSG00000146950.11	-0.0336201	-0.00397263	0.240314
ENSG00000102081.12.vs.ENSG00000268066.4	-0.00305053	-0.592301	0.712495
ENSG00000102103.14.vs.ENSG00000126768.11	0.000773169	0.0007863	0.926316
ENSG00000102312.19.vs.ENSG00000224292.1	-0.00616889	-0.770946	0.734942
ENSG00000102317.16.vs.ENSG00000204620.3	-0.00406323	0.0736886	0.00383161
ENSG00000102393.8.vs.ENSG00000126945.8	0.00184716	-0.00735104	0.0126133
ENSG00000102531.15.vs.ENSG00000275202.1	-0.00150397	0.0556526	0.878808
ENSG00000102547.17.vs.ENSG00000136169.15	-0.00209639	-0.00210454	0.876563
ENSG00000102572.13.vs.ENSG00000224418.1	-0.000465594	-0.924826	0.164911
ENSG00000102755.9.vs.ENSG00000279393.1	0.00256264	-1.17189	0.557607
ENSG00000102796.9.vs.ENSG00000231856.2	-0.0398732	0.18017	0.0658704
ENSG00000102871.14.vs.ENSG00000135722.7	0.00624941	0.00988655	0.553055
ENSG00000102900.11.vs.ENSG00000261302.4	0.00668613	-0.0611804	0.158805
ENSG00000102904.13.vs.ENSG00000141084.9	-0.169686	0.00687891	0.180841
ENSG00000102974.13.vs.ENSG00000259804.1	-0.00403912	-0.406555	0.643045
ENSG00000102977.12.vs.ENSG00000102981.8	0.0184122	-0.0173517	0.434843
ENSG00000103061.10.vs.ENSG00000132600.15	-0.0163073	0.00748611	0.574298
ENSG00000103152.10.vs.ENSG00000007384.14	0.00859473	-0.00764269	0.3449
ENSG00000103174.10.vs.ENSG00000033011.10	0.00872128	0.00159196	0.820505
ENSG00000103197.15.vs.ENSG00000065057.6	-0.00280594	0.00875273	0.234337
ENSG00000103253.16.vs.ENSG00000162004.15	0.0154019	-0.0196693	0.251662
ENSG00000103266.9.vs.ENSG00000260394.2	0.00658631	-0.814607	0.386011
ENSG00000103275.17.vs.ENSG00000274751.1	0.0026579	-0.32784	0.456707
ENSG00000103353.14.vs.ENSG00000103356.14	0.00326247	-0.00556615	0.700257
ENSG00000103502.12.vs.ENSG00000214725.6	0.00203378	-0.127267	0.569713
ENSG00000103549.20.vs.ENSG00000196118.10	-0.00343193	-0.0276202	0.415071
ENSG00000103591.11.vs.ENSG00000103599.18	-0.00272438	-0.049439	0.275003
ENSG00000103852.11.vs.ENSG00000168904.13	-0.0318741	0.0346163	0.2342
ENSG00000103942.11.vs.ENSG00000169612.3	-0.00420226	-0.00141922	0.581534
ENSG00000103966.8.vs.ENSG00000246740.2	-0.00271125	0.0283799	0.824384
ENSG00000103994.15.vs.ENSG00000092531.8	0.00250663	-0.00897329	0.48829
ENSG00000104047.13.vs.ENSG00000166262.14	-0.0108761	-0.0268521	0.519799
ENSG00000104064.15.vs.ENSG00000244879.4	0.00603694	0.000708644	0.626434
ENSG00000104147.7.vs.ENSG00000137804.11	0.0942437	-0.000305652	0.0323842
ENSG00000104231.9.vs.ENSG00000164695.4	-0.000212844	0.00829661	0.0406062
ENSG00000104356.9.vs.ENSG00000132541.9	0.0217143	-0.000295132	0.0167533
ENSG00000104365.12.vs.ENSG00000253408.4	0.00149073	-0.0825984	0.648579
ENSG00000104369.4.vs.ENSG00000104381.11	0.0046649	-0.00226835	0.574948
ENSG00000104689.8.vs.ENSG00000246582.2	0.00813497	0.0212374	0.711244
ENSG00000104722.12.vs.ENSG00000253535.4	0.0458073	0.877029	0.140497
ENSG00000104763.16.vs.ENSG00000245281.5	-0.00047834	0.103908	0.524701
ENSG00000104774.11.vs.ENSG00000123154.10	0.0025515	-0.00314054	0.573663
ENSG00000104814.11.vs.ENSG00000178982.8	-0.00239042	0.000388629	0.893558
ENSG00000104825.15.vs.ENSG00000068903.18	0.00166304	0.0039067	0.446209
ENSG00000104880.16.vs.ENSG00000267852.1	-0.000254309	-0.703794	0.826855
ENSG00000104901.5.vs.ENSG00000074219.12	0.0371382	0.0027298	0.456938
ENSG00000104904.11.vs.ENSG00000167476.9	0.000770843	-0.0115717	0.324138
ENSG00000104907.11.vs.ENSG00000160877.5	0.00643898	0.00392173	0.0220742
ENSG00000104946.9.vs.ENSG00000039650.8	-0.0118174	0.014616	0.283469
ENSG00000104960.14.vs.ENSG00000268006.1	0.00310107	-0.0388699	0.127249
ENSG00000105011.7.vs.ENSG00000267169.1	0.00424951	0.0266442	0.589044
ENSG00000105053.9.vs.ENSG00000142528.14	-0.0202033	0.0159387	0.180632
ENSG00000105127.7.vs.ENSG00000268189.2	-0.00878242	-0.159145	0.341848
ENSG00000105220.13.vs.ENSG00000267219.1	0.00123236	-0.270602	0.00899527
ENSG00000105281.11.vs.ENSG00000275719.1	0.00031794	0.353762	0.432527
ENSG00000105376.4.vs.ENSG00000267607.1	0.0504158	-0.657706	0.133709
ENSG00000105467.7.vs.ENSG00000161558.9	-0.0630164	0.0314494	0.725593
ENSG00000105479.14.vs.ENSG00000142227.9	-0.0512617	0.00470828	0.287903
ENSG00000105483.15.vs.ENSG00000268001.1	-0.00394177	-0.00943292	0.877711
ENSG00000105516.9.vs.ENSG00000232871.7	0.0021344	-0.278698	0.866676
ENSG00000105619.12.vs.ENSG00000105618.12	0.00918345	0.000478449	0.150902
ENSG00000105649.8.vs.ENSG00000268650.3	0.0270726	-0.0824208	0.126288
ENSG00000105669.11.vs.ENSG00000105671.10	0.00139678	0.000722949	0.479842
ENSG00000105676.12.vs.ENSG00000064607.15	0.00917042	-0.00533041	0.191933
ENSG00000105677.10.vs.ENSG00000236144.5	0.00415481	0.00639052	0.0143433
ENSG00000105696.7.vs.ENSG00000006016.9	0.064285	0.00103326	0.138247
ENSG00000105705.14.vs.ENSG00000129933.19	0.0037051	-0.0047166	0.69864
ENSG00000105723.10.vs.ENSG00000279539.1	0.00154508	0.59063	0.186931
ENSG00000105738.9.vs.ENSG00000171804.8	0.00280519	0.0822732	0.0213987
ENSG00000105778.16.vs.ENSG00000106355.8	-0.000943171	-0.00091264	0.885299
ENSG00000105810.8.vs.ENSG00000237819.4	0.00356577	0.308686	0.00217284
ENSG00000105821.13.vs.ENSG00000161057.9	0.00280324	0.000500688	0.836329
ENSG00000105825.10.vs.ENSG00000234695.1	-0.00422639	0.777298	0.408093
ENSG00000105835.10.vs.ENSG00000273320.1	-0.00180731	1.02426	0.361442
ENSG00000105879.10.vs.ENSG00000241764.3	-0.00614731	-0.00422183	0.722927
ENSG00000105971.13.vs.ENSG00000237870.5	0.0018006	0.809258	0.00669609
ENSG00000105991.7.vs.ENSG00000233429.8	-0.0707734	-0.0455279	0.485229
ENSG00000106028.9.vs.ENSG00000228775.6	0.00350747	-0.088178	0.283928
ENSG00000106080.9.vs.ENSG00000106086.17	0.0122368	-0.00118031	0.174972
ENSG00000106105.12.vs.ENSG00000196295.10	0.00203043	-0.00569773	0.174331
ENSG00000106144.18.vs.ENSG00000231840.1	0.000262304	2.35515	0.140716
ENSG00000106245.8.vs.ENSG00000106244.11	-0.0101879	0.00464261	0.391953
ENSG00000106263.16.vs.ENSG00000106266.7	0.00171723	0.000519069	0.0821857
ENSG00000106290.13.vs.ENSG00000166997.6	-0.0101275	0.0161749	0.32943
ENSG00000106299.7.vs.ENSG00000272686.1	0.00385762	-0.0500628	0.413176
ENSG00000106397.10.vs.ENSG00000106400.10	0.0015832	0.00168129	0.3188
ENSG00000106524.7.vs.ENSG00000136261.13	-0.028164	0.00213484	0.143395
ENSG00000106538.8.vs.ENSG00000261305.1	0.00303755	-0.0645746	0.0152636
ENSG00000106546.11.vs.ENSG00000237773.4	-0.00227744	-0.0837212	0.440858
ENSG00000106565.16.vs.ENSG00000002933.6	0.0042349	-0.00654871	0.582642
ENSG00000106591.3.vs.ENSG00000106588.9	0.00218462	0.013317	0.311324
ENSG00000106617.12.vs.ENSG00000239911.2	0.000466551	-0.0442353	0.514368
ENSG00000106803.8.vs.ENSG00000119523.9	0.00296577	0.0029383	0.203508
ENSG00000107099.14.vs.ENSG00000183784.6	-0.00548968	-0.0679069	0.272988
ENSG00000107262.15.vs.ENSG00000086065.12	0.000391893	-0.00197042	0.852907
ENSG00000107362.12.vs.ENSG00000155621.13	-0.00917436	0.0758775	0.126013
ENSG00000107371.11.vs.ENSG00000122741.14	0.0084959	-0.00270194	0.236232
ENSG00000107551.19.vs.ENSG00000224812.2	-3.63827e-05	0.22243	0.0048124
ENSG00000107551.19.vs.ENSG00000273363.1	-0.000456839	1.078	0.0440333
ENSG00000107560.9.vs.ENSG00000177640.14	0.00028771	-0.14278	0.0691466
ENSG00000107651.11.vs.ENSG00000197771.11	-0.00668071	0.000506208	0.228038
ENSG00000107669.16.vs.ENSG00000226864.1	-0.0041332	0.0744393	0.757787
ENSG00000107758.14.vs.ENSG00000221817.8	-0.0123646	-0.0630736	0.0604681
ENSG00000107779.10.vs.ENSG00000272631.1	-0.00306581	-0.0875551	0.728653
ENSG00000107796.11.vs.ENSG00000026103.18	-3.85824e-05	-0.000204852	0.995679
ENSG00000107798.16.vs.ENSG00000152778.8	-0.00144174	-0.00657787	0.303148
ENSG00000107815.6.vs.ENSG00000055950.15	0.00265417	-5.10638e-05	0.97589
ENSG00000107854.5.vs.ENSG00000228701.1	-0.000561049	-0.100373	0.913985
ENSG00000107937.17.vs.ENSG00000205740.2	0.00160619	0.160659	0.0444727
ENSG00000107938.16.vs.ENSG00000234134.1	-0.00126408	0.117775	0.994104
ENSG00000107984.8.vs.ENSG00000236671.6	0.0102249	-0.940984	0.20249
ENSG00000108107.11.vs.ENSG00000233493.3	-2.40605e-05	0.00858129	0.880604
ENSG00000108306.10.vs.ENSG00000266469.1	-0.00270327	-0.000312383	0.567974
ENSG00000108312.13.vs.ENSG00000260793.2	-0.00299404	-0.0292333	0.392122
ENSG00000108384.13.vs.ENSG00000121101.14	-0.0143208	0.00211166	0.371931
ENSG00000108395.12.vs.ENSG00000224738.1	-0.00394738	0.0742846	0.569809
ENSG00000108424.8.vs.ENSG00000263766.4	-1.73022e-05	-0.171975	0.932671
ENSG00000108439.8.vs.ENSG00000234494.6	-0.00122935	0.121483	0.110821
ENSG00000108443.12.vs.ENSG00000108423.13	-0.000499097	-0.00325095	0.88856
ENSG00000108469.13.vs.ENSG00000161526.13	-0.0108978	-0.000203059	0.437122
ENSG00000108474.15.vs.ENSG00000141027.19	-0.00786787	-0.00151111	0.624811
ENSG00000108509.19.vs.ENSG00000262227.1	0.0052409	-0.163695	0.675839
ENSG00000108518.7.vs.ENSG00000108515.16	0.000513528	0.0116781	0.320248
ENSG00000108528.12.vs.ENSG00000108523.14	0.0149882	-0.0076533	0.102414
ENSG00000108666.8.vs.ENSG00000010244.15	-0.0195537	0.00507348	0.181999
ENSG00000108733.8.vs.ENSG00000006125.15	-0.0299292	-0.000118509	0.234346
ENSG00000108773.9.vs.ENSG00000260325.1	0.00363502	0.0942545	0.286367
ENSG00000108830.9.vs.ENSG00000108828.14	-0.000153639	0.00181251	0.063739
ENSG00000109062.8.vs.ENSG00000266036.1	-0.000551877	0.0232297	0.635187
ENSG00000109065.10.vs.ENSG00000109066.12	-0.0031336	-0.00543683	0.613015
ENSG00000109072.12.vs.ENSG00000277450.1	0.0119922	-2.46795	0.018817
ENSG00000109079.8.vs.ENSG00000109083.12	0.00176828	-0.0110364	0.810336
ENSG00000109111.13.vs.ENSG00000132581.8	-0.00258335	0.00276006	0.444367
ENSG00000109466.12.vs.ENSG00000170088.12	-0.0142821	0.00157958	0.516398
ENSG00000109572.12.vs.ENSG00000137601.14	0.00205503	-0.0167188	0.47818
ENSG00000109586.10.vs.ENSG00000245213.5	-0.000526831	0.0614997	0.840743
ENSG00000109618.10.vs.ENSG00000281501.1	-0.0227686	0.152583	0.124383
ENSG00000109736.13.vs.ENSG00000249673.5	0.00553468	-0.031565	0.0133396
ENSG00000109775.9.vs.ENSG00000205129.7	-0.0133734	0.0240686	0.64786
ENSG00000109787.11.vs.ENSG00000231160.8	0.00100449	-0.193189	0.254518
ENSG00000109814.10.vs.ENSG00000249348.1	-0.00215535	0.0354386	0.165823
ENSG00000109832.11.vs.ENSG00000110060.7	0.0759306	0.00961769	0.181387
ENSG00000110048.10.vs.ENSG00000255139.1	-0.00198004	-0.529657	0.436232
ENSG00000110063.7.vs.ENSG00000255062.1	0.0184827	-0.0579716	0.105942
ENSG00000110074.9.vs.ENSG00000182934.10	0.000666036	0.000167331	0.963137
ENSG00000110080.17.vs.ENSG00000280832.1	-0.00200973	0.0602447	0.271806
ENSG00000110107.7.vs.ENSG00000257052.1	-0.000716323	-0.789887	0.348999
ENSG00000110172.10.vs.ENSG00000280367.1	0.00806211	0.569812	0.000790869
ENSG00000110315.5.vs.ENSG00000177112.6	-0.0082018	-1.70402	0.0121696
ENSG00000110321.14.vs.ENSG00000246308.1	-0.000226438	-0.371037	0.504613
ENSG00000110400.9.vs.ENSG00000254854.1	0.00134478	-0.232959	0.501698
ENSG00000110660.13.vs.ENSG00000179331.2	0.00302937	0.0974042	0.0620628
ENSG00000110717.9.vs.ENSG00000255306.1	0.000761718	-0.463597	0.540693
ENSG00000110721.10.vs.ENSG00000255236.2	-0.00724771	0.12553	0.461681
ENSG00000110768.10.vs.ENSG00000110756.16	0.00701142	-0.0112049	0.615978
ENSG00000110871.13.vs.ENSG00000022840.14	0.0126299	-0.00139577	0.446633
ENSG00000110906.11.vs.ENSG00000151148.12	0.0088399	-0.00114986	0.143335
ENSG00000110921.10.vs.ENSG00000139428.10	0.00787565	-0.00258653	0.53212
ENSG00000110944.7.vs.ENSG00000135473.13	-0.0489782	-0.00924729	0.476885
ENSG00000111203.10.vs.ENSG00000258325.2	-0.00959954	0.114836	0.747091
ENSG00000111206.11.vs.ENSG00000078246.14	0.00366863	-0.00962337	0.383774
ENSG00000111206.11.vs.ENSG00000171792.9	0.00677444	-0.0225169	0.0192498
ENSG00000111237.17.vs.ENSG00000278993.1	0.00547648	0.209459	0.295342
ENSG00000111247.13.vs.ENSG00000047621.10	0.00147845	0.00281076	0.909049
ENSG00000111254.6.vs.ENSG00000139180.9	0.0321028	-1.44622e-05	0.800094
ENSG00000111271.13.vs.ENSG00000089234.14	0.0115477	-0.00126441	0.378896
ENSG00000111358.12.vs.ENSG00000111361.11	0.00137072	0.00733752	0.343616
ENSG00000111412.5.vs.ENSG00000135119.13	0.00284095	0.0309849	0.017071
ENSG00000111432.4.vs.ENSG00000250208.5	-0.0556411	0.0623942	0.0545692
ENSG00000111481.8.vs.ENSG00000123405.12	0.000248166	-0.0901332	0.440051
ENSG00000111540.14.vs.ENSG00000185664.13	-0.00113852	-0.0525735	0.486032
ENSG00000111596.10.vs.ENSG00000257815.4	5.50097e-05	0.0123249	0.980865
ENSG00000111640.13.vs.ENSG00000255966.1	4.31744e-05	1.23523	0.103346
ENSG00000111647.11.vs.ENSG00000257696.1	-0.00454195	-0.0113158	0.797006
ENSG00000111653.18.vs.ENSG00000219410.5	-0.00209047	-1.31107	0.377471
ENSG00000111667.12.vs.ENSG00000111665.10	0.00220996	0.000332521	0.546762
ENSG00000111711.8.vs.ENSG00000004700.14	0.00561714	-0.0116114	0.269964
ENSG00000111737.10.vs.ENSG00000277283.1	0.0108901	0.0269289	0.19397
ENSG00000111785.17.vs.ENSG00000257545.3	0.0040248	0.464043	0.828311
ENSG00000111790.12.vs.ENSG00000064102.13	-0.024652	0.0098668	0.102818
ENSG00000111802.12.vs.ENSG00000112304.9	-0.0076204	0.00876325	0.651287
ENSG00000111877.16.vs.ENSG00000253194.1	-0.00733682	-1.33577	0.362403
ENSG00000111897.6.vs.ENSG00000135549.13	-3.6085e-05	-0.00365297	0.234452
ENSG00000111897.6.vs.ENSG00000279114.1	-0.00062714	0.227399	0.156158
ENSG00000112029.8.vs.ENSG00000227627.1	0.0142318	-0.655074	0.47694
ENSG00000112078.12.vs.ENSG00000179165.10	0.000970174	-0.730635	0.875362
ENSG00000112237.11.vs.ENSG00000272017.1	0.00263692	0.574149	0.314904
ENSG00000112249.12.vs.ENSG00000260000.2	0.00175212	-0.0111208	0.830955
ENSG00000112276.12.vs.ENSG00000203808.9	-0.0174885	-0.294091	0.515651
ENSG00000112282.16.vs.ENSG00000154269.13	-0.00109262	0.00247002	0.74679
ENSG00000112293.13.vs.ENSG00000112294.11	-0.0917085	0.00219513	0.660457
ENSG00000112367.9.vs.ENSG00000155085.14	-0.00752361	0.00511702	0.635679
ENSG00000112473.15.vs.ENSG00000204231.9	0.00100489	-0.000140984	0.612566
ENSG00000112530.10.vs.ENSG00000185345.17	-0.229187	0.0657272	0.315655
ENSG00000112739.15.vs.ENSG00000230648.1	-0.00367648	2.37633	0.280589
ENSG00000112855.13.vs.ENSG00000170445.11	-0.0107507	0.0118313	0.234784
ENSG00000112977.14.vs.ENSG00000272324.4	-0.000388012	-1.23097	0.730804
ENSG00000112983.16.vs.ENSG00000112984.10	-0.00519749	0.00646377	0.110542
ENSG00000112992.15.vs.ENSG00000248092.6	-0.00433242	0.023616	0.353035
ENSG00000112996.8.vs.ENSG00000251141.4	0.000668873	-0.00401684	0.6236
ENSG00000113141.14.vs.ENSG00000131495.7	-0.00604811	0.00388276	0.221371
ENSG00000113263.11.vs.ENSG00000135077.7	-0.0131273	-0.00673822	0.349815
ENSG00000113318.9.vs.ENSG00000228716.5	-0.0254601	0.0140329	0.107375
ENSG00000113319.10.vs.ENSG00000251450.1	-0.00666065	0.0829799	0.847192
ENSG00000113407.12.vs.ENSG00000249572.1	0.0027154	-0.173886	0.278991
ENSG00000113441.14.vs.ENSG00000247121.5	-0.00277696	-0.188922	0.193104
ENSG00000113522.12.vs.ENSG00000113525.8	-0.00257364	0.246312	0.646442
ENSG00000113593.10.vs.ENSG00000123219.11	-0.0474391	0.0391025	0.080205
ENSG00000113615.11.vs.ENSG00000152700.12	0.00636923	-0.00609402	0.224103
ENSG00000113648.15.vs.ENSG00000270021.1	-0.000185181	-0.0191792	0.978006
ENSG00000113712.15.vs.ENSG00000183111.10	-0.000714567	-0.00195076	0.806377
ENSG00000113761.10.vs.ENSG00000087206.15	-0.0119439	-0.00383868	0.805469
ENSG00000113946.3.vs.ENSG00000163347.5	0.000965337	0.000467848	0.757777
ENSG00000113971.17.vs.ENSG00000248724.5	-0.0391852	0.300758	0.593614
ENSG00000114023.14.vs.ENSG00000160124.8	-0.00639897	0.0231899	0.195511
ENSG00000114209.13.vs.ENSG00000163536.11	0.00136069	0.00200645	0.396283
ENSG00000114302.14.vs.ENSG00000224424.7	0.000575711	-0.0830033	0.523461
ENSG00000114388.11.vs.ENSG00000114395.9	0.00267305	-0.0148744	0.2957
ENSG00000114473.12.vs.ENSG00000185621.10	0.00253338	-0.00143583	0.896162
ENSG00000114737.14.vs.ENSG00000114738.9	-0.00433566	-0.00140325	0.232041
ENSG00000114739.12.vs.ENSG00000229589.1	0.00299828	-0.00421051	0.950512
ENSG00000114745.12.vs.ENSG00000168026.15	0.00244656	-0.11635	0.00982526
ENSG00000114767.6.vs.ENSG00000041880.13	0.0167361	-0.0293041	0.000621582
ENSG00000114779.18.vs.ENSG00000243989.6	0.000554671	0.0289545	0.704638
ENSG00000114784.3.vs.ENSG00000280739.1	-0.0165843	-0.129112	0.264324
ENSG00000114790.11.vs.ENSG00000243069.6	-0.00211741	-0.0195539	0.72689
ENSG00000114853.12.vs.ENSG00000230084.4	0.0162186	-0.0161216	0.490065
ENSG00000114859.13.vs.ENSG00000163882.8	-0.017908	0.00374262	0.668721
ENSG00000114942.12.vs.ENSG00000023228.12	-5.47893e-05	0.00289057	0.529763
ENSG00000115020.15.vs.ENSG00000138413.12	-0.00204535	-0.00268291	0.287395
ENSG00000115073.7.vs.ENSG00000228486.8	0.00698316	-0.106185	0.0754973
ENSG00000115128.6.vs.ENSG00000219626.7	0.00586681	0.0250083	0.022959
ENSG00000115137.10.vs.ENSG00000224165.4	-0.012861	0.0373767	0.850586
ENSG00000115170.12.vs.ENSG00000007001.11	0.00075108	0.346649	0.400635
ENSG00000115207.12.vs.ENSG00000234072.1	0.00473731	0.0473801	0.0321656
ENSG00000115211.14.vs.ENSG00000115234.9	0.00736204	0.00121154	0.387742
ENSG00000115233.10.vs.ENSG00000235724.7	0.00788444	0.255939	0.0480336
ENSG00000115239.20.vs.ENSG00000068912.12	-0.0194416	-0.000480107	0.857226
ENSG00000115255.9.vs.ENSG00000115257.14	-0.00209769	-0.0260959	0.125236
ENSG00000115271.9.vs.ENSG00000115267.5	-0.0127024	-0.000884309	0.473208
ENSG00000115282.18.vs.ENSG00000135637.12	0.000667312	0.00929006	0.962818
ENSG00000115307.15.vs.ENSG00000115317.10	-0.00256547	0.0437254	0.00722041
ENSG00000115415.17.vs.ENSG00000231858.4	-0.000323729	-0.253876	0.588582
ENSG00000115446.10.vs.ENSG00000183513.7	-0.0154719	0.00084497	0.580667
ENSG00000115459.16.vs.ENSG00000042445.12	-0.0146695	-0.00178674	0.35101
ENSG00000115464.13.vs.ENSG00000270820.4	0.000926463	0.144135	0.172852
ENSG00000115484.13.vs.ENSG00000173163.9	0.00324891	-0.00909086	0.00921594
ENSG00000115486.10.vs.ENSG00000118640.9	0.00834632	-0.00156969	0.0770272
ENSG00000115568.14.vs.ENSG00000074582.11	-0.0140683	0.0136428	0.333229
ENSG00000115661.12.vs.ENSG00000163521.14	-0.0120847	-0.00135222	0.48095
ENSG00000115685.13.vs.ENSG00000115687.12	0.00418619	-0.020956	0.227947
ENSG00000115816.12.vs.ENSG00000003509.14	0.00434319	0.0281679	0.130198
ENSG00000115827.12.vs.ENSG00000123600.17	-0.0188524	0.0183029	0.350757
ENSG00000115840.12.vs.ENSG00000172878.12	-0.00996592	0.0439397	0.322789
ENSG00000115866.9.vs.ENSG00000231890.6	0.00135583	0.0267676	0.8414
ENSG00000115942.7.vs.ENSG00000183308.6	0.00492543	-0.886906	0.863527
ENSG00000116133.10.vs.ENSG00000233203.5	-0.000557558	0.906743	0.0185524
ENSG00000116133.10.vs.ENSG00000242396.1	-0.000729768	1.36108	0.0331575
ENSG00000116138.11.vs.ENSG00000132906.16	-0.0132069	-0.0782127	0.000300609
ENSG00000116198.11.vs.ENSG00000169598.14	-0.00727189	0.0729517	0.0919378
ENSG00000116209.10.vs.ENSG00000116205.9	-0.000108361	0.023608	0.357295
ENSG00000116299.15.vs.ENSG00000179902.11	-0.000163517	0.00718935	0.860087
ENSG00000116459.9.vs.ENSG00000116455.12	-0.00188337	0.00974134	0.669802
ENSG00000116539.9.vs.ENSG00000235919.4	-0.00145019	0.131933	0.180858
ENSG00000116580.17.vs.ENSG00000132718.8	-0.00677261	-0.00946333	0.238156
ENSG00000116586.10.vs.ENSG00000160803.7	0.00229131	0.000289135	0.616587
ENSG00000116641.14.vs.ENSG00000235545.1	0.00604596	-0.190676	0.0361707
ENSG00000116698.19.vs.ENSG00000232860.6	-4.75846e-05	0.226221	0.713562
ENSG00000116747.11.vs.ENSG00000116750.12	0.00356083	0.00349543	0.200416
ENSG00000116830.10.vs.ENSG00000236137.1	0.0100251	-0.310318	0.381122
ENSG00000116852.13.vs.ENSG00000229191.1	-0.00094316	-3.24175	0.443021
ENSG00000116871.14.vs.ENSG00000054116.10	0.0052026	0.00039003	0.113852
ENSG00000116874.10.vs.ENSG00000231365.4	-0.00458214	-0.0168072	0.692777
ENSG00000116906.10.vs.ENSG00000143633.11	-0.00228984	0.0108646	0.871692
ENSG00000116918.12.vs.ENSG00000233461.4	-0.00552737	0.0139318	0.321609
ENSG00000116954.7.vs.ENSG00000228436.2	0.00616904	0.34048	0.161252
ENSG00000116983.11.vs.ENSG00000084072.15	-0.257297	0.00403998	0.654665
ENSG00000116985.9.vs.ENSG00000261798.1	0.00427634	0.406962	0.688611
ENSG00000117395.9.vs.ENSG00000179178.9	0.00552137	-0.0174001	0.0448474
ENSG00000117399.12.vs.ENSG00000234694.1	0.00434195	-0.0212628	0.0502153
ENSG00000117408.9.vs.ENSG00000237950.1	0.00972356	-0.121134	0.198641
ENSG00000117475.12.vs.ENSG00000143156.12	0.0118234	-0.018261	0.331161
ENSG00000117500.11.vs.ENSG00000122483.16	-0.00023034	0.0146033	0.671423
ENSG00000117505.11.vs.ENSG00000223745.6	0.00397241	-0.0163178	0.409516
ENSG00000117519.14.vs.ENSG00000235501.4	0.0024699	-0.230999	0.0652427
ENSG00000117543.18.vs.ENSG00000233184.5	6.07883e-05	0.0677909	0.239894
ENSG00000117593.9.vs.ENSG00000120334.14	0.00415744	0.00740704	0.24223
ENSG00000117616.16.vs.ENSG00000183726.9	-0.00820883	-0.00154569	0.349814
ENSG00000117620.11.vs.ENSG00000228084.1	0.00152185	0.095683	0.645571
ENSG00000117650.11.vs.ENSG00000231057.3	0.00548396	-0.779268	0.107481
ENSG00000117862.10.vs.ENSG00000134717.16	0.000581173	0.00445794	0.364783
ENSG00000117877.9.vs.ENSG00000104881.13	0.0301814	0.00307971	0.0710916
ENSG00000118007.11.vs.ENSG00000261758.1	-0.00350393	1.02273	0.610967
ENSG00000118096.6.vs.ENSG00000095139.12	-0.0182848	0.00185968	0.0293474
ENSG00000118162.12.vs.ENSG00000268061.4	-0.00228069	0.0885901	0.838633
ENSG00000118217.5.vs.ENSG00000226889.3	-0.00185511	3.02824	0.333158
ENSG00000118260.13.vs.ENSG00000223725.5	-0.00140953	-1.16337	0.705181
ENSG00000118276.10.vs.ENSG00000259985.1	0.122355	-0.577948	0.0123096
ENSG00000118363.10.vs.ENSG00000166435.14	-0.0093434	0.00690547	0.270366
ENSG00000118454.11.vs.ENSG00000197568.12	0.00626647	0.0187595	0.510298
ENSG00000118523.5.vs.ENSG00000227220.1	0.000113385	-0.343319	0.92016
ENSG00000118579.10.vs.ENSG00000249502.1	-0.00427853	0.0964968	0.77968
ENSG00000118655.4.vs.ENSG00000134262.11	-0.00954537	0.0246682	0.5776
ENSG00000118680.11.vs.ENSG00000264235.4	0.000448198	0.220579	0.439361
ENSG00000118707.8.vs.ENSG00000232907.6	9.54691e-05	0.0049416	0.999332
ENSG00000118849.8.vs.ENSG00000240207.5	0.000482532	-0.041147	0.543313
ENSG00000118855.17.vs.ENSG00000118849.8	-0.00170765	0.000385784	0.585622
ENSG00000118965.13.vs.ENSG00000227210.1	-0.000160994	0.517076	0.206043
ENSG00000118985.13.vs.ENSG00000251314.2	-0.0023566	0.432382	0.618775
ENSG00000119013.7.vs.ENSG00000155744.8	0.00335025	0.0124185	0.332883
ENSG00000119048.6.vs.ENSG00000273345.4	-0.005302	-1.82118	0.232797
ENSG00000119203.12.vs.ENSG00000119185.11	-0.00194809	0.01086	0.226298
ENSG00000119321.7.vs.ENSG00000136868.10	0.0035406	-0.000556669	0.891604
ENSG00000119537.14.vs.ENSG00000267390.1	0.000419693	0.050102	0.893716
ENSG00000119616.10.vs.ENSG00000119682.15	0.0126754	-0.001591	0.288101
ENSG00000119636.14.vs.ENSG00000187097.11	-0.0429491	-0.00032328	0.00252238
ENSG00000119638.11.vs.ENSG00000259138.1	-0.0042759	-0.03146	0.459999
ENSG00000119655.7.vs.ENSG00000165898.12	-0.00033505	-0.014006	0.586908
ENSG00000119669.4.vs.ENSG00000273729.1	0.002713	-0.198922	0.52689
ENSG00000119707.12.vs.ENSG00000258813.2	-0.00198533	0.886502	0.545903
ENSG00000119711.11.vs.ENSG00000205659.9	-0.00100653	-0.0137534	0.777342
ENSG00000119729.9.vs.ENSG00000250565.5	0.000257741	0.0577108	0.000355083
ENSG00000119760.14.vs.ENSG00000163798.12	0.0266377	-0.00696644	0.0367577
ENSG00000119862.11.vs.ENSG00000223935.1	0.012553	-1.67811	0.264585
ENSG00000119878.5.vs.ENSG00000151665.11	0.0138165	0.0184438	0.131083
ENSG00000119906.10.vs.ENSG00000272572.1	-0.00443426	0.190599	0.63639
ENSG00000119965.11.vs.ENSG00000179988.12	-0.0101783	0.0239451	0.880162
ENSG00000120008.14.vs.ENSG00000227165.6	-0.0110404	0.23892	0.553944
ENSG00000120051.13.vs.ENSG00000231233.1	0.030941	0.0679508	0.19718
ENSG00000120256.8.vs.ENSG00000268592.3	0.00297409	0.807407	0.0687938
ENSG00000120265.15.vs.ENSG00000120253.12	0.00543665	-0.00559724	0.348357
ENSG00000120370.11.vs.ENSG00000231407.4	-0.00673636	0.196405	0.0266216
ENSG00000120438.10.vs.ENSG00000112110.8	0.00130051	0.00476452	0.0426697
ENSG00000120458.8.vs.ENSG00000245498.5	-0.0180862	0.0428487	0.823641
ENSG00000120533.11.vs.ENSG00000120526.9	-0.000244503	0.00566644	0.481538
ENSG00000120647.8.vs.ENSG00000073614.10	0.0166533	-0.00302686	0.337292
ENSG00000120685.18.vs.ENSG00000188811.11	0.00679477	-0.018396	0.0671552
ENSG00000120690.12.vs.ENSG00000120688.8	-0.00210574	0.0116094	0.756878
ENSG00000120725.11.vs.ENSG00000015479.16	0.00169297	-0.00486269	0.596658
ENSG00000120802.12.vs.ENSG00000257167.2	-0.00198957	0.076741	0.112177
ENSG00000120820.11.vs.ENSG00000111727.10	0.00637933	-0.0189842	0.482693
ENSG00000120889.11.vs.ENSG00000246130.1	0.00241529	0.623977	0.712695
ENSG00000120896.12.vs.ENSG00000251034.1	0.00130208	-0.0964157	0.731845
ENSG00000120899.16.vs.ENSG00000104228.11	-0.000517621	0.00254167	0.987856
ENSG00000120925.12.vs.ENSG00000168172.7	0.0035423	0.000959235	0.296575
ENSG00000121068.12.vs.ENSG00000267131.1	0.0260402	-2.29042	1.60751e-05
ENSG00000121104.6.vs.ENSG00000136504.10	-0.0143694	0.000854489	0.503986
ENSG00000121289.16.vs.ENSG00000131944.8	0.00521052	0.0090871	0.527451
ENSG00000121297.6.vs.ENSG00000267662.1	0.00751754	-2.11817	0.691261
ENSG00000121310.15.vs.ENSG00000116171.15	-0.00399724	-0.00274378	0.289372
ENSG00000121316.9.vs.ENSG00000256751.4	0.00333581	-0.262237	0.267516
ENSG00000121440.13.vs.ENSG00000278934.1	-0.00134232	-0.145776	0.486096
ENSG00000121486.10.vs.ENSG00000116668.11	-0.00131908	0.0265873	0.625854
ENSG00000121579.11.vs.ENSG00000114573.8	0.00220445	-3.69827e-05	0.144132
ENSG00000121621.6.vs.ENSG00000169519.18	0.0212496	-0.0232974	0.117389
ENSG00000121797.9.vs.ENSG00000223552.1	0.0857364	-1.41622	0.042821
ENSG00000121851.11.vs.ENSG00000272031.2	-0.0263636	0.0433701	0.129034
ENSG00000121931.14.vs.ENSG00000273010.1	0.00108831	0.147875	0.883419
ENSG00000121988.16.vs.ENSG00000048991.15	-0.0148827	0.00969193	0.222303
ENSG00000122008.14.vs.ENSG00000113163.14	-0.011903	-0.00292819	0.342339
ENSG00000122218.13.vs.ENSG00000162736.14	-2.46196e-05	0.000905761	0.73423
ENSG00000122376.10.vs.ENSG00000148672.8	0.00568687	-0.00330436	0.107338
ENSG00000122390.16.vs.ENSG00000167981.5	0.00439122	0.00411975	0.755579
ENSG00000122432.15.vs.ENSG00000174021.9	0.22365	0.0011884	0.207915
ENSG00000122435.8.vs.ENSG00000156876.9	-0.0197371	0.0361204	0.27317
ENSG00000122481.15.vs.ENSG00000226026.4	-0.0322861	0.0950556	0.775972
ENSG00000122512.13.vs.ENSG00000106305.8	-0.00616768	0.0274787	0.0253316
ENSG00000122557.8.vs.ENSG00000271122.1	0.0130557	0.00830035	0.228907
ENSG00000122566.19.vs.ENSG00000122565.17	-0.000227523	0.00032814	0.889705
ENSG00000122687.16.vs.ENSG00000106268.14	-0.0030009	0.009547	0.484003
ENSG00000122787.13.vs.ENSG00000182158.13	-0.236789	0.000797001	0.450452
ENSG00000123064.11.vs.ENSG00000139405.14	0.00747647	0.00438396	0.0257852
ENSG00000123094.14.vs.ENSG00000246695.6	0.000199302	-0.0647906	0.341454
ENSG00000123119.10.vs.ENSG00000180694.12	-0.0153228	-8.33018e-05	0.702897
ENSG00000123124.12.vs.ENSG00000254231.1	-2.14333e-05	-0.0838089	0.136742
ENSG00000123200.15.vs.ENSG00000235903.6	-0.000641464	-0.259216	0.82242
ENSG00000123213.21.vs.ENSG00000197860.8	0.00500082	0.0153147	0.401953
ENSG00000123240.15.vs.ENSG00000151468.10	0.000190302	0.00363006	0.750908
ENSG00000123364.4.vs.ENSG00000249641.2	0.0189858	-0.0871395	0.138051
ENSG00000123472.11.vs.ENSG00000228237.4	-0.001552	0.246121	0.889053
ENSG00000123562.15.vs.ENSG00000231154.1	-0.00059383	0.0350955	0.656534
ENSG00000123700.4.vs.ENSG00000267365.1	0.00542579	-0.109413	0.160473
ENSG00000124140.11.vs.ENSG00000204044.6	-0.0872996	0.135291	2.64018e-14
ENSG00000124201.13.vs.ENSG00000177410.11	-0.00403247	-0.00260539	0.114731
ENSG00000124217.4.vs.ENSG00000000419.11	0.0109278	-0.00804625	0.665898
ENSG00000124224.15.vs.ENSG00000124209.3	0.0336465	-0.00214685	0.550088
ENSG00000124249.6.vs.ENSG00000244558.4	-0.00731647	0.344629	0.0423542
ENSG00000124275.13.vs.ENSG00000215217.5	-0.00487895	-0.0369384	0.278597
ENSG00000124383.7.vs.ENSG00000124370.9	0.00822849	-0.0214842	0.255359
ENSG00000124571.16.vs.ENSG00000170734.10	0.00399184	-0.0142213	0.0674045
ENSG00000124635.8.vs.ENSG00000196787.3	-0.020708	0.021325	0.362116
ENSG00000124641.13.vs.ENSG00000112578.8	-0.00254049	0.00184806	0.676131
ENSG00000124659.6.vs.ENSG00000112624.11	0.000658082	0.000754337	0.945094
ENSG00000124702.16.vs.ENSG00000124733.3	0.00435256	-0.00956409	0.108371
ENSG00000124788.16.vs.ENSG00000229931.1	0.000276307	-0.406757	0.121238
ENSG00000124789.10.vs.ENSG00000272269.1	-0.00203233	0.0912448	0.676796
ENSG00000125304.8.vs.ENSG00000203441.2	0.000219766	-0.39841	0.89146
ENSG00000125352.5.vs.ENSG00000125356.6	0.0263484	-0.00216363	0.666275
ENSG00000125354.21.vs.ENSG00000279601.1	-0.00779862	-1.81934	0.105093
ENSG00000125375.13.vs.ENSG00000087299.10	-0.0114438	0.0288206	0.0500487
ENSG00000125388.18.vs.ENSG00000087269.14	0.156996	0.00371465	0.0212116
ENSG00000125445.9.vs.ENSG00000125447.15	0.00415338	-0.0132498	0.343284
ENSG00000125457.12.vs.ENSG00000263843.1	-0.00576012	-0.00362087	0.774029
ENSG00000125458.5.vs.ENSG00000279035.1	0.00156653	-0.254032	0.984186
ENSG00000125459.13.vs.ENSG00000232519.2	0.0168149	-1.65651	0.469274
ENSG00000125484.10.vs.ENSG00000125485.16	0.00408593	0.00891354	0.20522
ENSG00000125531.6.vs.ENSG00000125508.3	-0.0115694	-0.00641011	0.929749
ENSG00000125633.9.vs.ENSG00000279227.1	-0.00151154	0.32357	0.109205
ENSG00000125734.12.vs.ENSG00000125733.16	-0.000136416	0.00722912	0.39473
ENSG00000125755.17.vs.ENSG00000170608.2	0.00348124	-0.00297091	0.414245
ENSG00000125779.20.vs.ENSG00000229539.1	-0.00790331	0.35434	0.212251
ENSG00000125868.14.vs.ENSG00000125864.10	-0.000359654	0.0679593	0.00106879
ENSG00000125871.12.vs.ENSG00000089006.15	0.0109667	-0.00211775	0.434662
ENSG00000125945.13.vs.ENSG00000249087.5	-0.00664578	-0.0479821	0.432725
ENSG00000125965.7.vs.ENSG00000126001.14	-0.00827988	-0.00283574	0.732695
ENSG00000125995.14.vs.ENSG00000244005.11	0.00144472	-0.00882013	0.629579
ENSG00000126003.6.vs.ENSG00000101346.10	-0.000273064	-0.00594359	0.198413
ENSG00000126107.13.vs.ENSG00000126088.11	0.00518891	0.000380343	0.548193
ENSG00000126215.12.vs.ENSG00000100711.12	0.0175582	-0.00352181	0.58376
ENSG00000126261.11.vs.ENSG00000267024.1	0.00292453	-0.117066	0.127629
ENSG00000126264.8.vs.ENSG00000167604.12	-0.0470844	0.0781041	0.119896
ENSG00000126432.12.vs.ENSG00000173113.5	0.00150124	9.83708e-05	0.309784
ENSG00000126453.8.vs.ENSG00000126456.14	0.0155125	-0.00296136	0.426221
ENSG00000126524.8.vs.ENSG00000198874.11	0.00703269	-0.000123463	0.0821114
ENSG00000126749.13.vs.ENSG00000215021.7	0.0114519	-0.0012591	0.771069
ENSG00000126756.10.vs.ENSG00000267064.1	0.000685702	0.212419	0.89794
ENSG00000126814.6.vs.ENSG00000139974.14	0.00960445	0.00667323	0.669885
ENSG00000126858.15.vs.ENSG00000214708.4	-0.00374303	-0.116562	0.427865
ENSG00000127125.8.vs.ENSG00000066185.11	-0.00715024	-0.0329138	0.198736
ENSG00000127220.5.vs.ENSG00000130311.9	-0.0183052	0.012968	0.124544
ENSG00000127328.20.vs.ENSG00000247131.4	-0.00704363	-2.93792	0.232594
ENSG00000127415.11.vs.ENSG00000145214.12	-0.0141198	0.0216848	0.0859222
ENSG00000127452.7.vs.ENSG00000198258.9	0.00966709	0.000343323	0.764286
ENSG00000127481.13.vs.ENSG00000230424.1	0.00156045	0.0389612	0.535387
ENSG00000127526.12.vs.ENSG00000279529.1	0.00305663	0.11146	0.0980988
ENSG00000127586.15.vs.ENSG00000007376.6	-0.00818554	0.0123202	0.254843
ENSG00000127837.8.vs.ENSG00000127838.12	-2.29355e-05	-0.00349741	0.541884
ENSG00000127870.15.vs.ENSG00000277368.1	-0.00147991	0.652757	0.659138
ENSG00000127980.14.vs.ENSG00000127993.13	-0.00836476	0.0140288	0.628757
ENSG00000127990.14.vs.ENSG00000242265.4	0.000115132	-0.000279657	0.627639
ENSG00000128059.7.vs.ENSG00000128050.7	-0.000143861	0.00218806	0.0152901
ENSG00000128311.12.vs.ENSG00000128309.15	-0.00734317	0.00861217	0.142308
ENSG00000128342.4.vs.ENSG00000268812.3	-0.00245055	0.718916	0.710261
ENSG00000128408.8.vs.ENSG00000077935.15	-0.0222632	0.0290267	0.352366
ENSG00000128487.15.vs.ENSG00000261033.1	0.00102734	0.719052	0.179169
ENSG00000128512.18.vs.ENSG00000198839.8	0.00687559	-0.000260861	0.508304
ENSG00000128513.13.vs.ENSG00000224897.5	-0.00393533	-0.160645	0.413415
ENSG00000128585.16.vs.ENSG00000231721.5	0.00432877	-8.76808e-05	0.647576
ENSG00000128590.4.vs.ENSG00000135241.15	0.00281561	-0.00725675	0.737306
ENSG00000128626.10.vs.ENSG00000104835.13	0.010195	-0.0410418	0.067889
ENSG00000128645.12.vs.ENSG00000224189.5	0.393066	-0.0262332	0.355125
ENSG00000128652.10.vs.ENSG00000237380.5	-0.0290378	0.0306258	0.968605
ENSG00000128694.10.vs.ENSG00000253559.1	0.0178592	0.0781408	0.781405
ENSG00000128699.12.vs.ENSG00000064933.15	-0.00756635	0.0257366	0.443115
ENSG00000128789.19.vs.ENSG00000134278.13	-0.00318549	-0.00204701	0.780544
ENSG00000128872.8.vs.ENSG00000140280.12	0.0179398	-0.0157911	0.0323344
ENSG00000128886.10.vs.ENSG00000140264.18	0.0190269	0.000351861	0.394599
ENSG00000128915.10.vs.ENSG00000245534.5	-0.00564341	-0.10772	0.663595
ENSG00000128951.12.vs.ENSG00000259488.2	0.00753169	-0.235133	0.336264
ENSG00000129003.14.vs.ENSG00000259251.2	-0.00200068	-1.10781	0.365191
ENSG00000129055.11.vs.ENSG00000182923.15	0.00477707	-0.0365428	0.0716152
ENSG00000129084.16.vs.ENSG00000152270.7	0.00179207	0.0107708	0.540497
ENSG00000129197.13.vs.ENSG00000108559.10	-0.00718256	0.00519745	0.79048
ENSG00000129214.13.vs.ENSG00000129245.10	-0.688411	0.00195156	0.595346
ENSG00000129255.13.vs.ENSG00000233223.2	-0.00561033	0.00312845	0.432826
ENSG00000129422.12.vs.ENSG00000253944.1	-0.00284359	1.24524	0.0948606
ENSG00000129472.11.vs.ENSG00000092203.12	0.0139746	-0.0112746	0.0726795
ENSG00000129474.14.vs.ENSG00000258457.4	0.000869179	-0.175199	0.613598
ENSG00000129493.13.vs.ENSG00000250365.5	-0.00695042	0.349163	0.27624
ENSG00000129514.5.vs.ENSG00000139865.15	-0.0001712	-0.00937485	0.336008
ENSG00000129535.11.vs.ENSG00000100897.16	0.0710477	-0.00593459	0.212141
ENSG00000129654.7.vs.ENSG00000267128.1	-0.0171096	-0.0886528	0.269898
ENSG00000129673.8.vs.ENSG00000175931.11	0.0343237	-0.00111885	0.966128
ENSG00000130023.14.vs.ENSG00000184786.5	-0.0274628	0.0897589	0.105621
ENSG00000130066.15.vs.ENSG00000233785.1	-1.55609e-05	0.08546	0.979184
ENSG00000130165.9.vs.ENSG00000198551.8	0.00561599	-0.0021128	0.385096
ENSG00000130193.7.vs.ENSG00000253741.1	0.00476612	-0.00273866	0.024449
ENSG00000130204.11.vs.ENSG00000267282.1	0.00313399	-1.84538	0.0414298
ENSG00000130234.9.vs.ENSG00000225833.1	-0.00649558	-0.0466238	0.644487
ENSG00000130303.11.vs.ENSG00000141971.11	-0.00159559	0.0148152	0.00814718
ENSG00000130347.11.vs.ENSG00000130348.10	0.0226808	-0.00469597	0.241582
ENSG00000130559.17.vs.ENSG00000238058.1	0.011127	0.187682	0.000254925
ENSG00000130701.3.vs.ENSG00000233017.2	0.019038	0.0280311	0.500796
ENSG00000130725.6.vs.ENSG00000267858.4	0.00616108	-0.0680064	0.0891656
ENSG00000130749.8.vs.ENSG00000142230.10	0.00276526	0.00290981	0.33465
ENSG00000130821.14.vs.ENSG00000130822.14	0.00340937	0.0130829	0.029449
ENSG00000131067.15.vs.ENSG00000131069.18	0.00480249	-0.0173144	0.0646193
ENSG00000131143.7.vs.ENSG00000131148.7	0.000419778	0.0133395	0.110962
ENSG00000131165.13.vs.ENSG00000167523.12	0.00468853	-0.0276192	0.212127
ENSG00000131171.11.vs.ENSG00000198157.9	-0.000718155	0.0116845	0.293226
ENSG00000131355.13.vs.ENSG00000160961.10	0.05862	-0.0152777	3.90998e-08
ENSG00000131373.13.vs.ENSG00000169814.11	-0.00874085	-0.0152742	0.125443
ENSG00000131374.13.vs.ENSG00000228956.7	0.000128961	0.0670868	0.00230467
ENSG00000131375.8.vs.ENSG00000230524.7	-0.00450132	0.307262	0.476238
ENSG00000131462.6.vs.ENSG00000141699.9	0.00260348	-0.00188759	0.767992
ENSG00000131473.15.vs.ENSG00000204815.7	0.000232573	-0.120121	0.252374
ENSG00000131503.19.vs.ENSG00000249637.1	-0.0113638	-0.0414909	0.971766
ENSG00000131504.14.vs.ENSG00000228737.2	0.00183573	0.437452	0.497862
ENSG00000131652.12.vs.ENSG00000103145.9	0.00456978	-0.000491927	0.749494
ENSG00000131732.10.vs.ENSG00000247572.6	-0.000374724	-0.068409	0.465747
ENSG00000131778.16.vs.ENSG00000131781.11	0.00342447	-0.00667787	0.254505
ENSG00000131779.9.vs.ENSG00000211451.10	-0.00390527	0.0417943	0.783396
ENSG00000131791.7.vs.ENSG00000237188.3	0.00806512	0.0566278	0.141852
ENSG00000131845.13.vs.ENSG00000268678.1	-0.0113978	0.177506	0.655727
ENSG00000131876.15.vs.ENSG00000259172.1	-0.00249976	0.0801353	0.12372
ENSG00000132000.10.vs.ENSG00000132017.9	0.0158204	0.00761709	0.0390038
ENSG00000132024.16.vs.ENSG00000132016.10	0.00423305	-0.000813052	0.555639
ENSG00000132141.12.vs.ENSG00000005156.10	-0.0601383	0.000575268	0.462305
ENSG00000132259.11.vs.ENSG00000051009.9	-0.367206	-0.00998853	0.298178
ENSG00000132275.9.vs.ENSG00000166333.12	-0.0128956	-0.0122874	0.605169
ENSG00000132286.10.vs.ENSG00000132254.11	-0.00991894	0.000414891	0.533163
ENSG00000132305.19.vs.ENSG00000273080.1	0.00435395	-0.10437	0.282296
ENSG00000132361.15.vs.ENSG00000262050.1	0.0050472	-0.237161	0.0445209
ENSG00000132376.18.vs.ENSG00000236618.2	-0.0111922	0.11892	0.329013
ENSG00000132383.10.vs.ENSG00000186532.10	0.000714077	-0.0472836	0.323117
ENSG00000132394.9.vs.ENSG00000175792.10	0.0119798	0.00278565	0.237819
ENSG00000132424.13.vs.ENSG00000228506.1	-0.0013904	0.0673341	0.748092
ENSG00000132466.16.vs.ENSG00000250220.1	0.000398531	0.298991	0.470136
ENSG00000132485.11.vs.ENSG00000229956.8	0.00363933	-0.0766642	0.664548
ENSG00000132591.10.vs.ENSG00000173065.12	0.00142419	-0.000536927	0.909455
ENSG00000132635.15.vs.ENSG00000215305.8	0.0047321	-0.00165553	0.831944
ENSG00000132661.3.vs.ENSG00000234832.1	-0.00166142	1.52348	0.450141
ENSG00000132716.17.vs.ENSG00000228606.1	-0.00331553	0.48331	0.638718
ENSG00000132740.7.vs.ENSG00000197345.11	-0.00438428	0.00236749	0.904856
ENSG00000132763.13.vs.ENSG00000280670.1	0.00925573	-0.0224801	0.740807
ENSG00000132773.10.vs.ENSG00000132781.16	0.0116115	-0.00495964	0.875672
ENSG00000132846.5.vs.ENSG00000250802.5	0.0320592	-0.105511	0.00191208
ENSG00000132952.10.vs.ENSG00000189403.13	0.000162264	-0.00132343	0.592273
ENSG00000133027.16.vs.ENSG00000264666.1	0.00532356	2.21959	0.12157
ENSG00000133112.15.vs.ENSG00000170919.14	-0.000182216	0.00761361	0.213374
ENSG00000133114.16.vs.ENSG00000083635.7	-0.0175069	0.0240745	0.552711
ENSG00000133124.11.vs.ENSG00000237863.2	-0.00141972	0.0141932	0.863545
ENSG00000133302.11.vs.ENSG00000270133.1	-0.0107088	-0.847	0.607024
ENSG00000133460.18.vs.ENSG00000272973.1	0.00463098	1.02592	0.019613
ENSG00000133639.4.vs.ENSG00000245904.3	-0.0025249	0.126482	0.20359
ENSG00000133678.12.vs.ENSG00000230091.5	-0.00316435	0.0103551	0.643274
ENSG00000133740.9.vs.ENSG00000260493.1	0.00184673	0.751816	0.0340573
ENSG00000133773.10.vs.ENSG00000127720.6	0.00701181	-0.0943756	0.137569
ENSG00000133872.12.vs.ENSG00000272256.1	-0.000943945	-0.321906	0.471332
ENSG00000133943.19.vs.ENSG00000100784.8	-0.00879998	-0.0133084	0.104121
ENSG00000133958.12.vs.ENSG00000011114.13	0.0274527	0.00769844	0.039867
ENSG00000134077.14.vs.ENSG00000196220.14	0.00200506	-0.0143805	0.642744
ENSG00000134077.14.vs.ENSG00000254485.4	4.75196e-05	0.133912	0.92754
ENSG00000134107.4.vs.ENSG00000235831.5	-0.000695676	-0.0964474	0.0757581
ENSG00000134109.9.vs.ENSG00000233912.1	-0.00313529	-0.169303	0.439916
ENSG00000134121.8.vs.ENSG00000224318.4	-0.014866	0.417643	0.544101
ENSG00000134215.14.vs.ENSG00000230489.1	-0.000980991	-0.95854	0.161581
ENSG00000134255.12.vs.ENSG00000156171.13	-0.0140858	-0.00246253	0.192978
ENSG00000134297.6.vs.ENSG00000177119.14	0.0429415	-0.000932714	0.712892
ENSG00000134326.10.vs.ENSG00000134321.10	-0.00811691	0.00225346	0.749475
ENSG00000134352.18.vs.ENSG00000227908.3	-0.000738142	0.479399	0.0245063
ENSG00000134461.14.vs.ENSG00000134452.18	-0.00449816	0.00174029	0.923341
ENSG00000134690.9.vs.ENSG00000116922.13	0.0128185	-0.0185227	0.0207946
ENSG00000134748.12.vs.ENSG00000085840.11	-0.00606089	0.0293919	0.267203
ENSG00000134755.13.vs.ENSG00000265888.1	0.0017881	-3.38149	0.00450608
ENSG00000134758.12.vs.ENSG00000265008.1	-0.00323477	0.00216632	0.904213
ENSG00000134779.13.vs.ENSG00000150477.13	0.00343002	-0.033905	0.367574
ENSG00000134825.12.vs.ENSG00000134824.12	0.00230663	-0.000608616	0.461326
ENSG00000134825.12.vs.ENSG00000168496.3	0.00148017	6.00724e-05	0.900681
ENSG00000134851.11.vs.ENSG00000249700.7	0.00526541	-0.0467154	0.124377
ENSG00000134852.13.vs.ENSG00000272969.1	0.00764926	3.07691	0.0253123
ENSG00000134897.12.vs.ENSG00000134901.11	0.00843275	0.0243427	0.233812
ENSG00000134905.15.vs.ENSG00000153487.12	0.00012251	-0.000193075	0.998748
ENSG00000134910.11.vs.ENSG00000254671.2	0.00204835	2.07524	0.0630555
ENSG00000134996.11.vs.ENSG00000106733.19	0.00262456	0.00654987	0.65685
ENSG00000135018.12.vs.ENSG00000254473.1	0.00196209	0.134218	0.0060927
ENSG00000135045.6.vs.ENSG00000203321.2	0.0476367	0.405497	0.00883238
ENSG00000135164.17.vs.ENSG00000224046.1	-0.00246038	0.0783774	0.863729
ENSG00000135211.5.vs.ENSG00000006576.15	-0.0265332	0.00483655	0.242805
ENSG00000135298.12.vs.ENSG00000230910.2	-0.00946873	-0.758172	0.756618
ENSG00000135336.13.vs.ENSG00000146282.16	0.0060314	0.000325032	0.669497
ENSG00000135404.10.vs.ENSG00000258056.2	-9.91792e-06	0.0327176	0.634676
ENSG00000135424.14.vs.ENSG00000258311.4	0.00813017	-0.577254	0.132948
ENSG00000135441.6.vs.ENSG00000135424.14	0.00344065	0.00109806	0.808109
ENSG00000135486.16.vs.ENSG00000094916.12	-0.000460661	0.00228483	0.147365
ENSG00000135502.15.vs.ENSG00000224713.4	-0.07811	-0.0661373	0.9218
ENSG00000135517.6.vs.ENSG00000176422.12	1.18528	0.00395342	0.172976
ENSG00000135525.17.vs.ENSG00000272189.1	0.000601729	0.045639	0.563554
ENSG00000135535.13.vs.ENSG00000260273.1	6.24993e-05	-0.715744	0.332835
ENSG00000135540.10.vs.ENSG00000225177.4	0.00303752	0.116559	0.0151836
ENSG00000135624.14.vs.ENSG00000135617.3	0.00182434	0.00583643	0.0586631
ENSG00000135763.8.vs.ENSG00000135801.8	0.0196217	-0.016201	0.373013
ENSG00000136002.15.vs.ENSG00000233221.5	0.00666907	0.0755151	0.293368
ENSG00000136044.10.vs.ENSG00000235162.7	-0.0142141	0.00322031	0.0437769
ENSG00000136051.12.vs.ENSG00000257999.1	0.00569346	-0.931409	0.474558
ENSG00000136143.12.vs.ENSG00000227848.1	0.00278997	0.95073	0.0710192
ENSG00000136160.13.vs.ENSG00000234377.6	0.00417121	0.571293	0.710051
ENSG00000136305.10.vs.ENSG00000213903.7	0.0827401	-9.92829e-05	0.891537
ENSG00000136367.13.vs.ENSG00000259431.4	-0.0113909	-0.0311607	0.442518
ENSG00000136378.13.vs.ENSG00000185787.13	0.0218469	0.00119705	0.121947
ENSG00000136450.11.vs.ENSG00000279069.1	0.00151594	0.0874923	0.461897
ENSG00000136451.7.vs.ENSG00000280233.1	-0.00459641	-0.397215	0.231552
ENSG00000136490.7.vs.ENSG00000279369.1	-0.00860124	0.0874383	0.175056
ENSG00000136521.11.vs.ENSG00000136522.12	-0.000685377	0.00561313	0.358002
ENSG00000136630.12.vs.ENSG00000257551.1	0.038675	-2.15877	0.0185352
ENSG00000136710.8.vs.ENSG00000136718.8	-0.0119764	0.00818231	0.108334
ENSG00000136738.13.vs.ENSG00000260589.1	0.0143418	-0.144947	0.165371
ENSG00000136758.17.vs.ENSG00000120539.13	0.000799347	0.00699751	0.291502
ENSG00000136870.9.vs.ENSG00000136897.7	-0.0408373	0.0437388	0.00255111
ENSG00000136874.9.vs.ENSG00000255145.2	0.0112528	0.259244	0.209697
ENSG00000136925.13.vs.ENSG00000136937.11	-0.0299463	0.0141306	0.0166096
ENSG00000136942.13.vs.ENSG00000136950.12	-5.03458e-05	0.00336562	0.706181
ENSG00000136944.16.vs.ENSG00000224842.2	0.00183868	-0.0109806	0.673959
ENSG00000136986.8.vs.ENSG00000156787.15	0.00205297	-0.00338081	0.387725
ENSG00000137055.13.vs.ENSG00000096872.14	0.0153481	-0.0240272	0.00151914
ENSG00000137074.17.vs.ENSG00000086061.14	-0.000477573	0.000359695	0.948389
ENSG00000137076.17.vs.ENSG00000107175.9	0.000682209	-0.00155225	0.655231
ENSG00000137101.11.vs.ENSG00000227933.1	-0.0235303	4.45206	0.0770981
ENSG00000137103.15.vs.ENSG00000137133.9	0.00925171	-0.00546587	0.436263
ENSG00000137216.17.vs.ENSG00000180992.6	0.00217154	0.00256555	0.182872
ENSG00000137269.13.vs.ENSG00000228614.1	0.00180384	0.278928	0.554072
ENSG00000137312.13.vs.ENSG00000272273.1	-5.09813e-06	-0.422841	0.542482
ENSG00000137413.14.vs.ENSG00000112576.11	0.000797996	-0.000539417	0.973743
ENSG00000137434.10.vs.ENSG00000111845.4	0.103524	0.00118789	0.49957
ENSG00000137494.12.vs.ENSG00000247137.7	-0.0376187	0.112947	0.000708906
ENSG00000137497.16.vs.ENSG00000184154.11	0.00158753	-0.0540714	0.0112283
ENSG00000137500.8.vs.ENSG00000255234.4	0.0054679	0.0660309	0.427336
ENSG00000137522.16.vs.ENSG00000254469.6	-0.00409727	0.0536102	0.880711
ENSG00000137571.9.vs.ENSG00000246528.3	0.0215962	-0.465768	0.754676
ENSG00000137642.11.vs.ENSG00000246790.2	-0.00262237	-0.0469171	0.281085
ENSG00000137770.12.vs.ENSG00000259595.1	0.00121689	-3.39737	0.381587
ENSG00000137807.12.vs.ENSG00000259426.4	0.00662742	-0.118961	0.12951
ENSG00000137814.8.vs.ENSG00000180979.8	0.0210994	-0.00510778	0.3578
ENSG00000137819.12.vs.ENSG00000261634.3	-0.0106386	0.183347	0.700712
ENSG00000137821.10.vs.ENSG00000166173.10	-0.0317362	0.00842271	0.608604
ENSG00000137871.18.vs.ENSG00000140262.16	-0.0013348	0.000420206	0.992608
ENSG00000137960.5.vs.ENSG00000162613.15	-0.00407916	-0.00205821	0.822589
ENSG00000137976.7.vs.ENSG00000240520.4	0.0127216	0.511936	0.584353
ENSG00000137996.11.vs.ENSG00000224616.1	0.0159034	-0.300015	0.0687683
ENSG00000138075.10.vs.ENSG00000143921.6	0.360609	0.57959	4.15671e-20
ENSG00000138081.18.vs.ENSG00000233230.1	-0.000416424	0.114987	0.929246
ENSG00000138085.15.vs.ENSG00000138074.13	0.00166196	0.00117174	0.175179
ENSG00000138092.9.vs.ENSG00000184924.5	0.020608	0.0100065	0.0558834
ENSG00000138172.9.vs.ENSG00000234699.1	0.0114688	-0.498603	0.527986
ENSG00000138175.8.vs.ENSG00000156398.11	-0.0125356	-0.00231388	0.0524236
ENSG00000138286.13.vs.ENSG00000122882.9	-0.00423543	-0.0129969	0.237517
ENSG00000138376.9.vs.ENSG00000229267.2	-0.00147424	0.185992	0.493168
ENSG00000138400.11.vs.ENSG00000118246.12	-0.0597388	0.00394283	0.61146
ENSG00000138433.14.vs.ENSG00000144306.12	-0.01041	0.00312614	0.450202
ENSG00000138434.15.vs.ENSG00000260742.1	-0.000872824	0.108011	0.00229029
ENSG00000138459.7.vs.ENSG00000144848.9	-0.00305539	0.00742772	0.55049
ENSG00000138463.8.vs.ENSG00000169087.9	0.00420362	0.0253823	0.589948
ENSG00000138614.13.vs.ENSG00000074621.12	-0.00430123	-0.0146316	0.353224
ENSG00000138629.14.vs.ENSG00000247240.6	0.00471904	-0.00404148	0.767592
ENSG00000138660.10.vs.ENSG00000260526.1	-0.00388243	-0.0685585	0.647787
ENSG00000138668.17.vs.ENSG00000272677.1	-0.00207708	0.487554	0.271228
ENSG00000138698.13.vs.ENSG00000214559.3	-0.00225433	1.01923	0.601596
ENSG00000138768.13.vs.ENSG00000138757.13	0.00237339	-0.00160051	0.756983
ENSG00000138802.10.vs.ENSG00000247950.5	0.0027184	-0.371863	0.274959
ENSG00000138867.15.vs.ENSG00000100028.10	-0.00272674	0.00289318	0.366638
ENSG00000139117.12.vs.ENSG00000257718.1	0.0176821	-0.142418	0.459751
ENSG00000139187.8.vs.ENSG00000003056.6	-0.0271653	-0.00380422	0.488545
ENSG00000139192.10.vs.ENSG00000215039.5	-0.00840684	0.0089415	0.434799
ENSG00000139194.6.vs.ENSG00000139182.12	0.0102553	0.00140957	0.0855849
ENSG00000139233.5.vs.ENSG00000239335.4	-0.0106896	0.32235	0.610677
ENSG00000139263.10.vs.ENSG00000257443.1	0.00880435	-0.60355	0.361529
ENSG00000139266.5.vs.ENSG00000135446.15	-0.0186458	0.0012728	0.409052
ENSG00000139323.12.vs.ENSG00000270344.2	0.0020049	-0.107997	0.570115
ENSG00000139324.10.vs.ENSG00000198707.13	0.0067551	-0.00912449	0.314519
ENSG00000139343.9.vs.ENSG00000258343.1	0.0017642	-0.275456	0.782413
ENSG00000139344.6.vs.ENSG00000165972.11	-0.114945	1.19637	0.0216855
ENSG00000139352.3.vs.ENSG00000171759.7	-0.00227635	-0.00463123	0.863238
ENSG00000139517.7.vs.ENSG00000186184.14	-0.0107901	0.00145079	0.359894
ENSG00000139546.9.vs.ENSG00000139625.11	0.00462288	-0.013967	0.544194
ENSG00000139546.9.vs.ENSG00000270175.1	0.00172927	-0.00562557	0.99008
ENSG00000139579.11.vs.ENSG00000181852.16	0.00288452	-0.00478489	0.803108
ENSG00000139631.17.vs.ENSG00000139651.10	-0.00119595	-0.00532973	0.605776
ENSG00000139637.12.vs.ENSG00000257605.2	-0.00430439	0.479145	0.0117235
ENSG00000139718.9.vs.ENSG00000139725.6	0.00227412	0.0830839	0.414454
ENSG00000139746.14.vs.ENSG00000227354.5	0.00200274	-0.163998	0.420701
ENSG00000139842.13.vs.ENSG00000126226.20	-0.000625349	-0.00626296	0.562748
ENSG00000139910.18.vs.ENSG00000257842.4	-0.00137204	0.129968	0.428166
ENSG00000139971.14.vs.ENSG00000032219.17	0.00015407	-0.00870086	0.718011
ENSG00000140025.14.vs.ENSG00000042088.12	-0.0190696	0.0210503	0.187213
ENSG00000140044.11.vs.ENSG00000259319.1	0.0126681	-0.205679	0.0781067
ENSG00000140254.11.vs.ENSG00000137857.16	-0.0027967	0.0133616	0.0534289
ENSG00000140279.11.vs.ENSG00000140274.12	0.080255	-0.237901	0.269389
ENSG00000140284.9.vs.ENSG00000104043.13	-0.00317143	-0.021192	0.556954
ENSG00000140382.13.vs.ENSG00000173517.9	-0.0165807	0.00419874	0.535665
ENSG00000140398.12.vs.ENSG00000275645.1	-0.0235512	0.754369	0.0623973
ENSG00000140471.15.vs.ENSG00000183475.11	-0.0339619	0.00267816	0.364425
ENSG00000140521.10.vs.ENSG00000261441.1	0.000736174	0.198919	0.839852
ENSG00000140598.12.vs.ENSG00000188659.8	0.00944118	-0.029271	0.457601
ENSG00000140632.15.vs.ENSG00000118900.13	-0.0032319	0.00142556	0.49552
ENSG00000140682.17.vs.ENSG00000280132.1	0.00958808	-0.211335	0.223927
ENSG00000140694.15.vs.ENSG00000103429.9	-0.00698824	0.00418294	0.410709
ENSG00000140718.17.vs.ENSG00000103494.11	0.00108417	0.0203617	0.148952
ENSG00000140740.9.vs.ENSG00000274460.1	-0.000673687	-0.0285685	0.911995
ENSG00000140830.7.vs.ENSG00000140829.10	-0.000220093	0.00706484	0.436739
ENSG00000140832.8.vs.ENSG00000260593.1	-0.00165032	-0.607558	0.646624
ENSG00000140943.15.vs.ENSG00000260018.1	0.000294031	0.0774598	0.209481
ENSG00000140987.18.vs.ENSG00000103343.11	-0.00102184	-0.0234728	0.539182
ENSG00000141013.13.vs.ENSG00000003249.12	-0.0104846	0.00512348	0.164836
ENSG00000141034.8.vs.ENSG00000171953.14	0.0239602	-0.0396061	0.0961581
ENSG00000141258.11.vs.ENSG00000167721.9	-0.00460862	0.00179674	0.436052
ENSG00000141424.11.vs.ENSG00000134759.12	3.55424e-05	-0.00112797	0.283613
ENSG00000141456.13.vs.ENSG00000244184.1	-0.00154149	0.99825	0.200296
ENSG00000141497.12.vs.ENSG00000161921.13	0.00281922	-0.00049082	0.982189
ENSG00000141499.15.vs.ENSG00000262251.1	-0.00916357	0.128362	0.84051
ENSG00000141519.13.vs.ENSG00000167291.14	-0.051063	0.00214109	0.0100111
ENSG00000141540.9.vs.ENSG00000246731.2	-0.00585488	0.337472	0.0180051
ENSG00000141543.8.vs.ENSG00000279259.1	-0.00365291	0.0336007	0.336047
ENSG00000141562.16.vs.ENSG00000265458.1	0.000942902	-0.253237	0.57019
ENSG00000141569.9.vs.ENSG00000267342.1	0.011028	-0.467494	0.0492541
ENSG00000141580.14.vs.ENSG00000279613.1	-0.000618928	-2.40517	0.194937
ENSG00000141698.15.vs.ENSG00000161594.6	0.00764866	-1.84597	0.265201
ENSG00000141756.17.vs.ENSG00000141696.11	0.00134487	0.00497137	1.22934e-05
ENSG00000141933.8.vs.ENSG00000266933.2	0.0257097	-0.0845807	0.663657
ENSG00000142025.14.vs.ENSG00000273111.4	-0.0105629	-0.588883	0.823323
ENSG00000142173.13.vs.ENSG00000227438.1	0.000130016	0.871327	2.88144e-06
ENSG00000142330.18.vs.ENSG00000260942.1	0.0100918	-0.0116888	0.824967
ENSG00000142444.6.vs.ENSG00000130733.9	-0.00542109	0.00943962	0.0019697
ENSG00000142611.15.vs.ENSG00000177133.9	-0.018849	-0.103987	0.844557
ENSG00000142627.12.vs.ENSG00000227959.1	0.00828503	-1.7083	0.303905
ENSG00000142687.16.vs.ENSG00000020129.14	-0.00758725	0.0132399	5.67556e-08
ENSG00000142694.6.vs.ENSG00000116883.8	0.002293	-0.0223593	0.54167
ENSG00000142856.15.vs.ENSG00000079739.14	0.00986546	0.00142129	0.479866
ENSG00000142867.11.vs.ENSG00000223653.4	0.0111734	0.0588966	0.594474
ENSG00000142910.14.vs.ENSG00000229167.1	-4.47113e-05	1.02442	0.0695214
ENSG00000142937.10.vs.ENSG00000225721.4	-7.02665e-05	1.31314	0.135462
ENSG00000143179.11.vs.ENSG00000143183.15	0.00482229	-0.000253432	0.084347
ENSG00000143195.11.vs.ENSG00000143194.11	-0.00927592	0.00518497	0.567224
ENSG00000143207.18.vs.ENSG00000236021.1	0.00239826	0.145078	0.811793
ENSG00000143256.4.vs.ENSG00000158793.12	0.00454949	-0.00395048	0.0658225
ENSG00000143303.10.vs.ENSG00000143319.15	-0.00447902	0.00595201	0.199284
ENSG00000143353.10.vs.ENSG00000228063.1	0.00837555	0.990069	0.123978
ENSG00000143363.14.vs.ENSG00000143409.14	-0.000762977	-0.000639525	0.932273
ENSG00000143373.16.vs.ENSG00000232671.4	-0.00217552	0.74143	0.00998943
ENSG00000143390.16.vs.ENSG00000237976.1	0.000876687	-0.328567	0.574068
ENSG00000143450.13.vs.ENSG00000143436.9	0.00487936	0.00452653	0.267971
ENSG00000143479.14.vs.ENSG00000237605.1	0.00229576	0.678618	0.288509
ENSG00000143493.11.vs.ENSG00000143476.16	0.00171751	0.000830098	0.843687
ENSG00000143498.16.vs.ENSG00000225265.1	-0.0514232	-0.0303121	0.377149
ENSG00000143570.16.vs.ENSG00000143578.14	0.000979367	-0.000737091	0.724934
ENSG00000143612.17.vs.ENSG00000143569.17	0.000469213	0.000790552	0.514791
ENSG00000143630.8.vs.ENSG00000176444.17	-0.0010113	-0.00150579	0.953636
ENSG00000143643.11.vs.ENSG00000173409.12	0.0102697	-0.0067735	0.386543
ENSG00000143850.11.vs.ENSG00000226330.1	-0.00118703	-0.424813	0.340045
ENSG00000143919.13.vs.ENSG00000138078.14	0.07449	0.00197858	0.00483215
ENSG00000143924.17.vs.ENSG00000224875.2	0.00306377	-0.965574	0.336869
ENSG00000143947.11.vs.ENSG00000162994.14	2.69656e-05	-0.0145617	0.956241
ENSG00000144021.2.vs.ENSG00000135956.7	0.0012347	-0.00107049	0.935571
ENSG00000144182.15.vs.ENSG00000135951.13	-0.0337868	-0.111297	0.0683853
ENSG00000144199.10.vs.ENSG00000279791.1	-0.0105068	-0.501178	0.545698
ENSG00000144283.20.vs.ENSG00000153237.16	-0.000208216	-0.535692	0.003902
ENSG00000144426.17.vs.ENSG00000138442.8	0.00418234	0.0104771	0.204034
ENSG00000144566.9.vs.ENSG00000163576.16	0.00485081	-0.126308	0.394969
ENSG00000144580.12.vs.ENSG00000135913.9	0.00156935	-0.0051796	0.846604
ENSG00000144591.16.vs.ENSG00000268603.1	-0.00102681	1.16955	0.00154805
ENSG00000144648.13.vs.ENSG00000181061.12	0.00717373	-0.000355882	0.563756
ENSG00000144674.15.vs.ENSG00000270194.1	-0.000660981	0.0916672	0.417211
ENSG00000144677.13.vs.ENSG00000235257.7	-0.0136236	0.0178673	0.0253916
ENSG00000145012.11.vs.ENSG00000270959.1	0.000109476	-0.110977	0.238178
ENSG00000145014.16.vs.ENSG00000229334.1	0.00334631	0.342669	0.232508
ENSG00000145063.13.vs.ENSG00000150873.10	-0.31397	-0.0345482	0.179853
ENSG00000145191.10.vs.ENSG00000272721.4	-0.00363074	0.513394	0.609143
ENSG00000145194.16.vs.ENSG00000214160.8	0.00144187	0.00552427	0.122397
ENSG00000145293.13.vs.ENSG00000152795.16	0.00531894	-0.00374222	0.225366
ENSG00000145331.12.vs.ENSG00000138823.11	0.0152365	0.275698	0.110374
ENSG00000145354.8.vs.ENSG00000109332.18	0.00479006	-0.000295465	0.895315
ENSG00000145375.7.vs.ENSG00000170917.12	0.00964059	-0.0374378	0.679871
ENSG00000145476.14.vs.ENSG00000279943.1	-0.00215388	0.372275	0.417908
ENSG00000145495.13.vs.ENSG00000259802.1	-0.000272691	0.0840373	0.484905
ENSG00000145536.14.vs.ENSG00000250579.1	-0.00428274	0.129534	0.532065
ENSG00000145545.10.vs.ENSG00000037474.13	-0.00206097	0.00216543	0.768491
ENSG00000145604.14.vs.ENSG00000164187.6	0.00554869	0.00154862	0.434843
ENSG00000145723.15.vs.ENSG00000145725.18	-0.0499874	-0.000741533	0.440783
ENSG00000145781.7.vs.ENSG00000271918.1	-0.00853611	-0.0688197	0.573971
ENSG00000145782.11.vs.ENSG00000177879.13	0.00156736	0.0026346	0.679654
ENSG00000145808.7.vs.ENSG00000249421.1	0.00706746	-0.520102	0.519068
ENSG00000145868.15.vs.ENSG00000247199.3	-0.0145961	-0.140817	0.118054
ENSG00000145882.9.vs.ENSG00000253618.1	0.00431486	-2.04792	0.698194
ENSG00000145907.13.vs.ENSG00000275765.3	0.00191282	-0.0545656	0.344958
ENSG00000145936.7.vs.ENSG00000253647.1	-0.000777653	-2.50783	0.526085
ENSG00000146085.7.vs.ENSG00000031691.6	-0.00658606	0.0144479	0.571805
ENSG00000146233.6.vs.ENSG00000153291.14	0.000310842	-0.0131171	0.904072
ENSG00000146373.15.vs.ENSG00000236548.1	0.00772186	-0.323643	0.793843
ENSG00000146670.8.vs.ENSG00000162300.10	0.0019442	0.039943	0.259423
ENSG00000146676.6.vs.ENSG00000272768.1	0.00372008	0.261427	0.0698495
ENSG00000146701.10.vs.ENSG00000127952.15	0.00108801	-0.00594484	0.371727
ENSG00000146731.9.vs.ENSG00000146733.12	-0.000971999	0.0100979	0.619558
ENSG00000146776.13.vs.ENSG00000128536.14	-0.0149946	0.00580908	0.35755
ENSG00000146834.12.vs.ENSG00000078487.16	0.00283543	-0.055454	0.280292
ENSG00000146955.9.vs.ENSG00000157800.16	-0.0203721	0.00406988	0.714259
ENSG00000146966.11.vs.ENSG00000133597.8	0.0111479	-0.00573134	0.51243
ENSG00000147316.11.vs.ENSG00000246089.3	-0.0133912	0.0944581	0.00203874
ENSG00000147383.9.vs.ENSG00000147400.8	0.00831959	-0.00894597	0.0738423
ENSG00000147421.16.vs.ENSG00000104299.13	0.00677853	-0.0164507	0.559636
ENSG00000147475.13.vs.ENSG00000183154.1	-0.000471254	0.238204	0.659901
ENSG00000147677.9.vs.ENSG00000147679.10	-0.000722002	0.00525597	0.535599
ENSG00000147684.6.vs.ENSG00000147687.15	0.000250312	0.00635414	0.122109
ENSG00000147813.14.vs.ENSG00000279605.1	0.00331259	-0.0490524	0.447467
ENSG00000147889.15.vs.ENSG00000240498.5	0.000531182	0.0143627	0.945731
ENSG00000148158.15.vs.ENSG00000226609.1	0.00183707	2.69767	0.183761
ENSG00000148187.16.vs.ENSG00000119446.12	0.0244602	-0.00754773	0.0517429
ENSG00000148229.11.vs.ENSG00000157653.10	0.00411377	-0.0313696	0.41024
ENSG00000148248.12.vs.ENSG00000198870.7	0.00241976	0.130539	0.000458197
ENSG00000148291.8.vs.ENSG00000148290.8	0.0266713	-0.0136728	0.0233715
ENSG00000148303.15.vs.ENSG00000148297.14	7.82804e-05	0.0131136	0.0716255
ENSG00000148400.9.vs.ENSG00000237886.1	0.00468582	0.00864149	2.25293e-11
ENSG00000148498.14.vs.ENSG00000226386.1	0.00524534	0.0647453	0.198001
ENSG00000148814.16.vs.ENSG00000165752.15	-0.0568872	0.0201422	0.00700051
ENSG00000148926.8.vs.ENSG00000254554.1	0.00564505	-0.202627	0.491561
ENSG00000148943.10.vs.ENSG00000245573.6	0.00862098	-0.0568477	0.262539
ENSG00000148950.8.vs.ENSG00000109911.16	-0.0243479	0.0334633	0.320361
ENSG00000148985.18.vs.ENSG00000110713.14	-0.00516222	-0.00305919	0.336887
ENSG00000149050.8.vs.ENSG00000158077.4	-0.152322	0.928832	0.0224861
ENSG00000149089.11.vs.ENSG00000110435.10	-0.00044737	0.000452834	0.997768
ENSG00000149115.12.vs.ENSG00000254662.1	-0.000422639	-0.274175	0.885339
ENSG00000149187.16.vs.ENSG00000110536.12	0.00282824	-0.0211311	0.316631
ENSG00000149292.15.vs.ENSG00000255129.4	-0.0329082	0.0197585	0.0377977
ENSG00000149308.15.vs.ENSG00000149311.16	-0.00681533	0.00178938	0.918994
ENSG00000149483.10.vs.ENSG00000162144.8	0.00636924	-0.0106511	0.479724
ENSG00000149573.7.vs.ENSG00000280032.1	-0.0012673	0.203602	0.0205619
ENSG00000149582.14.vs.ENSG00000255435.5	-0.00368944	-0.251147	0.224975
ENSG00000149599.14.vs.ENSG00000131044.15	-0.0251213	-0.25267	0.00993214
ENSG00000149633.10.vs.ENSG00000101425.11	0.00185993	-0.00309552	0.966302
ENSG00000149761.7.vs.ENSG00000149743.12	0.0160644	-0.00757059	0.539358
ENSG00000149806.9.vs.ENSG00000149792.7	0.000267303	-0.00292832	0.689307
ENSG00000149809.13.vs.ENSG00000254501.1	-0.00120129	0.546545	0.390053
ENSG00000149925.15.vs.ENSG00000149926.12	-1.82587e-05	0.011623	0.780549
ENSG00000150401.13.vs.ENSG00000150403.16	0.00527022	-0.00211439	0.686621
ENSG00000150593.14.vs.ENSG00000203497.2	-0.00162135	-0.142815	0.00349935
ENSG00000150667.6.vs.ENSG00000261136.1	0.00184586	0.118959	0.0513015
ENSG00000150676.11.vs.ENSG00000279742.1	0.15961	0.146731	0.593618
ENSG00000150753.10.vs.ENSG00000150756.12	0.000846048	0.00748373	0.326313
ENSG00000150776.16.vs.ENSG00000150773.9	0.0117587	-0.250911	0.0148184
ENSG00000150995.16.vs.ENSG00000231249.1	-0.00315076	0.244967	0.29095
ENSG00000151135.8.vs.ENSG00000260329.1	0.00317858	-0.124223	0.490177
ENSG00000151164.17.vs.ENSG00000111237.17	-0.151464	0.00732663	0.371296
ENSG00000151176.6.vs.ENSG00000089060.10	0.00357332	-0.0121766	0.206978
ENSG00000151208.15.vs.ENSG00000233871.1	-0.00263089	-0.23394	0.131453
ENSG00000151353.13.vs.ENSG00000233296.1	-0.00269428	-0.438388	0.698394
ENSG00000151445.14.vs.ENSG00000100591.6	-0.00432564	0.0030771	0.271669
ENSG00000151466.10.vs.ENSG00000151470.11	0.0378381	-0.0111169	0.214015
ENSG00000151491.11.vs.ENSG00000023734.9	-0.00462036	0.00122533	0.433538
ENSG00000151500.13.vs.ENSG00000151498.10	0.00760084	-0.0113009	0.497688
ENSG00000151503.11.vs.ENSG00000151502.9	0.00167513	0.00341219	0.312625
ENSG00000151532.12.vs.ENSG00000023041.10	0.00734037	-0.020794	0.163087
ENSG00000151640.11.vs.ENSG00000235010.1	0.0240869	0.508973	0.0147685
ENSG00000151657.10.vs.ENSG00000165629.18	-0.0383094	0.00324026	0.171862
ENSG00000151689.11.vs.ENSG00000198130.13	-0.0127418	0.00463755	0.628483
ENSG00000151743.9.vs.ENSG00000276900.1	-0.0732674	-0.0429442	0.0675139
ENSG00000151881.13.vs.ENSG00000249492.1	0.0121979	0.142133	0.451844
ENSG00000151917.16.vs.ENSG00000151914.16	0.0705134	-0.000697772	0.162875
ENSG00000152117.16.vs.ENSG00000173272.12	-0.0137867	0.00405755	0.197947
ENSG00000152133.13.vs.ENSG00000008869.10	0.0288208	-0.00507306	0.493383
ENSG00000152147.9.vs.ENSG00000115875.17	0.0135753	-0.000666378	0.647261
ENSG00000152234.14.vs.ENSG00000152240.11	4.15623e-05	-0.00354299	0.911913
ENSG00000152292.15.vs.ENSG00000042493.14	0.0768778	-0.000186377	0.939086
ENSG00000152380.8.vs.ENSG00000249042.4	-0.159072	-0.0023385	0.314232
ENSG00000152409.8.vs.ENSG00000132837.13	0.00537878	-0.0871355	0.633109
ENSG00000152464.13.vs.ENSG00000176236.6	0.0098085	0.397087	0.18147
ENSG00000152484.12.vs.ENSG00000230641.1	-0.00241772	2.46347	0.00485076
ENSG00000152520.12.vs.ENSG00000261485.1	-0.00619387	-0.262867	0.191811
ENSG00000152669.8.vs.ENSG00000251307.1	-0.000862351	-0.595261	0.175173
ENSG00000152684.10.vs.ENSG00000248898.1	0.0223984	0.0132887	0.215762
ENSG00000152763.15.vs.ENSG00000198160.13	-0.0567447	0.00292033	0.0846165
ENSG00000152942.17.vs.ENSG00000085231.12	-0.00503712	0.00325986	0.906843
ENSG00000152942.17.vs.ENSG00000273841.3	0.00065497	-0.00637761	0.73239
ENSG00000153015.14.vs.ENSG00000153006.13	-0.0213824	-0.000131458	0.433026
ENSG00000153044.8.vs.ENSG00000280187.1	0.0325936	-0.0620727	0.0938979
ENSG00000153066.11.vs.ENSG00000262420.3	-0.00753966	0.175931	0.308424
ENSG00000153140.7.vs.ENSG00000255647.3	-0.0183814	0.334505	0.578734
ENSG00000153485.5.vs.ENSG00000165943.4	-0.0125839	-0.00161886	0.672195
ENSG00000153767.8.vs.ENSG00000144840.7	0.0199848	-0.0160451	0.133872
ENSG00000153814.10.vs.ENSG00000234336.5	3.33635e-05	0.483108	0.906972
ENSG00000153832.10.vs.ENSG00000153827.12	-0.0749624	0.000571477	0.00477555
ENSG00000154001.12.vs.ENSG00000261242.1	0.00263821	0.509895	0.780181
ENSG00000154099.16.vs.ENSG00000103160.10	-0.107855	0.00220615	0.0123264
ENSG00000154124.4.vs.ENSG00000261360.1	0.00690316	-0.0425349	0.543299
ENSG00000154174.7.vs.ENSG00000206535.6	0.00320604	0.00430205	0.246181
ENSG00000154237.11.vs.ENSG00000259583.2	-0.00533848	-0.0227002	0.606087
ENSG00000154310.15.vs.ENSG00000279673.1	0.00168988	0.0514172	0.570313
ENSG00000154370.12.vs.ENSG00000231563.1	-0.00427739	0.264849	0.309195
ENSG00000154479.11.vs.ENSG00000144362.10	-0.38386	-0.0117434	0.124392
ENSG00000154479.11.vs.ENSG00000213160.8	-0.405612	-0.00443568	0.152272
ENSG00000154767.13.vs.ENSG00000170860.3	-0.015265	0.00499648	0.0657664
ENSG00000154814.12.vs.ENSG00000154813.8	0.00244208	0.00575354	0.851115
ENSG00000154920.13.vs.ENSG00000108826.14	-0.0102235	-0.000607016	0.7596
ENSG00000155100.9.vs.ENSG00000253738.1	0.0189301	-0.00723798	0.184134
ENSG00000155189.10.vs.ENSG00000249898.6	0.00507333	0.0126672	0.454104
ENSG00000155229.19.vs.ENSG00000165886.4	-0.00239007	0.0130464	0.405035
ENSG00000155380.10.vs.ENSG00000226419.5	0.00293983	-0.00045391	0.103445
ENSG00000155463.11.vs.ENSG00000258458.4	-0.00380599	-0.621507	0.369318
ENSG00000155465.17.vs.ENSG00000172590.17	-0.00431667	0.0011004	0.834015
ENSG00000155827.10.vs.ENSG00000165152.7	-0.000126345	-0.0340177	0.784391
ENSG00000155876.5.vs.ENSG00000155875.12	0.00389411	0.939785	0.00282624
ENSG00000155906.15.vs.ENSG00000146476.9	-0.00179889	0.000461842	0.852651
ENSG00000155975.8.vs.ENSG00000198791.10	0.00176869	-2.40583e-05	0.945026
ENSG00000156009.8.vs.ENSG00000230899.1	-0.0612551	0.982092	0.0170465
ENSG00000156050.7.vs.ENSG00000119723.14	-0.048919	0.0270816	0.0507441
ENSG00000156110.12.vs.ENSG00000185009.11	0.00615247	-0.00435811	0.526493
ENSG00000156170.11.vs.ENSG00000175305.15	-0.00299168	-0.00777195	0.626702
ENSG00000156256.13.vs.ENSG00000273254.1	0.00107687	1.3747	0.282087
ENSG00000156299.11.vs.ENSG00000237594.2	-0.00343222	0.0901459	0.673323
ENSG00000156411.8.vs.ENSG00000156414.17	0.00273278	-0.017574	0.335464
ENSG00000156469.7.vs.ENSG00000156471.11	-0.00473187	0.00490526	0.00839417
ENSG00000156500.13.vs.ENSG00000156504.15	-0.18413	0.00451834	0.259831
ENSG00000156535.12.vs.ENSG00000231652.2	0.00117637	-0.244019	0.748372
ENSG00000156639.10.vs.ENSG00000225945.1	-0.00406857	0.452449	0.600705
ENSG00000156795.5.vs.ENSG00000156802.11	0.00783948	-5.74365e-05	0.783109
ENSG00000156831.6.vs.ENSG00000164961.14	0.0073771	-0.00104591	0.692289
ENSG00000156976.13.vs.ENSG00000263826.1	5.40632e-05	-0.430984	0.657228
ENSG00000157106.15.vs.ENSG00000260352.1	-0.000911549	-0.413838	0.77629
ENSG00000157110.14.vs.ENSG00000254109.4	-0.00238674	-0.0931028	0.547669
ENSG00000157181.13.vs.ENSG00000047410.12	0.00103429	-0.000465363	0.953829
ENSG00000157343.7.vs.ENSG00000232909.1	-0.212234	0.112748	0.758411
ENSG00000157429.14.vs.ENSG00000260886.1	-0.0757616	-0.631152	0.129892
ENSG00000157450.14.vs.ENSG00000259353.1	-0.003387	0.0357453	4.24535e-06
ENSG00000157470.10.vs.ENSG00000157483.7	-0.0376187	0.00415814	0.389612
ENSG00000157538.12.vs.ENSG00000272948.2	0.00842882	0.746555	0.0578899
ENSG00000157540.18.vs.ENSG00000273210.1	0.00322904	0.041966	0.640676
ENSG00000157916.17.vs.ENSG00000116151.12	0.000590508	-0.0793086	0.0163034
ENSG00000158092.5.vs.ENSG00000239213.4	-0.000710945	0.0855135	0.425469
ENSG00000158106.11.vs.ENSG00000254389.3	-5.75808e-05	0.0128394	0.892504
ENSG00000158109.13.vs.ENSG00000238260.1	0.00258486	-0.144328	0.762477
ENSG00000158286.11.vs.ENSG00000226944.1	-0.0193397	0.403872	0.0398154
ENSG00000158411.9.vs.ENSG00000185414.18	-0.0310077	0.0167924	0.0905506
ENSG00000158423.15.vs.ENSG00000072501.16	-0.128343	-0.000713983	0.0200013
ENSG00000158427.13.vs.ENSG00000231728.3	0.267633	-1.24902	0.361607
ENSG00000158435.6.vs.ENSG00000204634.11	0.00777132	-0.0103991	0.0445598
ENSG00000158805.10.vs.ENSG00000075399.11	0.00487355	0.00421725	0.836841
ENSG00000158955.9.vs.ENSG00000108379.8	0.111138	0.00658315	0.823197
ENSG00000159063.11.vs.ENSG00000246174.6	-0.000508348	-0.0937553	0.540403
ENSG00000159069.12.vs.ENSG00000176919.10	0.00765765	-0.360686	0.00935772
ENSG00000159082.16.vs.ENSG00000238197.4	-0.000303647	0.089379	0.237362
ENSG00000159111.11.vs.ENSG00000141294.8	0.011907	-0.0708901	0.0162788
ENSG00000159131.15.vs.ENSG00000159140.16	0.00673611	-0.00154559	0.0409924
ENSG00000159239.10.vs.ENSG00000005448.15	-0.00188298	-0.000593619	0.989211
ENSG00000159256.11.vs.ENSG00000273199.1	-0.00208222	0.17431	0.696472
ENSG00000159579.12.vs.ENSG00000172775.15	0.0114591	-0.00269196	0.290964
ENSG00000159596.6.vs.ENSG00000159592.9	0.000830407	-0.000411864	0.990446
ENSG00000159692.14.vs.ENSG00000196810.4	0.00555356	-0.00292889	0.0293359
ENSG00000159720.10.vs.ENSG00000270049.1	0.00178898	0.179772	0.468425
ENSG00000159733.12.vs.ENSG00000249428.4	0.0193116	-0.865902	0.235703
ENSG00000159761.13.vs.ENSG00000124074.10	0.00400669	0.00881152	0.603121
ENSG00000159840.14.vs.ENSG00000232533.1	0.00082612	0.0220796	0.325261
ENSG00000159871.13.vs.ENSG00000167637.15	-0.00438501	0.00378728	0.894302
ENSG00000159882.11.vs.ENSG00000266921.1	-0.19299	0.932749	0.0238278
ENSG00000160014.15.vs.ENSG00000268423.3	0.00152598	-2.54772	0.240126
ENSG00000160049.10.vs.ENSG00000142655.11	0.000869419	-0.00228545	0.977295
ENSG00000160188.8.vs.ENSG00000160190.12	-0.0533806	0.00324081	0.0358491
ENSG00000160194.16.vs.ENSG00000160193.10	0.00476694	0.0229028	0.00395407
ENSG00000160208.12.vs.ENSG00000160207.7	0.00856251	-0.0695669	0.00719252
ENSG00000160285.13.vs.ENSG00000215424.8	0.00587784	-0.00151212	0.0161744
ENSG00000160298.16.vs.ENSG00000160299.15	-0.00506768	0.00772781	0.0842184
ENSG00000160392.12.vs.ENSG00000105223.17	-0.00316042	0.00133839	0.14454
ENSG00000160439.14.vs.ENSG00000131037.13	0.0194504	-0.00638362	0.294538
ENSG00000160446.17.vs.ENSG00000223478.1	0.00728867	-0.0733783	0.386855
ENSG00000160460.14.vs.ENSG00000090013.8	-0.00111336	0.000173643	0.994242
ENSG00000160505.14.vs.ENSG00000179873.13	-1.05904	-0.247456	0.677633
ENSG00000160551.8.vs.ENSG00000264808.1	-0.00037887	-0.0878609	0.940709
ENSG00000160613.11.vs.ENSG00000167257.9	0.000593928	-0.011078	0.912304
ENSG00000160679.11.vs.ENSG00000272030.1	0.00408104	-0.1886	0.422036
ENSG00000160695.13.vs.ENSG00000272186.1	-0.0100694	-0.97983	0.255938
ENSG00000160813.5.vs.ENSG00000240211.1	-0.0169301	2.80118	0.00972185
ENSG00000160888.6.vs.ENSG00000104915.13	-0.000992209	0.0147356	0.00400639
ENSG00000160959.6.vs.ENSG00000160957.11	-0.00168954	0.00506887	0.2375
ENSG00000160993.3.vs.ENSG00000161036.9	-0.010409	0.0135499	0.633534
ENSG00000161011.18.vs.ENSG00000161013.15	-7.98465e-06	0.00421305	0.0958179
ENSG00000161040.15.vs.ENSG00000170632.12	0.0375117	0.00065178	0.207282
ENSG00000161298.15.vs.ENSG00000186020.11	0.0595169	0.00280304	1.79948e-06
ENSG00000161328.10.vs.ENSG00000174775.15	-0.0339556	0.00572201	0.106695
ENSG00000161544.8.vs.ENSG00000272386.1	0.0138942	-0.319992	0.00645941
ENSG00000161609.8.vs.ENSG00000268686.1	0.0744009	-0.00206643	0.922791
ENSG00000161618.8.vs.ENSG00000104872.9	0.00120337	0.00367467	0.493057
ENSG00000161653.9.vs.ENSG00000131096.9	0.00548554	-0.0366611	0.719314
ENSG00000161671.15.vs.ENSG00000142530.9	0.00339591	-0.0473368	0.0321156
ENSG00000161714.10.vs.ENSG00000181513.13	-0.000134392	-0.00858611	0.808053
ENSG00000161791.12.vs.ENSG00000139644.11	-0.00356389	-0.000431046	0.169449
ENSG00000161847.12.vs.ENSG00000274425.1	0.00473797	0.267983	0.0601303
ENSG00000161939.17.vs.ENSG00000215067.8	0.383896	-0.172634	0.244422
ENSG00000161955.15.vs.ENSG00000276384.1	-0.0138688	1.35523	0.254819
ENSG00000161981.9.vs.ENSG00000161980.5	-0.00394017	-0.00196668	0.616765
ENSG00000161996.16.vs.ENSG00000228201.1	-0.00773465	0.215246	0.326251
ENSG00000162009.8.vs.ENSG00000261713.5	0.10034	0.00182199	0.0204273
ENSG00000162086.13.vs.ENSG00000140993.9	0.000265093	0.0421631	0.690865
ENSG00000162222.12.vs.ENSG00000234857.2	0.0146631	-0.0352321	0.646115
ENSG00000162227.6.vs.ENSG00000267811.1	0.0102211	0.346761	0.749131
ENSG00000162236.10.vs.ENSG00000256690.1	-0.000350169	-0.264951	0.748278
ENSG00000162384.12.vs.ENSG00000259818.1	0.0062417	1.83484	0.348599
ENSG00000162385.9.vs.ENSG00000226754.1	0.00274308	0.0284462	0.867166
ENSG00000162409.9.vs.ENSG00000162407.8	0.00165426	-0.00226959	0.754897
ENSG00000162413.15.vs.ENSG00000116273.5	0.00828972	-0.0275046	0.0126691
ENSG00000162441.10.vs.ENSG00000228150.1	-0.0167015	1.13147	0.161765
ENSG00000162461.7.vs.ENSG00000237938.4	-0.0535881	-0.333222	0.724738
ENSG00000162490.6.vs.ENSG00000116670.13	-0.0123148	0.00527464	0.602064
ENSG00000162517.11.vs.ENSG00000235790.6	0.0025274	0.00719299	0.816457
ENSG00000162543.5.vs.ENSG00000225986.1	-0.025598	-0.0565045	0.00129749
ENSG00000162616.8.vs.ENSG00000162613.15	0.0251202	-0.0041317	0.0342238
ENSG00000162620.14.vs.ENSG00000259030.5	0.0108897	-0.0945925	0.871419
ENSG00000162623.14.vs.ENSG00000116791.12	0.003795	-0.0159439	0.072986
ENSG00000162627.15.vs.ENSG00000280040.1	-0.00377051	1.00549	0.2911
ENSG00000162694.12.vs.ENSG00000162695.10	0.019584	0.00124412	0.398302
ENSG00000162704.14.vs.ENSG00000143344.14	0.00100849	-0.00455113	0.625047
ENSG00000162775.13.vs.ENSG00000227963.1	0.0261776	0.394705	0.129563
ENSG00000162814.9.vs.ENSG00000092978.9	-0.0654704	-0.00143891	0.0951436
ENSG00000162851.7.vs.ENSG00000162852.12	0.00615295	-0.0120709	0.228901
ENSG00000162972.9.vs.ENSG00000162971.9	0.011397	0.00963205	0.74555
ENSG00000162989.4.vs.ENSG00000235949.1	-0.000578868	0.070802	0.584729
ENSG00000163026.10.vs.ENSG00000119782.12	0.0213462	0.0417788	0.477198
ENSG00000163041.8.vs.ENSG00000272562.1	-0.00114782	0.108469	0.943213
ENSG00000163072.13.vs.ENSG00000227617.7	-0.0106286	-0.216532	0.102175
ENSG00000163170.10.vs.ENSG00000225439.2	0.011758	0.0184154	0.391967
ENSG00000163239.11.vs.ENSG00000169291.8	0.0472119	-0.00405575	0.89205
ENSG00000163257.9.vs.ENSG00000109805.8	-0.00146983	0.00723886	0.438824
ENSG00000163288.12.vs.ENSG00000109158.9	0.178418	-0.0207001	0.00328108
ENSG00000163312.9.vs.ENSG00000163319.9	-0.00844392	0.036998	0.320005
ENSG00000163320.9.vs.ENSG00000179021.8	-0.00660367	0.012699	0.274383
ENSG00000163349.20.vs.ENSG00000235527.5	-0.00296703	0.886413	0.28635
ENSG00000163357.9.vs.ENSG00000163354.13	-0.143301	0.0497591	0.457333
ENSG00000163378.12.vs.ENSG00000244513.5	0.00745933	0.0656235	0.322271
ENSG00000163412.11.vs.ENSG00000170837.2	-0.0303403	0.0074733	0.00026592
ENSG00000163453.10.vs.ENSG00000245067.5	0.00142681	0.0958537	0.0609812
ENSG00000163463.10.vs.ENSG00000163462.16	0.0092464	-0.0279383	0.263134
ENSG00000163481.6.vs.ENSG00000163482.10	0.00493817	-0.0156788	0.158072
ENSG00000163507.12.vs.ENSG00000198919.11	0.0183128	-0.010313	0.140563
ENSG00000163512.12.vs.ENSG00000206559.6	-0.00180319	-0.0618424	0.904109
ENSG00000163517.13.vs.ENSG00000244502.2	-0.00875381	3.29515	0.0276469
ENSG00000163590.12.vs.ENSG00000260572.1	0.00665237	-0.0930653	0.520564
ENSG00000163607.13.vs.ENSG00000272844.1	0.0326976	0.873814	0.203542
ENSG00000163608.13.vs.ENSG00000240057.4	-0.000989849	0.1706	0.968827
ENSG00000163625.14.vs.ENSG00000180769.7	0.00138421	0.0481461	0.571128
ENSG00000163629.11.vs.ENSG00000109339.17	-0.00184367	0.0193086	0.0691165
ENSG00000163635.16.vs.ENSG00000163634.10	-0.019467	7.50766e-05	0.214665
ENSG00000163645.13.vs.ENSG00000240137.4	-1.72509	-0.176273	0.0686457
ENSG00000163682.14.vs.ENSG00000121897.12	-0.000310889	0.0245207	0.712162
ENSG00000163743.12.vs.ENSG00000174796.11	-0.0223583	0.0333074	0.217952
ENSG00000163808.15.vs.ENSG00000163807.5	0.00691118	-0.00672767	0.657505
ENSG00000163812.12.vs.ENSG00000075914.11	-0.0100315	0.0163078	0.121616
ENSG00000163840.8.vs.ENSG00000138496.15	0.000761467	-0.0047548	0.0883725
ENSG00000163870.13.vs.ENSG00000073111.12	0.00764011	0.000333926	0.413733
ENSG00000163874.8.vs.ENSG00000233621.1	-0.0038124	-0.02156	0.641753
ENSG00000163913.10.vs.ENSG00000129071.8	-0.00348023	0.000984147	0.687957
ENSG00000163935.12.vs.ENSG00000280417.1	-0.0356775	0.0290764	0.0269085
ENSG00000163947.10.vs.ENSG00000272202.1	-0.00503121	1.37881	0.00229369
ENSG00000163959.8.vs.ENSG00000163958.12	-0.00649161	0.658256	0.0514525
ENSG00000164002.10.vs.ENSG00000238287.1	-0.00689265	0.139346	0.836546
ENSG00000164008.12.vs.ENSG00000117385.14	0.0281531	0.00242669	0.00128682
ENSG00000164010.12.vs.ENSG00000177868.10	-0.0252978	-0.00271643	0.33108
ENSG00000164011.16.vs.ENSG00000228192.6	-0.0167354	0.0557848	0.839403
ENSG00000164032.10.vs.ENSG00000245322.5	0.00124121	0.67021	0.241666
ENSG00000164051.12.vs.ENSG00000232112.3	-0.00856692	-0.000126533	0.85796
ENSG00000164074.13.vs.ENSG00000164073.8	0.00903453	-0.00158294	0.95683
ENSG00000164078.11.vs.ENSG00000228008.1	0.000327531	-2.52615	0.17913
ENSG00000164105.3.vs.ENSG00000272870.1	0.00639348	0.127219	0.0605625
ENSG00000164109.12.vs.ENSG00000250938.4	0.00900579	0.146927	0.0648843
ENSG00000164118.11.vs.ENSG00000164117.11	0.0197594	-0.00398835	0.568419
ENSG00000164129.10.vs.ENSG00000164128.5	0.0017003	-7.7285e-05	0.919148
ENSG00000164162.11.vs.ENSG00000164163.9	-0.0694462	0.00786475	0.0539544
ENSG00000164172.17.vs.ENSG00000247796.2	-0.0201637	-0.00502957	0.0435462
ENSG00000164176.11.vs.ENSG00000250320.4	-0.000118176	0.00464559	0.998015
ENSG00000164180.12.vs.ENSG00000247828.6	-0.0346698	0.049634	0.0697079
ENSG00000164199.14.vs.ENSG00000176018.11	-0.00285272	-0.000276145	0.773923
ENSG00000164211.11.vs.ENSG00000246859.2	0.00522388	-0.0108579	0.930687
ENSG00000164219.8.vs.ENSG00000271797.1	-0.00404763	-0.133121	0.837138
ENSG00000164291.15.vs.ENSG00000198677.9	-0.00708213	-0.00141719	0.822736
ENSG00000164304.14.vs.ENSG00000124784.7	-0.0233344	0.00265429	0.852565
ENSG00000164305.16.vs.ENSG00000164306.9	0.00851534	-0.0403008	0.28004
ENSG00000164338.8.vs.ENSG00000164331.8	0.00846165	-0.0353559	0.154636
ENSG00000164346.8.vs.ENSG00000164347.16	-0.00619223	0.00449761	0.279254
ENSG00000164405.9.vs.ENSG00000164404.7	0.000380383	-0.13578	0.503437
ENSG00000164483.15.vs.ENSG00000164484.10	-0.0883277	0.000147669	0.526637
ENSG00000164506.13.vs.ENSG00000233452.5	0.00828917	-0.0186318	0.369092
ENSG00000164576.10.vs.ENSG00000245275.6	-0.00723895	-0.111896	0.388459
ENSG00000164609.8.vs.ENSG00000164611.11	-0.0055332	0.00800077	0.0403785
ENSG00000164694.15.vs.ENSG00000233682.3	-0.000605955	0.122763	0.0203758
ENSG00000164713.8.vs.ENSG00000205356.8	0.00614783	-0.0085529	0.189471
ENSG00000164754.11.vs.ENSG00000253327.2	-0.000105105	0.0536431	0.921514
ENSG00000164818.14.vs.ENSG00000188191.13	0.00459724	0.00516487	0.462978
ENSG00000164929.15.vs.ENSG00000236939.2	-0.016799	0.908691	0.0521275
ENSG00000164930.10.vs.ENSG00000247081.6	-0.00377427	0.0903138	0.250747
ENSG00000164933.10.vs.ENSG00000164934.12	0.0175118	-0.00239597	0.00286685
ENSG00000164938.12.vs.ENSG00000253878.4	-0.00270263	0.406253	0.275252
ENSG00000165029.14.vs.ENSG00000226334.1	0.00701198	0.865106	0.0198589
ENSG00000165084.14.vs.ENSG00000248801.5	-0.014711	0.04752	0.325969
ENSG00000165097.12.vs.ENSG00000137364.4	0.0084624	-0.00899519	0.316665
ENSG00000165182.9.vs.ENSG00000184831.12	0.606972	-0.000395217	0.86949
ENSG00000165185.13.vs.ENSG00000230185.4	0.00757011	-0.078563	0.81012
ENSG00000165269.11.vs.ENSG00000223678.1	-0.0175704	4.11069	0.225617
ENSG00000165417.10.vs.ENSG00000273783.1	0.00217502	0.241343	0.423479
ENSG00000165434.7.vs.ENSG00000254631.4	0.00251661	-1.80101	0.321441
ENSG00000165480.14.vs.ENSG00000173141.4	0.0102025	0.00290421	0.34948
ENSG00000165502.6.vs.ENSG00000168282.5	-0.00104698	0.0714162	0.477409
ENSG00000165512.4.vs.ENSG00000165511.6	0.00429672	0.0284736	0.663086
ENSG00000165526.7.vs.ENSG00000197798.7	-0.00851381	0.0176311	0.788405
ENSG00000165572.7.vs.ENSG00000278390.3	0.0236697	-0.131576	0.115237
ENSG00000165609.11.vs.ENSG00000151465.12	-0.00832047	0.00953244	0.0754951
ENSG00000165646.10.vs.ENSG00000225936.1	-0.118237	-5.14944	0.0855741
ENSG00000165655.15.vs.ENSG00000237149.5	0.000281704	-0.00951386	0.979039
ENSG00000165688.10.vs.ENSG00000165689.15	-0.00383657	0.0266548	4.81946e-05
ENSG00000165698.14.vs.ENSG00000165695.8	0.0685987	-0.156734	0.000116948
ENSG00000165699.12.vs.ENSG00000165702.11	0.00972061	-0.134038	0.430903
ENSG00000165775.16.vs.ENSG00000185010.12	0.000380238	-0.0173614	0.467125
ENSG00000165794.8.vs.ENSG00000258471.1	-0.0075797	-0.757964	0.584747
ENSG00000165795.19.vs.ENSG00000165801.8	-0.00073025	-0.00253858	0.703025
ENSG00000165863.15.vs.ENSG00000232767.1	0.01417	-0.628355	0.53109
ENSG00000165895.16.vs.ENSG00000248027.1	-0.0158151	0.654621	0.277031
ENSG00000165934.11.vs.ENSG00000183648.8	0.00370605	-0.000672154	0.459648
ENSG00000165943.4.vs.ENSG00000259066.4	-0.001777	-2.23329	0.365474
ENSG00000166037.9.vs.ENSG00000077458.11	0.00465125	-0.0189063	0.76347
ENSG00000166130.13.vs.ENSG00000120868.12	0.0252858	-0.00116226	0.182979
ENSG00000166135.12.vs.ENSG00000166136.14	-0.00753433	-0.00330624	0.305581
ENSG00000166135.12.vs.ENSG00000255339.5	-0.0066526	-1.78605	0.165952
ENSG00000166140.16.vs.ENSG00000104129.8	0.000977653	0.00402163	0.906641
ENSG00000166145.13.vs.ENSG00000261183.4	0.00196155	-0.0181044	0.0941065
ENSG00000166148.3.vs.ENSG00000279444.1	0.0392879	-1.27202	0.176179
ENSG00000166153.15.vs.ENSG00000136021.16	-0.25668	0.00544746	0.382532
ENSG00000166166.11.vs.ENSG00000260285.1	0.0179575	-0.0737717	0.0275413
ENSG00000166170.9.vs.ENSG00000126214.19	0.00371127	0.00846774	0.406747
ENSG00000166188.2.vs.ENSG00000103005.10	0.0018745	0.00374179	0.444532
ENSG00000166199.11.vs.ENSG00000246250.2	0.00818099	0.197813	0.428266
ENSG00000166200.13.vs.ENSG00000156958.13	-0.00131159	0.0310225	0.0190412
ENSG00000166246.12.vs.ENSG00000168096.13	-0.112516	0.0102329	0.0367009
ENSG00000166260.9.vs.ENSG00000166263.12	0.000377568	-0.013013	0.584805
ENSG00000166278.13.vs.ENSG00000204371.10	0.000944093	0.00272882	0.570059
ENSG00000166348.16.vs.ENSG00000268584.1	-0.00387285	-0.0196507	0.659171
ENSG00000166349.8.vs.ENSG00000175104.13	0.0496986	-0.00213656	0.752512
ENSG00000166387.10.vs.ENSG00000251364.5	0.00148005	-0.119629	0.479058
ENSG00000166411.12.vs.ENSG00000136425.11	0.000896487	0.0168113	0.433424
ENSG00000166452.10.vs.ENSG00000166444.16	0.0145931	0.00106524	0.662221
ENSG00000166454.8.vs.ENSG00000260213.4	-0.00105551	-0.0835097	0.939077
ENSG00000166478.8.vs.ENSG00000268403.2	-0.020801	-0.130858	0.466828
ENSG00000166479.8.vs.ENSG00000150636.14	0.00397169	0.0841831	0.013002
ENSG00000166484.18.vs.ENSG00000108641.13	0.00840782	-0.0212428	0.507338
ENSG00000166595.10.vs.ENSG00000172831.10	0.00678231	0.000203589	0.27475
ENSG00000166598.11.vs.ENSG00000214198.6	0.000163086	-0.450251	0.179764
ENSG00000166710.16.vs.ENSG00000229474.5	-9.82907e-05	-0.0534793	0.258135
ENSG00000166750.8.vs.ENSG00000266947.1	-0.0021324	0.103767	0.347727
ENSG00000166770.9.vs.ENSG00000198046.10	-0.0148192	0.0395521	0.341244
ENSG00000166783.18.vs.ENSG00000072864.11	-0.00379584	-0.0046484	0.267811
ENSG00000166793.9.vs.ENSG00000172409.5	-0.077825	-0.000710871	0.840681
ENSG00000166803.9.vs.ENSG00000103671.8	0.0112656	-0.0280718	0.107745
ENSG00000166821.7.vs.ENSG00000140527.13	-0.0110707	-0.0653848	0.0580326
ENSG00000166845.12.vs.ENSG00000174448.7	0.03625	-0.715002	0.0748514
ENSG00000166848.5.vs.ENSG00000065427.13	0.000265049	0.00210459	0.361548
ENSG00000166881.8.vs.ENSG00000166886.11	0.00241812	-0.0109831	0.225567
ENSG00000166887.14.vs.ENSG00000261002.4	-0.000228906	-0.11584	0.963757
ENSG00000166938.11.vs.ENSG00000261318.1	-0.00950014	-1.14677	0.32559
ENSG00000166946.12.vs.ENSG00000261687.1	-0.00482485	-1.62958	0.587983
ENSG00000166965.11.vs.ENSG00000258384.1	0.0220497	-0.908327	0.428176
ENSG00000166987.13.vs.ENSG00000175197.9	-0.00196486	0.00188223	0.84976
ENSG00000167083.5.vs.ENSG00000108798.7	-0.285817	0.0286744	0.530485
ENSG00000167113.9.vs.ENSG00000167112.9	-0.0106323	0.0144566	0.0920035
ENSG00000167182.12.vs.ENSG00000264920.1	-0.00113297	0.00515005	0.988662
ENSG00000167186.9.vs.ENSG00000261465.5	-0.0194892	-0.121955	0.0970742
ENSG00000167194.6.vs.ENSG00000149927.16	-0.129778	-0.00812906	0.856842
ENSG00000167302.8.vs.ENSG00000224877.3	-0.0393635	0.0061533	0.362359
ENSG00000167315.16.vs.ENSG00000267322.2	0.00423819	0.0289015	0.363296
ENSG00000167323.8.vs.ENSG00000228661.1	0.000775179	0.094131	0.921631
ENSG00000167377.16.vs.ENSG00000247324.2	-0.158355	-0.467895	0.575232
ENSG00000167378.7.vs.ENSG00000124444.14	0.00762709	-0.0145291	0.611416
ENSG00000167378.7.vs.ENSG00000226763.4	0.00924374	-0.366145	0.12788
ENSG00000167393.15.vs.ENSG00000281849.1	0.00586676	0.245674	0.827507
ENSG00000167395.10.vs.ENSG00000167394.11	-0.00290263	0.0458844	0.676331
ENSG00000167508.9.vs.ENSG00000260630.5	0.0046779	0.102944	0.061538
ENSG00000167515.9.vs.ENSG00000141012.11	0.00861774	0.00493657	0.144289
ENSG00000167522.13.vs.ENSG00000197912.12	0.00231208	0.000734405	0.662397
ENSG00000167528.11.vs.ENSG00000257735.1	0.00321508	-0.0344338	0.968006
ENSG00000167552.12.vs.ENSG00000167553.13	0.00106813	0.00246782	0.05776
ENSG00000167555.12.vs.ENSG00000269834.4	-0.0124852	-0.0256971	0.136692
ENSG00000167566.15.vs.ENSG00000258057.4	0.00215879	-0.181762	0.683596
ENSG00000167595.13.vs.ENSG00000004776.10	0.020128	0.0083762	0.0919306
ENSG00000167615.15.vs.ENSG00000226696.4	0.000446533	-0.0854322	0.753973
ENSG00000167625.9.vs.ENSG00000160570.12	0.00651001	0.00731494	0.565565
ENSG00000167900.10.vs.ENSG00000183077.14	0.00108025	-0.00587507	0.586226
ENSG00000167904.13.vs.ENSG00000137574.9	0.00697106	0.00241375	0.190764
ENSG00000167962.11.vs.ENSG00000183971.5	0.00688175	0.005717	0.10908
ENSG00000167978.15.vs.ENSG00000205913.5	-0.00014505	-0.0911472	0.308822
ENSG00000167985.5.vs.ENSG00000149532.14	0.00767789	-0.00569998	0.335762
ENSG00000167996.14.vs.ENSG00000279491.1	3.59573e-05	-0.382712	0.528454
ENSG00000168003.15.vs.ENSG00000255717.5	0.0019492	-0.000726993	0.0229355
ENSG00000168014.15.vs.ENSG00000214517.7	-0.0293051	0.00965811	0.0125056
ENSG00000168137.14.vs.ENSG00000206573.7	0.00115334	-0.00561913	0.854997
ENSG00000168152.11.vs.ENSG00000138674.15	0.0301318	0.000672022	0.452567
ENSG00000168152.11.vs.ENSG00000251022.5	0.0354031	0.0017529	0.509207
ENSG00000168159.10.vs.ENSG00000279306.1	0.000853086	0.947245	0.42388
ENSG00000168237.16.vs.ENSG00000164091.10	0.0927406	-0.00219202	0.106614
ENSG00000168275.13.vs.ENSG00000231663.1	0.00453731	0.0393135	0.613766
ENSG00000168288.11.vs.ENSG00000231969.1	0.00435708	-0.280666	0.503018
ENSG00000168300.12.vs.ENSG00000228801.5	0.00017126	0.0856525	0.00016456
ENSG00000168303.6.vs.ENSG00000175600.14	0.014188	0.0411207	0.0122707
ENSG00000168374.9.vs.ENSG00000272146.4	2.19586e-05	1.71609	0.0113556
ENSG00000168438.13.vs.ENSG00000112290.11	-0.0135291	0.0223103	0.100289
ENSG00000168488.17.vs.ENSG00000275807.1	0.000780994	-0.0438736	0.949422
ENSG00000168491.8.vs.ENSG00000249679.1	-0.0102406	0.521497	0.190633
ENSG00000168497.4.vs.ENSG00000233766.6	0.00105622	-4.75442	0.4859
ENSG00000168517.9.vs.ENSG00000224505.2	0.00963499	-0.180207	0.949828
ENSG00000168538.14.vs.ENSG00000182552.13	-0.00641054	0.0389294	0.339088
ENSG00000168556.6.vs.ENSG00000232648.3	-0.0223328	0.43954	0.572365
ENSG00000168575.8.vs.ENSG00000176209.10	0.00482544	0.00028008	0.0029567
ENSG00000168591.14.vs.ENSG00000267080.4	-0.00391732	0.00160259	0.881401
ENSG00000168594.14.vs.ENSG00000145451.11	0.00661111	0.000210751	0.945649
ENSG00000168615.10.vs.ENSG00000169490.15	0.00201474	-0.00280017	0.0393876
ENSG00000168672.3.vs.ENSG00000254286.4	-0.000110796	0.0271236	0.991101
ENSG00000168676.9.vs.ENSG00000159708.16	0.0496039	-0.256316	0.45776
ENSG00000168701.17.vs.ENSG00000125122.13	0.0140144	-0.0675371	0.0183639
ENSG00000168779.18.vs.ENSG00000174891.11	0.0186545	0.00215709	0.60195
ENSG00000168785.6.vs.ENSG00000260641.1	-0.00488152	-0.00958311	0.284934
ENSG00000168803.13.vs.ENSG00000168806.7	-0.0374151	0.00350212	0.494249
ENSG00000168818.8.vs.ENSG00000247708.6	-0.00909557	-0.102616	0.456979
ENSG00000168826.14.vs.ENSG00000145220.12	-0.190964	0.0128271	0.041937
ENSG00000168876.7.vs.ENSG00000020922.11	-0.0268511	0.00749869	0.638564
ENSG00000168883.18.vs.ENSG00000168890.12	0.00439846	-0.00910076	0.510014
ENSG00000168938.5.vs.ENSG00000249996.1	0.00595274	0.493217	0.0535781
ENSG00000168958.18.vs.ENSG00000236432.6	-0.00300834	0.401128	0.396297
ENSG00000168994.12.vs.ENSG00000270504.1	0.000609174	0.0413136	0.13128
ENSG00000169031.17.vs.ENSG00000081052.11	0.00235477	-0.0159882	0.828174
ENSG00000169136.7.vs.ENSG00000104951.14	0.00243913	-0.00710286	0.55036
ENSG00000169189.15.vs.ENSG00000245888.5	0.00106948	-0.34679	0.595258
ENSG00000169221.12.vs.ENSG00000180209.10	0.00122096	-0.331768	0.640824
ENSG00000169230.8.vs.ENSG00000169228.12	0.00364199	-0.00263366	0.712
ENSG00000169255.12.vs.ENSG00000169251.11	-0.00346165	0.00171244	0.876846
ENSG00000169302.13.vs.ENSG00000250343.1	-0.040033	-5.90467	0.255073
ENSG00000169442.7.vs.ENSG00000158062.19	-0.00560425	-0.0190254	0.0551524
ENSG00000169567.10.vs.ENSG00000186687.14	0.00124995	0.0140137	0.309714
ENSG00000169621.8.vs.ENSG00000204923.3	0.0791966	0.0215611	0.0472818
ENSG00000169627.7.vs.ENSG00000213599.8	0.206046	-0.283477	0.200346
ENSG00000169660.14.vs.ENSG00000181396.11	-0.0110545	0.00128744	0.546412
ENSG00000169689.13.vs.ENSG00000169683.6	0.00380669	-0.00638748	0.813889
ENSG00000169738.6.vs.ENSG00000264569.1	-0.000702317	-0.611599	0.527952
ENSG00000169756.15.vs.ENSG00000214184.3	0.000786165	0.390196	0.812237
ENSG00000169758.11.vs.ENSG00000169752.15	-0.0893756	-0.071209	0.71567
ENSG00000169762.15.vs.ENSG00000263327.5	-0.00275351	-0.0406495	0.602073
ENSG00000169908.9.vs.ENSG00000240541.2	0.000762357	-0.0526537	0.00805938
ENSG00000169955.7.vs.ENSG00000235560.3	-0.000721589	-0.045122	0.887417
ENSG00000169957.9.vs.ENSG00000278922.1	-0.00271404	0.0310948	0.852333
ENSG00000170037.12.vs.ENSG00000170043.10	-0.00439212	0.00162041	0.877616
ENSG00000170100.12.vs.ENSG00000259877.2	-0.00656771	0.0414945	0.812229
ENSG00000170185.8.vs.ENSG00000250326.1	0.00201008	-0.809734	0.506971
ENSG00000170191.4.vs.ENSG00000213742.5	0.0256124	-0.00519399	0.555164
ENSG00000170222.11.vs.ENSG00000133028.9	-0.121971	0.0113879	0.131299
ENSG00000170270.4.vs.ENSG00000012963.12	0.00161557	-0.001113	0.967579
ENSG00000170293.7.vs.ENSG00000261572.1	0.00914595	-0.00161547	0.735614
ENSG00000170296.8.vs.ENSG00000279641.1	0.000188109	1.31499	0.245408
ENSG00000170310.13.vs.ENSG00000166596.13	-0.00904461	-0.142047	0.551384
ENSG00000170417.13.vs.ENSG00000135953.9	0.00844578	0.0130373	0.681669
ENSG00000170448.10.vs.ENSG00000163293.10	0.00458392	0.00958107	0.471289
ENSG00000170615.13.vs.ENSG00000234715.1	-0.748834	-0.0480578	0.0174121
ENSG00000170634.11.vs.ENSG00000068878.13	0.0306266	0.00093455	0.090513
ENSG00000170791.16.vs.ENSG00000181690.6	0.00617738	-0.0220128	0.70036
ENSG00000170876.7.vs.ENSG00000163528.11	0.00184029	0.0170891	0.187394
ENSG00000170892.9.vs.ENSG00000125505.15	0.00137311	0.000588406	0.67604
ENSG00000170909.12.vs.ENSG00000170906.14	0.00904575	0.00319718	0.444515
ENSG00000170935.6.vs.ENSG00000157514.15	-0.660017	-0.00225559	0.0394788
ENSG00000170946.13.vs.ENSG00000170959.13	-0.0125261	0.00232057	0.917606
ENSG00000170989.8.vs.ENSG00000225938.1	-0.0148645	1.54805	0.439237
ENSG00000171045.13.vs.ENSG00000261693.1	0.0161019	0.0583252	0.12328
ENSG00000171097.12.vs.ENSG00000136802.10	-0.0164697	0.00835238	0.0300802
ENSG00000171126.7.vs.ENSG00000057935.12	0.138676	-0.00323032	0.178867
ENSG00000171148.12.vs.ENSG00000250151.8	-0.00188514	-1.62349	0.116381
ENSG00000171169.8.vs.ENSG00000148339.11	0.0490913	-0.00464482	0.23208
ENSG00000171204.11.vs.ENSG00000150672.15	0.0107402	0.0109492	0.310224
ENSG00000171208.8.vs.ENSG00000260281.4	0.0008871	-0.0680044	0.937897
ENSG00000171311.11.vs.ENSG00000171307.17	0.0107016	-0.015779	0.176896
ENSG00000171314.8.vs.ENSG00000052749.12	0.00938892	0.000171752	0.378643
ENSG00000171320.13.vs.ENSG00000147419.15	0.0399883	-0.00646651	0.00397957
ENSG00000171421.11.vs.ENSG00000145494.10	0.0061127	0.00256031	0.0824477
ENSG00000171453.16.vs.ENSG00000204052.4	0.00717822	0.0153085	0.299265
ENSG00000171469.9.vs.ENSG00000267106.4	0.00295358	0.0491061	0.360929
ENSG00000171488.13.vs.ENSG00000231999.5	0.00480792	-0.347098	0.631323
ENSG00000171490.11.vs.ENSG00000263307.1	0.000194087	0.0143883	0.98492
ENSG00000171700.12.vs.ENSG00000125510.14	-0.00101469	0.00424366	0.984402
ENSG00000171720.8.vs.ENSG00000164620.7	-0.00588831	0.115503	0.0241624
ENSG00000171729.12.vs.ENSG00000175147.10	-0.00100416	0.0208361	0.972676
ENSG00000171735.17.vs.ENSG00000237436.1	-0.0140372	0.71682	0.280964
ENSG00000171766.14.vs.ENSG00000171763.16	-0.00808218	0.0419191	0.128477
ENSG00000171824.12.vs.ENSG00000230337.1	-0.0100791	0.145203	0.295727
ENSG00000171858.16.vs.ENSG00000273619.1	0.000110158	0.0246992	0.75388
ENSG00000171862.8.vs.ENSG00000227268.3	-0.000379966	0.0755908	0.707584
ENSG00000171865.8.vs.ENSG00000234171.2	0.00830782	0.0395758	0.264315
ENSG00000171962.16.vs.ENSG00000175662.16	-0.0906674	-0.000568217	0.000978242
ENSG00000171988.16.vs.ENSG00000272767.1	0.00189136	0.301777	9.30818e-06
ENSG00000172007.5.vs.ENSG00000273247.4	0.00819831	0.0349818	0.487757
ENSG00000172071.10.vs.ENSG00000234028.3	0.000422047	0.076867	0.35088
ENSG00000172172.6.vs.ENSG00000172167.6	0.000606917	0.0137755	0.396999
ENSG00000172175.11.vs.ENSG00000267226.2	0.00712121	-0.364788	0.631557
ENSG00000172197.10.vs.ENSG00000227803.2	-0.0152065	1.48945	0.0853863
ENSG00000172216.5.vs.ENSG00000277449.1	6.29836e-05	-0.109295	0.772282
ENSG00000172244.7.vs.ENSG00000248240.1	-0.0058318	0.113864	0.0436095
ENSG00000172270.17.vs.ENSG00000267751.4	0.000695538	-0.000642663	0.00714777
ENSG00000172345.12.vs.ENSG00000259343.4	-0.151878	-0.120442	0.0691318
ENSG00000172366.18.vs.ENSG00000130731.14	-0.00394715	0.00381233	0.725916
ENSG00000172432.17.vs.ENSG00000124688.12	0.000190538	0.00062201	0.994977
ENSG00000172469.13.vs.ENSG00000261366.1	0.00452352	0.265734	0.203946
ENSG00000172548.13.vs.ENSG00000251405.2	-0.00838887	0.328285	0.615505
ENSG00000172554.10.vs.ENSG00000235688.1	0.0122345	-0.0342123	0.972988
ENSG00000172733.11.vs.ENSG00000165392.8	0.347201	-0.00382518	0.348491
ENSG00000172765.15.vs.ENSG00000271270.4	0.00140307	0.0120909	0.958167
ENSG00000172780.15.vs.ENSG00000273174.1	-0.094121	0.146024	0.549233
ENSG00000172893.14.vs.ENSG00000172890.10	0.000218777	-0.000802867	0.959744
ENSG00000173171.13.vs.ENSG00000169231.12	-0.005727	0.0034626	0.221027
ENSG00000173207.11.vs.ENSG00000160691.17	0.00104513	0.00531657	0.00285493
ENSG00000173226.15.vs.ENSG00000145088.7	-0.00659911	0.00181128	0.827698
ENSG00000173273.14.vs.ENSG00000272267.2	0.00101268	1.09426	0.00616463
ENSG00000173327.6.vs.ENSG00000197136.4	0.00182132	0.00346261	0.357854
ENSG00000173401.8.vs.ENSG00000273987.1	-0.141786	0.241882	0.684376
ENSG00000173457.9.vs.ENSG00000256940.1	0.00323257	0.00644195	0.0489045
ENSG00000173465.6.vs.ENSG00000260233.3	0.0096387	0.0895794	0.21721
ENSG00000173511.8.vs.ENSG00000256116.1	-3.12829e-05	-0.593223	0.892606
ENSG00000173531.14.vs.ENSG00000164068.14	-0.0390686	0.000651961	0.300469
ENSG00000173588.13.vs.ENSG00000278916.1	0.00740711	0.054926	0.852676
ENSG00000173598.12.vs.ENSG00000257252.4	-0.00465374	-0.217594	0.420722
ENSG00000173614.12.vs.ENSG00000162441.10	0.0136493	-0.0179473	0.447182
ENSG00000173660.10.vs.ENSG00000132128.15	0.00173677	0.00125788	0.196263
ENSG00000173662.18.vs.ENSG00000162408.10	-0.0685758	0.000473429	0.9755
ENSG00000173818.15.vs.ENSG00000263069.4	-0.0138269	-0.0971971	0.164228
ENSG00000173915.11.vs.ENSG00000148843.12	0.00284015	0.00125826	0.618302
ENSG00000173928.2.vs.ENSG00000267277.1	0.0150126	0.194575	0.770723
ENSG00000173960.11.vs.ENSG00000119778.13	0.0079144	0.00986991	0.114359
ENSG00000173988.11.vs.ENSG00000136167.12	0.00117083	-0.00141948	0.23163
ENSG00000173992.7.vs.ENSG00000182791.4	0.00252526	-0.0812112	0.460475
ENSG00000174013.7.vs.ENSG00000185798.7	0.0200532	-0.0651748	0.0503886
ENSG00000174016.10.vs.ENSG00000278530.3	0.0505176	0.0418266	0.275748
ENSG00000174165.6.vs.ENSG00000248746.4	-0.000188429	-0.123657	0.852054
ENSG00000174177.11.vs.ENSG00000158717.9	0.0524039	-0.0403811	0.00257492
ENSG00000174227.14.vs.ENSG00000182903.14	-0.00544542	-0.001827	0.703453
ENSG00000174231.15.vs.ENSG00000277597.1	-0.000538933	-0.0673735	0.838684
ENSG00000174276.6.vs.ENSG00000278952.1	0.003302	0.18769	0.557041
ENSG00000174353.16.vs.ENSG00000229018.5	-0.0535684	1.04851	0.858826
ENSG00000174405.12.vs.ENSG00000139826.5	0.0172938	-0.0143755	0.710123
ENSG00000174500.11.vs.ENSG00000261488.1	-0.0478587	-0.00526556	0.488119
ENSG00000174516.13.vs.ENSG00000174547.12	-0.00643717	0.000807712	0.90398
ENSG00000174586.9.vs.ENSG00000269054.1	0.0384002	-0.590592	0.488052
ENSG00000174684.6.vs.ENSG00000255468.5	0.00852665	-0.471712	0.0960934
ENSG00000174695.8.vs.ENSG00000152422.14	0.00187918	0.00686033	0.636494
ENSG00000174720.14.vs.ENSG00000138658.14	-0.0148984	0.0549106	0.0764147
ENSG00000174842.15.vs.ENSG00000122484.8	0.000962314	0.00380968	0.877819
ENSG00000174886.11.vs.ENSG00000187650.3	0.00477086	-0.0132472	0.146569
ENSG00000174886.11.vs.ENSG00000267314.1	0.00483792	-1.26744	0.124198
ENSG00000174898.14.vs.ENSG00000196365.10	-0.168753	0.00258917	0.36667
ENSG00000174917.7.vs.ENSG00000167733.12	0.00106588	0.0189559	0.235302
ENSG00000174939.9.vs.ENSG00000174938.13	0.0237384	0.000421701	8.32819e-05
ENSG00000174943.8.vs.ENSG00000247735.2	0.00467636	0.144998	0.156459
ENSG00000175104.13.vs.ENSG00000280331.1	-0.00539559	1.99076	0.64537
ENSG00000175115.10.vs.ENSG00000255038.1	0.00209818	-2.44907	0.343938
ENSG00000175216.13.vs.ENSG00000247675.5	0.000619457	0.00537339	0.835224
ENSG00000175220.10.vs.ENSG00000175213.2	-0.000586866	-0.00549999	0.876259
ENSG00000175267.13.vs.ENSG00000260277.1	-0.0760632	1.62573	0.278845
ENSG00000175283.7.vs.ENSG00000095319.13	-0.000990546	0.00309144	0.676268
ENSG00000175324.8.vs.ENSG00000156735.9	-0.00752825	0.00407508	0.539611
ENSG00000175334.6.vs.ENSG00000175376.7	0.00124161	0.00108038	0.662507
ENSG00000175348.9.vs.ENSG00000254860.4	-0.00347545	-0.106221	0.158776
ENSG00000175352.9.vs.ENSG00000253973.2	0.00069382	0.129888	0.110611
ENSG00000175550.6.vs.ENSG00000175573.6	-0.00203783	0.0115295	0.440982
ENSG00000175606.9.vs.ENSG00000154582.15	0.00309684	0.00475769	0.0507466
ENSG00000175773.11.vs.ENSG00000196323.10	0.178667	-0.00351949	0.643848
ENSG00000175854.10.vs.ENSG00000167110.15	0.00333337	0.00226149	0.536402
ENSG00000176101.10.vs.ENSG00000176248.8	0.00743993	-0.00156395	0.0318218
ENSG00000176102.10.vs.ENSG00000247151.5	0.00512115	-1.39702	0.555704
ENSG00000176142.11.vs.ENSG00000163389.9	0.00546459	0.0132564	0.35786
ENSG00000176222.8.vs.ENSG00000267191.1	0.00837182	0.577914	0.320164
ENSG00000176261.14.vs.ENSG00000162521.17	0.0185173	-0.000442328	0.491917
ENSG00000176386.7.vs.ENSG00000136875.11	-0.0652189	0.00391944	0.560359
ENSG00000176402.5.vs.ENSG00000237640.1	-0.02657	-0.0753315	0.562308
ENSG00000176406.19.vs.ENSG00000253477.4	0.0149475	-0.183903	0.456909
ENSG00000176410.7.vs.ENSG00000071462.10	0.0033454	-0.000143782	0.978189
ENSG00000176473.12.vs.ENSG00000140105.16	-0.0147747	-0.00103299	0.404173
ENSG00000176476.7.vs.ENSG00000275441.1	-0.00468176	0.0364932	0.946484
ENSG00000176532.3.vs.ENSG00000223813.2	-0.000147588	-0.091239	0.42295
ENSG00000176658.15.vs.ENSG00000226377.1	0.000803753	-0.90449	0.519464
ENSG00000176714.9.vs.ENSG00000198522.12	0.0329584	0.0106805	0.00849245
ENSG00000176720.4.vs.ENSG00000234235.1	0.00395423	0.111769	0.390733
ENSG00000176890.14.vs.ENSG00000176912.3	-0.00204058	0.0933646	0.415809
ENSG00000176894.8.vs.ENSG00000177084.15	-0.00481301	0.000390876	0.975948
ENSG00000176946.10.vs.ENSG00000168397.15	0.00165326	0.00241298	0.78055
ENSG00000176986.13.vs.ENSG00000279088.1	-0.00441779	0.0142712	0.299268
ENSG00000177000.9.vs.ENSG00000011021.20	-0.0028789	-0.0458602	0.0548184
ENSG00000177034.13.vs.ENSG00000113296.13	-0.00956246	-0.0010938	0.535898
ENSG00000177150.11.vs.ENSG00000101654.16	0.0205051	-0.00463584	0.616276
ENSG00000177239.13.vs.ENSG00000268996.3	0.00705719	-0.0530679	1.19508e-05
ENSG00000177294.6.vs.ENSG00000279296.1	-0.0637581	-0.000554482	0.887715
ENSG00000177302.13.vs.ENSG00000176994.10	-0.0107039	-0.00534471	0.185229
ENSG00000177380.12.vs.ENSG00000221916.3	0.0231777	-0.00493123	0.000165816
ENSG00000177463.14.vs.ENSG00000225733.4	0.00343502	-0.00166257	0.73435
ENSG00000177479.18.vs.ENSG00000221883.2	-0.0120654	-0.008677	0.187557
ENSG00000177600.7.vs.ENSG00000177595.16	-8.49513e-05	-0.00561544	0.76378
ENSG00000177683.12.vs.ENSG00000128590.4	-0.00272383	0.00104841	0.971177
ENSG00000177697.16.vs.ENSG00000255108.1	0.000115646	0.471959	0.177115
ENSG00000177700.5.vs.ENSG00000214063.9	-1.68593e-06	0.00100164	0.969105
ENSG00000177757.2.vs.ENSG00000230092.6	0.252495	0.0605397	0.686868
ENSG00000177788.5.vs.ENSG00000168118.10	0.102449	-0.00393987	0.6768
ENSG00000177854.7.vs.ENSG00000172534.12	-0.00225874	0.00335494	0.554114
ENSG00000177938.4.vs.ENSG00000139151.13	-0.00481318	0.558432	0.397473
ENSG00000177946.5.vs.ENSG00000223959.7	0.0142771	-0.00145168	0.912151
ENSG00000177963.11.vs.ENSG00000177951.16	-0.00525531	0.000890939	0.24053
ENSG00000177971.8.vs.ENSG00000173548.8	0.000769305	-0.00193766	0.961243
ENSG00000178035.10.vs.ENSG00000272434.1	-0.00080218	0.195327	0.718116
ENSG00000178074.5.vs.ENSG00000232732.8	0.00978184	-0.369935	0.629238
ENSG00000178093.13.vs.ENSG00000258674.5	0.0258825	-0.112548	0.893719
ENSG00000178188.13.vs.ENSG00000178952.7	-0.00427876	0.00101284	0.632759
ENSG00000178307.8.vs.ENSG00000235530.5	-0.00300445	-0.002803	0.907722
ENSG00000178381.10.vs.ENSG00000229043.2	0.00850135	-0.026958	0.802188
ENSG00000178403.3.vs.ENSG00000249509.1	-0.619655	1.12047	0.00178937
ENSG00000178467.16.vs.ENSG00000223343.1	0.00115121	0.0504244	0.91237
ENSG00000178531.5.vs.ENSG00000269139.2	0.00209762	-0.43554	0.90294
ENSG00000178636.7.vs.ENSG00000145390.10	0.616164	7.50216e-05	0.814983
ENSG00000178685.12.vs.ENSG00000186583.10	0.000342298	0.0131582	0.971435
ENSG00000178700.6.vs.ENSG00000178694.8	-0.0395742	0.0588025	0.225938
ENSG00000178852.14.vs.ENSG00000263293.2	0.00699189	0.153947	0.81504
ENSG00000178882.12.vs.ENSG00000119242.7	0.00155391	0.00425284	0.685924
ENSG00000178896.6.vs.ENSG00000255224.1	0.00648763	0.0379962	0.000336432
ENSG00000178904.17.vs.ENSG00000267213.4	0.000884804	0.127244	0.475387
ENSG00000178922.15.vs.ENSG00000229348.1	-0.0361943	0.133512	0.271841
ENSG00000178950.15.vs.ENSG00000127419.15	0.00366989	-0.0122194	0.465904
ENSG00000178966.14.vs.ENSG00000165119.17	0.00828156	-0.00106313	0.505026
ENSG00000178971.12.vs.ENSG00000178921.12	-0.0170708	0.0110611	0.120003
ENSG00000178997.10.vs.ENSG00000187446.10	1.86152	-0.000195312	1.8321e-07
ENSG00000179008.7.vs.ENSG00000258670.1	-0.0283994	0.274677	0.802428
ENSG00000179134.13.vs.ENSG00000130755.11	0.00367692	0.000909218	0.00151135
ENSG00000179152.17.vs.ENSG00000271937.1	0.00924708	1.88738	0.362047
ENSG00000179168.13.vs.ENSG00000188766.11	0.362024	-0.0241916	0.042876
ENSG00000179195.14.vs.ENSG00000119242.7	-0.00111377	0.00600365	0.443047
ENSG00000179240.7.vs.ENSG00000137492.6	0.0164373	-0.0031434	0.770475
ENSG00000179523.4.vs.ENSG00000104131.11	-0.0421734	0.00542971	0.22147
ENSG00000179528.14.vs.ENSG00000257702.3	0.151819	-0.0182859	0.0303171
ENSG00000179630.9.vs.ENSG00000151773.11	0.0220064	-0.0421474	0.515785
ENSG00000179698.12.vs.ENSG00000179526.15	-0.0589772	0.00565166	0.0225588
ENSG00000179715.11.vs.ENSG00000139211.6	-0.000446616	-0.0023186	0.477225
ENSG00000180044.4.vs.ENSG00000244040.4	0.00836713	0.289771	0.0101723
ENSG00000180071.17.vs.ENSG00000204860.4	0.0531088	0.00956422	0.545007
ENSG00000180104.14.vs.ENSG00000221990.4	-0.000931771	0.0137618	0.918615
ENSG00000180182.9.vs.ENSG00000234636.2	0.000334573	0.467603	0.516312
ENSG00000180185.10.vs.ENSG00000063854.11	0.00590109	-0.0053576	0.619957
ENSG00000180228.11.vs.ENSG00000204311.10	-0.00443625	-0.0212077	0.837422
ENSG00000180329.12.vs.ENSG00000279879.1	5.45752e-05	-0.41155	0.873451
ENSG00000180346.3.vs.ENSG00000138640.13	0.00562287	0.00620319	0.233395
ENSG00000180423.4.vs.ENSG00000175224.15	-0.0223395	-0.00162005	0.728638
ENSG00000180596.7.vs.ENSG00000180573.9	0.00610435	-0.00233016	0.403018
ENSG00000180626.9.vs.ENSG00000261879.4	-0.0128828	-0.146268	0.277091
ENSG00000180787.5.vs.ENSG00000262693.1	-0.0174423	1.3282	0.280536
ENSG00000180818.4.vs.ENSG00000251151.2	0.00234342	-0.0282353	0.804457
ENSG00000180822.10.vs.ENSG00000137285.9	0.0151339	-0.0103919	0.375714
ENSG00000180881.18.vs.ENSG00000180481.9	-0.0183793	-0.121428	0.160361
ENSG00000180953.10.vs.ENSG00000259642.2	-0.0187532	0.0547324	0.488313
ENSG00000180957.16.vs.ENSG00000235954.5	0.00115087	0.0203158	0.188597
ENSG00000181004.8.vs.ENSG00000224786.1	-0.0565505	2.05104	0.0947991
ENSG00000181019.11.vs.ENSG00000262136.1	-0.00143735	0.95644	0.0640572
ENSG00000181027.9.vs.ENSG00000090372.13	-0.027602	0.00567265	0.364633
ENSG00000181038.12.vs.ENSG00000070495.13	-0.0259744	0.0197992	0.186037
ENSG00000181090.16.vs.ENSG00000203993.4	0.0061169	0.0281255	0.061061
ENSG00000181218.5.vs.ENSG00000196890.4	-0.00247456	-0.0175163	0.700758
ENSG00000181222.13.vs.ENSG00000174282.10	-0.000317847	-0.00233839	0.528856
ENSG00000181274.6.vs.ENSG00000225850.3	0.0147042	-1.4227	0.326914
ENSG00000181409.10.vs.ENSG00000225180.5	0.0180754	-0.399427	0.54601
ENSG00000181418.7.vs.ENSG00000257913.2	0.0236916	0.207119	0.000591888
ENSG00000181544.12.vs.ENSG00000130150.10	0.0998106	-0.0103758	0.142867
ENSG00000181555.18.vs.ENSG00000227398.3	-0.00572416	0.0413304	0.273879
ENSG00000181827.13.vs.ENSG00000151575.13	-0.00399133	-0.0135975	0.57975
ENSG00000181924.6.vs.ENSG00000175575.11	0.00643298	-0.0197578	0.318028
ENSG00000182117.5.vs.ENSG00000184507.14	0.00686443	0.423602	0.132383
ENSG00000182134.14.vs.ENSG00000203288.3	-0.000366768	0.222363	0.282118
ENSG00000182150.14.vs.ENSG00000175611.10	0.0126272	0.0263361	0.570241
ENSG00000182154.7.vs.ENSG00000130653.14	0.00189855	-0.000386708	0.69517
ENSG00000182165.16.vs.ENSG00000005469.10	-0.00632036	-0.00381136	0.369115
ENSG00000182168.13.vs.ENSG00000271474.1	0.00073314	-0.0523091	0.914555
ENSG00000182173.11.vs.ENSG00000177303.8	-0.0076939	0.00142478	0.470935
ENSG00000182180.12.vs.ENSG00000227540.1	-0.00377126	0.0834872	0.583875
ENSG00000182257.6.vs.ENSG00000241990.4	0.0148847	-0.0521104	0.487688
ENSG00000182362.12.vs.ENSG00000160294.9	0.00177742	0.00100759	0.860647
ENSG00000182405.5.vs.ENSG00000134153.8	0.096686	0.000451628	0.354664
ENSG00000182551.12.vs.ENSG00000235078.1	-0.000462106	0.508474	0.827377
ENSG00000182568.15.vs.ENSG00000228956.7	-0.00644149	0.0919556	0.00149329
ENSG00000182628.11.vs.ENSG00000068489.11	-0.00415658	0.000213613	0.569407
ENSG00000182648.10.vs.ENSG00000105982.15	0.0167219	-0.0441345	0.479442
ENSG00000182853.10.vs.ENSG00000280254.1	0.00182988	-0.042871	1.20206e-11
ENSG00000182872.14.vs.ENSG00000147123.10	0.00221351	0.000906444	0.630155
ENSG00000182944.16.vs.ENSG00000100263.12	-0.00247905	0.0121411	0.181976
ENSG00000182979.16.vs.ENSG00000251602.5	0.00289068	-0.0261766	0.7259
ENSG00000182993.3.vs.ENSG00000084463.6	0.0106902	0.000110136	0.657623
ENSG00000183011.12.vs.ENSG00000170004.15	0.00341045	-0.000700984	0.615387
ENSG00000183032.9.vs.ENSG00000258708.1	-0.173183	-0.0144643	0.32171
ENSG00000183098.9.vs.ENSG00000278177.1	0.00621217	0.47635	0.029502
ENSG00000183207.11.vs.ENSG00000104812.13	0.00201029	0.00414763	0.274447
ENSG00000183208.11.vs.ENSG00000185043.9	0.00268761	0.000268052	0.958243
ENSG00000183250.10.vs.ENSG00000160256.11	0.025783	0.0222315	4.81838e-06
ENSG00000183291.14.vs.ENSG00000153936.15	-0.00334964	0.00900199	0.349736
ENSG00000183340.6.vs.ENSG00000149231.10	0.00556906	0.0129228	0.176225
ENSG00000183476.11.vs.ENSG00000167202.10	0.256022	0.00250032	0.739021
ENSG00000183576.11.vs.ENSG00000090061.16	-0.000162365	0.00854892	0.915091
ENSG00000183597.14.vs.ENSG00000099889.12	0.0159688	0.00196756	0.321619
ENSG00000183617.4.vs.ENSG00000011132.10	-0.00164665	0.0180309	0.594946
ENSG00000183684.7.vs.ENSG00000141552.16	0.00173023	-0.000547831	0.844589
ENSG00000183718.5.vs.ENSG00000248275.1	-0.0192188	0.0331867	0.533763
ENSG00000183742.11.vs.ENSG00000233834.5	0.00419837	-0.106152	0.416408
ENSG00000183765.19.vs.ENSG00000100209.8	0.00732522	-0.00417106	0.816583
ENSG00000183770.5.vs.ENSG00000206262.7	0.042443	-0.469379	0.667096
ENSG00000183775.9.vs.ENSG00000145817.15	-0.0425262	0.00379357	0.76627
ENSG00000183808.10.vs.ENSG00000253848.1	0.00399142	2.78265	0.000285927
ENSG00000183935.5.vs.ENSG00000013583.7	0.00408528	-0.00122221	0.719006
ENSG00000183978.7.vs.ENSG00000176563.8	0.00555594	-0.165834	0.0418064
ENSG00000184056.13.vs.ENSG00000214432.8	-0.0290627	1.33531	0.052833
ENSG00000184060.9.vs.ENSG00000172171.9	0.00581344	0.0297803	0.630346
ENSG00000184076.12.vs.ENSG00000100319.12	0.0025432	0.00931335	0.346147
ENSG00000184164.13.vs.ENSG00000182858.12	0.00551351	-0.0182946	0.0698508
ENSG00000184203.6.vs.ENSG00000223711.1	-0.00309524	-1.05079	0.340285
ENSG00000184224.3.vs.ENSG00000167792.10	1.04736	0.00169194	0.100947
ENSG00000184270.4.vs.ENSG00000178096.8	0.0317616	0.0158725	0.00342673
ENSG00000184307.12.vs.ENSG00000273394.1	0.0271676	-0.0672086	0.0441755
ENSG00000184378.2.vs.ENSG00000269889.1	0.0950883	-1.39048	0.539157
ENSG00000184432.8.vs.ENSG00000248932.4	0.000614702	-0.148155	0.235987
ENSG00000184436.10.vs.ENSG00000230513.1	0.00796113	-0.0118536	0.525715
ENSG00000184445.10.vs.ENSG00000111011.16	0.00373906	-0.00316535	0.788075
ENSG00000184465.14.vs.ENSG00000185127.6	-0.00286258	-0.000246237	0.980257
ENSG00000184489.10.vs.ENSG00000244998.1	0.00968129	0.584213	4.65819e-09
ENSG00000184530.8.vs.ENSG00000214338.9	0.61208	-0.187485	0.06684
ENSG00000184530.8.vs.ENSG00000255330.7	0.606119	-0.0861845	0.080076
ENSG00000184545.9.vs.ENSG00000233930.3	0.0128669	-0.0300938	0.329303
ENSG00000184661.12.vs.ENSG00000104756.14	0.0139441	-0.00271708	0.136038
ENSG00000184669.7.vs.ENSG00000166689.13	-0.17325	-0.0203809	0.00733165
ENSG00000184678.9.vs.ENSG00000184260.5	-0.00112967	0.00759219	0.513909
ENSG00000184787.17.vs.ENSG00000236519.1	0.00967523	-0.478919	0.00234684
ENSG00000184863.9.vs.ENSG00000216895.7	0.00635775	-0.0953177	0.609626
ENSG00000184897.5.vs.ENSG00000206417.7	0.000831058	-0.0335472	0.827266
ENSG00000184922.12.vs.ENSG00000267121.4	-0.00073045	-0.07454	0.432086
ENSG00000184937.11.vs.ENSG00000183242.10	0.000716644	0.0557022	0.0638038
ENSG00000184967.5.vs.ENSG00000185163.8	0.0259133	-0.0151414	0.0439534
ENSG00000184983.8.vs.ENSG00000237037.8	0.00232215	-0.265479	0.184587
ENSG00000185015.6.vs.ENSG00000176731.10	0.00681262	0.00158578	0.0716311
ENSG00000185049.11.vs.ENSG00000243449.5	0.0135868	0.00257046	0.169656
ENSG00000185104.18.vs.ENSG00000123080.9	0.00685213	-0.0064748	0.442275
ENSG00000185129.5.vs.ENSG00000245146.5	0.00508582	-0.201981	0.257544
ENSG00000185130.5.vs.ENSG00000196747.4	-0.000837697	0.0223478	0.455629
ENSG00000185149.5.vs.ENSG00000250538.4	-0.279535	0.00781326	0.62802
ENSG00000185236.10.vs.ENSG00000269386.4	-0.000538086	0.0470691	0.737698
ENSG00000185250.14.vs.ENSG00000135587.7	-0.0459184	-0.0178533	0.242301
ENSG00000185261.12.vs.ENSG00000133302.11	-0.113393	0.00777622	0.24099
ENSG00000185267.8.vs.ENSG00000187522.12	0.0369753	0.0057688	0.426295
ENSG00000185278.13.vs.ENSG00000234741.6	-0.00281711	0.000131324	0.863883
ENSG00000185339.7.vs.ENSG00000100029.16	0.00207029	0.00445211	0.0450506
ENSG00000185437.12.vs.ENSG00000157578.12	-0.000411615	-0.0256445	0.778885
ENSG00000185453.11.vs.ENSG00000105486.12	0.0130304	0.000446646	0.803452
ENSG00000185475.7.vs.ENSG00000269176.2	-0.00281704	-0.0743874	0.626055
ENSG00000185480.10.vs.ENSG00000075188.7	0.0478892	-0.0124921	0.0259199
ENSG00000185627.16.vs.ENSG00000142082.13	0.00135792	-0.0215924	0.0849549
ENSG00000185681.11.vs.ENSG00000119421.6	-0.215768	0.00693028	0.213643
ENSG00000185686.16.vs.ENSG00000220891.1	-0.00201929	1.27086	0.11556
ENSG00000185716.10.vs.ENSG00000275445.1	-0.00946795	0.57812	0.702529
ENSG00000185774.13.vs.ENSG00000250039.3	0.0714546	-1.38792	0.277007
ENSG00000185803.7.vs.ENSG00000261587.2	0.00602475	-0.076543	0.000147693
ENSG00000185808.12.vs.ENSG00000182670.12	0.0027163	0.000240685	0.859825
ENSG00000185825.14.vs.ENSG00000101986.11	0.000530439	0.00427287	0.094441
ENSG00000185869.12.vs.ENSG00000198453.11	0.0328122	-0.0131885	0.365031
ENSG00000185904.10.vs.ENSG00000182632.13	0.025937	0.154931	8.93049e-05
ENSG00000185905.3.vs.ENSG00000260719.1	-0.0200579	-0.475577	0.415765
ENSG00000185946.14.vs.ENSG00000224613.5	-0.000531641	0.00500219	0.999706
ENSG00000186010.17.vs.ENSG00000178093.13	0.0035652	-0.0249206	0.57871
ENSG00000186017.13.vs.ENSG00000267309.1	0.0349306	0.0868186	1.14539e-05
ENSG00000186063.11.vs.ENSG00000162819.10	-0.0171267	0.00431057	0.271818
ENSG00000186132.13.vs.ENSG00000155368.15	0.0320994	-0.00268374	0.14574
ENSG00000186141.7.vs.ENSG00000265491.4	0.0104279	-0.00776316	0.376772
ENSG00000186162.9.vs.ENSG00000144554.9	-0.0160979	0.00321525	0.782138
ENSG00000186174.11.vs.ENSG00000110375.2	0.00372634	0.00402076	0.535807
ENSG00000186280.6.vs.ENSG00000150316.10	0.0714364	-0.00414438	0.753159
ENSG00000186310.9.vs.ENSG00000179083.6	-0.0147095	0.00422966	0.92523
ENSG00000186352.7.vs.ENSG00000109771.14	0.0359844	-0.00491209	0.458179
ENSG00000186376.13.vs.ENSG00000173275.11	-0.001315	-0.0140463	0.916829
ENSG00000186453.11.vs.ENSG00000232642.1	0.0433359	0.859366	0.69247
ENSG00000186493.10.vs.ENSG00000170561.11	0.00328123	-0.00264727	0.457542
ENSG00000186510.10.vs.ENSG00000173641.16	-0.100607	0.00278041	0.746018
ENSG00000186522.13.vs.ENSG00000198142.4	0.000869533	-0.000581309	0.990164
ENSG00000186523.13.vs.ENSG00000255495.1	-0.098784	0.574426	0.328877
ENSG00000186577.10.vs.ENSG00000225339.3	0.00199355	-0.15595	0.826014
ENSG00000186594.11.vs.ENSG00000167716.17	-0.0114144	0.00491258	0.744646
ENSG00000186638.14.vs.ENSG00000164978.16	0.000639196	0.00442354	0.928508
ENSG00000186660.14.vs.ENSG00000110031.11	-0.000624445	-0.0114313	0.395172
ENSG00000186766.7.vs.ENSG00000279725.1	-0.0191848	-0.110044	0.797773
ENSG00000186787.7.vs.ENSG00000226310.1	0.0784605	-0.568808	0.732917
ENSG00000186814.11.vs.ENSG00000257267.2	-0.0145788	0.00041445	0.633294
ENSG00000186815.11.vs.ENSG00000166578.8	0.00151122	-0.167887	0.0271638
ENSG00000186862.16.vs.ENSG00000107819.12	0.0359788	0.00665006	0.122024
ENSG00000186866.15.vs.ENSG00000215447.6	0.0153221	0.0308664	0.0132198
ENSG00000186919.11.vs.ENSG00000167881.13	0.210684	-0.000193841	0.725235
ENSG00000186952.13.vs.ENSG00000164209.15	-0.417554	0.0073034	0.0103749
ENSG00000186976.13.vs.ENSG00000261251.1	-0.138948	-0.670305	0.0195461
ENSG00000187066.7.vs.ENSG00000149823.6	-0.122124	0.00127139	0.803977
ENSG00000187186.13.vs.ENSG00000230074.1	-0.0812813	0.0210111	0.889668
ENSG00000187189.10.vs.ENSG00000111817.15	0.00049377	-0.0012587	0.968733
ENSG00000187391.16.vs.ENSG00000234456.6	-0.00134554	0.00209289	0.947332
ENSG00000187608.7.vs.ENSG00000188290.9	-0.000118838	0.0159309	0.0136471
ENSG00000187778.12.vs.ENSG00000110844.12	0.000175066	-0.0428296	0.385036
ENSG00000187790.9.vs.ENSG00000100442.9	0.0205663	-0.00109166	0.752591
ENSG00000187824.7.vs.ENSG00000263400.5	0.0284445	-0.0347531	0.676832
ENSG00000187952.9.vs.ENSG00000227001.3	0.310658	-0.785321	0.00399819
ENSG00000187954.11.vs.ENSG00000167702.10	0.0041902	-0.00293014	0.0402386
ENSG00000188010.11.vs.ENSG00000163214.19	-0.0355794	0.0209744	0.0431121
ENSG00000188153.11.vs.ENSG00000197565.14	-0.00294754	0.00729765	0.365257
ENSG00000188215.8.vs.ENSG00000102897.8	-0.00332103	-0.0152996	0.252677
ENSG00000188223.9.vs.ENSG00000161265.13	2.01438	0.00765271	0.266684
ENSG00000188227.11.vs.ENSG00000266916.4	0.0128169	0.108759	0.00105147
ENSG00000188242.4.vs.ENSG00000225138.6	0.00945169	0.00927113	0.349194
ENSG00000188243.11.vs.ENSG00000118939.16	-0.00639252	0.0368733	0.356661
ENSG00000188243.11.vs.ENSG00000261553.4	-0.00146726	0.230928	0.066705
ENSG00000188312.12.vs.ENSG00000198000.10	-0.0332202	0.0158875	0.0543514
ENSG00000188316.12.vs.ENSG00000225302.2	-0.243919	-0.0448332	0.0174861
ENSG00000188566.10.vs.ENSG00000187713.6	0.0124234	0.0076857	0.164762
ENSG00000188603.15.vs.ENSG00000184730.9	-0.000562788	-0.0033337	0.797143
ENSG00000188610.11.vs.ENSG00000171943.10	0.0724769	-0.00382474	0.334865
ENSG00000188690.11.vs.ENSG00000107949.15	0.00102658	-0.00425005	0.696277
ENSG00000188725.6.vs.ENSG00000251279.1	-0.0064266	-0.339706	0.425147
ENSG00000188747.7.vs.ENSG00000187609.14	-0.0542197	0.0934974	1.81093e-06
ENSG00000188760.9.vs.ENSG00000123989.12	0.00828919	0.00222816	0.0065606
ENSG00000188997.6.vs.ENSG00000118369.11	-0.0137056	-0.0155386	0.319393
ENSG00000189091.11.vs.ENSG00000103051.17	1.1014e-05	0.00982763	0.0594158
ENSG00000189136.7.vs.ENSG00000259728.4	-0.00939974	-0.128695	0.821077
ENSG00000189157.12.vs.ENSG00000138760.7	-0.0409171	0.000207637	0.53309
ENSG00000189171.12.vs.ENSG00000160679.11	0.00181308	0.00207899	0.21721
ENSG00000189362.10.vs.ENSG00000233654.1	0.0421544	-0.424131	0.293874
ENSG00000196096.3.vs.ENSG00000144451.17	0.436348	0.000175925	0.102705
ENSG00000196177.11.vs.ENSG00000095574.10	-0.00379684	0.00395345	0.0631848
ENSG00000196227.9.vs.ENSG00000196074.11	0.00828833	-0.00077902	0.631433
ENSG00000196235.12.vs.ENSG00000105193.7	0.00207518	-7.42835e-05	0.00178425
ENSG00000196236.11.vs.ENSG00000100380.11	0.0166664	-0.00222902	0.257295
ENSG00000196267.11.vs.ENSG00000267927.1	-0.000972114	1.03357	0.836401
ENSG00000196363.8.vs.ENSG00000273249.1	0.0124432	0.135863	0.0027639
ENSG00000196366.3.vs.ENSG00000148396.17	0.177381	0.0013327	0.0203458
ENSG00000196369.9.vs.ENSG00000215784.5	0.0205326	0.206441	0.0263413
ENSG00000196388.7.vs.ENSG00000129250.10	0.0333513	0.00236858	0.0867716
ENSG00000196411.8.vs.ENSG00000146828.16	0.00114317	-0.00562322	0.468464
ENSG00000196419.11.vs.ENSG00000100418.7	-0.000209166	0.00609501	0.49592
ENSG00000196459.12.vs.ENSG00000046651.13	0.0198309	-0.0123814	0.334991
ENSG00000196504.14.vs.ENSG00000177917.9	-0.000316803	0.00674754	0.920679
ENSG00000196505.9.vs.ENSG00000065183.14	0.00477041	-0.00158563	0.924098
ENSG00000196642.14.vs.ENSG00000228544.1	0.00448266	-0.00963379	0.0283432
ENSG00000196655.8.vs.ENSG00000118181.9	0.00725265	-0.000565541	0.471885
ENSG00000196663.14.vs.ENSG00000100865.13	-0.00859011	0.0132533	0.272024
ENSG00000196678.12.vs.ENSG00000102897.8	0.0049975	-0.0183017	0.226948
ENSG00000196704.10.vs.ENSG00000265100.1	-0.000442596	-0.28338	0.790353
ENSG00000196712.15.vs.ENSG00000264107.1	-0.00168226	-0.0163607	0.675298
ENSG00000196741.5.vs.ENSG00000147124.11	0.0599482	-0.0241586	0.407976
ENSG00000196821.8.vs.ENSG00000272288.4	-0.000748934	-0.0106068	0.890952
ENSG00000196860.6.vs.ENSG00000258658.1	0.661342	-0.0202412	0.588089
ENSG00000196932.10.vs.ENSG00000237233.2	-0.0159808	-0.117092	0.02645
ENSG00000196943.11.vs.ENSG00000157379.12	-0.00373598	-0.0173877	0.13156
ENSG00000196968.9.vs.ENSG00000279689.1	0.0119005	-0.297338	0.36088
ENSG00000196981.3.vs.ENSG00000272758.4	-0.00129365	-0.0253861	0.976172
ENSG00000197016.10.vs.ENSG00000269696.1	-0.0342307	0.161433	0.561576
ENSG00000197021.7.vs.ENSG00000235703.4	-0.00751494	-0.0457065	0.475572
ENSG00000197063.9.vs.ENSG00000265688.1	0.0103166	0.00459967	0.294542
ENSG00000197153.4.vs.ENSG00000274641.1	0.149108	-0.0530263	0.207949
ENSG00000197162.9.vs.ENSG00000260167.1	-0.00727199	-0.514942	0.725966
ENSG00000197168.10.vs.ENSG00000273523.1	-0.0343326	0.060767	0.238561
ENSG00000197180.2.vs.ENSG00000071553.15	-0.0212282	0.000911599	0.448194
ENSG00000197181.10.vs.ENSG00000254064.1	0.0198332	0.0704003	0.138661
ENSG00000197182.11.vs.ENSG00000182257.6	0.0413997	-0.241035	0.133214
ENSG00000197279.3.vs.ENSG00000272009.1	0.0147641	0.00536569	0.818885
ENSG00000197299.9.vs.ENSG00000259736.1	0.00815208	-0.398326	0.585261
ENSG00000197308.7.vs.ENSG00000107485.14	0.00450026	-0.000455623	0.327026
ENSG00000197343.9.vs.ENSG00000221909.2	-0.0106213	-0.00125434	0.120097
ENSG00000197375.11.vs.ENSG00000233006.5	-0.0113192	0.0505435	0.313125
ENSG00000197380.9.vs.ENSG00000245598.5	0.0194771	-2.54519	0.397593
ENSG00000197417.7.vs.ENSG00000040531.13	-0.085966	0.0201468	0.169554
ENSG00000197530.11.vs.ENSG00000272106.1	0.00351406	0.010679	0.770927
ENSG00000197563.8.vs.ENSG00000134444.12	0.00514963	0.00411255	0.145459
ENSG00000197576.12.vs.ENSG00000254369.5	-0.0965947	-0.0252777	0.676787
ENSG00000197620.9.vs.ENSG00000241769.6	-0.0157766	-0.0528973	0.183585
ENSG00000197622.11.vs.ENSG00000143458.10	0.00113658	0.0111236	0.121687
ENSG00000197694.12.vs.ENSG00000228395.1	-0.000651627	-0.362305	0.320789
ENSG00000197714.7.vs.ENSG00000267871.4	0.00744388	-0.543692	0.251086
ENSG00000197747.7.vs.ENSG00000229021.2	0.00125594	0.624744	0.00750796
ENSG00000197756.8.vs.ENSG00000232485.2	-2.1786e-05	0.0271034	0.98901
[truncated: 844 more rows]

## Sheet: BG.DFI.COAD
Gene	Coefficient1	Coefficient2	Logrank p-value
ENSG00000001561.6.vs.ENSG00000231769.2	-0.00946234	0.089018	0.842393
ENSG00000001629.8.vs.ENSG00000001631.13	-0.0588248	0.0746551	0.0427796
ENSG00000002016.15.vs.ENSG00000082805.18	0.07065	-0.00605468	0.363005
ENSG00000003147.16.vs.ENSG00000229970.3	-0.00919441	0.0875575	0.54135
ENSG00000003147.16.vs.ENSG00000244239.1	-0.00921525	-7.60772	0.228141
ENSG00000004142.10.vs.ENSG00000244045.9	0.0020928	-0.0588927	0.614313
ENSG00000004455.15.vs.ENSG00000142920.15	-0.00520761	-0.0240393	0.585066
ENSG00000004799.7.vs.ENSG00000231170.4	0.00181917	-3.20426	0.410589
ENSG00000005001.8.vs.ENSG00000263325.1	0.000579094	-0.46391	0.857899
ENSG00000005022.5.vs.ENSG00000224281.4	-2.14893e-05	-0.159202	0.816195
ENSG00000005073.5.vs.ENSG00000240990.8	0.0134467	0.0405486	0.0157093
ENSG00000005175.8.vs.ENSG00000257433.4	0.00230508	-0.530467	0.670953
ENSG00000005206.15.vs.ENSG00000130332.13	0.0109502	-0.00552839	0.0247976
ENSG00000005483.18.vs.ENSG00000239569.3	-0.00429259	0.0432133	0.615867
ENSG00000005513.9.vs.ENSG00000103227.17	0.00645188	-0.0124718	0.90254
ENSG00000006459.9.vs.ENSG00000260231.1	0.00318535	0.0163828	0.390143
ENSG00000006634.6.vs.ENSG00000075303.11	0.028902	-0.0762426	0.0733195
ENSG00000006638.10.vs.ENSG00000226800.5	-0.0790264	1.57681	0.0506239
ENSG00000006695.9.vs.ENSG00000236088.8	-0.0258906	0.0934063	0.442759
ENSG00000006712.13.vs.ENSG00000063322.12	0.00957578	-0.00557763	0.658762
ENSG00000006740.15.vs.ENSG00000265489.1	-0.00390978	-1.02576	0.790007
ENSG00000006747.13.vs.ENSG00000225606.1	0.00397335	2.68493	0.309983
ENSG00000006837.10.vs.ENSG00000119048.6	-0.45551	-0.00235305	0.743116
ENSG00000007255.9.vs.ENSG00000189114.6	-0.00382358	-0.016616	0.788559
ENSG00000007545.14.vs.ENSG00000187535.12	0.0516857	-0.00564886	0.398953
ENSG00000008018.8.vs.ENSG00000112592.11	-0.0027776	0.0554953	0.571849
ENSG00000008300.13.vs.ENSG00000228350.1	0.0250125	0.938048	0.00255452
ENSG00000008382.14.vs.ENSG00000178078.10	-0.01283	0.00482464	0.585752
ENSG00000008952.15.vs.ENSG00000239219.2	0.00286927	-1.40965	0.796366
ENSG00000009413.14.vs.ENSG00000231889.6	-0.0225905	0.165329	0.605295
ENSG00000009830.10.vs.ENSG00000100577.17	0.0385795	-0.0236614	0.48282
ENSG00000010030.12.vs.ENSG00000224666.3	-0.0183409	-1.5654	0.524839
ENSG00000010072.14.vs.ENSG00000116903.7	-0.093961	0.0209208	0.452006
ENSG00000010292.11.vs.ENSG00000111639.6	0.00324313	-0.00548232	0.755385
ENSG00000010318.18.vs.ENSG00000163930.8	-0.130951	0.00293791	0.550407
ENSG00000010361.12.vs.ENSG00000104973.13	-0.0125131	0.00751757	0.653153
ENSG00000011028.12.vs.ENSG00000274565.1	0.00157775	-1.27979	0.699358
ENSG00000011260.12.vs.ENSG00000011258.14	-0.0097533	-0.00639156	0.636584
ENSG00000011405.12.vs.ENSG00000070081.14	0.00197543	0.00454368	0.677916
ENSG00000011426.9.vs.ENSG00000164542.11	-0.00323746	-0.00974579	0.85738
ENSG00000011478.10.vs.ENSG00000125743.9	0.00393453	-0.00333006	0.368842
ENSG00000011566.13.vs.ENSG00000231312.5	-0.0344768	0.214163	0.0847229
ENSG00000012171.16.vs.ENSG00000232352.1	0.00455314	-0.451582	0.569654
ENSG00000013364.17.vs.ENSG00000238045.8	0.00167611	-0.0526248	0.278006
ENSG00000013375.14.vs.ENSG00000013392.7	0.0091683	-0.0490978	0.72567
ENSG00000013563.12.vs.ENSG00000102125.14	0.0231794	0.00262335	0.318615
ENSG00000013573.15.vs.ENSG00000245614.3	0.0132209	-0.277758	0.54854
ENSG00000013810.17.vs.ENSG00000168936.9	0.00244929	-0.00670404	0.742369
ENSG00000015153.13.vs.ENSG00000134283.16	-0.0550004	0.0095514	0.508798
ENSG00000016082.13.vs.ENSG00000259663.2	-0.0457048	0.18663	0.940121
ENSG00000018189.11.vs.ENSG00000272986.1	-0.0398951	0.373443	0.510415
ENSG00000018510.11.vs.ENSG00000116044.14	-0.0156397	0.0077347	0.414568
ENSG00000018510.11.vs.ENSG00000213963.5	-0.00772668	-0.0925672	0.51941
ENSG00000021826.13.vs.ENSG00000115365.10	-0.00651662	0.00339979	0.760722
ENSG00000023318.7.vs.ENSG00000119509.11	-0.00669057	-0.0519562	0.395933
ENSG00000024526.15.vs.ENSG00000234264.1	-0.0272897	1.34832	0.557829
ENSG00000025434.17.vs.ENSG00000134575.8	-0.00834698	0.00319794	0.891052
ENSG00000025770.17.vs.ENSG00000100258.16	-2.57449e-05	-0.00234979	0.928778
ENSG00000025796.12.vs.ENSG00000272476.1	0.00705286	-1.0698	0.314447
ENSG00000026508.15.vs.ENSG00000255521.1	-0.00130867	0.233624	0.702807
ENSG00000027001.8.vs.ENSG00000205861.10	-0.00312857	0.444587	0.623259
ENSG00000028203.16.vs.ENSG00000180263.12	0.000457189	-0.0342372	0.357483
ENSG00000028528.13.vs.ENSG00000166797.9	0.0127125	-0.0216208	0.202233
ENSG00000031823.13.vs.ENSG00000266983.1	0.0161837	-1.00375	0.118841
ENSG00000032219.17.vs.ENSG00000257621.6	-0.0290536	0.0241204	0.361271
ENSG00000032742.16.vs.ENSG00000277020.3	-0.0139952	2.11172	0.0235866
ENSG00000033178.11.vs.ENSG00000248049.5	-0.0105727	-0.114748	0.331323
ENSG00000034533.10.vs.ENSG00000114670.12	0.0213879	0.00478983	0.935607
ENSG00000034693.13.vs.ENSG00000189007.14	-0.023275	0.00845502	0.799971
ENSG00000036672.14.vs.ENSG00000245248.6	-0.00182862	0.127525	0.51215
ENSG00000037241.6.vs.ENSG00000204758.6	-0.000738445	-0.0520187	0.995373
ENSG00000037637.9.vs.ENSG00000055070.15	-0.0462584	-0.00525122	0.147766
ENSG00000039123.14.vs.ENSG00000067248.8	0.00223218	-0.00298294	0.987164
ENSG00000040487.11.vs.ENSG00000053371.11	0.0198908	-0.0201918	0.246258
ENSG00000040531.13.vs.ENSG00000262304.1	-0.0263868	1.55898	0.698122
ENSG00000042429.9.vs.ENSG00000166012.13	0.00785671	0.00372787	0.642375
ENSG00000047578.11.vs.ENSG00000077235.16	0.0349354	0.00902907	0.0209705
ENSG00000048162.18.vs.ENSG00000146066.2	0.0133688	-0.0120162	0.48086
ENSG00000048392.10.vs.ENSG00000246263.2	-0.0155101	0.0177165	0.63786
ENSG00000048471.12.vs.ENSG00000234719.7	-0.00909897	0.195982	0.87397
ENSG00000048649.12.vs.ENSG00000087884.13	0.00375764	0.00997555	0.933767
ENSG00000049130.12.vs.ENSG00000281333.1	-0.0253325	-1.04879	0.132139
ENSG00000049167.12.vs.ENSG00000164182.9	-0.142021	0.0264251	0.176246
ENSG00000049883.13.vs.ENSG00000113048.15	0.0713769	-0.0116028	0.151094
ENSG00000050130.16.vs.ENSG00000126790.10	-0.0348339	0.156245	0.0346416
ENSG00000050327.13.vs.ENSG00000244479.5	0.0256329	0.0661367	0.187579
ENSG00000051128.17.vs.ENSG00000269019.1	0.031092	-0.823152	0.359352
ENSG00000051180.15.vs.ENSG00000245849.5	-0.00889974	0.282047	0.0208883
ENSG00000052841.13.vs.ENSG00000254907.1	0.0177791	-1.79027	0.00431489
ENSG00000053372.4.vs.ENSG00000127463.12	-0.00899876	-0.00896821	0.26697
ENSG00000054267.19.vs.ENSG00000152904.10	0.00506022	-0.0207492	0.62739
ENSG00000054282.14.vs.ENSG00000143702.14	0.00178362	-0.0195103	0.75402
ENSG00000054611.12.vs.ENSG00000260708.1	-0.0071029	0.0885151	0.748104
ENSG00000055130.14.vs.ENSG00000273314.1	-0.00207762	-0.0880305	0.863079
ENSG00000055147.16.vs.ENSG00000037749.10	0.0011156	-0.044558	0.489271
ENSG00000056736.8.vs.ENSG00000016391.9	-0.0177043	0.00821302	0.478779
ENSG00000057757.8.vs.ENSG00000236810.4	-0.011159	-0.203812	0.605812
ENSG00000058272.14.vs.ENSG00000257557.2	-0.00922016	0.42428	0.556296
ENSG00000060491.15.vs.ENSG00000229873.1	0.0036202	1.36687	0.084634
ENSG00000060688.11.vs.ENSG00000121766.13	-0.0198698	0.00224898	0.387142
ENSG00000060762.17.vs.ENSG00000261420.1	-0.0262777	0.5938	0.263422
ENSG00000060982.13.vs.ENSG00000255921.1	-0.0221145	-5.05598	0.483886
ENSG00000061794.11.vs.ENSG00000256377.4	-0.0051893	0.108976	0.271371
ENSG00000061938.15.vs.ENSG00000226155.1	0.00849487	0.786058	0.378287
ENSG00000062485.17.vs.ENSG00000257303.1	-0.00319878	-0.212105	0.544247
ENSG00000062650.16.vs.ENSG00000227896.2	-0.000254127	0.321023	0.465088
ENSG00000062716.9.vs.ENSG00000141378.14	-0.00195492	-0.00725761	0.592355
ENSG00000062725.8.vs.ENSG00000259349.1	-0.0199518	0.579054	0.507983
ENSG00000063169.9.vs.ENSG00000277383.1	0.0199775	0.209429	0.448678
ENSG00000063177.11.vs.ENSG00000063176.14	-0.000420153	0.026294	0.0691123
ENSG00000063245.13.vs.ENSG00000267523.1	0.000999975	-0.0046171	0.773656
ENSG00000064225.11.vs.ENSG00000239445.4	-0.28529	0.25975	0.289436
ENSG00000064393.14.vs.ENSG00000059377.14	-0.0145475	0.00682075	0.124239
ENSG00000064489.20.vs.ENSG00000064490.12	0.533745	0.00149847	0.424285
ENSG00000064490.12.vs.ENSG00000254901.6	0.00933801	-0.0327197	0.816667
ENSG00000065000.14.vs.ENSG00000104885.16	0.00766062	-0.0198462	0.272512
ENSG00000065243.17.vs.ENSG00000237505.5	-0.00187797	-2.20329	0.651331
ENSG00000065491.8.vs.ENSG00000172738.10	0.0190907	0.0287516	0.801516
ENSG00000065526.9.vs.ENSG00000179743.3	-0.00363152	0.0809939	0.772305
ENSG00000065675.13.vs.ENSG00000237943.5	-0.00732414	-0.0418684	0.756829
ENSG00000065883.13.vs.ENSG00000259826.1	-0.00771227	0.57442	0.479125
ENSG00000066136.18.vs.ENSG00000272145.1	0.00494394	0.261425	0.626152
ENSG00000066230.9.vs.ENSG00000250385.1	0.00418492	-1.20437	0.726668
ENSG00000066248.13.vs.ENSG00000222001.2	0.0140175	0.00304979	0.686524
ENSG00000066557.5.vs.ENSG00000116754.12	-0.0230512	0.00504035	0.695189
ENSG00000066735.13.vs.ENSG00000258748.1	0.00785386	-6.00833	0.622314
ENSG00000066923.16.vs.ENSG00000213420.6	0.0606636	0.352905	0.012819
ENSG00000067064.9.vs.ENSG00000047056.13	-0.000697535	-0.0188873	0.904445
ENSG00000067167.6.vs.ENSG00000246366.5	-0.00251834	-0.352202	0.315507
ENSG00000067221.12.vs.ENSG00000140464.18	-0.0370508	-0.00369719	0.33113
ENSG00000067369.12.vs.ENSG00000166963.11	0.0212473	-0.0121322	0.0550261
ENSG00000067560.9.vs.ENSG00000145022.4	-0.00234189	-0.00298862	0.196839
ENSG00000067601.7.vs.ENSG00000106610.13	-0.357487	0.0175985	0.818778
ENSG00000068024.15.vs.ENSG00000222020.2	0.00859988	0.359333	0.858964
ENSG00000068654.14.vs.ENSG00000132300.17	0.0154068	-0.0109363	0.187203
ENSG00000068885.13.vs.ENSG00000113810.14	0.0266682	-0.00360568	0.87005
ENSG00000068971.12.vs.ENSG00000110046.11	0.00930546	0.00490155	0.724971
ENSG00000069011.14.vs.ENSG00000277619.1	-0.00934916	2.10176	0.097043
ENSG00000069345.10.vs.ENSG00000261173.1	0.00272802	4.50809	0.0431737
ENSG00000069812.10.vs.ENSG00000187017.13	-0.0523149	0.0130555	0.0177315
ENSG00000069974.14.vs.ENSG00000069943.8	-0.0521569	0.0285041	0.109522
ENSG00000070010.17.vs.ENSG00000093009.8	-0.0242022	0.0145094	0.362242
ENSG00000070061.13.vs.ENSG00000119328.10	0.0127443	-0.0671457	0.160408
ENSG00000070366.12.vs.ENSG00000167720.11	-0.00876554	0.00631877	0.944899
ENSG00000070367.14.vs.ENSG00000053770.10	0.00911661	-0.0262201	0.333696
ENSG00000070413.17.vs.ENSG00000223461.1	0.00195348	0.130871	0.879419
ENSG00000070610.13.vs.ENSG00000107185.9	0.00614404	2.29809e-05	0.626182
ENSG00000070761.6.vs.ENSG00000260927.1	0.00494744	1.25588	0.560123
ENSG00000071082.9.vs.ENSG00000223947.1	-0.000121828	0.264866	0.404927
ENSG00000071189.20.vs.ENSG00000279048.1	-0.0287337	0.899336	0.0317001
ENSG00000071539.12.vs.ENSG00000028310.16	0.00475385	0.028618	0.0209962
ENSG00000071894.13.vs.ENSG00000272115.1	0.00132856	-0.198794	0.785918
ENSG00000072110.12.vs.ENSG00000259062.2	0.00189757	1.76366	0.301727
ENSG00000072571.18.vs.ENSG00000170584.9	0.0104796	-0.0355997	0.475979
ENSG00000072682.17.vs.ENSG00000197208.5	0.00373408	-0.0658593	0.785921
ENSG00000072756.15.vs.ENSG00000091181.18	-0.00919638	-2.50097	0.244467
ENSG00000072849.9.vs.ENSG00000167842.14	-0.000188378	-0.0163936	0.830458
ENSG00000072954.5.vs.ENSG00000214046.7	-0.0146392	-0.0133238	0.720634
ENSG00000073169.12.vs.ENSG00000273253.2	0.00281788	-0.642018	0.72815
ENSG00000073331.16.vs.ENSG00000145365.10	-0.0404426	-0.11036	0.0132597
ENSG00000073578.15.vs.ENSG00000164366.3	-0.000626824	0.0565151	0.346325
ENSG00000073578.15.vs.ENSG00000260774.1	0.000782512	0.106056	0.856372
ENSG00000073584.17.vs.ENSG00000278834.1	-0.0145491	0.237023	0.471884
ENSG00000073598.5.vs.ENSG00000185379.19	-1.31758	0.0230839	0.740579
ENSG00000073803.12.vs.ENSG00000113790.9	-0.0516883	0.0451492	0.0295584
ENSG00000073910.18.vs.ENSG00000237637.1	0.0091504	-5.67597	0.497984
ENSG00000074054.16.vs.ENSG00000236859.5	0.0085224	0.286118	0.144919
ENSG00000074071.12.vs.ENSG00000197774.11	-0.00305806	0.0146194	0.559787
ENSG00000074755.13.vs.ENSG00000167740.8	0.000472326	-0.0557486	0.414564
ENSG00000074800.12.vs.ENSG00000230679.1	-0.000266733	-1.36564	0.598414
ENSG00000074855.9.vs.ENSG00000130299.15	0.0107125	-0.00760114	0.933615
ENSG00000074935.12.vs.ENSG00000203778.6	-0.0031737	-0.151492	0.555782
ENSG00000075131.8.vs.ENSG00000169032.8	0.015172	-0.0195088	0.439323
ENSG00000075239.12.vs.ENSG00000255467.1	0.0155193	-2.19165	0.136071
ENSG00000075336.10.vs.ENSG00000141665.10	-0.0419848	-1.59058	0.254555
ENSG00000075643.5.vs.ENSG00000260552.1	-0.0314738	-0.069253	0.276901
ENSG00000075702.15.vs.ENSG00000161277.10	-0.0235592	-0.00623578	0.650616
ENSG00000075790.9.vs.ENSG00000272854.1	-0.0130143	0.205885	0.610087
ENSG00000076053.9.vs.ENSG00000180425.9	-0.0399897	0.0669913	0.211009
ENSG00000076201.13.vs.ENSG00000260236.1	0.000822753	0.790409	0.16654
ENSG00000076242.13.vs.ENSG00000178567.7	0.00678075	0.0105001	0.554498
ENSG00000076382.15.vs.ENSG00000227543.4	0.0074075	0.0606199	0.769148
ENSG00000076513.15.vs.ENSG00000280426.1	-0.0407452	0.726603	0.103589
ENSG00000076924.10.vs.ENSG00000229833.8	0.00292357	0.00842552	0.701949
ENSG00000076944.13.vs.ENSG00000268204.1	0.002113	1.05256	0.00475801
ENSG00000076984.16.vs.ENSG00000214248.2	0.0105095	-0.662561	0.74896
ENSG00000077238.12.vs.ENSG00000274092.1	0.00521478	-0.7111	0.706602
ENSG00000077312.7.vs.ENSG00000188493.13	-0.0048254	0.0120087	0.647633
ENSG00000077348.7.vs.ENSG00000248098.9	-0.000237136	-0.0834763	0.785498
ENSG00000077514.7.vs.ENSG00000175536.6	0.00288315	-0.0302995	0.981871
ENSG00000078114.17.vs.ENSG00000231920.1	-0.0015687	-0.554232	0.82198
ENSG00000078369.16.vs.ENSG00000231050.1	0.000600431	-0.210178	0.925638
ENSG00000078808.15.vs.ENSG00000176022.4	-0.00073049	-0.0012215	0.934859
ENSG00000078900.13.vs.ENSG00000116213.14	-0.00468268	-0.00613451	0.908279
ENSG00000078902.14.vs.ENSG00000255153.1	0.0125918	-0.405202	0.0992476
ENSG00000078967.11.vs.ENSG00000106608.15	-0.0768208	0.0131508	0.219798
ENSG00000080007.7.vs.ENSG00000203907.8	-0.0614057	-0.339917	0.56785
ENSG00000080189.13.vs.ENSG00000273828.1	0.00358319	-0.981414	0.604658
ENSG00000080546.12.vs.ENSG00000183137.13	0.000290623	-0.0499365	0.714943
ENSG00000080603.15.vs.ENSG00000261840.2	0.00220459	0.56479	0.0497237
ENSG00000080824.17.vs.ENSG00000140153.16	0.000850135	-0.115703	0.0821656
ENSG00000080839.10.vs.ENSG00000269846.1	0.0116866	-1.66889	0.77631
ENSG00000080986.11.vs.ENSG00000101574.13	0.0650292	-0.306306	0.00951771
ENSG00000081019.12.vs.ENSG00000231128.4	-0.0165379	-2.83656	0.528943
ENSG00000081870.10.vs.ENSG00000116212.13	0.042504	-0.013816	0.624629
ENSG00000082213.16.vs.ENSG00000113360.15	-0.0121491	0.0152351	0.283213
ENSG00000082258.11.vs.ENSG00000224043.6	0.00708261	-1.0761	0.442579
ENSG00000082641.14.vs.ENSG00000263412.1	0.00592398	0.658699	0.052222
ENSG00000082805.18.vs.ENSG00000250132.5	-0.00465511	0.293019	0.43702
ENSG00000083093.8.vs.ENSG00000166847.8	0.0277389	-0.00128816	0.758671
ENSG00000083307.9.vs.ENSG00000254024.1	-0.00313907	-1.142	0.843534
ENSG00000083535.14.vs.ENSG00000083520.13	0.0314487	-0.0125451	0.626561
ENSG00000083720.11.vs.ENSG00000248668.2	-0.00810169	-1.21099	0.510159
ENSG00000083799.16.vs.ENSG00000260929.1	-0.00176509	-6.94809	0.378145
ENSG00000083817.8.vs.ENSG00000171649.10	-0.1248	-0.524458	0.230255
ENSG00000084073.7.vs.ENSG00000259943.1	-0.0140459	0.16832	0.154318
ENSG00000084090.12.vs.ENSG00000204685.6	-0.00324503	0.583923	0.00348002
ENSG00000084623.10.vs.ENSG00000160055.18	-0.00225506	0.0556177	0.415894
ENSG00000085491.14.vs.ENSG00000280186.1	-0.0078869	-0.534411	0.459267
ENSG00000085511.18.vs.ENSG00000272841.1	0.0181195	-0.0849919	0.739646
ENSG00000085721.11.vs.ENSG00000260735.1	0.0287924	0.775961	0.0154775
ENSG00000085733.14.vs.ENSG00000246889.2	0.00176817	0.0418369	0.780213
ENSG00000086062.11.vs.ENSG00000233554.4	-9.46935e-05	-0.419908	0.590819
ENSG00000086189.8.vs.ENSG00000086200.15	0.00257705	-0.0293721	0.533205
ENSG00000087263.15.vs.ENSG00000167005.12	0.0112038	-0.00190707	0.898224
ENSG00000087301.7.vs.ENSG00000180998.10	-0.0840906	0.306612	0.180594
ENSG00000088682.12.vs.ENSG00000005194.13	0.0106346	-0.013431	0.417611
ENSG00000088727.11.vs.ENSG00000114648.10	-0.0614612	-0.0283692	0.244721
ENSG00000088930.7.vs.ENSG00000275457.1	-0.00156303	0.170976	0.758349
ENSG00000088986.9.vs.ENSG00000111786.7	-0.00210819	0.000789999	0.886844
ENSG00000089009.14.vs.ENSG00000179295.14	0.000584293	-0.00161991	0.599116
ENSG00000089053.11.vs.ENSG00000170633.15	-0.00903275	-0.0179166	0.118217
ENSG00000089091.15.vs.ENSG00000132664.10	0.125918	-0.0271704	0.469307
ENSG00000089157.14.vs.ENSG00000255857.4	-0.000322709	0.1494	0.338351
ENSG00000089195.13.vs.ENSG00000125885.12	0.0202998	-0.00464752	0.493154
ENSG00000089220.4.vs.ENSG00000176834.12	0.000822204	0.00411886	0.841306
ENSG00000089335.19.vs.ENSG00000279329.1	0.00073777	-0.350497	0.637301
ENSG00000089505.16.vs.ENSG00000277978.1	-0.325769	0.0127851	0.677042
ENSG00000089737.14.vs.ENSG00000165948.9	0.00650097	-0.00519503	0.618486
ENSG00000089818.15.vs.ENSG00000279865.1	-0.0432435	-0.69305	0.0583765
ENSG00000089847.11.vs.ENSG00000077463.13	-0.0292033	0.0046294	0.923317
ENSG00000089876.10.vs.ENSG00000203780.9	-0.00904339	-0.220499	0.140019
ENSG00000090060.16.vs.ENSG00000260806.1	-0.00155415	-0.0600302	0.874963
ENSG00000090238.10.vs.ENSG00000250616.2	0.000205047	0.0821391	0.936978
ENSG00000090273.12.vs.ENSG00000198746.11	0.0142034	-0.203015	0.0215346
ENSG00000090581.8.vs.ENSG00000007520.3	0.00079179	-0.00645365	0.844033
ENSG00000090861.14.vs.ENSG00000157349.14	0.00355126	0.0296477	0.353682
ENSG00000090889.11.vs.ENSG00000120509.9	0.0112187	-0.0193984	0.315632
ENSG00000091164.11.vs.ENSG00000091157.12	-0.017754	-0.0464653	0.0567192
ENSG00000091651.7.vs.ENSG00000069329.14	0.00454569	0.00173144	0.838234
ENSG00000092020.9.vs.ENSG00000100890.14	-0.0325584	-0.0993396	0.269604
ENSG00000092094.9.vs.ENSG00000100823.10	0.0121982	-0.00417144	0.585289
ENSG00000092098.15.vs.ENSG00000100911.12	0.0422904	-0.00269259	0.377014
ENSG00000092201.8.vs.ENSG00000260830.1	-0.000107571	-4.51847	0.556829
ENSG00000092964.15.vs.ENSG00000240694.7	0.00413078	-0.0948927	0.229846
ENSG00000092969.10.vs.ENSG00000232480.1	-0.00644773	-0.459907	0.946194
ENSG00000093010.10.vs.ENSG00000184470.18	-0.000124995	0.00942179	0.843357
ENSG00000093183.12.vs.ENSG00000114857.16	0.00857827	0.00128908	0.89183
ENSG00000095321.15.vs.ENSG00000119383.18	0.00301018	-0.00125559	0.781576
ENSG00000095787.20.vs.ENSG00000254635.4	-0.0115225	0.0583336	0.130841
ENSG00000095794.18.vs.ENSG00000230534.5	-0.0237671	-0.618888	0.844221
ENSG00000096070.18.vs.ENSG00000246982.5	0.016027	0.699082	0.00982353
ENSG00000096696.12.vs.ENSG00000261189.1	0.000893431	0.691167	0.0948459
ENSG00000097033.13.vs.ENSG00000261737.1	-0.00583276	-0.221301	0.557477
ENSG00000099331.12.vs.ENSG00000131351.13	0.000860089	-0.0281956	0.849133
ENSG00000099364.15.vs.ENSG00000260852.1	0.0205236	0.176358	0.0103586
ENSG00000099783.10.vs.ENSG00000066044.12	0.00486744	-0.0213251	0.150451
ENSG00000099783.10.vs.ENSG00000279827.1	0.00173418	-1.67211	0.586986
ENSG00000099840.12.vs.ENSG00000172081.12	0.0100564	-0.0286417	0.256644
ENSG00000099849.13.vs.ENSG00000185522.7	0.00164625	0.051919	0.580006
ENSG00000099910.15.vs.ENSG00000099917.16	-0.0204249	0.0027724	0.845485
ENSG00000099940.10.vs.ENSG00000241973.9	-0.0207899	0.00523047	0.673954
ENSG00000099953.8.vs.ENSG00000250479.7	0.000853611	-0.01482	0.0841438
ENSG00000099968.16.vs.ENSG00000131100.11	-0.0315455	0.0014225	0.13615
ENSG00000099995.17.vs.ENSG00000187860.9	0.0012724	-0.206694	0.763942
ENSG00000100024.13.vs.ENSG00000178803.9	0.319026	0.132299	1.12567e-12
ENSG00000100084.13.vs.ENSG00000185065.6	0.0052572	-0.631804	0.686418
ENSG00000100100.11.vs.ENSG00000228839.4	0.00937373	-0.209826	0.676926
ENSG00000100104.11.vs.ENSG00000100099.19	-0.0181613	0.010436	0.86441
ENSG00000100109.15.vs.ENSG00000261188.1	0.003481	0.157768	0.526814
ENSG00000100129.16.vs.ENSG00000100124.11	-0.00252988	-0.0052504	0.674494
ENSG00000100211.9.vs.ENSG00000184949.14	-0.0124788	-0.00796974	0.914614
ENSG00000100216.5.vs.ENSG00000228274.3	-0.00727904	-0.0592032	0.442451
ENSG00000100218.10.vs.ENSG00000100228.11	0.213043	-0.0193227	0.638633
ENSG00000100284.19.vs.ENSG00000273176.1	0.00344115	0.838379	0.865174
ENSG00000100288.18.vs.ENSG00000008735.13	0.245155	-0.00285589	0.0826529
ENSG00000100354.19.vs.ENSG00000261202.1	-0.00475325	-7.32151	0.542865
ENSG00000100412.14.vs.ENSG00000100410.6	0.00191072	-0.0360126	0.141913
ENSG00000100439.9.vs.ENSG00000275552.1	-0.0233664	-0.82831	0.468702
ENSG00000100461.16.vs.ENSG00000237054.8	-0.00734209	-0.440668	0.740438
ENSG00000100462.14.vs.ENSG00000257285.4	-0.00345662	-0.461884	0.762946
ENSG00000100554.10.vs.ENSG00000134001.11	0.0181442	-0.017022	0.230861
ENSG00000100565.14.vs.ENSG00000013523.8	0.598265	0.00264889	0.333756
ENSG00000100578.13.vs.ENSG00000100575.12	-0.0396682	-0.019879	0.277047
ENSG00000100583.4.vs.ENSG00000100580.7	0.92743	-0.0573297	0.155378
ENSG00000100601.8.vs.ENSG00000119705.8	0.00750643	-0.00552113	0.901874
ENSG00000100632.9.vs.ENSG00000029364.10	-0.00462679	-0.0126301	0.1273
ENSG00000100697.13.vs.ENSG00000235706.6	-0.00808477	0.119763	0.209769
ENSG00000100744.13.vs.ENSG00000066739.10	-0.00923782	0.00140712	0.196394
ENSG00000100811.9.vs.ENSG00000258982.1	-0.00546005	1.47031	0.17337
ENSG00000100813.13.vs.ENSG00000179933.5	0.00592164	-0.0168798	0.177284
ENSG00000100852.11.vs.ENSG00000258655.2	-0.00286128	0.0893447	0.525527
ENSG00000100883.10.vs.ENSG00000258704.4	-0.00670071	-1.12368	0.256807
ENSG00000100916.12.vs.ENSG00000258938.1	-0.0782986	-0.2702	0.646072
ENSG00000100938.16.vs.ENSG00000129559.11	-0.00791956	-0.00140281	0.739651
ENSG00000100938.16.vs.ENSG00000255526.5	-0.0100655	2.57123	0.506612
ENSG00000100941.7.vs.ENSG00000259083.1	0.00758027	0.0296964	0.107158
ENSG00000101076.15.vs.ENSG00000226812.2	0.00138285	0.0301652	0.0487218
ENSG00000101126.14.vs.ENSG00000259456.3	0.00340293	-0.0222778	0.71687
ENSG00000101138.10.vs.ENSG00000087586.16	-0.00189457	-0.00706347	0.666224
ENSG00000101150.16.vs.ENSG00000268858.2	-0.00081967	0.0837818	0.500275
ENSG00000101182.13.vs.ENSG00000184402.13	-0.000352269	0.021743	0.353119
ENSG00000101187.14.vs.ENSG00000167046.4	0.00185211	0.0806196	0.658968
ENSG00000101193.7.vs.ENSG00000101191.15	-0.00589842	0.0118476	0.0478335
ENSG00000101199.11.vs.ENSG00000101198.13	0.00199705	0.327561	0.239994
ENSG00000101216.9.vs.ENSG00000232442.1	0.0227092	-0.0259394	0.262767
ENSG00000101224.16.vs.ENSG00000125817.7	-0.00113827	0.000407981	0.907214
ENSG00000101246.18.vs.ENSG00000197114.10	-0.0175601	0.120501	0.000311147
ENSG00000101246.18.vs.ENSG00000273154.2	-0.00222205	0.380728	0.00587257
ENSG00000101247.16.vs.ENSG00000089048.13	-0.0695382	0.0312676	0.0957849
ENSG00000101290.12.vs.ENSG00000132646.9	0.000209136	-0.000985624	0.903797
ENSG00000101407.11.vs.ENSG00000101413.10	0.00651714	0.00341191	0.580772
ENSG00000101421.3.vs.ENSG00000230753.4	0.000919521	2.34135	0.0258229
ENSG00000101452.13.vs.ENSG00000261431.1	0.0431257	-1.32198	0.101345
ENSG00000101457.11.vs.ENSG00000124116.17	0.000561552	0.0305638	0.798283
ENSG00000101470.8.vs.ENSG00000124104.17	0.00223526	0.00654627	0.895082
ENSG00000101473.15.vs.ENSG00000132801.6	-0.000597761	0.0152404	0.920162
ENSG00000101493.9.vs.ENSG00000275763.2	-0.0102915	-0.308811	0.889357
ENSG00000101546.11.vs.ENSG00000141759.13	-0.0246848	-0.00612997	0.48394
ENSG00000101639.17.vs.ENSG00000266969.1	-0.0434504	0.723893	0.278152
ENSG00000101745.14.vs.ENSG00000266053.2	-0.0119226	-1.44341	0.422381
ENSG00000101751.9.vs.ENSG00000277324.1	-0.00449095	-0.326065	0.985608
ENSG00000101752.10.vs.ENSG00000158201.8	-0.00815413	-0.0345098	0.0360556
ENSG00000101844.16.vs.ENSG00000101843.17	-0.0435131	0.01188	0.586467
ENSG00000101850.11.vs.ENSG00000146950.11	-0.0278444	0.019491	0.633573
ENSG00000102081.12.vs.ENSG00000268066.4	0.0019459	-0.81226	0.873375
ENSG00000102103.14.vs.ENSG00000126768.11	1.47854e-05	0.000912435	0.978667
ENSG00000102312.19.vs.ENSG00000224292.1	-0.0102074	0.309702	0.948979
ENSG00000102317.16.vs.ENSG00000204620.3	-0.00120359	0.623678	0.325783
ENSG00000102393.8.vs.ENSG00000126945.8	-0.0175229	0.0119465	0.0664599
ENSG00000102531.15.vs.ENSG00000275202.1	-0.00199259	0.150382	0.767125
ENSG00000102547.17.vs.ENSG00000136169.15	0.0111661	-0.0203	0.205914
ENSG00000102572.13.vs.ENSG00000224418.1	0.00183192	0.219491	0.850537
ENSG00000102755.9.vs.ENSG00000279393.1	-5.8815e-05	1.01133	0.475346
ENSG00000102796.9.vs.ENSG00000231856.2	0.0708802	-0.352283	0.0844157
ENSG00000102871.14.vs.ENSG00000135722.7	-0.0296402	0.0917522	0.26067
ENSG00000102904.13.vs.ENSG00000141084.9	0.576694	0.0146452	0.175908
ENSG00000102974.13.vs.ENSG00000259804.1	0.00184905	0.807194	0.882265
ENSG00000102977.12.vs.ENSG00000102981.8	0.0177093	-0.0502031	0.516973
ENSG00000103061.10.vs.ENSG00000132600.15	0.0512901	-0.00296686	0.812843
ENSG00000103152.10.vs.ENSG00000007384.14	-0.0173379	0.011566	0.254384
ENSG00000103174.10.vs.ENSG00000033011.10	-0.0229462	0.0140893	0.666492
ENSG00000103197.15.vs.ENSG00000065057.6	0.00805786	-0.00820445	0.402182
ENSG00000103248.16.vs.ENSG00000280278.1	0.100912	-5.10668	0.00818896
ENSG00000103253.16.vs.ENSG00000162004.15	-0.0419455	0.0503	0.304696
ENSG00000103266.9.vs.ENSG00000260394.2	-0.0062361	0.0976709	0.776136
ENSG00000103275.17.vs.ENSG00000274751.1	-0.00322781	-0.437263	0.765699
ENSG00000103353.14.vs.ENSG00000103356.14	0.0325098	-0.0122001	0.0141755
ENSG00000103502.12.vs.ENSG00000214725.6	0.00985032	-1.02503	0.174388
ENSG00000103549.20.vs.ENSG00000196118.10	0.0252156	-0.0658608	0.00349392
ENSG00000103591.11.vs.ENSG00000103599.18	-0.0122066	-0.258451	0.192672
ENSG00000103852.11.vs.ENSG00000168904.13	0.0612742	-0.101501	0.142627
ENSG00000103942.11.vs.ENSG00000169612.3	-0.0420597	-0.00131313	0.888864
ENSG00000103966.8.vs.ENSG00000246740.2	-0.00447693	-0.0449218	0.749969
ENSG00000103994.15.vs.ENSG00000092531.8	-0.00227903	-0.0157539	0.362644
ENSG00000104047.13.vs.ENSG00000166262.14	-0.0455139	0.203721	0.519651
ENSG00000104064.15.vs.ENSG00000244879.4	-0.0260958	0.00535326	0.656972
ENSG00000104147.7.vs.ENSG00000137804.11	-0.0939041	0.00599322	0.547764
ENSG00000104231.9.vs.ENSG00000164695.4	-0.00705023	-0.0030159	0.637659
ENSG00000104356.9.vs.ENSG00000132541.9	-0.0300323	0.0130979	0.548433
ENSG00000104369.4.vs.ENSG00000104381.11	-0.00827251	0.0754512	0.00733152
ENSG00000104689.8.vs.ENSG00000246582.2	-0.0150512	0.0777773	0.613131
ENSG00000104722.12.vs.ENSG00000253535.4	0.504401	-4.66753	0.3569
ENSG00000104763.16.vs.ENSG00000245281.5	-0.0059392	0.945772	0.312724
ENSG00000104774.11.vs.ENSG00000123154.10	-0.000369995	0.0260873	0.821847
ENSG00000104814.11.vs.ENSG00000178982.8	-0.090521	-0.00305761	0.148826
ENSG00000104825.15.vs.ENSG00000068903.18	0.00115787	-0.00406487	0.968711
ENSG00000104880.16.vs.ENSG00000267852.1	0.0544758	0.29017	0.410505
ENSG00000104901.5.vs.ENSG00000074219.12	1.62474	0.00407825	0.259768
ENSG00000104904.11.vs.ENSG00000167476.9	-0.00162931	-0.0198366	0.231766
ENSG00000104907.11.vs.ENSG00000160877.5	0.00785605	-0.00287323	0.616092
ENSG00000104946.9.vs.ENSG00000039650.8	0.0218234	-0.0091619	0.37106
ENSG00000104960.14.vs.ENSG00000268006.1	0.00621446	-0.00599215	0.432499
ENSG00000104979.7.vs.ENSG00000267633.1	-0.00378513	1.62673	0.681913
ENSG00000105011.7.vs.ENSG00000267169.1	-0.0153753	-0.225336	0.309817
ENSG00000105053.9.vs.ENSG00000142528.14	0.00833953	-0.0247331	0.831288
ENSG00000105127.7.vs.ENSG00000268189.2	0.0143235	-0.0270744	0.792433
ENSG00000105220.13.vs.ENSG00000267219.1	-0.000263147	-4.12424	0.128911
ENSG00000105281.11.vs.ENSG00000275719.1	0.000537166	0.0464712	0.908
ENSG00000105376.4.vs.ENSG00000267607.1	0.0662075	-1.8953	0.613306
ENSG00000105467.7.vs.ENSG00000161558.9	-0.748325	0.0252916	0.473512
ENSG00000105479.14.vs.ENSG00000142227.9	0.436839	-0.0177771	0.119387
ENSG00000105483.15.vs.ENSG00000268001.1	-0.0158045	-0.243708	0.216921
ENSG00000105516.9.vs.ENSG00000232871.7	0.000873375	1.03586	0.328471
ENSG00000105619.12.vs.ENSG00000105618.12	0.036428	0.00159897	0.247
ENSG00000105649.8.vs.ENSG00000268650.3	-0.0637038	0.292938	0.804237
ENSG00000105669.11.vs.ENSG00000105671.10	-0.00234822	0.00583266	0.869968
ENSG00000105676.12.vs.ENSG00000064607.15	-0.000881213	0.0102502	0.613176
ENSG00000105677.10.vs.ENSG00000236144.5	-0.00402552	0.0597016	0.183367
ENSG00000105696.7.vs.ENSG00000006016.9	0.0712364	0.165611	0.515811
ENSG00000105705.14.vs.ENSG00000129933.19	-0.0181897	0.0219945	0.172322
ENSG00000105723.10.vs.ENSG00000279539.1	-0.00474182	-0.791233	0.472743
ENSG00000105778.16.vs.ENSG00000106355.8	-8.43918e-05	-0.00789272	0.762624
ENSG00000105810.8.vs.ENSG00000237819.4	-0.00130657	-1.5418	0.851107
ENSG00000105821.13.vs.ENSG00000161057.9	0.0210724	-0.00405444	0.157828
ENSG00000105825.10.vs.ENSG00000234695.1	-0.0669449	6.15352	0.115733
ENSG00000105835.10.vs.ENSG00000273320.1	-0.00871202	-0.0407844	0.149547
ENSG00000105879.10.vs.ENSG00000241764.3	-0.0202059	0.218312	0.315953
ENSG00000105968.17.vs.ENSG00000234183.1	-0.0124859	2.14363	0.159349
ENSG00000105971.13.vs.ENSG00000237870.5	-0.0171923	-3.51041	0.393218
ENSG00000105991.7.vs.ENSG00000233429.8	0.166357	0.0476061	0.121687
ENSG00000106028.9.vs.ENSG00000228775.6	-0.000839581	0.00123636	0.989302
ENSG00000106080.9.vs.ENSG00000106086.17	-0.0566714	0.0148301	0.488288
ENSG00000106105.12.vs.ENSG00000196295.10	-0.00348253	-0.00616694	0.635391
ENSG00000106144.18.vs.ENSG00000231840.1	-0.0126212	2.49393	0.447351
ENSG00000106245.8.vs.ENSG00000106244.11	-0.000413222	0.00255119	0.796069
ENSG00000106263.16.vs.ENSG00000106266.7	0.00227418	-0.0156204	0.427727
ENSG00000106290.13.vs.ENSG00000166997.6	0.0081321	0.0436457	0.538809
ENSG00000106299.7.vs.ENSG00000272686.1	-0.00940868	0.0141011	0.523195
ENSG00000106397.10.vs.ENSG00000106400.10	0.00219298	-0.0027911	0.353061
ENSG00000106524.7.vs.ENSG00000136261.13	0.00429024	-0.00486599	0.486582
ENSG00000106538.8.vs.ENSG00000261305.1	-0.00490782	-0.404027	0.650181
ENSG00000106546.11.vs.ENSG00000237773.4	-0.00848699	-0.505143	0.231544
ENSG00000106565.16.vs.ENSG00000002933.6	0.0061656	-0.00503404	0.113048
ENSG00000106591.3.vs.ENSG00000106588.9	-0.0230789	0.0343115	0.38811
ENSG00000106617.12.vs.ENSG00000239911.2	-0.0137927	0.0774688	0.75723
ENSG00000106803.8.vs.ENSG00000119523.9	0.000732457	-0.0358343	0.228537
ENSG00000107099.14.vs.ENSG00000183784.6	-0.0217974	-0.0157486	0.534158
ENSG00000107262.15.vs.ENSG00000086065.12	0.000217907	-0.00401175	0.814606
ENSG00000107362.12.vs.ENSG00000155621.13	-0.0552356	0.0199572	0.253434
ENSG00000107371.11.vs.ENSG00000122741.14	0.00171244	-0.0333	0.242876
ENSG00000107551.19.vs.ENSG00000224812.2	0.00127724	1.45694	0.679653
ENSG00000107551.19.vs.ENSG00000273363.1	0.0020212	-1.12323	0.816157
ENSG00000107560.9.vs.ENSG00000177640.14	0.0259037	-0.421015	0.143441
ENSG00000107651.11.vs.ENSG00000197771.11	0.0119352	-0.0188692	0.222204
ENSG00000107669.16.vs.ENSG00000226864.1	-0.00848048	0.826043	0.141051
ENSG00000107758.14.vs.ENSG00000221817.8	-0.0277726	0.0448498	0.318455
ENSG00000107779.10.vs.ENSG00000272631.1	-0.0134747	-0.0167041	0.797939
ENSG00000107796.11.vs.ENSG00000026103.18	-3.78689e-05	-0.0604082	0.0980911
ENSG00000107798.16.vs.ENSG00000152778.8	-0.0136666	-0.00636966	0.101345
ENSG00000107815.6.vs.ENSG00000055950.15	0.0109073	-0.0123629	0.384614
ENSG00000107854.5.vs.ENSG00000228701.1	-0.00461078	-0.662585	0.777123
ENSG00000107937.17.vs.ENSG00000205740.2	0.0143627	0.431182	0.225947
ENSG00000107938.16.vs.ENSG00000234134.1	-0.00496142	4.64966	0.0913272
ENSG00000107984.8.vs.ENSG00000236671.6	0.0118037	-0.977142	0.842161
ENSG00000108107.11.vs.ENSG00000233493.3	0.000438618	-0.0215192	0.513481
ENSG00000108306.10.vs.ENSG00000266469.1	-0.0269384	0.0792739	0.0622368
ENSG00000108312.13.vs.ENSG00000260793.2	0.00473775	-0.316043	0.303637
ENSG00000108384.13.vs.ENSG00000121101.14	0.0190094	-0.444278	0.809847
ENSG00000108395.12.vs.ENSG00000224738.1	-0.0415757	-0.228738	0.197046
ENSG00000108424.8.vs.ENSG00000263766.4	0.000477896	-0.175113	0.961581
ENSG00000108439.8.vs.ENSG00000234494.6	-0.00976093	0.00283017	0.845222
ENSG00000108443.12.vs.ENSG00000108423.13	0.00701698	-0.104554	0.678992
ENSG00000108469.13.vs.ENSG00000161526.13	0.0293685	0.0198991	0.00994413
ENSG00000108474.15.vs.ENSG00000141027.19	-0.0188377	-0.00259871	0.739904
ENSG00000108509.19.vs.ENSG00000262227.1	-0.0024115	0.104488	0.981825
ENSG00000108518.7.vs.ENSG00000108515.16	-0.000398341	0.133704	0.0472818
ENSG00000108528.12.vs.ENSG00000108523.14	0.000636692	-0.00536892	0.773681
ENSG00000108666.8.vs.ENSG00000010244.15	-0.0164686	-0.00648644	0.422358
ENSG00000108733.8.vs.ENSG00000006125.15	0.0235313	-0.00304568	0.332553
ENSG00000108773.9.vs.ENSG00000260325.1	0.0101687	-1.30393	0.174997
ENSG00000108830.9.vs.ENSG00000108828.14	0.0504767	-0.002005	0.918506
ENSG00000109062.8.vs.ENSG00000266036.1	-0.00360363	0.155757	0.766082
ENSG00000109065.10.vs.ENSG00000109066.12	0.0115457	0.00685788	0.470391
ENSG00000109079.8.vs.ENSG00000109083.12	-0.0106217	-0.000155361	0.635589
ENSG00000109111.13.vs.ENSG00000132581.8	0.0104974	-0.00508163	0.183816
ENSG00000109320.10.vs.ENSG00000260651.1	-0.0134307	-1.21639	0.397071
ENSG00000109466.12.vs.ENSG00000170088.12	-0.0255798	-0.0329878	0.20786
ENSG00000109572.12.vs.ENSG00000137601.14	-0.00566256	-0.0294696	0.237702
ENSG00000109586.10.vs.ENSG00000245213.5	-0.0030213	0.132241	0.765351
ENSG00000109618.10.vs.ENSG00000281501.1	-0.00267377	-0.215911	0.605629
ENSG00000109736.13.vs.ENSG00000249673.5	0.00400991	-0.173065	0.220535
ENSG00000109775.9.vs.ENSG00000205129.7	-0.0863615	-0.280737	0.123961
ENSG00000109787.11.vs.ENSG00000231160.8	-0.000484544	0.130263	0.671515
ENSG00000109814.10.vs.ENSG00000249348.1	-0.00195761	0.0903064	0.8673
ENSG00000109832.11.vs.ENSG00000110060.7	-1.19095	-0.0647424	0.473483
ENSG00000110048.10.vs.ENSG00000255139.1	-0.00287111	1.52064	0.0732597
ENSG00000110063.7.vs.ENSG00000255062.1	0.00135728	-0.0405345	0.986613
ENSG00000110074.9.vs.ENSG00000182934.10	0.0115791	2.30408e-05	0.653894
ENSG00000110080.17.vs.ENSG00000280832.1	0.000965367	-0.391351	0.236475
ENSG00000110104.10.vs.ENSG00000255959.1	0.0188885	3.42624	0.175313
ENSG00000110107.7.vs.ENSG00000257052.1	0.00351964	-1.66317	0.408938
ENSG00000110172.10.vs.ENSG00000280367.1	0.00159286	0.795176	0.481399
ENSG00000110315.5.vs.ENSG00000177112.6	-0.00217928	-2.76582	0.568262
ENSG00000110321.14.vs.ENSG00000246308.1	5.18257e-05	0.774363	0.334646
ENSG00000110400.9.vs.ENSG00000254854.1	-0.00074667	0.350847	0.282965
ENSG00000110660.13.vs.ENSG00000179331.2	-0.00928395	-0.0741037	0.734513
ENSG00000110717.9.vs.ENSG00000255306.1	-0.00301795	0.630591	0.56511
ENSG00000110768.10.vs.ENSG00000110756.16	0.00485813	-0.00883692	0.952979
ENSG00000110871.13.vs.ENSG00000022840.14	-0.03925	0.0071664	0.163168
ENSG00000110906.11.vs.ENSG00000151148.12	0.000879002	0.000855597	0.992725
ENSG00000110921.10.vs.ENSG00000139428.10	-0.00312928	-0.000581699	0.971616
ENSG00000110944.7.vs.ENSG00000135473.13	-0.0057902	0.0261211	0.124971
ENSG00000111203.10.vs.ENSG00000258325.2	0.0117246	0.493181	0.530581
ENSG00000111206.11.vs.ENSG00000078246.14	-0.000726357	-0.00496057	0.962288
ENSG00000111206.11.vs.ENSG00000171792.9	0.000786205	-0.0115735	0.870695
ENSG00000111237.17.vs.ENSG00000278993.1	-0.017294	-0.0480707	0.179768
ENSG00000111247.13.vs.ENSG00000047621.10	0.0322242	-0.0719164	0.302534
ENSG00000111254.6.vs.ENSG00000139180.9	-0.153589	-0.00157809	0.693283
ENSG00000111271.13.vs.ENSG00000089234.14	0.015574	-0.012609	0.643397
ENSG00000111358.12.vs.ENSG00000111361.11	-0.0095071	-0.00442737	0.758608
ENSG00000111412.5.vs.ENSG00000135119.13	-0.0203418	0.105166	0.00784213
ENSG00000111432.4.vs.ENSG00000250208.5	0.0106998	0.0390006	0.00118384
ENSG00000111481.8.vs.ENSG00000123405.12	-0.00321551	0.0738883	0.0291225
ENSG00000111540.14.vs.ENSG00000185664.13	-0.00150438	0.0062462	0.870095
ENSG00000111596.10.vs.ENSG00000257815.4	-0.0237428	-0.150623	0.412525
ENSG00000111640.13.vs.ENSG00000255966.1	-0.00010145	0.79746	0.658111
ENSG00000111647.11.vs.ENSG00000257696.1	-0.0427064	-0.939025	0.365496
ENSG00000111653.18.vs.ENSG00000219410.5	-0.00293098	0.892446	0.649372
ENSG00000111667.12.vs.ENSG00000111665.10	0.00453455	-0.0340784	0.349863
ENSG00000111711.8.vs.ENSG00000004700.14	-0.0250279	0.0430238	0.147821
ENSG00000111737.10.vs.ENSG00000277283.1	-0.00607948	0.134155	0.675592
ENSG00000111785.17.vs.ENSG00000257545.3	0.0120167	-0.886418	0.866939
ENSG00000111790.12.vs.ENSG00000064102.13	-0.000480725	-0.0146944	0.628194
ENSG00000111802.12.vs.ENSG00000112304.9	-0.00549277	0.00949858	0.581898
ENSG00000111897.6.vs.ENSG00000135549.13	0.000422295	-0.0503176	0.268576
ENSG00000111897.6.vs.ENSG00000279114.1	-0.000173813	-0.537422	0.788967
ENSG00000112078.12.vs.ENSG00000179165.10	-0.0134083	-1.35395	0.268005
ENSG00000112237.11.vs.ENSG00000272017.1	-0.00875789	-2.30424	0.220236
ENSG00000112249.12.vs.ENSG00000260000.2	-0.00831119	-0.270122	0.473349
ENSG00000112276.12.vs.ENSG00000203808.9	-0.0162631	0.281888	0.9729
ENSG00000112282.16.vs.ENSG00000154269.13	-0.000629764	0.0044789	0.796598
ENSG00000112293.13.vs.ENSG00000112294.11	0.101862	-0.00625813	0.937373
ENSG00000112367.9.vs.ENSG00000155085.14	0.0445076	0.011883	0.414343
ENSG00000112473.15.vs.ENSG00000204231.9	0.00326285	0.0111799	0.192002
ENSG00000112530.10.vs.ENSG00000185345.17	0.354952	-0.212062	0.674707
ENSG00000112855.13.vs.ENSG00000170445.11	0.0259186	0.0209444	0.0351713
ENSG00000112877.7.vs.ENSG00000249650.1	0.081582	0.357302	0.00882603
ENSG00000112983.16.vs.ENSG00000112984.10	0.0168743	-0.0151034	0.424305
ENSG00000112992.15.vs.ENSG00000248092.6	-0.00323057	0.0287778	0.612273
ENSG00000112996.8.vs.ENSG00000251141.4	0.00590305	-0.32206	0.788287
ENSG00000113141.14.vs.ENSG00000131495.7	0.017039	-0.0101483	0.0230508
ENSG00000113263.11.vs.ENSG00000135077.7	-0.109435	-0.0558366	0.101707
ENSG00000113318.9.vs.ENSG00000228716.5	0.026731	-0.0134767	0.543785
ENSG00000113319.10.vs.ENSG00000251450.1	-0.00820646	-0.712096	0.91381
ENSG00000113328.17.vs.ENSG00000250061.4	-0.00563059	0.217777	0.339499
ENSG00000113407.12.vs.ENSG00000249572.1	0.00136034	0.0758971	0.856351
ENSG00000113441.14.vs.ENSG00000247121.5	-0.00594631	0.152049	0.733388
ENSG00000113522.12.vs.ENSG00000113525.8	0.0124306	-2.66184	0.250916
ENSG00000113593.10.vs.ENSG00000123219.11	0.0556031	-0.0261124	0.331613
ENSG00000113615.11.vs.ENSG00000152700.12	-0.0019041	-0.018072	0.350502
ENSG00000113648.15.vs.ENSG00000270021.1	0.00371166	1.01912	0.157481
ENSG00000113712.15.vs.ENSG00000183111.10	-0.0191976	0.0283	0.153191
ENSG00000113761.10.vs.ENSG00000087206.15	0.101632	0.0060547	0.402323
ENSG00000113946.3.vs.ENSG00000163347.5	0.242081	-0.00309203	0.672593
ENSG00000113971.17.vs.ENSG00000248724.5	0.124303	-4.76754	0.193126
ENSG00000114023.14.vs.ENSG00000160124.8	-0.0186449	0.0509314	0.0186021
ENSG00000114209.13.vs.ENSG00000163536.11	-0.0075735	0.0034493	0.753069
ENSG00000114302.14.vs.ENSG00000224424.7	-0.0105207	-0.10785	0.442179
ENSG00000114388.11.vs.ENSG00000114395.9	-0.0229711	0.00862385	0.659699
ENSG00000114473.12.vs.ENSG00000185621.10	-0.28771	0.0410187	0.275341
ENSG00000114737.14.vs.ENSG00000114738.9	0.00603296	-0.00906299	0.619248
ENSG00000114739.12.vs.ENSG00000229589.1	0.00436926	-0.383065	0.63058
ENSG00000114745.12.vs.ENSG00000168026.15	0.0150032	0.00554906	0.472968
ENSG00000114767.6.vs.ENSG00000041880.13	-0.000844514	0.000752371	0.994873
ENSG00000114779.18.vs.ENSG00000243989.6	-0.00678951	0.0241375	0.459009
ENSG00000114784.3.vs.ENSG00000280739.1	-0.00338329	0.0708648	0.960906
ENSG00000114790.11.vs.ENSG00000243069.6	-0.0604452	0.293277	0.685685
ENSG00000114853.12.vs.ENSG00000230084.4	-0.0147473	-0.522366	0.656194
ENSG00000114859.13.vs.ENSG00000163882.8	0.0161109	-0.00824964	0.304375
ENSG00000114942.12.vs.ENSG00000023228.12	-0.00155809	-0.00691293	0.17068
ENSG00000115020.15.vs.ENSG00000138413.12	-0.0036437	-0.000566426	0.936755
ENSG00000115073.7.vs.ENSG00000228486.8	0.00214501	0.192882	0.565122
ENSG00000115128.6.vs.ENSG00000219626.7	0.000925006	0.110134	0.752191
ENSG00000115137.10.vs.ENSG00000224165.4	-0.038977	-0.526687	0.653265
ENSG00000115170.12.vs.ENSG00000007001.11	0.0145916	-0.803323	0.750363
ENSG00000115194.9.vs.ENSG00000163793.11	-0.32842	3.83424	0.0637872
ENSG00000115207.12.vs.ENSG00000234072.1	0.0136516	0.10811	0.0248678
ENSG00000115211.14.vs.ENSG00000115234.9	0.0452915	-0.00852086	0.0788834
ENSG00000115233.10.vs.ENSG00000235724.7	-0.0057687	-0.61193	0.535696
ENSG00000115239.20.vs.ENSG00000068912.12	0.039801	-0.00360058	0.888162
ENSG00000115255.9.vs.ENSG00000115257.14	5.58913e-05	0.0304938	0.800184
ENSG00000115271.9.vs.ENSG00000115267.5	0.0188677	0.00836329	0.203707
ENSG00000115282.18.vs.ENSG00000135637.12	0.0379219	0.100099	0.0338525
ENSG00000115307.15.vs.ENSG00000115317.10	0.00156554	-0.01487	0.918106
ENSG00000115415.17.vs.ENSG00000231858.4	0.000609052	-9.79469	0.291293
ENSG00000115446.10.vs.ENSG00000183513.7	0.0223331	-0.038991	0.655878
ENSG00000115459.16.vs.ENSG00000042445.12	0.123883	0.000861812	0.0464288
ENSG00000115464.13.vs.ENSG00000270820.4	-0.00707765	0.129577	0.651713
ENSG00000115484.13.vs.ENSG00000173163.9	0.000203552	-0.00510488	0.97802
ENSG00000115486.10.vs.ENSG00000118640.9	0.000420303	-0.00165582	0.933778
ENSG00000115568.14.vs.ENSG00000074582.11	0.0186655	0.000551839	0.619603
ENSG00000115661.12.vs.ENSG00000163521.14	-0.0157703	0.0616617	0.342485
ENSG00000115685.13.vs.ENSG00000115687.12	0.00546262	0.0318027	0.308273
ENSG00000115816.12.vs.ENSG00000003509.14	0.0105954	-0.0153639	0.615278
ENSG00000115827.12.vs.ENSG00000123600.17	0.0467538	-0.0608711	0.36604
ENSG00000115840.12.vs.ENSG00000172878.12	-0.0183199	0.0781331	0.15979
ENSG00000115866.9.vs.ENSG00000231890.6	0.00646954	0.105469	0.204343
ENSG00000115942.7.vs.ENSG00000183308.6	0.00178534	-0.788453	0.713154
ENSG00000116133.10.vs.ENSG00000233203.5	0.00178305	0.475577	0.322764
ENSG00000116133.10.vs.ENSG00000242396.1	0.00167979	0.524605	0.311288
ENSG00000116138.11.vs.ENSG00000132906.16	-0.0706082	0.00696802	0.0149431
ENSG00000116198.11.vs.ENSG00000169598.14	0.0183466	-0.0734709	0.377524
ENSG00000116209.10.vs.ENSG00000116205.9	0.000566944	-0.0210985	0.918695
ENSG00000116299.15.vs.ENSG00000179902.11	-0.000575115	-0.696122	0.780602
ENSG00000116459.9.vs.ENSG00000116455.12	-0.00678683	0.0179608	0.0469669
ENSG00000116539.9.vs.ENSG00000235919.4	-0.00424052	0.185499	0.602345
ENSG00000116580.17.vs.ENSG00000132718.8	0.0248653	-0.0432164	0.166195
ENSG00000116586.10.vs.ENSG00000160803.7	-0.0120997	0.0107846	0.470808
ENSG00000116641.14.vs.ENSG00000235545.1	0.000934433	-0.155438	0.990311
ENSG00000116698.19.vs.ENSG00000232860.6	0.00817272	-0.113551	0.20625
ENSG00000116747.11.vs.ENSG00000116750.12	-0.0482369	0.00913402	0.375843
ENSG00000116830.10.vs.ENSG00000236137.1	0.00437668	0.0362556	0.959917
ENSG00000116852.13.vs.ENSG00000229191.1	0.00520626	-0.191157	0.875088
ENSG00000116871.14.vs.ENSG00000054116.10	0.00213545	-0.0220616	0.39409
ENSG00000116874.10.vs.ENSG00000231365.4	-0.0412566	0.00397081	0.39647
ENSG00000116906.10.vs.ENSG00000143633.11	-0.00994032	0.0594558	0.288476
ENSG00000116918.12.vs.ENSG00000233461.4	-0.0145988	-0.0905526	0.363183
ENSG00000116954.7.vs.ENSG00000228436.2	-0.0413553	0.235273	0.584459
ENSG00000116983.11.vs.ENSG00000084072.15	-1.12462	0.00612011	0.725456
ENSG00000116985.9.vs.ENSG00000261798.1	0.0294848	-0.096757	0.615162
ENSG00000117395.9.vs.ENSG00000179178.9	0.00186081	-0.000191103	0.964782
ENSG00000117399.12.vs.ENSG00000234694.1	-0.00497829	0.156656	0.535471
ENSG00000117408.9.vs.ENSG00000237950.1	0.0102279	1.03969	0.118933
ENSG00000117475.12.vs.ENSG00000143156.12	-0.0383485	0.0530864	0.578722
ENSG00000117500.11.vs.ENSG00000122483.16	-0.0129314	0.100485	0.212471
ENSG00000117505.11.vs.ENSG00000223745.6	-0.0135307	0.0458419	0.279919
ENSG00000117519.14.vs.ENSG00000235501.4	-0.00554568	0.199307	0.291212
ENSG00000117543.18.vs.ENSG00000233184.5	-0.0160068	0.0292567	0.828058
ENSG00000117593.9.vs.ENSG00000120334.14	0.0122681	-0.222084	0.0811617
ENSG00000117616.16.vs.ENSG00000183726.9	0.00674004	-0.0136953	0.0925261
ENSG00000117620.11.vs.ENSG00000228084.1	-0.0025987	-0.445046	0.705618
ENSG00000117650.11.vs.ENSG00000231057.3	-0.00422418	-7.36621	0.275496
ENSG00000117862.10.vs.ENSG00000134717.16	-0.00568416	-0.00467846	0.640715
ENSG00000117877.9.vs.ENSG00000104881.13	-0.0547981	-0.00628551	0.462484
ENSG00000118096.6.vs.ENSG00000095139.12	-0.015001	0.00105301	0.8291
ENSG00000118162.12.vs.ENSG00000268061.4	0.0479438	-0.842682	0.138923
ENSG00000118260.13.vs.ENSG00000223725.5	-0.0116144	1.0673	0.616606
ENSG00000118276.10.vs.ENSG00000259985.1	0.00804613	-0.501512	0.253412
ENSG00000118363.10.vs.ENSG00000166435.14	-0.00070086	-0.0192294	0.924658
ENSG00000118454.11.vs.ENSG00000197568.12	-0.0133933	-0.121269	0.346822
ENSG00000118523.5.vs.ENSG00000227220.1	-0.000936923	-0.0344807	0.869792
ENSG00000118579.10.vs.ENSG00000249502.1	-0.0278271	0.140541	0.20072
ENSG00000118655.4.vs.ENSG00000134262.11	-0.0626578	0.0161571	0.418854
ENSG00000118680.11.vs.ENSG00000264235.4	-0.00274899	-1.07165	0.0606175
ENSG00000118707.8.vs.ENSG00000232907.6	0.0108148	-0.0559918	0.49811
ENSG00000118849.8.vs.ENSG00000240207.5	0.00142617	-0.583178	0.621304
ENSG00000118855.17.vs.ENSG00000118849.8	-0.0259949	0.00264043	0.0980164
ENSG00000118965.13.vs.ENSG00000227210.1	0.0300626	-1.01795	0.321455
ENSG00000118985.13.vs.ENSG00000251314.2	-0.0168199	-0.0997135	0.635852
ENSG00000119013.7.vs.ENSG00000155744.8	-0.003817	-0.0216075	0.597029
ENSG00000119048.6.vs.ENSG00000273345.4	-0.00343201	0.121687	0.902593
ENSG00000119203.12.vs.ENSG00000119185.11	0.00541085	-0.0119703	0.827352
ENSG00000119321.7.vs.ENSG00000136868.10	0.0122235	-0.0187135	0.168756
ENSG00000119537.14.vs.ENSG00000267390.1	-0.0176082	-0.341579	0.308487
ENSG00000119616.10.vs.ENSG00000119682.15	0.00623538	-0.0134628	0.767929
ENSG00000119636.14.vs.ENSG00000187097.11	-0.321643	-0.00334861	0.159912
ENSG00000119638.11.vs.ENSG00000259138.1	0.00419658	-0.891465	0.849864
ENSG00000119655.7.vs.ENSG00000165898.12	0.000156177	-0.0377716	0.463889
ENSG00000119669.4.vs.ENSG00000273729.1	0.0106371	-0.445873	0.598922
ENSG00000119686.8.vs.ENSG00000224721.1	-0.131939	-0.230967	0.140041
ENSG00000119688.19.vs.ENSG00000133980.4	0.00680059	-0.172455	0.874241
ENSG00000119707.12.vs.ENSG00000258813.2	0.00526864	-0.818306	0.630359
ENSG00000119711.11.vs.ENSG00000205659.9	-0.0305316	-0.0101036	0.218794
ENSG00000119729.9.vs.ENSG00000250565.5	-0.0159936	0.114152	0.381813
ENSG00000119760.14.vs.ENSG00000163798.12	0.0243469	0.0368164	0.065791
ENSG00000119862.11.vs.ENSG00000223935.1	-0.0223007	-0.011575	0.701316
ENSG00000119878.5.vs.ENSG00000151665.11	-0.00713577	-0.0113681	0.857214
ENSG00000119906.10.vs.ENSG00000272572.1	-0.0311346	-1.32102	0.250854
ENSG00000119965.11.vs.ENSG00000179988.12	0.03145	0.033577	0.882629
ENSG00000120008.14.vs.ENSG00000227165.6	0.00648783	-10.0325	0.636059
ENSG00000120051.13.vs.ENSG00000231233.1	-3.10622	-2.12538	0.202687
ENSG00000120256.8.vs.ENSG00000268592.3	0.00578087	-0.177827	0.474211
ENSG00000120265.15.vs.ENSG00000120253.12	0.000752666	-0.00230216	0.991525
ENSG00000120370.11.vs.ENSG00000231407.4	-0.00879608	-1.06165	0.395962
ENSG00000120438.10.vs.ENSG00000112110.8	0.00116966	-0.00290528	0.949826
ENSG00000120458.8.vs.ENSG00000245498.5	0.0143635	0.411575	0.134812
ENSG00000120533.11.vs.ENSG00000120526.9	0.00858624	-0.0225433	0.438762
ENSG00000120647.8.vs.ENSG00000073614.10	-0.00987463	0.00167189	0.978179
ENSG00000120685.18.vs.ENSG00000188811.11	0.00131169	0.000968788	0.856674
ENSG00000120690.12.vs.ENSG00000120688.8	-0.00611281	0.0708936	0.185088
ENSG00000120725.11.vs.ENSG00000015479.16	5.55708e-05	-0.0229084	0.811988
ENSG00000120802.12.vs.ENSG00000257167.2	-0.00521373	-0.0380822	0.256754
ENSG00000120820.11.vs.ENSG00000111727.10	-0.0111718	-0.0938674	0.293942
ENSG00000120889.11.vs.ENSG00000246130.1	0.00597323	-0.999795	0.373535
ENSG00000120896.12.vs.ENSG00000251034.1	0.00370879	-0.294528	0.634654
ENSG00000120899.16.vs.ENSG00000104228.11	0.00972563	-0.0311033	0.603798
ENSG00000120925.12.vs.ENSG00000168172.7	-0.00449434	-0.00115505	0.936968
ENSG00000121104.6.vs.ENSG00000136504.10	0.0212974	-0.0267701	0.508076
ENSG00000121289.16.vs.ENSG00000131944.8	0.00251707	0.0847232	0.730885
ENSG00000121310.15.vs.ENSG00000116171.15	0.0146486	0.00110899	0.338253
ENSG00000121316.9.vs.ENSG00000256751.4	-0.00437753	0.113951	0.51649
ENSG00000121440.13.vs.ENSG00000278934.1	0.0203037	0.107374	0.270779
ENSG00000121486.10.vs.ENSG00000116668.11	0.0136957	-0.163246	0.400123
ENSG00000121579.11.vs.ENSG00000114573.8	0.00698054	-0.0298149	0.0919228
ENSG00000121621.6.vs.ENSG00000169519.18	-0.0105121	0.0344141	0.746107
ENSG00000121797.9.vs.ENSG00000223552.1	-0.0903117	0.0848138	0.0824702
ENSG00000121851.11.vs.ENSG00000272031.2	0.036448	-0.409965	0.350383
ENSG00000121931.14.vs.ENSG00000273010.1	0.0182832	-1.65862	0.696455
ENSG00000121988.16.vs.ENSG00000048991.15	0.0609729	-0.0416355	0.152715
ENSG00000122008.14.vs.ENSG00000113163.14	-0.00218425	-0.00555921	0.93855
ENSG00000122218.13.vs.ENSG00000162736.14	0.00192876	-0.00305495	0.84245
ENSG00000122376.10.vs.ENSG00000148672.8	-0.0213566	-0.00220731	0.414673
ENSG00000122390.16.vs.ENSG00000167981.5	0.00259853	-0.0577702	0.667415
ENSG00000122432.15.vs.ENSG00000174021.9	-0.521049	-0.0122161	0.191657
ENSG00000122435.8.vs.ENSG00000156876.9	0.03823	0.00535159	0.570899
ENSG00000122481.15.vs.ENSG00000226026.4	0.311554	-1.14726	0.0070951
ENSG00000122512.13.vs.ENSG00000106305.8	0.021821	-0.0115117	0.780321
ENSG00000122557.8.vs.ENSG00000271122.1	-0.0142142	-0.018882	0.750305
ENSG00000122566.19.vs.ENSG00000122565.17	0.00144273	-0.00149844	0.329811
ENSG00000122592.7.vs.ENSG00000270182.1	0.0713843	0.481323	0.000842325
ENSG00000122687.16.vs.ENSG00000106268.14	0.00834135	-0.0142056	0.716107
ENSG00000123064.11.vs.ENSG00000139405.14	0.0183513	-0.100633	0.0112139
ENSG00000123094.14.vs.ENSG00000246695.6	-0.0363013	-0.349732	0.285625
ENSG00000123119.10.vs.ENSG00000180694.12	-0.019512	-0.0188144	0.444934
ENSG00000123124.12.vs.ENSG00000254231.1	-0.00568128	0.322781	0.568194
ENSG00000123200.15.vs.ENSG00000235903.6	0.0129383	-0.0857002	0.0501837
ENSG00000123213.21.vs.ENSG00000197860.8	0.0132482	-0.120403	0.402353
ENSG00000123240.15.vs.ENSG00000151468.10	0.00401799	-0.0215995	0.635053
ENSG00000123472.11.vs.ENSG00000228237.4	-0.0106286	-0.51331	0.62831
ENSG00000123562.15.vs.ENSG00000231154.1	0.00164918	0.388343	0.15824
ENSG00000123700.4.vs.ENSG00000267365.1	-0.00596782	0.219387	0.743097
ENSG00000124140.11.vs.ENSG00000204044.6	-0.305906	-0.00108699	0.770776
ENSG00000124201.13.vs.ENSG00000177410.11	-0.00206135	-0.00442859	0.390501
ENSG00000124217.4.vs.ENSG00000000419.11	-0.0110827	0.00671406	0.704533
ENSG00000124224.15.vs.ENSG00000124209.3	-0.0496273	0.00260418	0.643266
ENSG00000124249.6.vs.ENSG00000244558.4	0.0378803	0.350713	0.478359
ENSG00000124275.13.vs.ENSG00000215217.5	0.0138028	0.19564	0.705234
ENSG00000124383.7.vs.ENSG00000124370.9	0.0345187	-0.153495	0.0289166
ENSG00000124571.16.vs.ENSG00000170734.10	0.00913322	-0.0802935	0.196283
ENSG00000124635.8.vs.ENSG00000196787.3	0.0477765	-0.0781917	0.758128
ENSG00000124641.13.vs.ENSG00000112578.8	-0.0132048	0.00884741	0.738612
ENSG00000124659.6.vs.ENSG00000112624.11	-0.0141685	-0.00246683	0.865271
ENSG00000124702.16.vs.ENSG00000124733.3	-0.00430089	0.000682226	0.752121
ENSG00000124788.16.vs.ENSG00000229931.1	-0.01729	1.08835	0.0201546
ENSG00000124789.10.vs.ENSG00000272269.1	0.00503075	-0.174003	0.793733
ENSG00000125304.8.vs.ENSG00000203441.2	0.000319137	0.611641	0.871945
ENSG00000125352.5.vs.ENSG00000125356.6	0.0394173	-0.0023185	0.243833
ENSG00000125375.13.vs.ENSG00000087299.10	0.0349731	-0.113564	0.0636142
ENSG00000125388.18.vs.ENSG00000087269.14	-0.639655	0.00242358	0.0571379
ENSG00000125445.9.vs.ENSG00000125447.15	-0.0137576	0.0196898	0.135393
ENSG00000125457.12.vs.ENSG00000263843.1	-0.0146885	0.433215	0.449113
ENSG00000125458.5.vs.ENSG00000279035.1	-0.00244643	-0.711874	0.903896
ENSG00000125459.13.vs.ENSG00000232519.2	0.0582744	-1.06213	0.587346
ENSG00000125484.10.vs.ENSG00000125485.16	-0.00801742	0.00466788	0.884704
ENSG00000125531.6.vs.ENSG00000125508.3	-0.520728	0.0881738	0.00877016
ENSG00000125633.9.vs.ENSG00000279227.1	0.0121065	0.339909	0.536686
ENSG00000125734.12.vs.ENSG00000125733.16	-0.00708612	0.0143152	0.327607
ENSG00000125755.17.vs.ENSG00000170608.2	0.00844751	-0.0085609	0.21808
ENSG00000125779.20.vs.ENSG00000229539.1	-0.0145711	0.610596	0.519411
ENSG00000125868.14.vs.ENSG00000125864.10	-0.00132364	0.125563	0.19647
ENSG00000125871.12.vs.ENSG00000089006.15	0.0271496	-0.00903512	0.450081
ENSG00000125895.5.vs.ENSG00000274269.1	0.0276663	0.386452	0.109592
ENSG00000125945.13.vs.ENSG00000249087.5	-0.105998	0.346218	0.075008
ENSG00000125965.7.vs.ENSG00000126001.14	0.278766	0.0136328	0.047275
ENSG00000125995.14.vs.ENSG00000244005.11	-0.00188372	0.0231364	0.102651
ENSG00000126003.6.vs.ENSG00000101346.10	-0.00402651	0.00458569	0.144599
ENSG00000126107.13.vs.ENSG00000126088.11	0.00341632	-0.00743415	0.760356
ENSG00000126215.12.vs.ENSG00000100711.12	0.0100794	-0.00407463	0.911642
ENSG00000126264.8.vs.ENSG00000167604.12	-0.0115222	-0.0123491	0.978933
ENSG00000126432.12.vs.ENSG00000173113.5	0.000349827	7.26004e-05	0.831959
ENSG00000126453.8.vs.ENSG00000126456.14	-0.0609029	0.0259157	0.013241
ENSG00000126524.8.vs.ENSG00000198874.11	0.000831015	0.0326444	0.406693
ENSG00000126749.13.vs.ENSG00000215021.7	0.0299051	-0.00596771	0.0481329
ENSG00000126756.10.vs.ENSG00000267064.1	-0.000764918	-0.785952	0.667303
ENSG00000126814.6.vs.ENSG00000139974.14	-0.00671809	-0.129595	0.325132
ENSG00000126858.15.vs.ENSG00000214708.4	-0.0179337	-0.437015	0.435715
ENSG00000127125.8.vs.ENSG00000066185.11	-0.0137461	0.0187094	0.489769
ENSG00000127220.5.vs.ENSG00000130311.9	0.0684746	-0.0194235	0.373308
ENSG00000127328.20.vs.ENSG00000247131.4	0.00149411	2.60806	0.537785
ENSG00000127415.11.vs.ENSG00000145214.12	-0.00971689	0.00861024	0.477586
ENSG00000127452.7.vs.ENSG00000198258.9	0.0406251	-0.00891734	0.095248
ENSG00000127481.13.vs.ENSG00000230424.1	-0.00113308	0.397249	0.874475
ENSG00000127526.12.vs.ENSG00000279529.1	-0.0193338	0.257843	0.140661
ENSG00000127554.12.vs.ENSG00000196408.10	0.0284015	-6.24435	0.145134
ENSG00000127586.15.vs.ENSG00000007376.6	0.028089	-0.0319863	0.040579
ENSG00000127837.8.vs.ENSG00000127838.12	-7.51106e-05	0.0036746	0.670651
ENSG00000127870.15.vs.ENSG00000277368.1	0.0106776	0.493687	0.0721181
ENSG00000127980.14.vs.ENSG00000127993.13	-0.00203563	0.00451272	0.994415
ENSG00000127990.14.vs.ENSG00000242265.4	-0.0240853	0.0244449	0.0364828
ENSG00000128059.7.vs.ENSG00000128050.7	-0.0229204	-0.000252362	0.499507
ENSG00000128311.12.vs.ENSG00000128309.15	-0.00563374	0.00258399	0.366602
ENSG00000128342.4.vs.ENSG00000268812.3	0.00940495	0.0110283	0.55251
ENSG00000128408.8.vs.ENSG00000077935.15	0.107873	0.131924	5.12383e-05
ENSG00000128512.18.vs.ENSG00000198839.8	-0.0548253	-0.000390309	0.41528
ENSG00000128513.13.vs.ENSG00000224897.5	-0.00447894	-0.07464	0.960382
ENSG00000128524.4.vs.ENSG00000242902.1	-0.00488137	-0.432755	0.592907
ENSG00000128585.16.vs.ENSG00000231721.5	0.00166638	-0.0299819	0.77896
ENSG00000128590.4.vs.ENSG00000135241.15	-0.0151341	-0.0045731	0.482938
ENSG00000128626.10.vs.ENSG00000104835.13	-0.0149377	0.148557	0.0789366
ENSG00000128645.12.vs.ENSG00000224189.5	0.235774	-0.00261081	0.50826
ENSG00000128652.10.vs.ENSG00000237380.5	-0.410505	0.355723	0.293864
ENSG00000128694.10.vs.ENSG00000253559.1	-0.104823	0.0689921	0.572565
ENSG00000128699.12.vs.ENSG00000064933.15	-0.00424818	0.0161537	0.926637
ENSG00000128789.19.vs.ENSG00000134278.13	-0.0236723	-0.0420422	0.0506626
ENSG00000128872.8.vs.ENSG00000140280.12	0.00899857	-0.0224691	0.738927
ENSG00000128886.10.vs.ENSG00000140264.18	-0.0893441	-0.000721264	0.578205
ENSG00000128915.10.vs.ENSG00000245534.5	-0.0149073	-0.0517989	0.616196
ENSG00000128951.12.vs.ENSG00000259488.2	-0.00384198	0.0634713	0.884485
ENSG00000129003.14.vs.ENSG00000259251.2	-0.00188298	-1.23196	0.684732
ENSG00000129055.11.vs.ENSG00000182923.15	-0.000829218	0.0434762	0.42113
ENSG00000129084.16.vs.ENSG00000152270.7	0.00334388	0.0103057	0.749388
ENSG00000129197.13.vs.ENSG00000108559.10	0.0291895	-0.00988716	0.303747
ENSG00000129214.13.vs.ENSG00000129245.10	0.0243369	0.00408907	0.974501
ENSG00000129255.13.vs.ENSG00000233223.2	-0.0119066	0.0882043	0.060004
ENSG00000129422.12.vs.ENSG00000253944.1	0.00308269	-3.36635	0.639864
ENSG00000129472.11.vs.ENSG00000092203.12	-0.125935	0.0132948	0.201562
ENSG00000129474.14.vs.ENSG00000258457.4	0.0114121	0.338641	0.595859
ENSG00000129484.12.vs.ENSG00000259001.3	0.0180204	-3.05199	0.658115
ENSG00000129493.13.vs.ENSG00000250365.5	-0.023434	-0.421354	0.489517
ENSG00000129514.5.vs.ENSG00000139865.15	-0.0253806	0.815207	0.0446509
ENSG00000129535.11.vs.ENSG00000100897.16	-0.33759	0.00474641	0.600522
ENSG00000129654.7.vs.ENSG00000267128.1	-0.00641757	0.477925	0.619081
ENSG00000129673.8.vs.ENSG00000175931.11	-0.516927	0.0150695	0.450935
ENSG00000130023.14.vs.ENSG00000184786.5	0.0112272	0.132441	0.170722
ENSG00000130066.15.vs.ENSG00000233785.1	0.00102043	-7.41449	0.152312
ENSG00000130165.9.vs.ENSG00000198551.8	-0.00464075	-0.0498351	0.350451
ENSG00000130193.7.vs.ENSG00000253741.1	-0.00323235	0.120526	0.766192
ENSG00000130204.11.vs.ENSG00000267282.1	-0.000753081	0.708732	0.793182
ENSG00000130234.9.vs.ENSG00000225833.1	-1.07366e-05	1.94475	0.00663416
ENSG00000130303.11.vs.ENSG00000141971.11	-0.00211348	-0.00464427	0.624606
ENSG00000130347.11.vs.ENSG00000130348.10	0.0402853	-0.0213456	0.646128
ENSG00000130559.17.vs.ENSG00000238058.1	0.0113937	1.29897	0.283346
ENSG00000130701.3.vs.ENSG00000233017.2	0.0153889	0.0058911	0.253645
ENSG00000130725.6.vs.ENSG00000267858.4	-0.00561305	0.00947304	0.685439
ENSG00000130749.8.vs.ENSG00000142230.10	0.0186514	-0.000955291	0.470581
ENSG00000130821.14.vs.ENSG00000130822.14	-0.000993814	0.0282856	0.805377
ENSG00000131067.15.vs.ENSG00000131069.18	0.0351288	-0.00513805	0.00146215
ENSG00000131143.7.vs.ENSG00000131148.7	0.00011985	-0.0106681	0.779613
ENSG00000131165.13.vs.ENSG00000167523.12	-0.00143598	0.0721736	0.252123
ENSG00000131171.11.vs.ENSG00000198157.9	-0.00906222	0.0545974	0.188867
ENSG00000131355.13.vs.ENSG00000160961.10	-1.06368	0.035101	0.194279
ENSG00000131373.13.vs.ENSG00000169814.11	-0.00769761	-0.0281751	0.634554
ENSG00000131374.13.vs.ENSG00000228956.7	-0.0017509	-0.0154464	0.920238
ENSG00000131375.8.vs.ENSG00000230524.7	-0.0256994	0.909036	0.492083
ENSG00000131462.6.vs.ENSG00000141699.9	-0.000323526	-0.0196502	0.380012
ENSG00000131473.15.vs.ENSG00000204815.7	0.00063798	0.269113	0.797553
ENSG00000131503.19.vs.ENSG00000249637.1	0.0442107	0.481695	0.414498
ENSG00000131504.14.vs.ENSG00000228737.2	-0.00161974	-0.69262	0.862111
ENSG00000131652.12.vs.ENSG00000103145.9	0.0217206	-0.0666735	0.108746
ENSG00000131732.10.vs.ENSG00000247572.6	-0.00535221	0.12628	0.693661
ENSG00000131778.16.vs.ENSG00000131781.11	0.0118249	0.0028011	0.565168
ENSG00000131779.9.vs.ENSG00000211451.10	-0.00167365	-0.208999	0.939462
ENSG00000131791.7.vs.ENSG00000237188.3	-0.00968591	-0.015348	0.889098
ENSG00000131876.15.vs.ENSG00000259172.1	0.00745729	-0.290998	0.76441
ENSG00000131951.9.vs.ENSG00000261120.1	-0.32342	1.46041	0.195949
ENSG00000132000.10.vs.ENSG00000132017.9	-0.0685376	0.00752986	0.363585
ENSG00000132024.16.vs.ENSG00000132016.10	0.000740546	-0.00161082	0.989542
ENSG00000132141.12.vs.ENSG00000005156.10	-0.193196	0.0194138	0.275456
ENSG00000132259.11.vs.ENSG00000051009.9	0.843108	0.0237025	0.000165801
ENSG00000132275.9.vs.ENSG00000166333.12	0.0363602	0.0709003	0.0388363
ENSG00000132286.10.vs.ENSG00000132254.11	0.00985359	0.00214065	0.671716
ENSG00000132305.19.vs.ENSG00000273080.1	0.00100242	-0.313219	0.928945
ENSG00000132361.15.vs.ENSG00000262050.1	0.000130478	0.863991	0.240613
ENSG00000132376.18.vs.ENSG00000236618.2	-0.00220223	-0.00239833	0.990395
ENSG00000132383.10.vs.ENSG00000186532.10	-0.00290155	0.0283427	0.784444
ENSG00000132394.9.vs.ENSG00000175792.10	0.00551168	0.00199803	0.863847
ENSG00000132424.13.vs.ENSG00000228506.1	0.0158906	-0.488807	0.0840561
ENSG00000132466.16.vs.ENSG00000250220.1	-0.00932501	0.679995	0.284158
ENSG00000132485.11.vs.ENSG00000229956.8	0.00534823	-0.366329	0.74459
ENSG00000132591.10.vs.ENSG00000173065.12	0.011155	-0.00124341	0.562814
ENSG00000132635.15.vs.ENSG00000215305.8	0.015439	-0.000233715	0.0856874
ENSG00000132661.3.vs.ENSG00000234832.1	-0.0142475	-0.260476	0.574309
ENSG00000132716.17.vs.ENSG00000228606.1	0.0239336	-0.843781	0.211051
ENSG00000132740.7.vs.ENSG00000197345.11	0.0435182	-0.00414075	0.403149
ENSG00000132763.13.vs.ENSG00000280670.1	-0.0578042	0.0335001	0.325449
ENSG00000132773.10.vs.ENSG00000132781.16	-0.0441456	0.0298708	0.441147
ENSG00000132846.5.vs.ENSG00000250802.5	-0.0309202	0.141313	0.373485
ENSG00000132952.10.vs.ENSG00000189403.13	0.0054137	0.00089851	0.617376
ENSG00000133027.16.vs.ENSG00000264666.1	-0.00624169	-0.640123	0.896752
ENSG00000133112.15.vs.ENSG00000170919.14	-6.37063e-05	0.0272143	0.146082
ENSG00000133114.16.vs.ENSG00000083635.7	-0.0190012	0.0804657	0.153707
ENSG00000133302.11.vs.ENSG00000270133.1	-0.0105162	2.06702	0.643268
ENSG00000133460.18.vs.ENSG00000272973.1	0.077611	1.14835	0.367668
ENSG00000133639.4.vs.ENSG00000245904.3	0.00362658	-1.0871	0.597362
ENSG00000133678.12.vs.ENSG00000230091.5	-0.0197813	-0.493477	0.525651
ENSG00000133740.9.vs.ENSG00000260493.1	-0.0213471	-0.882367	0.502995
ENSG00000133773.10.vs.ENSG00000127720.6	0.00501899	-0.164598	0.428831
ENSG00000133872.12.vs.ENSG00000272256.1	-0.000520062	0.981567	0.905766
ENSG00000133943.19.vs.ENSG00000100784.8	-0.0164137	-0.0701396	0.083967
ENSG00000133958.12.vs.ENSG00000011114.13	0.00482583	-0.0250725	0.370122
ENSG00000134077.14.vs.ENSG00000196220.14	-0.0115401	-0.0330551	0.706373
ENSG00000134077.14.vs.ENSG00000254485.4	-0.0116473	0.424579	0.673173
ENSG00000134107.4.vs.ENSG00000235831.5	0.0022392	-0.156021	0.16715
ENSG00000134109.9.vs.ENSG00000233912.1	-0.0103701	-0.582657	0.446915
ENSG00000134121.8.vs.ENSG00000224318.4	0.000394841	2.28646	0.198495
ENSG00000134255.12.vs.ENSG00000156171.13	-0.0336785	-0.00528179	0.239468
ENSG00000134297.6.vs.ENSG00000177119.14	0.606668	-0.0241562	0.000905453
ENSG00000134326.10.vs.ENSG00000134321.10	-0.0451822	0.0328572	0.302643
ENSG00000134352.18.vs.ENSG00000227908.3	-0.0129258	-0.32013	0.312508
ENSG00000134461.14.vs.ENSG00000134452.18	-0.0868454	0.00232072	0.376674
ENSG00000134690.9.vs.ENSG00000116922.13	-0.0103908	0.0303436	0.59286
ENSG00000134748.12.vs.ENSG00000085840.11	0.0132131	-0.0442261	0.269236
ENSG00000134755.13.vs.ENSG00000265888.1	-0.00315645	-2.69462	0.538404
ENSG00000134779.13.vs.ENSG00000150477.13	-0.0170997	-0.0711867	0.228946
ENSG00000134825.12.vs.ENSG00000134824.12	-0.00694452	0.00429002	0.175573
ENSG00000134825.12.vs.ENSG00000168496.3	-0.0097105	0.0109614	0.290506
ENSG00000134851.11.vs.ENSG00000249700.7	-0.0246778	-0.133833	0.0149401
ENSG00000134852.13.vs.ENSG00000272969.1	-0.0210286	0.575526	0.287586
ENSG00000134897.12.vs.ENSG00000134901.11	0.0268238	-0.0342132	0.44325
ENSG00000134905.15.vs.ENSG00000153487.12	0.00605232	0.00381586	0.312024
ENSG00000134910.11.vs.ENSG00000254671.2	0.00208828	-4.7824	0.518575
ENSG00000134996.11.vs.ENSG00000106733.19	-0.0102538	-0.0261072	0.518527
ENSG00000135018.12.vs.ENSG00000254473.1	-0.00911609	-0.212038	0.156681
ENSG00000135045.6.vs.ENSG00000203321.2	-0.0530717	-0.904625	0.2664
ENSG00000135164.17.vs.ENSG00000224046.1	0.00465442	-0.0553872	0.892857
ENSG00000135211.5.vs.ENSG00000006576.15	-0.00990101	-0.046864	0.200134
ENSG00000135298.12.vs.ENSG00000230910.2	-0.0923946	-1.50526	0.808851
ENSG00000135336.13.vs.ENSG00000146282.16	0.0435091	-0.0302262	0.303747
ENSG00000135404.10.vs.ENSG00000258056.2	-0.00113858	0.178693	0.211142
ENSG00000135424.14.vs.ENSG00000258311.4	0.0123698	0.209312	0.343866
ENSG00000135441.6.vs.ENSG00000135424.14	-0.0116534	0.0110391	0.334009
ENSG00000135486.16.vs.ENSG00000094916.12	0.000663766	-0.000983757	0.681703
ENSG00000135502.15.vs.ENSG00000224713.4	0.126984	0.498469	0.650414
ENSG00000135517.6.vs.ENSG00000176422.12	-0.995022	-0.0483645	0.179669
ENSG00000135525.17.vs.ENSG00000272189.1	0.0040432	0.0800504	0.348788
ENSG00000135535.13.vs.ENSG00000260273.1	-8.5322e-05	0.492324	0.855402
ENSG00000135540.10.vs.ENSG00000225177.4	0.00148624	0.312999	0.314128
ENSG00000135624.14.vs.ENSG00000135617.3	0.00410483	-0.0554614	0.028215
ENSG00000135763.8.vs.ENSG00000135801.8	0.00333609	-0.0297828	0.577872
ENSG00000136002.15.vs.ENSG00000233221.5	-0.00566878	0.197787	0.962268
ENSG00000136044.10.vs.ENSG00000235162.7	-0.0162717	0.000309579	0.422936
ENSG00000136143.12.vs.ENSG00000227848.1	-0.00151205	0.530124	0.541412
ENSG00000136160.13.vs.ENSG00000234377.6	-0.0258628	0.234313	0.769145
ENSG00000136305.10.vs.ENSG00000213903.7	-1.02122	0.0104874	0.511075
ENSG00000136367.13.vs.ENSG00000259431.4	0.00191457	-0.0211892	0.981764
ENSG00000136378.13.vs.ENSG00000185787.13	-0.00385003	-0.00367335	0.644597
ENSG00000136450.11.vs.ENSG00000279069.1	-0.00070385	0.57421	0.397749
ENSG00000136451.7.vs.ENSG00000280233.1	-0.0144766	-0.846343	0.640032
ENSG00000136490.7.vs.ENSG00000279369.1	-0.0659754	0.517764	2.37439e-09
ENSG00000136521.11.vs.ENSG00000136522.12	-0.0124003	0.0278117	0.304539
ENSG00000136710.8.vs.ENSG00000136718.8	0.0210664	-0.00143396	0.29884
ENSG00000136738.13.vs.ENSG00000260589.1	-0.059539	0.66579	0.0829112
ENSG00000136758.17.vs.ENSG00000120539.13	-0.0027869	-0.0020065	0.830043
ENSG00000136870.9.vs.ENSG00000136897.7	-0.024484	-0.0133107	0.295319
ENSG00000136874.9.vs.ENSG00000255145.2	-0.0388365	0.026103	0.582485
ENSG00000136925.13.vs.ENSG00000136937.11	-0.050383	-0.00354541	0.616895
ENSG00000136942.13.vs.ENSG00000136950.12	-0.00151652	0.0100737	0.229538
ENSG00000136986.8.vs.ENSG00000156787.15	-0.00986732	0.0189553	0.445431
ENSG00000137055.13.vs.ENSG00000096872.14	-0.0153434	0.0172855	0.696543
ENSG00000137074.17.vs.ENSG00000086061.14	-0.0674136	0.00853763	0.0424796
ENSG00000137076.17.vs.ENSG00000107175.9	0.000496476	-0.0062521	0.8283
ENSG00000137103.15.vs.ENSG00000137133.9	0.0203911	-0.03388	0.122156
ENSG00000137216.17.vs.ENSG00000180992.6	0.00583656	-0.0116569	0.455715
ENSG00000137269.13.vs.ENSG00000228614.1	-0.00617578	0.178565	0.945741
ENSG00000137312.13.vs.ENSG00000272273.1	0.000933774	1.01596	0.0224902
ENSG00000137413.14.vs.ENSG00000112576.11	0.0271123	-0.00605139	0.559028
ENSG00000137434.10.vs.ENSG00000111845.4	-0.21052	0.0127578	0.7182
ENSG00000137494.12.vs.ENSG00000247137.7	-0.0286965	-0.00615589	0.913122
ENSG00000137497.16.vs.ENSG00000184154.11	0.00728121	-0.170743	0.0652496
ENSG00000137500.8.vs.ENSG00000255234.4	-0.00882403	-0.0668954	0.857769
ENSG00000137522.16.vs.ENSG00000254469.6	0.0278371	0.144425	0.60181
ENSG00000137571.9.vs.ENSG00000246528.3	0.0152416	-0.450003	0.80827
ENSG00000137642.11.vs.ENSG00000246790.2	0.00106101	-0.304529	0.887384
ENSG00000137770.12.vs.ENSG00000259595.1	-0.0183226	-1.85302	0.359987
ENSG00000137807.12.vs.ENSG00000259426.4	-0.00310739	-0.257138	0.940573
ENSG00000137814.8.vs.ENSG00000180979.8	-0.00521187	-0.0307681	0.519013
ENSG00000137819.12.vs.ENSG00000261634.3	-0.036647	0.356515	0.17422
ENSG00000137821.10.vs.ENSG00000166173.10	-0.119403	0.0776007	0.105941
ENSG00000137871.18.vs.ENSG00000140262.16	-0.017797	0.00350149	0.493197
ENSG00000137960.5.vs.ENSG00000162613.15	0.0011582	0.00138241	0.974425
ENSG00000137976.7.vs.ENSG00000240520.4	-1.69823	-0.603036	0.438308
ENSG00000137996.11.vs.ENSG00000224616.1	0.00904637	1.36219	0.594807
ENSG00000138075.10.vs.ENSG00000143921.6	0.62595	-0.449297	0.00662436
ENSG00000138081.18.vs.ENSG00000233230.1	-0.00840435	0.123281	0.926826
ENSG00000138085.15.vs.ENSG00000138074.13	-0.00733365	0.00368717	0.214867
ENSG00000138092.9.vs.ENSG00000184924.5	0.0129377	-0.0283086	0.472341
ENSG00000138172.9.vs.ENSG00000234699.1	-0.0686957	9.64837	0.0487118
ENSG00000138175.8.vs.ENSG00000156398.11	-0.0269242	-0.0234237	0.326966
ENSG00000138286.13.vs.ENSG00000122882.9	-0.0129076	0.00665502	0.960111
ENSG00000138376.9.vs.ENSG00000229267.2	-0.0390618	0.0678153	0.493083
ENSG00000138400.11.vs.ENSG00000118246.12	-0.312477	-0.0101263	0.595767
ENSG00000138433.14.vs.ENSG00000144306.12	0.0263282	-0.0463872	0.241518
ENSG00000138434.15.vs.ENSG00000260742.1	-0.00174792	0.439444	0.298051
ENSG00000138459.7.vs.ENSG00000144848.9	-0.0209191	-0.0134702	0.338812
ENSG00000138463.8.vs.ENSG00000169087.9	-0.063695	-0.00751335	0.402611
ENSG00000138614.13.vs.ENSG00000074621.12	-0.010654	0.0609474	0.297071
ENSG00000138629.14.vs.ENSG00000247240.6	-0.00470597	-0.236815	0.515414
ENSG00000138660.10.vs.ENSG00000260526.1	-0.0285006	0.572643	0.361182
ENSG00000138668.17.vs.ENSG00000272677.1	0.00173457	-0.891768	0.566287
ENSG00000138698.13.vs.ENSG00000214559.3	-0.0317226	-0.153574	0.145535
ENSG00000138768.13.vs.ENSG00000138757.13	0.010863	-0.0140177	0.0804919
ENSG00000138802.10.vs.ENSG00000247950.5	-0.0420555	0.325794	0.083971
ENSG00000138867.15.vs.ENSG00000100028.10	-0.0118936	0.0122004	0.119729
ENSG00000139117.12.vs.ENSG00000257718.1	-0.00368282	0.922664	0.922334
ENSG00000139163.14.vs.ENSG00000257023.1	-0.0106302	7.61903	0.0048886
ENSG00000139187.8.vs.ENSG00000003056.6	-0.967385	-0.000384029	0.220805
ENSG00000139192.10.vs.ENSG00000215039.5	-0.0155459	0.0594847	0.170294
ENSG00000139194.6.vs.ENSG00000139182.12	-0.140641	0.0306706	0.0584337
ENSG00000139233.5.vs.ENSG00000239335.4	-0.0118379	0.569791	0.416613
ENSG00000139263.10.vs.ENSG00000257443.1	-0.0261009	-0.223286	0.277161
ENSG00000139266.5.vs.ENSG00000135446.15	0.0345545	-0.00665189	0.294973
ENSG00000139323.12.vs.ENSG00000270344.2	-0.00665901	-0.0151148	0.65379
ENSG00000139324.10.vs.ENSG00000198707.13	-0.116234	0.114355	0.00824199
ENSG00000139344.6.vs.ENSG00000165972.11	0.736066	-1.65182	0.136157
ENSG00000139352.3.vs.ENSG00000171759.7	-7.03688	0.0268904	0.268743
ENSG00000139517.7.vs.ENSG00000186184.14	0.00841009	-0.000482747	0.518921
ENSG00000139546.9.vs.ENSG00000139625.11	-0.00729179	-0.00187282	0.856639
ENSG00000139546.9.vs.ENSG00000270175.1	-0.00604164	-0.232219	0.763607
ENSG00000139579.11.vs.ENSG00000181852.16	0.0108752	-0.049596	0.048986
ENSG00000139631.17.vs.ENSG00000139651.10	0.0562972	-0.0100838	0.0628579
ENSG00000139637.12.vs.ENSG00000257605.2	-0.00142638	-0.0705483	0.978773
ENSG00000139718.9.vs.ENSG00000139725.6	0.00534099	-0.0445092	0.614242
ENSG00000139746.14.vs.ENSG00000227354.5	0.0108698	-0.405057	0.2807
ENSG00000139842.13.vs.ENSG00000126226.20	0.00739992	-0.00340193	0.208151
ENSG00000139910.18.vs.ENSG00000257842.4	0.0829018	-0.0807966	0.829825
ENSG00000139971.14.vs.ENSG00000032219.17	0.0171569	0.00129752	0.954049
ENSG00000140025.14.vs.ENSG00000042088.12	0.0243043	-0.0396147	0.503242
ENSG00000140044.11.vs.ENSG00000259319.1	0.0207095	-0.484201	0.604252
ENSG00000140254.11.vs.ENSG00000137857.16	-0.0807998	0.0327017	0.56953
ENSG00000140279.11.vs.ENSG00000140274.12	0.0017583	-0.0180823	0.303283
ENSG00000140284.9.vs.ENSG00000104043.13	-0.0116455	-0.332038	0.160527
ENSG00000140382.13.vs.ENSG00000173517.9	0.0265016	-0.0171599	0.444499
ENSG00000140398.12.vs.ENSG00000275645.1	0.0390929	-1.29756	0.198457
ENSG00000140471.15.vs.ENSG00000183475.11	-0.0672441	-0.0213564	0.355533
ENSG00000140521.10.vs.ENSG00000261441.1	0.00867929	-1.23951	0.522252
ENSG00000140598.12.vs.ENSG00000188659.8	-0.0147306	0.079781	0.775105
ENSG00000140632.15.vs.ENSG00000118900.13	0.00869501	-0.000964154	0.23565
ENSG00000140682.17.vs.ENSG00000280132.1	-0.00723567	1.67906	0.281783
ENSG00000140694.15.vs.ENSG00000103429.9	0.0264162	-0.00653465	0.0444177
ENSG00000140718.17.vs.ENSG00000103494.11	0.0154923	-0.0149954	0.816348
ENSG00000140740.9.vs.ENSG00000274460.1	0.00117642	0.445778	0.0454639
ENSG00000140830.7.vs.ENSG00000140829.10	-0.0304506	0.0147706	0.0587717
ENSG00000140832.8.vs.ENSG00000260593.1	-0.00658126	0.803886	0.640737
ENSG00000140943.15.vs.ENSG00000260018.1	0.00478482	-0.571981	0.380167
ENSG00000140987.18.vs.ENSG00000103343.11	0.0284368	0.082089	0.607363
ENSG00000141013.13.vs.ENSG00000003249.12	0.0915077	-0.0192725	0.072965
ENSG00000141034.8.vs.ENSG00000171953.14	-0.0381536	-0.0323379	0.419152
ENSG00000141258.11.vs.ENSG00000167721.9	0.0146287	-0.00069047	0.60155
ENSG00000141424.11.vs.ENSG00000134759.12	-0.00577954	-0.0190511	0.26489
ENSG00000141456.13.vs.ENSG00000244184.1	0.0100852	-0.0267775	0.26308
ENSG00000141497.12.vs.ENSG00000161921.13	0.100473	-0.0119342	0.156285
ENSG00000141499.15.vs.ENSG00000262251.1	-0.0423242	0.533593	0.0543058
ENSG00000141519.13.vs.ENSG00000167291.14	0.0198096	0.00697017	0.250834
ENSG00000141540.9.vs.ENSG00000246731.2	-0.0266777	0.182237	0.940438
ENSG00000141543.8.vs.ENSG00000279259.1	-0.00172192	0.0528347	0.932366
ENSG00000141562.16.vs.ENSG00000265458.1	5.60552e-05	0.223493	0.873541
ENSG00000141569.9.vs.ENSG00000267342.1	-0.014814	0.644929	0.144933
ENSG00000141580.14.vs.ENSG00000279613.1	-0.000148306	2.79956	0.373519
ENSG00000141698.15.vs.ENSG00000161594.6	0.00405865	-0.329732	0.883659
ENSG00000141756.17.vs.ENSG00000141696.11	-0.000889292	0.0105126	0.668141
ENSG00000141933.8.vs.ENSG00000266933.2	-0.0565307	1.77067	0.209676
ENSG00000142330.18.vs.ENSG00000260942.1	0.0318711	0.128402	0.0204953
ENSG00000142444.6.vs.ENSG00000130733.9	0.0278993	-0.010532	0.628575
ENSG00000142611.15.vs.ENSG00000177133.9	0.00491004	-0.320807	0.815855
ENSG00000142627.12.vs.ENSG00000227959.1	0.00227795	-0.560925	0.655485
ENSG00000142687.16.vs.ENSG00000020129.14	0.0210554	-0.00511985	0.0114952
ENSG00000142694.6.vs.ENSG00000116883.8	-0.0286656	0.0503691	0.63876
ENSG00000142856.15.vs.ENSG00000079739.14	-0.0106941	-0.00185154	0.882993
ENSG00000142867.11.vs.ENSG00000223653.4	-0.00841409	-1.60104	0.481418
ENSG00000142910.14.vs.ENSG00000229167.1	0.000479768	0.280566	2.62742e-05
ENSG00000142937.10.vs.ENSG00000225721.4	-0.000469513	0.0353632	0.334664
ENSG00000143179.11.vs.ENSG00000143183.15	-0.00565163	-0.00572319	0.466121
ENSG00000143195.11.vs.ENSG00000143194.11	0.0719269	0.0192884	0.118471
ENSG00000143207.18.vs.ENSG00000236021.1	-0.00318001	-2.51118	0.537687
ENSG00000143256.4.vs.ENSG00000158793.12	0.00759383	-0.0255321	0.658179
ENSG00000143303.10.vs.ENSG00000143319.15	0.016972	-0.00799095	0.614239
ENSG00000143353.10.vs.ENSG00000228063.1	-0.00289094	-7.2117	0.36471
ENSG00000143363.14.vs.ENSG00000143409.14	-0.0539352	0.0315162	0.0984163
ENSG00000143373.16.vs.ENSG00000232671.4	0.0115943	0.28763	0.65725
ENSG00000143390.16.vs.ENSG00000237976.1	0.00359145	-2.45976	0.354529
ENSG00000143450.13.vs.ENSG00000143436.9	-0.293783	0.00968099	0.655143
ENSG00000143479.14.vs.ENSG00000237605.1	-0.0860663	3.78437	0.175453
ENSG00000143493.11.vs.ENSG00000143476.16	-0.0190724	-0.00823907	0.452774
ENSG00000143498.16.vs.ENSG00000225265.1	0.0105	-0.0617465	0.982142
ENSG00000143570.16.vs.ENSG00000143578.14	-0.0076376	0.00211402	0.349664
ENSG00000143612.17.vs.ENSG00000143569.17	-0.00514192	0.0045174	0.23463
ENSG00000143630.8.vs.ENSG00000176444.17	0.0183177	0.0253262	0.0440824
ENSG00000143643.11.vs.ENSG00000173409.12	0.0143756	-0.0227705	0.599739
ENSG00000143850.11.vs.ENSG00000226330.1	0.00791031	-0.197369	0.229905
ENSG00000143919.13.vs.ENSG00000138078.14	0.027478	0.0054043	0.649126
ENSG00000143924.17.vs.ENSG00000224875.2	0.00945874	-3.10869	0.195102
ENSG00000143947.11.vs.ENSG00000162994.14	-0.000432403	-0.00614903	0.859317
ENSG00000144021.2.vs.ENSG00000135956.7	0.0085264	0.00575782	0.48873
ENSG00000144182.15.vs.ENSG00000135951.13	-0.0885961	0.0368903	0.756648
ENSG00000144199.10.vs.ENSG00000279791.1	-0.00517948	0.360533	0.975063
ENSG00000144283.20.vs.ENSG00000153237.16	0.00829764	0.45044	0.018902
ENSG00000144426.17.vs.ENSG00000138442.8	-0.032472	-0.0162992	0.244523
ENSG00000144566.9.vs.ENSG00000163576.16	-0.0115536	1.24892	0.0929399
ENSG00000144580.12.vs.ENSG00000135913.9	-0.029156	-0.0189655	0.101159
ENSG00000144591.16.vs.ENSG00000268603.1	0.00768276	0.0810736	0.679741
ENSG00000144648.13.vs.ENSG00000181061.12	-0.714093	-0.0124601	0.0801556
ENSG00000144674.15.vs.ENSG00000270194.1	-0.000244399	-0.545416	0.576878
ENSG00000144677.13.vs.ENSG00000235257.7	-0.00067338	-0.242563	0.556202
ENSG00000145012.11.vs.ENSG00000270959.1	-0.00185194	0.138198	0.717538
ENSG00000145014.16.vs.ENSG00000229334.1	0.039161	-0.424844	0.23276
ENSG00000145063.13.vs.ENSG00000150873.10	0.339616	0.272242	0.837463
ENSG00000145191.10.vs.ENSG00000272721.4	0.0190013	2.01666	0.107129
ENSG00000145194.16.vs.ENSG00000214160.8	-0.0334125	0.00603004	0.551347
ENSG00000145293.13.vs.ENSG00000152795.16	-0.0193748	0.00781498	0.120073
ENSG00000145331.12.vs.ENSG00000138823.11	-0.100084	0.00914629	0.0308839
ENSG00000145354.8.vs.ENSG00000109332.18	0.00843418	-0.00887187	0.0729868
ENSG00000145375.7.vs.ENSG00000170917.12	-0.0263705	-0.529146	0.013224
ENSG00000145476.14.vs.ENSG00000279943.1	-0.0306725	-1.5709	0.155141
ENSG00000145495.13.vs.ENSG00000259802.1	0.00201615	-0.182232	0.786643
ENSG00000145545.10.vs.ENSG00000037474.13	0.0160704	0.00945455	0.0217184
ENSG00000145604.14.vs.ENSG00000164187.6	-0.000422645	0.000512611	0.999342
ENSG00000145723.15.vs.ENSG00000145725.18	0.0120463	-0.0114493	0.687113
ENSG00000145781.7.vs.ENSG00000271918.1	-0.0129577	0.265392	0.443576
ENSG00000145782.11.vs.ENSG00000177879.13	-0.0156137	0.00387748	0.694327
ENSG00000145808.7.vs.ENSG00000249421.1	-0.390421	0.699855	0.659333
ENSG00000145868.15.vs.ENSG00000247199.3	0.0103825	0.0631906	0.912119
ENSG00000145882.9.vs.ENSG00000253618.1	0.0178489	4.97432	0.353593
ENSG00000145907.13.vs.ENSG00000275765.3	-0.00339813	0.0829031	0.530941
ENSG00000146085.7.vs.ENSG00000031691.6	-0.00294367	-0.0234932	0.814042
ENSG00000146233.6.vs.ENSG00000153291.14	0.0174512	0.0553652	0.0319494
ENSG00000146373.15.vs.ENSG00000236548.1	-0.0087519	0.205562	0.951329
ENSG00000146670.8.vs.ENSG00000162300.10	0.00194172	-0.0304762	0.873359
ENSG00000146676.6.vs.ENSG00000272768.1	-0.0010222	0.620128	0.0231222
ENSG00000146701.10.vs.ENSG00000127952.15	0.000353638	-0.0135132	0.725465
ENSG00000146731.9.vs.ENSG00000146733.12	0.00395135	-0.0232245	0.327169
ENSG00000146776.13.vs.ENSG00000128536.14	0.00323156	0.0489657	0.798247
ENSG00000146834.12.vs.ENSG00000078487.16	-0.000771084	0.241834	0.00737461
ENSG00000146955.9.vs.ENSG00000157800.16	-0.265816	-0.0214663	0.0520194
ENSG00000146966.11.vs.ENSG00000133597.8	0.00150328	-0.00542138	0.834955
ENSG00000147316.11.vs.ENSG00000246089.3	-0.021342	0.110461	0.495017
ENSG00000147383.9.vs.ENSG00000147400.8	0.00815437	0.00217977	0.485373
ENSG00000147421.16.vs.ENSG00000104299.13	-0.0326225	0.0165057	0.6583
ENSG00000147475.13.vs.ENSG00000183154.1	-0.00747891	-3.29524	0.0963338
ENSG00000147677.9.vs.ENSG00000147679.10	-0.000772498	-0.00914378	0.667932
ENSG00000147684.6.vs.ENSG00000147687.15	-0.00477605	0.0113642	0.466902
ENSG00000147813.14.vs.ENSG00000279605.1	0.00451224	-0.0844562	0.384444
ENSG00000147889.15.vs.ENSG00000240498.5	0.0131604	-0.0202254	0.232043
ENSG00000148158.15.vs.ENSG00000226609.1	0.00884981	0.792369	0.645928
ENSG00000148187.16.vs.ENSG00000119446.12	-0.0173555	-0.00508367	0.407913
ENSG00000148229.11.vs.ENSG00000157653.10	-0.0113743	0.443153	0.169173
ENSG00000148248.12.vs.ENSG00000198870.7	-0.000940012	-0.0654795	0.866854
ENSG00000148291.8.vs.ENSG00000148290.8	-0.0227274	0.00796294	0.79408
ENSG00000148303.15.vs.ENSG00000148297.14	-0.00022782	0.0137905	0.468937
ENSG00000148400.9.vs.ENSG00000237886.1	0.00255473	0.757961	0.0110947
ENSG00000148459.14.vs.ENSG00000279212.1	-0.031063	2.09797	0.338862
ENSG00000148498.14.vs.ENSG00000226386.1	0.00565335	0.750287	0.853397
ENSG00000148814.16.vs.ENSG00000165752.15	0.215698	0.0328663	0.000146364
ENSG00000148926.8.vs.ENSG00000254554.1	0.00426173	0.672524	0.639698
ENSG00000148943.10.vs.ENSG00000245573.6	-0.00648578	-0.0993159	0.727774
ENSG00000148950.8.vs.ENSG00000109911.16	0.0357179	0.0189835	0.484263
ENSG00000148985.18.vs.ENSG00000110713.14	-0.0043568	0.00528965	0.732589
ENSG00000149050.8.vs.ENSG00000158077.4	0.081483	-0.495727	0.88776
ENSG00000149089.11.vs.ENSG00000110435.10	0.00793032	0.0149646	0.358415
ENSG00000149115.12.vs.ENSG00000254662.1	0.00342705	-0.485326	0.636827
ENSG00000149187.16.vs.ENSG00000110536.12	0.00587074	0.0245163	0.258825
ENSG00000149292.15.vs.ENSG00000255129.4	0.0313249	0.463649	0.692644
ENSG00000149308.15.vs.ENSG00000149311.16	-0.0729657	0.0184334	0.255779
ENSG00000149483.10.vs.ENSG00000162144.8	-0.0121404	-0.0115952	0.699139
ENSG00000149573.7.vs.ENSG00000280032.1	-0.00295766	-0.390066	0.68287
ENSG00000149582.14.vs.ENSG00000255435.5	0.023984	-0.0648604	0.912276
ENSG00000149599.14.vs.ENSG00000131044.15	0.0114622	-0.986651	0.657736
ENSG00000149633.10.vs.ENSG00000101425.11	0.0426662	-0.626829	0.466413
ENSG00000149761.7.vs.ENSG00000149743.12	0.00618539	-0.00851505	0.929448
ENSG00000149806.9.vs.ENSG00000149792.7	0.000578281	-0.0123861	0.3635
ENSG00000149809.13.vs.ENSG00000254501.1	0.0295179	-0.922886	0.185622
ENSG00000149925.15.vs.ENSG00000149926.12	0.000218869	-0.243188	0.670606
ENSG00000150401.13.vs.ENSG00000150403.16	0.0194773	0.00152077	0.615018
ENSG00000150593.14.vs.ENSG00000203497.2	0.00167375	-0.0482449	0.944398
ENSG00000150667.6.vs.ENSG00000261136.1	0.0274566	0.385487	0.499756
ENSG00000150676.11.vs.ENSG00000279742.1	-1.26049	1.19111	0.739034
ENSG00000150753.10.vs.ENSG00000150756.12	0.00351677	-0.0252241	0.332348
ENSG00000150776.16.vs.ENSG00000150773.9	-0.0167787	-0.0058581	0.721449
ENSG00000150995.16.vs.ENSG00000231249.1	-0.03391	1.27186	0.260888
ENSG00000151135.8.vs.ENSG00000260329.1	-0.0176792	0.958834	0.296079
ENSG00000151164.17.vs.ENSG00000111237.17	0.300014	-0.0183733	0.123246
ENSG00000151176.6.vs.ENSG00000089060.10	-0.00101719	-0.0150847	0.547782
ENSG00000151208.15.vs.ENSG00000233871.1	0.0148489	0.0458562	0.389931
ENSG00000151353.13.vs.ENSG00000233296.1	-0.0136786	-0.903003	0.719119
ENSG00000151445.14.vs.ENSG00000100591.6	-0.00137003	9.5724e-06	0.999238
ENSG00000151466.10.vs.ENSG00000151470.11	-0.0351867	-0.0569515	0.148065
ENSG00000151491.11.vs.ENSG00000023734.9	-0.00225878	-0.00260879	0.635741
ENSG00000151500.13.vs.ENSG00000151498.10	-0.00279586	0.0384048	0.547657
ENSG00000151503.11.vs.ENSG00000151502.9	0.0112573	-0.00775617	0.599762
ENSG00000151532.12.vs.ENSG00000023041.10	-0.00338998	-0.0206369	0.365429
ENSG00000151657.10.vs.ENSG00000165629.18	0.112001	-0.00303276	0.0950056
ENSG00000151689.11.vs.ENSG00000198130.13	-0.0118117	0.00792128	0.690246
ENSG00000151743.9.vs.ENSG00000276900.1	-0.243562	0.199991	0.256164
ENSG00000151881.13.vs.ENSG00000249492.1	-0.0282745	0.806493	0.578179
ENSG00000151917.16.vs.ENSG00000151914.16	-0.355944	0.000322467	0.662438
ENSG00000152117.16.vs.ENSG00000173272.12	0.0550718	-0.00711462	0.00681994
ENSG00000152133.13.vs.ENSG00000008869.10	-0.101864	0.0322715	0.270078
ENSG00000152147.9.vs.ENSG00000115875.17	0.0400521	-0.00547496	0.515975
ENSG00000152234.14.vs.ENSG00000152240.11	-0.000774242	-0.00886833	0.569097
ENSG00000152292.15.vs.ENSG00000042493.14	-0.122348	0.00243315	0.374473
ENSG00000152380.8.vs.ENSG00000249042.4	-2.02371	-0.0469099	0.0717718
ENSG00000152409.8.vs.ENSG00000132837.13	-0.0105547	0.521282	0.417135
ENSG00000152464.13.vs.ENSG00000176236.6	-0.0370896	0.423479	0.711424
ENSG00000152520.12.vs.ENSG00000261485.1	-0.00723477	0.686968	0.00339177
ENSG00000152669.8.vs.ENSG00000251307.1	-0.0228462	-1.11717	0.158836
ENSG00000152684.10.vs.ENSG00000248898.1	-0.0133442	-0.305391	0.868776
ENSG00000152763.15.vs.ENSG00000198160.13	-0.0338235	-0.0179012	0.236661
ENSG00000152782.15.vs.ENSG00000232936.4	-0.00613298	2.12307	0.281641
ENSG00000152942.17.vs.ENSG00000085231.12	-0.0331883	0.0625028	0.331361
ENSG00000152942.17.vs.ENSG00000273841.3	0.0219461	-0.00585539	0.810954
ENSG00000153015.14.vs.ENSG00000153006.13	0.121829	-0.0779126	0.0026402
ENSG00000153044.8.vs.ENSG00000280187.1	0.0196731	-0.132527	0.68719
ENSG00000153048.9.vs.ENSG00000261481.1	8.67646e-06	0.104983	0.999589
ENSG00000153066.11.vs.ENSG00000262420.3	0.016199	-0.00572456	0.40634
ENSG00000153140.7.vs.ENSG00000255647.3	0.0186408	0.73953	0.730976
ENSG00000153485.5.vs.ENSG00000165943.4	-0.0834877	0.0173383	0.367434
ENSG00000153767.8.vs.ENSG00000144840.7	-0.0767747	0.0301422	0.493475
ENSG00000153814.10.vs.ENSG00000234336.5	-0.0166761	-1.00836	0.845093
ENSG00000153832.10.vs.ENSG00000153827.12	-0.25358	-0.00275654	0.285754
ENSG00000154001.12.vs.ENSG00000261242.1	-0.016101	4.38764	0.283554
ENSG00000154099.16.vs.ENSG00000103160.10	-0.381353	0.0403569	0.223117
ENSG00000154124.4.vs.ENSG00000261360.1	0.00665528	0.758359	0.448399
ENSG00000154174.7.vs.ENSG00000206535.6	-0.0046827	0.272232	0.215328
ENSG00000154237.11.vs.ENSG00000259583.2	-0.0150798	0.0103065	0.661784
ENSG00000154310.15.vs.ENSG00000279673.1	0.00281528	0.284223	0.468858
ENSG00000154370.12.vs.ENSG00000231563.1	0.00784579	0.117268	0.896587
ENSG00000154479.11.vs.ENSG00000144362.10	-0.303527	0.0664808	0.74145
ENSG00000154479.11.vs.ENSG00000213160.8	-0.213555	0.00909958	0.631314
ENSG00000154767.13.vs.ENSG00000170860.3	0.0265818	-0.00281327	0.321506
ENSG00000154814.12.vs.ENSG00000154813.8	-0.0469754	-0.0411499	0.140552
ENSG00000154920.13.vs.ENSG00000108826.14	0.100787	-0.0126475	0.422525
ENSG00000155100.9.vs.ENSG00000253738.1	-0.0180979	0.014311	0.822902
ENSG00000155189.10.vs.ENSG00000249898.6	-0.00984372	0.14492	0.41142
ENSG00000155229.19.vs.ENSG00000165886.4	-0.00273492	-0.000125791	0.978478
ENSG00000155380.10.vs.ENSG00000226419.5	0.00124077	0.0452356	0.650939
ENSG00000155463.11.vs.ENSG00000258458.4	-0.00559582	-0.416593	0.685536
ENSG00000155465.17.vs.ENSG00000172590.17	-0.013785	-0.00889464	0.468295
ENSG00000155827.10.vs.ENSG00000165152.7	0.0281084	-0.0185654	0.0823571
ENSG00000155876.5.vs.ENSG00000155875.12	-0.00250583	-7.45278	0.53319
ENSG00000155906.15.vs.ENSG00000146476.9	-0.0134221	0.00552234	0.93515
ENSG00000155975.8.vs.ENSG00000198791.10	0.0250182	-0.0110191	0.672981
ENSG00000156050.7.vs.ENSG00000119723.14	-0.211403	-0.0288284	0.33419
ENSG00000156110.12.vs.ENSG00000185009.11	0.000238623	-0.0166415	0.452565
ENSG00000156170.11.vs.ENSG00000175305.15	-0.00990952	-0.0718081	0.491911
ENSG00000156256.13.vs.ENSG00000273254.1	-0.0106092	0.403339	0.75978
ENSG00000156299.11.vs.ENSG00000237594.2	-0.00242264	0.126257	0.839079
ENSG00000156411.8.vs.ENSG00000156414.17	-0.00837979	0.0952106	0.0037563
ENSG00000156469.7.vs.ENSG00000156471.11	0.00870938	-0.00897095	0.279212
ENSG00000156500.13.vs.ENSG00000156504.15	-0.169223	0.00496844	0.564634
ENSG00000156508.16.vs.ENSG00000229862.4	-7.52376e-05	-1.7966	0.525265
ENSG00000156535.12.vs.ENSG00000231652.2	-0.00553573	0.882135	0.901896
ENSG00000156639.10.vs.ENSG00000225945.1	0.00568351	2.33922	0.635868
ENSG00000156795.5.vs.ENSG00000156802.11	-0.0894343	0.00931296	0.251001
ENSG00000156831.6.vs.ENSG00000164961.14	-0.0351404	-0.000636999	0.305739
ENSG00000156976.13.vs.ENSG00000263826.1	-0.000347784	-0.110659	0.946757
ENSG00000157106.15.vs.ENSG00000260352.1	0.00239512	0.578352	0.395194
ENSG00000157110.14.vs.ENSG00000254109.4	0.00862474	-0.142569	0.61215
ENSG00000157181.13.vs.ENSG00000047410.12	-0.0159698	0.00410402	0.679096
ENSG00000157343.7.vs.ENSG00000232909.1	1.84196	2.52174	0.301292
ENSG00000157429.14.vs.ENSG00000260886.1	0.0447975	-0.630122	0.943846
ENSG00000157450.14.vs.ENSG00000259353.1	-0.0202483	-2.35467	0.628675
ENSG00000157470.10.vs.ENSG00000157483.7	-0.044648	-0.0036294	0.271483
ENSG00000157538.12.vs.ENSG00000272948.2	-0.0337935	-0.134849	0.110404
ENSG00000157540.18.vs.ENSG00000273210.1	-0.00501874	-2.84415	0.531768
ENSG00000157916.17.vs.ENSG00000116151.12	-0.00946802	0.0182828	0.272312
ENSG00000158092.5.vs.ENSG00000239213.4	-0.0745645	0.401543	0.0614569
ENSG00000158106.11.vs.ENSG00000254389.3	0.00445299	-0.013107	0.912312
ENSG00000158109.13.vs.ENSG00000238260.1	-0.0074419	1.90857	0.0421796
ENSG00000158286.11.vs.ENSG00000226944.1	0.0493764	-0.757211	0.0411509
ENSG00000158411.9.vs.ENSG00000185414.18	0.085277	-0.0360669	0.0731931
ENSG00000158423.15.vs.ENSG00000072501.16	-0.132205	0.00312754	0.434742
ENSG00000158427.13.vs.ENSG00000231728.3	2.52187	-2.03441	0.00613052
ENSG00000158435.6.vs.ENSG00000204634.11	0.00624364	0.0189642	0.304431
ENSG00000158805.10.vs.ENSG00000075399.11	0.038613	-0.0277931	0.19316
ENSG00000158955.9.vs.ENSG00000108379.8	0.0893837	0.111519	0.355681
ENSG00000159063.11.vs.ENSG00000246174.6	-0.0101171	0.366215	0.447119
ENSG00000159069.12.vs.ENSG00000176919.10	-8.23313e-05	-0.0985057	0.734924
ENSG00000159082.16.vs.ENSG00000238197.4	-0.0662524	0.0548838	0.571686
ENSG00000159111.11.vs.ENSG00000141294.8	0.00820977	0.0968411	0.680537
ENSG00000159131.15.vs.ENSG00000159140.16	-0.00874308	0.000832965	0.290709
ENSG00000159239.10.vs.ENSG00000005448.15	0.00880833	0.0235362	0.549962
ENSG00000159256.11.vs.ENSG00000273199.1	-0.0243396	-2.38381	0.195035
ENSG00000159579.12.vs.ENSG00000172775.15	-0.00276792	0.0243404	0.00420335
ENSG00000159596.6.vs.ENSG00000159592.9	-0.0175523	0.00271298	0.839862
ENSG00000159692.14.vs.ENSG00000196810.4	0.00300197	-0.0168727	0.757197
ENSG00000159720.10.vs.ENSG00000270049.1	-0.00188688	-0.0308725	0.864064
ENSG00000159761.13.vs.ENSG00000124074.10	0.161691	0.0184123	0.523657
ENSG00000159840.14.vs.ENSG00000232533.1	4.62989e-05	-0.0234169	0.935714
ENSG00000159871.13.vs.ENSG00000167637.15	-0.207311	-0.12958	0.0718555
ENSG00000159882.11.vs.ENSG00000266921.1	-0.259833	1.07031	0.384252
ENSG00000160014.15.vs.ENSG00000268423.3	-0.000483606	-3.41158	0.503161
ENSG00000160049.10.vs.ENSG00000142655.11	-0.0361069	0.00865274	0.0703532
ENSG00000160188.8.vs.ENSG00000160190.12	-0.0056037	-0.00625823	0.545697
ENSG00000160194.16.vs.ENSG00000160193.10	-0.0321519	0.00789648	0.200052
ENSG00000160208.12.vs.ENSG00000160207.7	-0.0111161	-0.0383229	0.563695
ENSG00000160233.7.vs.ENSG00000229356.1	-0.0456832	-0.484132	0.620111
ENSG00000160285.13.vs.ENSG00000215424.8	0.0011597	-0.025318	0.915829
ENSG00000160298.16.vs.ENSG00000160299.15	0.0635758	-0.00575781	0.621091
ENSG00000160392.12.vs.ENSG00000105223.17	-0.0461794	-0.000172998	0.482808
ENSG00000160439.14.vs.ENSG00000131037.13	-0.0227617	0.0104729	0.523083
ENSG00000160446.17.vs.ENSG00000223478.1	-0.00146493	-0.162882	0.587952
ENSG00000160460.14.vs.ENSG00000090013.8	0.260829	-0.00235891	0.0644938
ENSG00000160505.14.vs.ENSG00000179873.13	-0.530279	-0.0486213	0.883259
ENSG00000160551.8.vs.ENSG00000264808.1	-0.00767123	0.750068	0.545731
ENSG00000160613.11.vs.ENSG00000167257.9	-0.00753235	0.0700054	0.269857
ENSG00000160679.11.vs.ENSG00000272030.1	0.00711451	-0.273984	0.765059
ENSG00000160695.13.vs.ENSG00000272186.1	-0.00149402	0.797104	0.952363
ENSG00000160813.5.vs.ENSG00000240211.1	-0.00506848	-1.41811	0.732387
ENSG00000160888.6.vs.ENSG00000104915.13	0.00600105	-0.0148887	0.00948656
ENSG00000160959.6.vs.ENSG00000160957.11	0.0139073	-0.0048501	0.82708
ENSG00000160993.3.vs.ENSG00000161036.9	0.0459834	-0.0175082	0.769562
ENSG00000161011.18.vs.ENSG00000161013.15	0.0024374	-0.000465345	0.259372
ENSG00000161040.15.vs.ENSG00000170632.12	-1.57582	0.000780605	0.339338
ENSG00000161298.15.vs.ENSG00000186020.11	-0.199604	0.0336806	0.756374
ENSG00000161328.10.vs.ENSG00000174775.15	0.00589456	-0.00317119	0.940902
ENSG00000161544.8.vs.ENSG00000272386.1	0.00168197	-2.30944	0.816452
ENSG00000161609.8.vs.ENSG00000268686.1	0.193895	0.348286	0.00674256
ENSG00000161618.8.vs.ENSG00000104872.9	-6.3444e-06	-0.000466733	0.998447
ENSG00000161653.9.vs.ENSG00000131096.9	0.00669466	0.0223575	0.0518899
ENSG00000161671.15.vs.ENSG00000142530.9	-6.33157e-05	0.0440718	0.888987
ENSG00000161714.10.vs.ENSG00000181513.13	-0.00125881	0.0526735	0.59044
ENSG00000161791.12.vs.ENSG00000139644.11	-0.0112105	-0.000986257	0.342785
ENSG00000161847.12.vs.ENSG00000274425.1	0.0134059	-0.891962	0.204127
ENSG00000161939.17.vs.ENSG00000215067.8	-0.560537	0.0208238	0.676054
ENSG00000161955.15.vs.ENSG00000276384.1	-0.00944251	-2.73564	0.560462
ENSG00000161981.9.vs.ENSG00000161980.5	-0.026477	0.0279561	0.462909
ENSG00000161996.16.vs.ENSG00000228201.1	0.000594472	1.09166	0.688111
ENSG00000162009.8.vs.ENSG00000261713.5	-0.0592473	0.0491439	0.789415
ENSG00000162086.13.vs.ENSG00000140993.9	0.0787564	-0.0597076	0.0478226
ENSG00000162222.12.vs.ENSG00000234857.2	-0.0596439	0.0709889	0.312783
ENSG00000162227.6.vs.ENSG00000267811.1	0.00960484	-3.06985	0.474321
ENSG00000162236.10.vs.ENSG00000256690.1	-0.0101118	0.840493	0.267803
ENSG00000162385.9.vs.ENSG00000226754.1	-0.0128799	2.206	0.0721084
ENSG00000162409.9.vs.ENSG00000162407.8	0.0247576	-0.0013442	0.635585
ENSG00000162413.15.vs.ENSG00000116273.5	0.00253258	-0.0172657	0.89114
ENSG00000162441.10.vs.ENSG00000228150.1	-0.0311562	-0.703166	0.243603
ENSG00000162461.7.vs.ENSG00000237938.4	-0.0682529	-0.467549	0.736998
ENSG00000162490.6.vs.ENSG00000116670.13	-0.116774	-0.015399	0.594437
ENSG00000162517.11.vs.ENSG00000235790.6	-0.0122786	-0.186818	0.43481
ENSG00000162543.5.vs.ENSG00000225986.1	-0.0132295	-0.154585	0.639253
ENSG00000162616.8.vs.ENSG00000162613.15	-0.0225404	0.00279552	0.806917
ENSG00000162620.14.vs.ENSG00000259030.5	0.213246	-1.01309	0.579397
ENSG00000162623.14.vs.ENSG00000116791.12	-0.0161475	0.0155467	0.532448
ENSG00000162627.15.vs.ENSG00000280040.1	0.01048	-0.544702	0.78069
ENSG00000162694.12.vs.ENSG00000162695.10	0.0168839	-0.0278805	0.245512
ENSG00000162704.14.vs.ENSG00000143344.14	-0.00362437	-0.0119034	0.389987
ENSG00000162775.13.vs.ENSG00000227963.1	-0.0245193	0.231912	0.741421
ENSG00000162814.9.vs.ENSG00000092978.9	-0.13468	0.00170015	0.857746
ENSG00000162851.7.vs.ENSG00000162852.12	-0.0113377	-0.0208288	0.563033
ENSG00000162972.9.vs.ENSG00000162971.9	0.00700255	-0.0335865	0.77455
ENSG00000162989.4.vs.ENSG00000235949.1	-0.0148762	1.39844	0.304329
ENSG00000163026.10.vs.ENSG00000119782.12	0.0707985	-0.0474583	0.469234
ENSG00000163041.8.vs.ENSG00000272562.1	0.0111116	-0.0311858	0.481802
ENSG00000163072.13.vs.ENSG00000227617.7	-0.0103338	0.14075	0.869634
ENSG00000163170.10.vs.ENSG00000225439.2	-0.0325966	0.207782	0.207452
ENSG00000163239.11.vs.ENSG00000169291.8	1.09471	-0.113161	0.481008
ENSG00000163257.9.vs.ENSG00000109805.8	-0.00286751	-0.00879904	0.846087
ENSG00000163288.12.vs.ENSG00000109158.9	0.0124072	-0.0209382	0.958435
ENSG00000163312.9.vs.ENSG00000163319.9	-0.215624	-0.0272699	0.0747777
ENSG00000163320.9.vs.ENSG00000179021.8	0.0218813	-0.124461	0.0704043
ENSG00000163349.20.vs.ENSG00000235527.5	-0.00644161	-0.160235	0.691905
ENSG00000163357.9.vs.ENSG00000163354.13	-0.137889	0.435849	0.172977
ENSG00000163378.12.vs.ENSG00000244513.5	-0.0183102	-0.0148964	0.769445
ENSG00000163412.11.vs.ENSG00000170837.2	-0.0281688	-0.282519	0.198694
ENSG00000163428.3.vs.ENSG00000240661.1	-0.00647872	2.09059	0.472195
ENSG00000163453.10.vs.ENSG00000245067.5	-0.00048143	-0.477824	0.552046
ENSG00000163463.10.vs.ENSG00000163462.16	-0.000159835	-0.137642	0.850803
ENSG00000163481.6.vs.ENSG00000163482.10	-0.00929554	0.0455596	0.0112829
ENSG00000163507.12.vs.ENSG00000198919.11	0.00730675	0.0175266	0.777694
ENSG00000163512.12.vs.ENSG00000206559.6	-0.000578469	-0.624936	0.738549
ENSG00000163517.13.vs.ENSG00000244502.2	0.0184738	-6.73032	0.31361
ENSG00000163590.12.vs.ENSG00000260572.1	-0.00289589	0.342027	0.764088
ENSG00000163607.13.vs.ENSG00000272844.1	-0.0239049	1.39759	0.822306
ENSG00000163608.13.vs.ENSG00000240057.4	-0.0167451	2.32474	0.452014
ENSG00000163625.14.vs.ENSG00000180769.7	-0.0114323	-0.164984	0.529717
ENSG00000163629.11.vs.ENSG00000109339.17	-0.0167161	-0.054692	0.425352
ENSG00000163635.16.vs.ENSG00000163634.10	-0.00729668	-0.00193962	0.891088
ENSG00000163645.13.vs.ENSG00000240137.4	-0.123876	-1.05813	0.737429
ENSG00000163682.14.vs.ENSG00000121897.12	-0.00150961	0.00280186	0.253706
ENSG00000163743.12.vs.ENSG00000174796.11	-0.0810262	-0.00406767	0.037737
ENSG00000163808.15.vs.ENSG00000163807.5	0.0314032	-0.0518537	0.237072
ENSG00000163812.12.vs.ENSG00000075914.11	-0.00343458	0.00551628	0.748614
ENSG00000163840.8.vs.ENSG00000138496.15	0.00566941	-0.0192223	0.183223
ENSG00000163870.13.vs.ENSG00000073111.12	0.00737974	-0.00335626	0.809842
ENSG00000163874.8.vs.ENSG00000233621.1	-0.00162926	0.00857026	0.967156
ENSG00000163913.10.vs.ENSG00000129071.8	0.00641168	0.0187952	0.715222
ENSG00000163935.12.vs.ENSG00000280417.1	-0.0024751	0.277152	0.862846
ENSG00000163947.10.vs.ENSG00000272202.1	-0.00574719	-0.923999	0.874201
ENSG00000163959.8.vs.ENSG00000163958.12	-0.0977657	-0.833551	0.513105
ENSG00000163993.6.vs.ENSG00000279859.1	-0.00151129	-0.983176	0.391599
ENSG00000164002.10.vs.ENSG00000238287.1	0.0872922	-0.729315	0.636067
ENSG00000164008.12.vs.ENSG00000117385.14	-0.0660655	0.00203142	0.743849
ENSG00000164010.12.vs.ENSG00000177868.10	-0.0230782	0.0152037	0.896253
ENSG00000164011.16.vs.ENSG00000228192.6	0.0737906	-0.35158	0.731239
ENSG00000164032.10.vs.ENSG00000245322.5	-0.00264679	-4.66384	0.169003
ENSG00000164051.12.vs.ENSG00000232112.3	-0.0262513	0.00457947	0.420795
ENSG00000164074.13.vs.ENSG00000164073.8	-0.0927205	0.00603098	0.165951
ENSG00000164078.11.vs.ENSG00000228008.1	0.00444083	-1.01007	0.521686
ENSG00000164105.3.vs.ENSG00000272870.1	-0.0799271	0.356235	0.332594
ENSG00000164109.12.vs.ENSG00000250938.4	-0.0102785	-2.03831	0.347775
ENSG00000164118.11.vs.ENSG00000164117.11	-0.00626989	-0.1142	0.0369562
ENSG00000164129.10.vs.ENSG00000164128.5	1.30739	-0.0855164	0.694688
ENSG00000164162.11.vs.ENSG00000164163.9	0.0100875	-0.00747997	0.462943
ENSG00000164172.17.vs.ENSG00000247796.2	0.000888919	-0.10226	0.799826
ENSG00000164176.11.vs.ENSG00000250320.4	-0.0211811	-0.378259	0.360389
ENSG00000164180.12.vs.ENSG00000247828.6	-0.00556835	-0.00983132	0.944235
ENSG00000164199.14.vs.ENSG00000176018.11	-0.236807	-0.0264065	0.419147
ENSG00000164211.11.vs.ENSG00000246859.2	-0.000325112	-0.00589658	0.996651
ENSG00000164219.8.vs.ENSG00000271797.1	-0.000150897	-1.28524	0.719778
ENSG00000164291.15.vs.ENSG00000198677.9	-0.123565	0.0122233	0.207392
ENSG00000164304.14.vs.ENSG00000124784.7	-1.67785	0.0232798	0.380016
ENSG00000164305.16.vs.ENSG00000164306.9	-0.0139083	-0.032855	0.256239
ENSG00000164338.8.vs.ENSG00000164331.8	-0.0324392	0.0268303	0.630887
ENSG00000164346.8.vs.ENSG00000164347.16	0.00733478	-0.0151136	0.452902
ENSG00000164405.9.vs.ENSG00000164404.7	-0.00208899	0.588708	0.473419
ENSG00000164483.15.vs.ENSG00000164484.10	-0.24023	0.00948846	0.57949
ENSG00000164506.13.vs.ENSG00000233452.5	-0.0120881	0.091696	0.728769
ENSG00000164576.10.vs.ENSG00000245275.6	-0.0199229	-0.194686	0.570861
ENSG00000164609.8.vs.ENSG00000164611.11	0.0127375	-0.00749403	0.608634
ENSG00000164694.15.vs.ENSG00000233682.3	0.00100642	-1.71661	0.570419
ENSG00000164713.8.vs.ENSG00000205356.8	-0.00525774	0.0264807	0.21039
ENSG00000164754.11.vs.ENSG00000253327.2	-0.000302861	-1.65077	0.534832
ENSG00000164818.14.vs.ENSG00000188191.13	-0.0119923	0.00539178	0.474475
ENSG00000164877.17.vs.ENSG00000225981.1	-0.00406923	0.102788	0.837955
ENSG00000164930.10.vs.ENSG00000247081.6	-0.000359268	-0.629092	0.195943
ENSG00000164933.10.vs.ENSG00000164934.12	-0.0186265	0.00384877	0.605272
ENSG00000164938.12.vs.ENSG00000253878.4	-0.0181542	-0.138397	0.591057
ENSG00000165029.14.vs.ENSG00000226334.1	-0.0274079	-3.31211	0.158846
ENSG00000165084.14.vs.ENSG00000248801.5	-1.44505	-3.04203	0.498836
ENSG00000165097.12.vs.ENSG00000137364.4	0.00221458	-0.0123504	0.334932
ENSG00000165182.9.vs.ENSG00000184831.12	-4.74135	-0.00927126	0.478262
ENSG00000165185.13.vs.ENSG00000230185.4	0.0130436	-0.194049	0.934939
ENSG00000165417.10.vs.ENSG00000273783.1	-0.0156557	0.467702	0.50357
ENSG00000165434.7.vs.ENSG00000254631.4	-0.0126365	-0.4764	0.640006
ENSG00000165480.14.vs.ENSG00000173141.4	-0.00287398	-0.00405261	0.70495
ENSG00000165502.6.vs.ENSG00000168282.5	-0.000443371	-0.0980957	0.51881
ENSG00000165512.4.vs.ENSG00000165511.6	0.0222033	0.0520857	0.43648
ENSG00000165526.7.vs.ENSG00000197798.7	0.00844551	-0.0343811	0.292647
ENSG00000165572.7.vs.ENSG00000278390.3	0.00150782	0.188003	0.82791
ENSG00000165609.11.vs.ENSG00000151465.12	-0.0337074	0.0175961	0.152901
ENSG00000165655.15.vs.ENSG00000237149.5	0.0142349	0.125691	0.0309759
ENSG00000165688.10.vs.ENSG00000165689.15	0.00147056	-0.0135835	0.530969
ENSG00000165698.14.vs.ENSG00000165695.8	-0.102661	0.220636	0.711343
ENSG00000165699.12.vs.ENSG00000165702.11	0.0272664	-0.046992	0.38763
ENSG00000165775.16.vs.ENSG00000185010.12	-0.00114601	-0.0313451	0.879159
ENSG00000165794.8.vs.ENSG00000258471.1	0.0292944	-0.174517	0.112794
ENSG00000165795.19.vs.ENSG00000165801.8	0.00520342	0.00200587	0.518615
ENSG00000165863.15.vs.ENSG00000232767.1	0.0376327	1.09438	0.647693
ENSG00000165895.16.vs.ENSG00000248027.1	-0.0957997	3.40313	0.0706376
ENSG00000165934.11.vs.ENSG00000183648.8	-0.00645038	-0.01856	0.314127
ENSG00000165943.4.vs.ENSG00000259066.4	-0.00845747	-2.23928	0.860856
ENSG00000166037.9.vs.ENSG00000077458.11	-0.0468434	0.112345	0.0650497
ENSG00000166130.13.vs.ENSG00000120868.12	-0.04522	-0.0161659	0.294303
ENSG00000166135.12.vs.ENSG00000166136.14	0.0258603	-0.00301196	0.293678
ENSG00000166135.12.vs.ENSG00000255339.5	0.0244022	0.916045	0.209987
ENSG00000166140.16.vs.ENSG00000104129.8	0.00388716	0.0375776	0.558906
ENSG00000166145.13.vs.ENSG00000261183.4	0.00423108	-0.0814195	0.083548
ENSG00000166153.15.vs.ENSG00000136021.16	0.423978	-0.0183408	0.241243
ENSG00000166166.11.vs.ENSG00000260285.1	0.0016832	0.0150805	0.963215
ENSG00000166170.9.vs.ENSG00000126214.19	-0.00511388	0.00947782	0.748109
ENSG00000166188.2.vs.ENSG00000103005.10	0.0648644	0.00582429	0.0979486
ENSG00000166199.11.vs.ENSG00000246250.2	0.0154945	-0.116924	0.682358
ENSG00000166200.13.vs.ENSG00000156958.13	-0.00389756	0.00750076	0.911076
ENSG00000166246.12.vs.ENSG00000168096.13	-1.17339	0.054014	0.077837
ENSG00000166260.9.vs.ENSG00000166263.12	-0.00608051	-0.0273424	0.703914
ENSG00000166278.13.vs.ENSG00000204371.10	0.00351662	0.00880217	0.0789162
ENSG00000166348.16.vs.ENSG00000268584.1	0.00217783	-0.0778048	0.948596
ENSG00000166349.8.vs.ENSG00000175104.13	0.29676	-0.0587109	0.00439925
ENSG00000166387.10.vs.ENSG00000251364.5	0.0463175	0.309366	0.000521494
ENSG00000166411.12.vs.ENSG00000136425.11	-0.0241465	0.019422	0.402045
ENSG00000166452.10.vs.ENSG00000166444.16	0.0111383	0.00236369	0.936633
ENSG00000166454.8.vs.ENSG00000260213.4	-0.0151933	-1.33769	0.423158
ENSG00000166478.8.vs.ENSG00000268403.2	-0.0325473	0.836357	3.81046e-05
ENSG00000166479.8.vs.ENSG00000150636.14	-0.0168029	-0.0198298	0.541832
ENSG00000166484.18.vs.ENSG00000108641.13	0.0102608	-0.0483421	0.484118
ENSG00000166595.10.vs.ENSG00000172831.10	-0.00216969	0.00148477	0.397898
ENSG00000166598.11.vs.ENSG00000214198.6	0.00044021	-0.0461099	0.521576
ENSG00000166710.16.vs.ENSG00000229474.5	-0.000227246	-0.531373	0.192654
ENSG00000166750.8.vs.ENSG00000266947.1	-0.0149664	0.610399	0.219954
ENSG00000166770.9.vs.ENSG00000198046.10	-0.0599897	-0.208578	0.770992
ENSG00000166783.18.vs.ENSG00000072864.11	0.0102704	0.0189018	0.137833
ENSG00000166793.9.vs.ENSG00000172409.5	-0.535702	-0.024818	0.644753
ENSG00000166803.9.vs.ENSG00000103671.8	-0.0179652	0.0304029	0.428181
ENSG00000166821.7.vs.ENSG00000140527.13	-0.0422539	-0.649819	0.416336
ENSG00000166848.5.vs.ENSG00000065427.13	0.0200657	-0.000254393	0.395635
ENSG00000166881.8.vs.ENSG00000166886.11	0.0149327	0.023275	0.485769
ENSG00000166887.14.vs.ENSG00000261002.4	0.0163585	-0.398707	0.333348
ENSG00000166946.12.vs.ENSG00000261687.1	-0.016491	2.00678	0.368618
ENSG00000166965.11.vs.ENSG00000258384.1	0.00949958	-0.331484	0.914706
ENSG00000166987.13.vs.ENSG00000175197.9	0.00436993	0.00648333	0.680067
ENSG00000167083.5.vs.ENSG00000108798.7	-1.08659	-0.00821495	0.0895695
ENSG00000167113.9.vs.ENSG00000167112.9	-0.00459522	-0.0158417	0.182889
ENSG00000167182.12.vs.ENSG00000264920.1	0.0099257	-0.363526	0.244362
ENSG00000167186.9.vs.ENSG00000261465.5	0.0219732	-0.0347199	0.750748
ENSG00000167283.6.vs.ENSG00000254873.1	-0.00216701	0.485132	0.801453
ENSG00000167302.8.vs.ENSG00000224877.3	0.106567	-0.0223922	0.00479476
ENSG00000167315.16.vs.ENSG00000267322.2	-0.00299726	-0.262432	0.33905
ENSG00000167323.8.vs.ENSG00000228661.1	0.0208588	-1.7881	0.280424
ENSG00000167377.16.vs.ENSG00000247324.2	0.696898	-6.03733	0.0256879
ENSG00000167378.7.vs.ENSG00000124444.14	-0.00852905	-0.0330917	0.679551
ENSG00000167378.7.vs.ENSG00000226763.4	-0.0113069	0.139282	0.7926
ENSG00000167393.15.vs.ENSG00000281849.1	0.00947228	0.275276	0.766736
ENSG00000167395.10.vs.ENSG00000167394.11	0.0535381	-0.129758	0.0147424
ENSG00000167508.9.vs.ENSG00000260630.5	0.00432613	0.103048	0.358754
ENSG00000167515.9.vs.ENSG00000141012.11	-0.0105288	0.0116581	0.51687
ENSG00000167522.13.vs.ENSG00000197912.12	0.00641178	0.0141724	0.0444114
ENSG00000167528.11.vs.ENSG00000257735.1	-0.0326487	1.73896	0.772207
ENSG00000167552.12.vs.ENSG00000167553.13	0.00233312	-0.0026665	0.364775
ENSG00000167555.12.vs.ENSG00000269834.4	0.0207265	-0.143937	0.846317
ENSG00000167566.15.vs.ENSG00000258057.4	0.0329557	0.707522	0.108862
ENSG00000167595.13.vs.ENSG00000004776.10	-0.00132201	0.00557715	0.663342
ENSG00000167615.15.vs.ENSG00000226696.4	-0.000570525	0.267843	0.0278341
ENSG00000167625.9.vs.ENSG00000160570.12	0.00805379	-0.00314465	0.968466
ENSG00000167774.2.vs.ENSG00000233927.4	-3.00517	-0.000640876	0.488414
ENSG00000167900.10.vs.ENSG00000183077.14	-0.00549833	0.0132505	0.399611
ENSG00000167904.13.vs.ENSG00000137574.9	-0.00408642	-0.0106539	0.604111
ENSG00000167962.11.vs.ENSG00000183971.5	-8.11049e-05	-0.0876447	0.671455
ENSG00000167978.15.vs.ENSG00000205913.5	0.00145607	-0.0418226	0.158987
ENSG00000167985.5.vs.ENSG00000149532.14	-0.0354932	0.0123887	0.28448
ENSG00000167996.14.vs.ENSG00000279491.1	-7.87636e-05	0.406932	0.782886
ENSG00000168003.15.vs.ENSG00000255717.5	0.00267429	-0.00450888	0.530795
ENSG00000168014.15.vs.ENSG00000214517.7	0.0130865	0.00482822	0.820303
ENSG00000168137.14.vs.ENSG00000206573.7	0.00955094	0.0128914	0.0757935
ENSG00000168152.11.vs.ENSG00000138674.15	-0.138062	-0.00332683	0.34215
ENSG00000168152.11.vs.ENSG00000251022.5	-0.182778	0.00639082	0.454396
ENSG00000168237.16.vs.ENSG00000164091.10	-0.00148034	0.00402414	0.848129
ENSG00000168275.13.vs.ENSG00000231663.1	-0.0190938	0.602647	0.281434
ENSG00000168288.11.vs.ENSG00000231969.1	-0.00122516	-0.156246	0.962228
ENSG00000168300.12.vs.ENSG00000228801.5	-0.00148807	-0.0723525	0.82735
ENSG00000168303.6.vs.ENSG00000175600.14	-0.0100368	-0.190662	0.314087
ENSG00000168374.9.vs.ENSG00000272146.4	-0.00258401	-0.510089	0.580791
ENSG00000168438.13.vs.ENSG00000112290.11	-0.0199028	0.0935878	0.0422284
ENSG00000168488.17.vs.ENSG00000275807.1	0.0111748	-0.464927	0.0524061
ENSG00000168491.8.vs.ENSG00000249679.1	0.0304915	-2.63228	0.517854
ENSG00000168517.9.vs.ENSG00000224505.2	-0.0586198	-1.27944	0.703883
ENSG00000168538.14.vs.ENSG00000182552.13	-0.0190223	-0.0142625	0.504622
ENSG00000168556.6.vs.ENSG00000232648.3	-0.0380385	-0.332084	0.846495
ENSG00000168575.8.vs.ENSG00000176209.10	-0.0128522	-0.0287465	0.157543
ENSG00000168591.14.vs.ENSG00000267080.4	-0.00602649	0.0865591	0.509341
ENSG00000168615.10.vs.ENSG00000169490.15	-0.000326354	-0.0233759	0.264961
ENSG00000168672.3.vs.ENSG00000254286.4	0.00660809	-1.27042	0.390927
ENSG00000168676.9.vs.ENSG00000159708.16	0.143666	0.0406224	0.0765547
ENSG00000168701.17.vs.ENSG00000125122.13	-0.00886334	0.204469	0.24472
ENSG00000168779.18.vs.ENSG00000174891.11	-0.0455173	-0.00136816	0.978683
ENSG00000168785.6.vs.ENSG00000260641.1	0.0090865	0.139531	0.189235
ENSG00000168803.13.vs.ENSG00000168806.7	0.101633	-0.0198817	0.660096
ENSG00000168818.8.vs.ENSG00000247708.6	-0.0122323	-0.0794996	0.755324
ENSG00000168826.14.vs.ENSG00000145220.12	0.141065	0.0015583	0.704358
ENSG00000168876.7.vs.ENSG00000020922.11	-0.0466543	0.0344917	0.185619
ENSG00000168883.18.vs.ENSG00000168890.12	-0.00529787	0.0426161	0.198488
ENSG00000168938.5.vs.ENSG00000249996.1	0.0104121	-1.40664	0.371294
ENSG00000168958.18.vs.ENSG00000236432.6	-0.0102254	-0.219593	0.615972
ENSG00000168994.12.vs.ENSG00000270504.1	0.0355745	-0.117317	0.649022
ENSG00000169031.17.vs.ENSG00000081052.11	0.0922837	-0.0396272	0.629609
ENSG00000169136.7.vs.ENSG00000104951.14	-0.0038475	-0.00622779	0.842495
ENSG00000169189.15.vs.ENSG00000245888.5	0.00554965	0.0321449	0.618192
ENSG00000169221.12.vs.ENSG00000180209.10	0.017564	-0.344413	0.104036
ENSG00000169230.8.vs.ENSG00000169228.12	-0.00779254	0.0935519	0.116123
ENSG00000169255.12.vs.ENSG00000169251.11	-0.08054	-0.00504916	0.365187
ENSG00000169442.7.vs.ENSG00000158062.19	-0.0526417	-0.0198509	0.195062
ENSG00000169567.10.vs.ENSG00000186687.14	-0.00249825	-0.0206361	0.344075
ENSG00000169621.8.vs.ENSG00000204923.3	0.00628706	0.0606386	0.759745
ENSG00000169627.7.vs.ENSG00000132207.16	-0.0814752	0.221386	0.905638
ENSG00000169627.7.vs.ENSG00000213599.8	-0.0440911	4.51087	0.0114483
ENSG00000169660.14.vs.ENSG00000181396.11	0.0267829	-0.00909692	0.619706
ENSG00000169689.13.vs.ENSG00000169683.6	-0.0120136	0.0287511	0.224421
ENSG00000169738.6.vs.ENSG00000264569.1	0.00101862	-1.19358	0.768496
ENSG00000169756.15.vs.ENSG00000214184.3	-0.0115364	2.69018	0.110229
ENSG00000169758.11.vs.ENSG00000169752.15	-0.293914	-0.030935	0.820269
ENSG00000169762.15.vs.ENSG00000263327.5	0.013639	-0.0715436	0.901019
ENSG00000169908.9.vs.ENSG00000240541.2	0.0025017	-0.331803	0.630405
ENSG00000169955.7.vs.ENSG00000235560.3	-0.0100052	0.296223	0.242079
ENSG00000169957.9.vs.ENSG00000278922.1	0.00415068	0.189784	0.385635
ENSG00000170037.12.vs.ENSG00000170043.10	0.005375	0.000883211	0.91659
ENSG00000170100.12.vs.ENSG00000259877.2	-0.0150582	0.0630426	0.903726
ENSG00000170185.8.vs.ENSG00000250326.1	-0.0347135	-2.14694	0.0239968
ENSG00000170191.4.vs.ENSG00000213742.5	-0.0246272	-0.0229988	0.736766
ENSG00000170222.11.vs.ENSG00000133028.9	-0.124349	-0.00805496	0.305727
ENSG00000170270.4.vs.ENSG00000012963.12	-0.127853	0.0139491	0.162765
ENSG00000170293.7.vs.ENSG00000261572.1	-0.0600044	0.332436	0.0320047
ENSG00000170296.8.vs.ENSG00000279641.1	0.00712956	-2.36258	0.218061
ENSG00000170310.13.vs.ENSG00000166596.13	-0.00401791	0.187931	0.862828
ENSG00000170417.13.vs.ENSG00000135953.9	-0.109802	0.0214889	0.415874
ENSG00000170448.10.vs.ENSG00000163293.10	0.0316276	-0.043631	0.129758
ENSG00000170634.11.vs.ENSG00000068878.13	-0.058712	-0.00267	0.675196
ENSG00000170791.16.vs.ENSG00000181690.6	-0.00051042	0.0508548	0.42804
ENSG00000170876.7.vs.ENSG00000163528.11	0.00667127	-0.0422458	0.429722
ENSG00000170892.9.vs.ENSG00000125505.15	-0.00349421	0.000850099	0.94904
ENSG00000170909.12.vs.ENSG00000170906.14	-0.0169125	-0.00404275	0.753217
ENSG00000170946.13.vs.ENSG00000170959.13	-0.0295544	0.370624	0.822806
ENSG00000170989.8.vs.ENSG00000225938.1	-0.0172337	-0.464497	0.788358
ENSG00000171045.13.vs.ENSG00000261693.1	0.0245024	-0.09801	0.277385
ENSG00000171097.12.vs.ENSG00000136802.10	0.0421092	0.00537452	0.255697
ENSG00000171126.7.vs.ENSG00000057935.12	-0.300785	0.0245181	0.593522
ENSG00000171148.12.vs.ENSG00000250151.8	0.0029808	-0.321165	0.711807
ENSG00000171169.8.vs.ENSG00000148339.11	0.0079657	0.0200331	0.167783
ENSG00000171204.11.vs.ENSG00000150672.15	-0.0111885	0.0601074	0.606485
ENSG00000171208.8.vs.ENSG00000260281.4	0.0144965	-0.189006	0.257712
ENSG00000171311.11.vs.ENSG00000171307.17	-0.00297706	-0.00842505	0.864018
ENSG00000171314.8.vs.ENSG00000052749.12	-0.0121598	0.00733076	0.416586
ENSG00000171320.13.vs.ENSG00000147419.15	-0.0373967	0.0185751	0.437902
ENSG00000171421.11.vs.ENSG00000145494.10	-0.0179613	0.00122585	0.746354
ENSG00000171453.16.vs.ENSG00000204052.4	-0.000267781	-0.154917	0.718021
ENSG00000171469.9.vs.ENSG00000267106.4	-0.0666528	0.035989	0.0651045
ENSG00000171488.13.vs.ENSG00000231999.5	-0.0717203	0.264794	0.419534
ENSG00000171490.11.vs.ENSG00000263307.1	0.00300164	0.264824	0.329677
ENSG00000171700.12.vs.ENSG00000125510.14	0.0549508	-0.391051	0.455366
ENSG00000171720.8.vs.ENSG00000164620.7	-0.00450925	0.0605367	0.533144
ENSG00000171729.12.vs.ENSG00000175147.10	0.00767554	0.14124	0.269448
ENSG00000171735.17.vs.ENSG00000237436.1	-0.0535319	0.99361	0.150521
ENSG00000171766.14.vs.ENSG00000171763.16	0.0102099	0.0337026	0.0145633
ENSG00000171824.12.vs.ENSG00000230337.1	-0.0107093	-0.697622	0.353923
ENSG00000171858.16.vs.ENSG00000273619.1	-0.00023317	0.0616201	0.688641
ENSG00000171862.8.vs.ENSG00000227268.3	-0.0128378	-0.388864	0.0866405
ENSG00000171865.8.vs.ENSG00000234171.2	0.0359506	-0.0197036	0.633017
ENSG00000171962.16.vs.ENSG00000175662.16	-0.08915	0.0112838	0.521832
ENSG00000171988.16.vs.ENSG00000272767.1	-0.00328606	-0.583274	0.680884
ENSG00000172007.5.vs.ENSG00000273247.4	-0.110227	-0.000236215	0.101254
ENSG00000172071.10.vs.ENSG00000234028.3	-0.00969161	0.140262	0.842835
ENSG00000172172.6.vs.ENSG00000172167.6	-0.0104004	0.0589055	0.362457
ENSG00000172175.11.vs.ENSG00000267226.2	-0.00842526	0.692292	0.715658
ENSG00000172216.5.vs.ENSG00000277449.1	-0.00575264	0.337229	0.352076
ENSG00000172244.7.vs.ENSG00000248240.1	0.0677147	-0.656095	0.673064
ENSG00000172270.17.vs.ENSG00000267751.4	0.00046435	-0.194787	0.324044
ENSG00000172345.12.vs.ENSG00000259343.4	-0.0190483	0.275405	0.684081
ENSG00000172366.18.vs.ENSG00000130731.14	-0.0117765	0.00525577	0.33444
ENSG00000172432.17.vs.ENSG00000124688.12	0.00814388	-0.0160979	0.406811
ENSG00000172469.13.vs.ENSG00000261366.1	-0.0196167	0.189882	0.670539
ENSG00000172548.13.vs.ENSG00000251405.2	0.100763	-0.455609	0.612465
ENSG00000172733.11.vs.ENSG00000165392.8	-1.75931	-0.00402198	0.738311
ENSG00000172765.15.vs.ENSG00000271270.4	0.0190368	0.329397	0.0461776
ENSG00000172780.15.vs.ENSG00000273174.1	0.0432872	0.368233	0.829347
ENSG00000172893.14.vs.ENSG00000172890.10	-0.00194952	0.00853123	0.275246
ENSG00000173171.13.vs.ENSG00000169231.12	-0.00518698	0.0132485	0.673021
ENSG00000173207.11.vs.ENSG00000160691.17	-0.00466773	0.00316018	0.785787
ENSG00000173226.15.vs.ENSG00000145088.7	0.0189497	-0.188517	0.450293
ENSG00000173273.14.vs.ENSG00000272267.2	-0.00964897	0.797939	0.41309
ENSG00000173327.6.vs.ENSG00000197136.4	-0.00461392	0.00697608	0.795991
ENSG00000173401.8.vs.ENSG00000273987.1	-1.09167	1.49475	0.331042
ENSG00000173457.9.vs.ENSG00000256940.1	0.00985698	-0.355162	0.282144
ENSG00000173465.6.vs.ENSG00000260233.3	-0.0166824	0.459527	0.0725869
ENSG00000173511.8.vs.ENSG00000256116.1	0.00137906	-0.473588	0.973848
ENSG00000173531.14.vs.ENSG00000164068.14	0.0232975	0.0219939	0.117056
ENSG00000173588.13.vs.ENSG00000278916.1	-0.0401939	0.178685	0.629027
ENSG00000173598.12.vs.ENSG00000257252.4	-0.00227102	-2.32089	0.199756
ENSG00000173614.12.vs.ENSG00000162441.10	-0.0476805	-0.0188488	0.221784
ENSG00000173660.10.vs.ENSG00000132128.15	-0.00511511	0.0118623	0.256644
ENSG00000173662.18.vs.ENSG00000162408.10	-0.631659	-0.0459277	0.205124
ENSG00000173818.15.vs.ENSG00000263069.4	-0.0107398	-0.178234	0.779326
[truncated: 1,144 more rows]

## Sheet: BG.DFI.HNSC
Gene	Coefficient1	Coefficient2	Logrank p-value
[truncated: 2,708 more rows]

## Sheet: BG.DFI.KIRC
Gene	Coefficient1	Coefficient2	Logrank p-value
[truncated: 2,763 more rows]

[truncated: 34 more sheets: BG.DFI.KIRP, BG.DFI.LIHC, BG.DFI.LUAD, BG.DFI.LUSC, BG.DFI.PRAD, BG.DFI.STAD, BG.DFI.THCA, BG.DFI.UCEC, BG.OS.BLCA, BG.OS.BRCA, BG.OS.COAD, BG.OS.HNSC, BG.OS.KIRC, BG.OS.KIRP, BG.OS.LIHC, BG.OS.LUAD, BG.OS.LUSC, BG.OS.PRAD, BG.OS.STAD, BG.OS.THCA …]
