# Supplementary material for: Characterization of bidirectional gene pairs in The Cancer Genome Atlas (TCGA) dataset
Source: PeerJ. 2019 Jun 17;7:e7107. doi: 10.7717/peerj.7107 (PMC6585903; doi:10.7717/peerj.7107)
Supplement: Supplemental Information 15 [file peerj-07-7107-s015.xlsx]

## Sheet: BG.DFI.BLCA
Gene	Coefficient1	Coefficient2	Logrank p-value
ENSG00000004487.14.vs.ENSG00000169641.12	-0.00275263	0.0102028	0.239075
ENSG00000004777.17.vs.ENSG00000225872.2	0.0173253	-0.958118	0.382015
ENSG00000005059.14.vs.ENSG00000138794.8	0.000424558	0.00799305	0.825588
ENSG00000008056.11.vs.ENSG00000078061.11	-0.138648	-0.0012234	0.569424
ENSG00000008323.14.vs.ENSG00000067182.6	0.000589567	-0.00218603	0.522546
ENSG00000009724.15.vs.ENSG00000120948.14	0.183792	-0.0094938	0.0968525
ENSG00000010327.9.vs.ENSG00000168268.9	-0.00401586	-0.000904019	0.486627
ENSG00000011009.9.vs.ENSG00000117308.13	-0.00401096	-0.00220473	0.414106
ENSG00000013306.14.vs.ENSG00000108309.11	0.000938272	-0.00759467	0.887761
ENSG00000030582.15.vs.ENSG00000161682.13	0.000157484	-0.000305385	0.960397
ENSG00000033100.13.vs.ENSG00000082014.15	0.00683445	0.00262867	0.454445
ENSG00000042062.10.vs.ENSG00000196396.8	0.018551	-0.00473507	0.434317
ENSG00000047579.18.vs.ENSG00000008083.12	-0.0238989	6.93679e-05	0.508775
ENSG00000047849.20.vs.ENSG00000132153.13	-0.00151017	-0.00246479	0.561217
ENSG00000052344.14.vs.ENSG00000103510.18	0.00247377	-0.0139514	0.288361
ENSG00000062524.14.vs.ENSG00000137825.9	-0.0580684	0.0507344	0.720893
ENSG00000064601.15.vs.ENSG00000100979.13	-0.000396949	2.32377e-05	0.962957
ENSG00000065320.7.vs.ENSG00000273816.1	0.00532211	-1.11714	0.859316
ENSG00000065923.8.vs.ENSG00000147119.3	0.001764	0.0181725	0.916659
ENSG00000067704.9.vs.ENSG00000118873.14	-0.00271088	0.00688309	0.606273
ENSG00000067829.17.vs.ENSG00000184343.9	-0.00975581	0.0644719	0.390677
ENSG00000068137.13.vs.ENSG00000037042.8	0.00374993	-0.01865	0.467499
ENSG00000068305.16.vs.ENSG00000183060.14	0.0135715	-0.0356205	0.388628
ENSG00000068615.15.vs.ENSG00000132313.13	0.0133147	-0.0284864	0.262442
ENSG00000070985.12.vs.ENSG00000184281.13	-0.00560644	-0.018302	0.313278
ENSG00000072163.17.vs.ENSG00000169994.17	-0.00559777	0.011004	0.292387
ENSG00000072518.19.vs.ENSG00000167771.5	-0.000495519	0.00467078	0.962413
ENSG00000072736.17.vs.ENSG00000103067.10	0.0204944	-0.00011126	0.337033
ENSG00000072778.18.vs.ENSG00000004975.10	-0.00155819	-0.00300036	0.363673
ENSG00000075975.14.vs.ENSG00000132155.10	-0.00167275	0.000379392	0.994582
ENSG00000076108.10.vs.ENSG00000076067.10	0.00128424	0.00631102	0.793029
ENSG00000076344.14.vs.ENSG00000167930.14	-0.00280555	-0.00199733	0.924709
ENSG00000077097.12.vs.ENSG00000077092.17	-0.000494507	-0.0110539	0.743663
ENSG00000077150.16.vs.ENSG00000059915.15	-0.0067112	-0.00608457	0.302493
ENSG00000078814.14.vs.ENSG00000100991.10	0.00032493	0.00170212	0.673051
ENSG00000081181.6.vs.ENSG00000258626.2	-0.0196506	1.79768	0.201606
ENSG00000086159.11.vs.ENSG00000161800.11	-0.0440474	0.00546824	0.650099
ENSG00000088038.16.vs.ENSG00000105617.3	-0.0112397	-0.0829734	0.0464704
ENSG00000089050.13.vs.ENSG00000225419.1	0.00983542	-6.21807	0.22545
ENSG00000089486.15.vs.ENSG00000103415.10	-0.0186755	-0.000849887	0.309846
ENSG00000090097.19.vs.ENSG00000180929.5	-0.00260174	-0.127244	0.905123
ENSG00000090975.11.vs.ENSG00000182196.12	0.00896244	-0.187804	0.206981
ENSG00000092820.16.vs.ENSG00000164674.14	-0.000154206	-0.0484041	0.503174
ENSG00000093144.17.vs.ENSG00000118518.14	5.7939e-05	0.00217061	0.990087
ENSG00000096384.18.vs.ENSG00000157593.15	-0.000239389	0.00485141	0.697208
ENSG00000099377.12.vs.ENSG00000099365.8	0.00473832	-0.207436	0.778103
ENSG00000099797.10.vs.ENSG00000099795.5	0.00430003	-0.0121079	0.229857
ENSG00000099800.6.vs.ENSG00000178297.11	-0.00487447	0.331287	0.389545
ENSG00000099822.2.vs.ENSG00000099821.12	-0.38365	-0.0117646	0.206398
ENSG00000099899.13.vs.ENSG00000128191.12	-0.031639	0.026729	0.0292395
ENSG00000099956.16.vs.ENSG00000099958.13	-0.0186314	-0.00932907	0.0151794
ENSG00000099957.15.vs.ENSG00000099960.11	-0.202508	0.00653071	0.514739
ENSG00000100079.6.vs.ENSG00000128283.6	-0.0473821	-0.00128295	0.645401
ENSG00000100201.17.vs.ENSG00000100196.9	-0.00120577	-0.000624281	0.645987
ENSG00000100220.10.vs.ENSG00000232218.1	-0.01186	0.0534849	0.218935
ENSG00000100239.14.vs.ENSG00000100241.19	0.000881092	-0.00565326	0.504017
ENSG00000100276.9.vs.ENSG00000185340.14	0.0261965	-0.00271772	0.643906
ENSG00000100359.19.vs.ENSG00000196588.13	-0.0035137	-0.0209426	0.0782928
ENSG00000100522.7.vs.ENSG00000198252.10	-0.0248625	0.0393668	0.210063
ENSG00000100908.12.vs.ENSG00000092010.13	-0.0188357	-0.00465	0.0214696
ENSG00000101003.9.vs.ENSG00000101004.13	0.00779217	0.0110132	0.465503
ENSG00000101082.12.vs.ENSG00000259399.1	-0.0510583	-6.09388	0.122273
ENSG00000101084.15.vs.ENSG00000101082.12	-0.00723954	-0.0605961	0.371732
ENSG00000101160.12.vs.ENSG00000101158.11	-0.00259783	-0.00420608	0.0922505
ENSG00000101190.11.vs.ENSG00000092758.14	-0.00922275	0.00445436	0.950029
ENSG00000101343.13.vs.ENSG00000173418.10	0.0052343	-0.00388566	0.833867
ENSG00000101460.11.vs.ENSG00000101464.9	-0.000447684	0.00333115	0.739337
ENSG00000102007.9.vs.ENSG00000012211.11	-0.000417056	-0.000391165	0.95356
ENSG00000102109.8.vs.ENSG00000187682.1	-0.0315252	0.39983	0.672965
ENSG00000102302.7.vs.ENSG00000158526.7	0.0350741	-0.0137035	0.0139773
ENSG00000102710.18.vs.ENSG00000120699.11	0.000609277	-0.0226401	0.46752
ENSG00000102854.13.vs.ENSG00000162006.8	0.0079891	-1.52369	0.00520702
ENSG00000103126.13.vs.ENSG00000185615.14	-0.0162169	0.00285701	0.464705
ENSG00000103351.11.vs.ENSG00000167984.15	-0.0383017	-0.0724282	0.0868948
ENSG00000103426.11.vs.ENSG00000126603.7	-4.95905	0.00654967	0.412247
ENSG00000104679.9.vs.ENSG00000134013.14	-0.00759369	0.00572036	0.0992037
ENSG00000104859.13.vs.ENSG00000170684.7	-0.0216429	-0.0138505	0.0610141
ENSG00000104903.4.vs.ENSG00000008441.15	-0.0521583	0.00210042	0.655604
ENSG00000105137.11.vs.ENSG00000105135.14	0.00835683	-0.00229412	0.691451
ENSG00000105258.7.vs.ENSG00000105261.6	-0.00315589	-1.18798	0.776068
ENSG00000105655.17.vs.ENSG00000130511.14	-0.00141839	-0.00894843	0.326672
ENSG00000105664.9.vs.ENSG00000105662.14	-0.00157394	-0.00682879	0.666103
ENSG00000105708.8.vs.ENSG00000270402.1	0.0327755	0.79572	0.0184621
ENSG00000105856.12.vs.ENSG00000164597.12	-0.00306335	0.0108368	0.716873
ENSG00000105877.16.vs.ENSG00000164649.18	-0.016841	0.00811113	0.7904
ENSG00000106123.10.vs.ENSG00000165125.16	-0.000778451	0.00261787	0.823347
ENSG00000106346.10.vs.ENSG00000008256.14	-0.0243475	0.0197802	0.195807
ENSG00000106484.13.vs.ENSG00000158623.13	-0.00264901	-0.0114916	0.31806
ENSG00000106628.9.vs.ENSG00000106624.7	-6.69753e-05	-0.000245384	0.879355
ENSG00000107159.11.vs.ENSG00000198467.12	-0.00162037	-0.00023683	0.83326
ENSG00000107404.16.vs.ENSG00000169962.4	-0.00749567	-0.0829482	0.184974
ENSG00000107859.8.vs.ENSG00000119915.4	-0.922625	0.0421162	0.931562
ENSG00000107874.9.vs.ENSG00000107872.11	0.00322842	-0.0465553	0.279985
ENSG00000107902.12.vs.ENSG00000258539.1	-0.00976926	0.588172	0.689529
ENSG00000108262.14.vs.ENSG00000167543.14	-0.000577145	-0.00774533	0.489233
ENSG00000108556.7.vs.ENSG00000141503.14	0.0112154	-0.00354604	0.592481
ENSG00000108592.15.vs.ENSG00000198231.11	-0.00313624	0.00664353	0.493725
ENSG00000108604.14.vs.ENSG00000087191.11	0.00128999	-0.00032859	0.902692
ENSG00000108788.10.vs.ENSG00000131470.13	-0.0102199	0.0467578	0.564857
ENSG00000108799.11.vs.ENSG00000108797.10	-0.00920471	0.0116975	0.758217
ENSG00000108840.14.vs.ENSG00000141349.7	0.00931407	-0.00253952	0.444613
ENSG00000108854.14.vs.ENSG00000258890.5	0.00481475	0.00497662	0.779712
ENSG00000108963.16.vs.ENSG00000263050.1	-0.0477352	-0.877688	0.0283553
ENSG00000110042.6.vs.ENSG00000197629.5	0.000731943	-0.0174192	0.197126
ENSG00000110395.4.vs.ENSG00000076706.13	0.0170437	0.0026484	0.0239635
ENSG00000110711.8.vs.ENSG00000110697.11	-0.015661	-0.00557015	0.0434461
ENSG00000110925.5.vs.ENSG00000050426.14	-0.00844016	-0.00442081	0.671133
ENSG00000111344.10.vs.ENSG00000135144.6	-0.00686632	-0.0212532	0.547938
ENSG00000111671.8.vs.ENSG00000111669.13	-0.00122826	-0.00121543	0.2266
ENSG00000112137.15.vs.ENSG00000272379.1	-0.0576621	-0.456615	0.504461
ENSG00000112514.14.vs.ENSG00000112511.16	0.00321019	-0.0224086	0.12631
ENSG00000113716.11.vs.ENSG00000182578.12	0.0139482	-0.00511429	0.123557
ENSG00000114354.11.vs.ENSG00000154175.15	-0.00130653	-0.0218002	0.365973
ENSG00000115053.14.vs.ENSG00000233538.1	-0.000163025	4.42714	0.300104
ENSG00000115232.12.vs.ENSG00000188452.12	0.0912188	-0.207728	0.0690571
ENSG00000115310.16.vs.ENSG00000214595.10	0.000437774	0.0052239	0.595685
ENSG00000115657.11.vs.ENSG00000158552.11	-0.0326887	0.00907535	0.651471
ENSG00000115841.18.vs.ENSG00000138061.10	0.130205	-0.00645348	0.0503879
ENSG00000116221.14.vs.ENSG00000157216.14	-0.00295003	-0.00433923	0.667889
ENSG00000116254.16.vs.ENSG00000069424.13	-0.00887329	-0.00707602	0.823487
ENSG00000118094.10.vs.ENSG00000019144.15	0.149432	0.00732717	0.365133
ENSG00000118997.12.vs.ENSG00000196950.12	-0.108755	0.0130647	0.0226276
ENSG00000119397.15.vs.ENSG00000119396.9	-0.00972149	0.000668093	0.825832
ENSG00000119408.15.vs.ENSG00000136930.11	4.16652e-05	-0.00052676	0.980089
ENSG00000119522.14.vs.ENSG00000148204.10	0.00696719	-0.117432	0.802154
ENSG00000120333.4.vs.ENSG00000116161.16	0.00551912	-0.00151811	0.972714
ENSG00000120784.14.vs.ENSG00000171817.15	0.0505545	-0.127006	0.372239
ENSG00000120860.9.vs.ENSG00000136048.12	-0.0179832	-0.00723357	0.351626
ENSG00000121053.5.vs.ENSG00000011143.15	1.65121	-0.0146719	0.316292
ENSG00000122034.11.vs.ENSG00000122033.13	-3.02321e-05	-0.0125512	0.618639
ENSG00000122674.10.vs.ENSG00000155026.15	-0.0342358	0.878708	0.696575
ENSG00000122696.11.vs.ENSG00000226055.2	-0.0391843	2.05314	0.0570005
ENSG00000122729.17.vs.ENSG00000107201.8	0.000196616	0.00234709	0.71827
ENSG00000122735.14.vs.ENSG00000168913.6	-0.0213276	-0.00858717	0.982109
ENSG00000123136.13.vs.ENSG00000123146.18	-0.0060821	-0.00369206	0.180825
ENSG00000123329.16.vs.ENSG00000111087.8	-0.02723	-0.03828	0.213206
ENSG00000123342.14.vs.ENSG00000182796.11	0.0051218	-0.00705692	0.750802
ENSG00000123485.10.vs.ENSG00000185038.13	-0.00188399	0.000811448	0.893897
ENSG00000124574.13.vs.ENSG00000171462.13	-0.0171826	0.0131625	0.446001
ENSG00000124587.12.vs.ENSG00000124713.5	-0.00941577	-0.204042	0.474697
ENSG00000124593.13.vs.ENSG00000164663.12	-0.0223925	0.0175986	0.413922
ENSG00000125170.9.vs.ENSG00000102978.11	0.00757683	-0.00463918	0.662435
ENSG00000125355.14.vs.ENSG00000177485.6	0.0722356	0.0373213	2.86945e-05
ENSG00000125520.12.vs.ENSG00000130584.9	-0.00539819	-0.0349952	0.278972
ENSG00000125650.4.vs.ENSG00000125652.6	0.109233	-0.0205627	0.135038
ENSG00000125753.12.vs.ENSG00000125741.4	-0.00575955	0.0128756	0.0684478
ENSG00000125775.13.vs.ENSG00000101298.12	-0.00608869	-0.0261431	0.370543
ENSG00000126246.8.vs.ENSG00000272333.4	-0.17731	0.00325647	0.189314
ENSG00000126247.9.vs.ENSG00000161281.9	-0.00185136	-0.0244553	0.208985
ENSG00000126778.8.vs.ENSG00000258952.2	-0.029263	0.954963	0.247127
ENSG00000126895.12.vs.ENSG00000089820.14	-0.0783737	-0.00749647	0.405371
ENSG00000127564.15.vs.ENSG00000131650.12	-0.00129617	-0.00481876	0.963691
ENSG00000128346.9.vs.ENSG00000100139.12	-0.000387815	0.000534297	0.971804
ENSG00000128482.14.vs.ENSG00000235979.7	0.0243757	-1.17936	0.953279
ENSG00000128564.6.vs.ENSG00000106367.12	-0.266666	-0.00444766	0.694102
ENSG00000128595.15.vs.ENSG00000128617.2	0.00527384	-0.246924	0.118531
ENSG00000129195.14.vs.ENSG00000091622.14	-0.00298951	-0.00249256	0.969482
ENSG00000129691.14.vs.ENSG00000147465.10	0.000600891	-0.0182295	0.981605
ENSG00000129951.17.vs.ENSG00000011304.15	-0.0183855	-0.00300675	0.43976
ENSG00000130244.11.vs.ENSG00000171777.14	-0.0315116	-0.368248	0.143392
ENSG00000130487.5.vs.ENSG00000217442.3	-0.000238293	-0.21183	0.852321
ENSG00000130702.12.vs.ENSG00000130706.11	0.000320398	-0.00463314	0.382005
ENSG00000130714.14.vs.ENSG00000130717.11	-0.0361689	0.0122585	0.296315
ENSG00000130734.8.vs.ENSG00000129347.18	-0.00588519	0.00150939	0.950402
ENSG00000130751.8.vs.ENSG00000130748.6	-0.0123036	-0.0475265	0.334981
ENSG00000130758.6.vs.ENSG00000174521.7	-0.0292798	0.0487455	0.465013
ENSG00000130811.9.vs.ENSG00000243207.5	-0.00894879	-0.330192	0.0953918
ENSG00000130811.9.vs.ENSG00000244165.1	-0.00926928	0.00999101	0.0925767
ENSG00000130813.16.vs.ENSG00000130812.9	-0.00952867	-0.633843	0.242976
ENSG00000130826.14.vs.ENSG00000130830.13	-0.00173368	-0.0240074	0.313709
ENSG00000130881.12.vs.ENSG00000130876.10	0.00765647	-0.0211956	0.444135
ENSG00000131153.7.vs.ENSG00000131149.16	-0.00352752	0.00459123	0.508691
ENSG00000131188.10.vs.ENSG00000113758.12	-0.0192028	0.00168701	0.793563
ENSG00000131236.15.vs.ENSG00000131238.15	-0.0010885	0.000275413	0.593537
ENSG00000131389.15.vs.ENSG00000144596.10	-0.000274467	-0.175352	0.503916
ENSG00000131899.9.vs.ENSG00000177731.14	0.0257255	-0.0126127	0.0025608
ENSG00000132388.11.vs.ENSG00000274363.1	-0.00870608	0.158274	0.6661
ENSG00000132507.16.vs.ENSG00000261915.5	-0.00164114	1.86286	0.164225
ENSG00000132622.9.vs.ENSG00000101220.16	0.00453106	-0.0068327	0.686624
ENSG00000133318.12.vs.ENSG00000188070.9	-0.00248605	0.0029073	0.541265
ENSG00000133805.14.vs.ENSG00000255823.2	-0.034541	0.0718827	0.18479
ENSG00000133961.18.vs.ENSG00000100767.14	0.00581616	-0.00992863	0.569693
ENSG00000134398.11.vs.ENSG00000166851.13	-0.00228952	-0.000527439	0.901868
ENSG00000134684.9.vs.ENSG00000162522.9	-0.00356962	-0.000603851	0.613134
ENSG00000134769.20.vs.ENSG00000278464.1	0.0628865	-3.01242	0.308244
ENSG00000135365.14.vs.ENSG00000165905.15	-0.00672571	-0.0044852	0.672632
ENSG00000135414.8.vs.ENSG00000257390.4	0.000467113	-1.46709	0.481096
ENSG00000135451.11.vs.ENSG00000186897.4	-0.00255698	0.0979913	0.913382
ENSG00000135597.17.vs.ENSG00000203734.10	0.00702488	0.427839	0.0410458
ENSG00000135749.17.vs.ENSG00000135778.10	0.00890685	-0.0131061	0.691973
ENSG00000136059.13.vs.ENSG00000187091.12	-0.00286834	0.00121443	0.660021
ENSG00000136478.6.vs.ENSG00000266402.3	0.0160632	0.0622743	0.0998913
ENSG00000136877.13.vs.ENSG00000106991.12	-0.00523071	-0.00289945	0.428847
ENSG00000137200.11.vs.ENSG00000198937.8	-0.0009946	-0.026077	0.436114
ENSG00000137267.5.vs.ENSG00000137274.11	-0.0012142	-0.00502631	0.957379
ENSG00000137575.10.vs.ENSG00000035681.6	-0.00211096	0.00271687	0.77076
ENSG00000137841.10.vs.ENSG00000259288.4	-0.0477992	-8.30907	0.0241293
ENSG00000137843.10.vs.ENSG00000137841.10	0.133612	-0.0409147	0.0608152
ENSG00000137877.9.vs.ENSG00000243708.7	-0.00336015	0.0100143	0.958581
ENSG00000138073.12.vs.ENSG00000143994.12	-0.00812222	0.235737	0.304049
ENSG00000138834.11.vs.ENSG00000103024.6	0.00104606	-0.0153749	0.194653
ENSG00000139044.9.vs.ENSG00000171840.10	0.00414682	-0.0842394	0.322575
ENSG00000139540.10.vs.ENSG00000139645.9	0.00804022	0.00208356	0.00136217
ENSG00000139835.12.vs.ENSG00000185896.10	0.0138237	0.000595539	0.464477
ENSG00000140093.8.vs.ENSG00000119698.10	0.0240231	-0.0186203	0.266656
ENSG00000140199.10.vs.ENSG00000128463.11	0.00461982	-0.0151409	0.188604
ENSG00000140859.14.vs.ENSG00000140854.11	-0.000250772	-0.00255516	0.983859
ENSG00000140939.13.vs.ENSG00000196123.11	0.00501896	-0.00510864	0.694066
ENSG00000141179.12.vs.ENSG00000262052.1	0.0119043	-2.82545	0.347164
ENSG00000141447.15.vs.ENSG00000154040.19	-0.0166839	-0.00408504	0.282915
ENSG00000141744.3.vs.ENSG00000161395.11	0.03036	-0.000153985	0.0827475
ENSG00000142197.11.vs.ENSG00000214867.3	0.00435348	0.650367	0.27378
ENSG00000142208.14.vs.ENSG00000184990.11	-0.00563105	-0.000399537	0.395492
ENSG00000143442.20.vs.ENSG00000159377.9	-2.90308e-05	-0.000871421	0.768632
ENSG00000143621.15.vs.ENSG00000143553.9	-0.00260242	0.0171206	0.509574
ENSG00000143819.11.vs.ENSG00000196187.10	-0.00226842	-0.00207142	0.562791
ENSG00000143952.18.vs.ENSG00000169764.13	-0.0209514	-0.0081509	0.18263
ENSG00000143977.12.vs.ENSG00000116005.10	-0.0116389	-0.00162468	0.329943
ENSG00000144045.12.vs.ENSG00000115297.10	0.00916392	0.0687591	0.120949
ENSG00000144395.16.vs.ENSG00000119041.9	0.00975266	0.00899807	0.80514
ENSG00000144746.6.vs.ENSG00000163380.14	0.00277397	-0.358253	0.68462
ENSG00000144857.13.vs.ENSG00000206530.7	-0.000273798	0.0125168	0.628899
ENSG00000145002.11.vs.ENSG00000250794.2	0.176486	0.617264	0.86523
ENSG00000145244.10.vs.ENSG00000145246.12	0.0671821	0.00702778	0.151054
ENSG00000145386.8.vs.ENSG00000123737.11	0.00661513	-0.00277682	0.684283
ENSG00000145715.13.vs.ENSG00000134480.12	-0.00135515	-0.017222	0.762083
ENSG00000146426.16.vs.ENSG00000029639.9	-0.000678545	-0.0346869	0.741361
ENSG00000147571.4.vs.ENSG00000147573.15	-0.00171287	0.0814028	0.185901
ENSG00000148358.18.vs.ENSG00000196979.1	0.00636686	0.215442	0.200872
ENSG00000148702.13.vs.ENSG00000197893.12	-0.100939	0.337456	0.269919
ENSG00000148824.17.vs.ENSG00000203772.7	-0.0306048	0.0452411	0.699027
ENSG00000148925.9.vs.ENSG00000133794.16	-0.0223236	0.0105426	0.297694
ENSG00000149182.13.vs.ENSG00000149179.12	-0.0055981	-0.0196349	0.260171
ENSG00000149243.14.vs.ENSG00000149273.13	-0.0597669	-0.000307985	0.381897
ENSG00000149328.13.vs.ENSG00000109956.11	0.0109767	-0.00226281	0.421757
ENSG00000149346.13.vs.ENSG00000101384.10	0.0516651	0.000553429	0.0420385
ENSG00000149541.8.vs.ENSG00000149489.7	0.00194668	-0.10098	0.665906
ENSG00000149782.10.vs.ENSG00000002330.12	0.00187652	-0.017027	0.260422
ENSG00000149923.12.vs.ENSG00000149922.9	-0.00266299	-0.0146771	0.370596
ENSG00000149929.14.vs.ENSG00000149930.16	-0.0142117	0.00829579	0.533275
ENSG00000149968.10.vs.ENSG00000255282.5	-0.00556079	0.0112356	0.733515
ENSG00000149970.13.vs.ENSG00000185915.5	0.0304573	-0.150939	0.947096
ENSG00000151117.7.vs.ENSG00000179057.12	0.0324478	-0.0452253	0.614647
ENSG00000151366.11.vs.ENSG00000151365.2	0.00307077	-0.964228	0.341816
ENSG00000152382.5.vs.ENSG00000143157.10	0.0373417	-0.00364304	0.625366
ENSG00000154146.11.vs.ENSG00000019102.10	0.0370457	-0.000941368	0.392236
ENSG00000154639.17.vs.ENSG00000154640.13	0.00057132	-0.00389036	0.899483
ENSG00000154945.6.vs.ENSG00000108846.14	0.0224194	-0.000164077	0.00639224
ENSG00000155252.13.vs.ENSG00000119986.6	-0.00616935	0.00101015	0.76384
ENSG00000155366.15.vs.ENSG00000155363.17	-0.00194562	0.00144666	0.622594
ENSG00000155506.15.vs.ENSG00000170271.9	0.00187492	-0.00547153	0.654848
ENSG00000155749.11.vs.ENSG00000064012.20	1.04159	0.0024657	0.0233061
ENSG00000155850.7.vs.ENSG00000164296.6	0.00473043	0.107658	5.28788e-05
ENSG00000155974.10.vs.ENSG00000127311.8	-0.0353359	0.0616013	0.443343
ENSG00000156642.15.vs.ENSG00000183324.9	0.00256096	2.81289	0.158883
ENSG00000157077.13.vs.ENSG00000154222.13	0.00738004	-0.00931897	0.622826
ENSG00000157368.9.vs.ENSG00000132613.13	-0.0232311	0.000945169	0.891298
ENSG00000157833.11.vs.ENSG00000084754.9	0.00980548	-0.0050946	0.174547
ENSG00000157856.9.vs.ENSG00000115155.15	-0.184948	-0.0527597	0.731016
ENSG00000158008.8.vs.ENSG00000158014.13	0.165841	0.00852324	0.000696076
ENSG00000158158.10.vs.ENSG00000273265.1	-0.0030997	-0.207682	0.937119
ENSG00000158417.9.vs.ENSG00000135945.8	0.000284544	0.00385417	0.951808
ENSG00000159023.17.vs.ENSG00000253304.1	-0.00101601	0.0472331	0.20284
ENSG00000159263.14.vs.ENSG00000159267.13	-0.0211189	0.0236913	0.104505
ENSG00000159374.16.vs.ENSG00000115325.12	0.0094297	-0.049178	0.127802
ENSG00000159842.13.vs.ENSG00000177370.4	-0.00230725	-0.0516922	0.134972
ENSG00000160111.11.vs.ENSG00000127533.3	0.0119262	-0.052825	0.0415095
ENSG00000160326.12.vs.ENSG00000160325.13	-0.0199833	0.00361302	0.214297
ENSG00000160404.16.vs.ENSG00000167094.14	-0.0152438	-0.362302	0.637598
ENSG00000160781.14.vs.ENSG00000242252.1	0.0182904	-0.0514495	0.342865
ENSG00000160781.14.vs.ENSG00000260238.4	0.0171271	0.0806365	0.351377
ENSG00000160883.9.vs.ENSG00000113763.9	-0.0516124	0.176576	0.00153817
ENSG00000160951.3.vs.ENSG00000123143.11	0.064126	-0.00690454	0.117443
ENSG00000161091.11.vs.ENSG00000105325.12	-0.0085985	-0.00368679	0.331836
ENSG00000162078.10.vs.ENSG00000172460.13	-0.031488	0.118202	0.00050095
ENSG00000162437.13.vs.ENSG00000162434.10	0.0178855	-0.00181814	0.510789
ENSG00000162572.18.vs.ENSG00000131584.17	0.00278765	-0.00213739	0.894141
ENSG00000162728.4.vs.ENSG00000162729.12	2.37776	-0.00479154	0.250546
ENSG00000162885.11.vs.ENSG00000116957.11	0.0481727	-0.00964527	0.500367
ENSG00000162892.14.vs.ENSG00000162894.10	0.0524771	-0.0226478	9.87843e-05
ENSG00000162976.11.vs.ENSG00000134318.12	-0.0123748	0.00660471	0.404335
ENSG00000163155.10.vs.ENSG00000163154.5	-0.0370432	-0.121281	0.0896873
ENSG00000163159.10.vs.ENSG00000163156.10	-0.00656742	-0.00329013	0.439103
ENSG00000163251.3.vs.ENSG00000163249.8	0.00972142	-0.0108603	0.000688628
ENSG00000163382.10.vs.ENSG00000160818.15	0.00206797	-0.00886906	0.734974
ENSG00000163485.14.vs.ENSG00000133055.7	-0.0350669	0.697775	0.744104
ENSG00000163697.15.vs.ENSG00000179299.15	0.012454	0.0231905	0.425328
ENSG00000163703.16.vs.ENSG00000163704.10	-0.0165067	0.0302173	0.363346
ENSG00000163794.6.vs.ENSG00000138100.12	-0.0816126	-0.250419	0.648155
ENSG00000163806.14.vs.ENSG00000171103.9	0.156028	0.00363085	0.838638
ENSG00000163879.10.vs.ENSG00000134697.11	-0.0152315	-0.00620602	0.470841
ENSG00000163938.15.vs.ENSG00000016864.15	-0.00286074	0.00204979	0.60409
ENSG00000164099.3.vs.ENSG00000269893.5	-0.00555199	-0.00634471	0.573092
ENSG00000164776.8.vs.ENSG00000129103.16	0.021292	0.00428645	0.28523
ENSG00000164896.18.vs.ENSG00000164889.11	-0.00105616	0.00333128	0.762849
ENSG00000164902.12.vs.ENSG00000230929.5	0.0197995	2.02068	0.0274905
ENSG00000164932.11.vs.ENSG00000266289.1	0.000867992	-0.98203	0.814063
ENSG00000165458.12.vs.ENSG00000165462.5	-0.00135053	0.0738894	0.943235
ENSG00000165985.9.vs.ENSG00000165983.13	0.145433	0.00135654	0.00310908
ENSG00000166171.11.vs.ENSG00000107829.12	-0.0319268	0.000465132	0.379723
ENSG00000166313.17.vs.ENSG00000166311.8	0.00253996	0.00849719	0.684991
ENSG00000166428.11.vs.ENSG00000185567.6	-0.110371	0.000971815	0.249529
ENSG00000166575.15.vs.ENSG00000270510.1	0.00852262	1.28539	0.0115512
ENSG00000166816.12.vs.ENSG00000186187.10	0.00844315	-0.00277968	0.875898
ENSG00000166860.2.vs.ENSG00000166856.2	0.0380717	0.652773	0.104385
ENSG00000166971.15.vs.ENSG00000103479.13	0.00602144	4.89994e-05	0.935936
ENSG00000167281.17.vs.ENSG00000167280.15	-0.0212651	0.00060107	0.817704
ENSG00000167468.15.vs.ENSG00000064932.14	-0.00118179	-0.00124363	0.685056
ENSG00000167535.6.vs.ENSG00000174243.8	0.00326571	-0.00768046	0.300968
ENSG00000167549.17.vs.ENSG00000198720.11	0.00925315	-0.00426517	0.675392
ENSG00000167644.10.vs.ENSG00000167645.15	-0.000925501	-0.000523446	0.884951
ENSG00000167645.15.vs.ENSG00000267748.4	-0.00267331	0.141585	0.612393
ENSG00000167670.14.vs.ENSG00000167671.10	-0.00126153	-0.00714117	0.253135
ENSG00000167748.9.vs.ENSG00000180279.5	0.0321793	-0.161376	0.770418
ENSG00000167778.7.vs.ENSG00000111077.16	-0.00428682	-0.00552209	0.700796
ENSG00000167967.14.vs.ENSG00000259780.3	-0.0113861	0.322897	0.679917
ENSG00000167969.11.vs.ENSG00000167968.11	-0.00981063	0.149761	0.0264733
ENSG00000168056.13.vs.ENSG00000142186.15	-0.000414094	-0.0073714	0.403354
ENSG00000168060.13.vs.ENSG00000168061.12	-0.0751755	-0.0147466	0.40763
ENSG00000168256.16.vs.ENSG00000187595.13	-0.0101944	0.124943	0.157017
ENSG00000168477.16.vs.ENSG00000231852.5	-0.0148316	0.0758251	0.746669
ENSG00000168802.11.vs.ENSG00000103044.9	0.0151199	-0.00182255	0.0181695
ENSG00000168827.13.vs.ENSG00000272087.1	0.0201949	-0.0435458	0.0730713
ENSG00000169188.4.vs.ENSG00000158578.17	-0.00195388	0.880003	0.164835
ENSG00000169258.6.vs.ENSG00000074276.9	0.0146741	0.0459823	0.0425472
ENSG00000169583.12.vs.ENSG00000148362.9	0.00378177	-0.0141495	0.0249714
ENSG00000169692.11.vs.ENSG00000172889.14	-0.000422315	-0.00567069	0.764673
ENSG00000169718.16.vs.ENSG00000169727.11	0.00278708	-0.00349428	0.730342
ENSG00000169885.8.vs.ENSG00000178821.11	0.224523	-0.108302	0.179875
ENSG00000170035.14.vs.ENSG00000238171.1	0.00130694	0.879484	0.863466
ENSG00000170075.8.vs.ENSG00000143862.6	0.102636	-0.0248135	0.113885
ENSG00000170085.16.vs.ENSG00000122203.13	-0.00770807	-0.00298899	0.860389
ENSG00000170291.13.vs.ENSG00000181885.17	-0.0220979	-0.00294699	0.191368
ENSG00000170473.15.vs.ENSG00000257569.1	-0.0161902	5.38466	0.00764935
ENSG00000170779.10.vs.ENSG00000140104.12	0.00400329	-0.0460269	0.34303
ENSG00000171262.10.vs.ENSG00000172575.10	-0.0180841	-0.0380625	0.181209
ENSG00000171570.9.vs.ENSG00000233622.1	2.31211	-0.0944577	0.547204
ENSG00000171608.14.vs.ENSG00000171603.15	-0.0139959	0.000128856	0.436231
ENSG00000171889.3.vs.ENSG00000238271.2	-0.642561	0.866579	0.126321
ENSG00000172247.3.vs.ENSG00000196666.4	-1.20236	-0.39135	0.490224
ENSG00000172346.13.vs.ENSG00000100417.10	0.0168534	0.00341912	0.755082
ENSG00000172354.8.vs.ENSG00000146830.9	-0.00178942	0.00324581	0.410113
ENSG00000172500.11.vs.ENSG00000172543.6	-0.0103922	-0.013966	0.226221
ENSG00000172613.6.vs.ENSG00000172531.13	-0.00818692	-0.00450867	0.147449
ENSG00000172640.3.vs.ENSG00000269514.1	18.024	-2.54086	0.0200035
ENSG00000172725.12.vs.ENSG00000175634.13	-0.00674083	0.00150487	0.11982
ENSG00000173011.11.vs.ENSG00000109519.11	-0.0297672	-0.0163633	0.0726102
ENSG00000173145.10.vs.ENSG00000138193.13	-0.0152045	0.00977816	0.093045
ENSG00000173338.11.vs.ENSG00000173442.10	0.0893165	-0.00659998	0.123191
ENSG00000173846.11.vs.ENSG00000188396.3	-0.0380694	0.904893	0.0980048
ENSG00000173947.12.vs.ENSG00000234020.1	-0.0114055	-0.344666	0.855512
ENSG00000174606.11.vs.ENSG00000143494.14	0.011552	0.0114795	0.757035
ENSG00000175130.6.vs.ENSG00000116478.10	-0.000417487	-0.0053074	0.255148
ENSG00000175592.7.vs.ENSG00000175602.3	-0.00337958	-0.00575125	0.524646
ENSG00000176125.4.vs.ENSG00000087087.17	-0.00473603	-0.00152347	0.955348
ENSG00000176871.7.vs.ENSG00000111445.12	-0.00197483	-0.00721227	0.729418
ENSG00000177418.2.vs.ENSG00000232491.1	7.062	-6.31941	0.0101215
ENSG00000177628.14.vs.ENSG00000236675.1	0.00146123	0.0965553	0.517453
ENSG00000177791.11.vs.ENSG00000272791.1	0.133631	0.150016	0.159195
ENSG00000177954.10.vs.ENSG00000143552.8	-0.000550962	1.10137	0.00247653
ENSG00000178028.12.vs.ENSG00000117419.13	-0.0111886	-0.00445227	0.413181
ENSG00000178149.15.vs.ENSG00000178252.16	-0.0391856	0.00220586	0.32653
ENSG00000178342.4.vs.ENSG00000278075.1	0.520662	2.21767	0.229527
ENSG00000179262.8.vs.ENSG00000179271.2	0.00173366	-0.00349312	0.816683
ENSG00000179564.3.vs.ENSG00000214706.9	-0.453487	-0.0102321	0.501368
ENSG00000179886.5.vs.ENSG00000104524.12	-0.018456	0.00814372	0.787938
ENSG00000180061.8.vs.ENSG00000160469.15	0.0136129	0.0190388	0.75978
ENSG00000180448.9.vs.ENSG00000099817.10	-0.00633478	-0.00605274	0.146394
ENSG00000181856.13.vs.ENSG00000006047.11	-0.0209993	-0.0386348	0.617742
ENSG00000182048.10.vs.ENSG00000167311.12	-0.619051	-0.107767	0.747763
ENSG00000182199.9.vs.ENSG00000185633.9	-0.00150104	-0.000509398	0.678547
ENSG00000183066.13.vs.ENSG00000198951.10	0.216081	-0.00666661	0.305959
ENSG00000183723.11.vs.ENSG00000140931.18	0.0055336	-0.00275053	0.0283496
ENSG00000183773.14.vs.ENSG00000272829.1	-0.0144317	-0.32038	0.356085
ENSG00000183798.4.vs.ENSG00000132793.10	0.0516869	0.00260951	0.270705
ENSG00000183963.17.vs.ENSG00000198832.9	-0.000238915	-0.000830275	0.938403
ENSG00000184697.6.vs.ENSG00000213937.3	-0.00601634	-0.00987909	0.813722
ENSG00000184709.7.vs.ENSG00000176884.13	-0.735577	0.0948581	0.643212
ENSG00000184956.14.vs.ENSG00000183020.12	-0.00509407	-0.0029948	0.826435
ENSG00000185133.12.vs.ENSG00000100078.3	0.00918942	-0.0769992	0.540033
ENSG00000185187.11.vs.ENSG00000184363.8	-0.0119259	-0.000173539	0.406766
ENSG00000185324.20.vs.ENSG00000158792.14	-0.00144272	-0.0136762	0.752275
ENSG00000185507.18.vs.ENSG00000070047.10	-0.00352164	-0.00280603	0.635332
ENSG00000185519.8.vs.ENSG00000184908.16	0.0401782	-0.0469854	0.944147
ENSG00000185614.4.vs.ENSG00000182179.9	0.0185862	-0.00920474	0.132584
ENSG00000185838.12.vs.ENSG00000184058.11	-0.00963198	-0.000676405	0.904693
ENSG00000186364.10.vs.ENSG00000131788.14	0.024675	-0.00252835	0.939068
ENSG00000186471.11.vs.ENSG00000101882.8	1.01968	-0.00935651	0.864149
ENSG00000186625.12.vs.ENSG00000220848.4	0.0114854	-0.0923565	0.841999
ENSG00000187024.12.vs.ENSG00000136854.16	1.55864	0.0175956	0.166381
ENSG00000187325.4.vs.ENSG00000102144.12	0.00753132	-0.000111122	0.87174
ENSG00000187479.5.vs.ENSG00000244953.1	-0.0235365	1.24188	0.187586
ENSG00000187583.9.vs.ENSG00000187642.8	0.00571634	-0.0180321	0.836285
ENSG00000187634.9.vs.ENSG00000188976.9	0.000343699	-0.00511193	0.453884
ENSG00000187838.15.vs.ENSG00000174292.11	-0.52832	-0.00502971	0.147234
ENSG00000187959.8.vs.ENSG00000141219.14	1.65597	0.0364217	0.0715875
ENSG00000187980.6.vs.ENSG00000227066.1	-2.06427	0.0310854	0.224789
ENSG00000188092.13.vs.ENSG00000215859.7	-0.175511	0.883626	0.0172008
ENSG00000188229.5.vs.ENSG00000188163.7	-5.52399e-05	0.501779	0.862902
ENSG00000188269.7.vs.ENSG00000256210.3	0.749959	-0.624332	0.000438488
ENSG00000188486.3.vs.ENSG00000256269.5	0.0003513	-0.000743001	0.995735
ENSG00000188525.3.vs.ENSG00000134317.16	0.405796	0.00150723	0.216958
ENSG00000188613.6.vs.ENSG00000107581.11	0.152215	0.00139237	0.0185791
ENSG00000188779.9.vs.ENSG00000245719.1	-0.0463875	1.22338	0.391927
ENSG00000189046.9.vs.ENSG00000135093.11	-0.0447848	0.0269623	0.193653
ENSG00000189077.9.vs.ENSG00000127948.12	-0.0185277	0.00485067	0.170985
ENSG00000189350.11.vs.ENSG00000179270.6	-0.0253461	1.8784	0.47206
ENSG00000196296.12.vs.ENSG00000177548.11	0.046782	-0.00147455	0.813843
ENSG00000196405.11.vs.ENSG00000168350.7	-0.00417075	-0.00254427	0.682472
ENSG00000196497.14.vs.ENSG00000100918.11	-0.0654865	-0.0782083	0.0157245
ENSG00000196517.10.vs.ENSG00000117411.15	-0.00280312	-0.000251489	0.97519
ENSG00000196557.9.vs.ENSG00000116176.6	0.0119282	-2.9824	0.426924
ENSG00000196562.13.vs.ENSG00000124151.17	-0.000212663	0.00538588	0.278577
ENSG00000196878.11.vs.ENSG00000008118.8	-4.32774e-05	0.281411	0.510956
ENSG00000196976.6.vs.ENSG00000130827.6	-0.000780519	0.00280313	0.866994
ENSG00000197226.11.vs.ENSG00000245317.2	0.00517989	0.0490641	0.500146
ENSG00000197614.9.vs.ENSG00000255967.1	0.00265974	-0.313568	0.931314
ENSG00000197746.12.vs.ENSG00000107736.18	0.000160456	0.00533275	0.405137
ENSG00000197753.8.vs.ENSG00000096063.13	0.345687	-0.00148411	0.853098
ENSG00000197785.12.vs.ENSG00000205090.7	0.0021453	-0.0833879	0.93191
ENSG00000197885.9.vs.ENSG00000170142.10	0.0333359	-0.0136466	0.233055
ENSG00000197982.13.vs.ENSG00000188786.9	-0.014137	0.00195237	0.466339
ENSG00000197989.12.vs.ENSG00000180098.8	-0.0342884	-0.0140696	0.0867518
ENSG00000197993.6.vs.ENSG00000165131.6	-0.0075255	4.88025	0.414885
ENSG00000198026.7.vs.ENSG00000100982.10	-0.00992835	-0.00966458	0.491869
ENSG00000198089.13.vs.ENSG00000241878.8	-0.00907959	-0.0253513	0.167161
ENSG00000198208.10.vs.ENSG00000119689.13	0.00405215	-0.00475185	0.704998
ENSG00000198517.8.vs.ENSG00000164855.14	-0.0153115	-0.000725514	0.242304
ENSG00000198931.9.vs.ENSG00000167513.7	-0.00221707	0.00308603	0.734832
ENSG00000198944.5.vs.ENSG00000272203.1	0.0411311	0.135721	0.182052
ENSG00000200378.1.vs.ENSG00000249751.3	12.8583	-0.244613	0.103882
ENSG00000201264.1.vs.ENSG00000109686.15	4.02218	0.0097501	0.117852
ENSG00000202343.1.vs.ENSG00000186625.12	1.78887	0.00580087	0.24476
ENSG00000203804.4.vs.ENSG00000143382.12	0.152503	0.000214153	0.499085
ENSG00000204165.5.vs.ENSG00000184481.15	-0.556147	0.0114268	0.00526713
ENSG00000204421.2.vs.ENSG00000244355.6	-0.0437114	0.17158	9.00192e-06
ENSG00000204421.2.vs.ENSG00000250641.1	-0.0444846	0.202279	6.87143e-05
ENSG00000204482.9.vs.ENSG00000204475.8	-0.0910675	0.172171	0.0907475
ENSG00000204564.10.vs.ENSG00000204560.8	-0.013748	-0.016162	0.151091
ENSG00000204619.6.vs.ENSG00000204618.7	-0.0142925	-0.0172723	0.0743846
ENSG00000204644.8.vs.ENSG00000204655.10	-0.661779	14.1471	0.231773
ENSG00000204710.2.vs.ENSG00000255200.1	-0.0621166	-0.03826	0.644476
ENSG00000204791.7.vs.ENSG00000178814.14	0.112361	0.00133241	0.753201
ENSG00000205643.9.vs.ENSG00000186951.15	-0.0567913	0.0153885	0.0713494
ENSG00000205702.9.vs.ENSG00000281538.1	-0.539664	0.617681	0.231876
ENSG00000205744.8.vs.ENSG00000130545.14	-0.0272671	-0.0201489	0.128309
ENSG00000206384.9.vs.ENSG00000196455.6	0.113489	0.0361505	0.0149278
ENSG00000206561.11.vs.ENSG00000144597.12	-0.0392317	-0.0111005	0.694425
ENSG00000206567.8.vs.ENSG00000180385.7	-0.111985	0.0266359	0.455617
ENSG00000210196.2.vs.ENSG00000210195.2	-0.00423323	0.313329	0.52583
ENSG00000211445.10.vs.ENSG00000145901.13	0.000517668	-0.000802497	0.0513602
ENSG00000211584.12.vs.ENSG00000061273.16	0.00337403	-0.0053768	0.444793
ENSG00000213071.9.vs.ENSG00000146477.5	0.477965	-0.0158544	0.345726
ENSG00000213373.6.vs.ENSG00000260105.5	0.594319	-0.0802514	0.00515299
ENSG00000213590.2.vs.ENSG00000260190.1	0.604377	-0.147559	0.426054
ENSG00000213694.3.vs.ENSG00000148082.8	0.00280731	-0.0440949	0.168943
ENSG00000213722.7.vs.ENSG00000204420.7	-0.00673472	0.488091	0.189803
ENSG00000214655.9.vs.ENSG00000166507.15	-0.00496261	-0.0557235	0.743078
ENSG00000214733.7.vs.ENSG00000180900.15	0.00180971	-0.00207453	0.620625
ENSG00000214765.7.vs.ENSG00000164742.13	-0.0326547	0.00317739	0.873981
ENSG00000215187.8.vs.ENSG00000198853.10	-0.429265	0.00132091	0.463728
ENSG00000215458.7.vs.ENSG00000160214.11	0.00948658	-0.00237727	0.0624381
ENSG00000215914.4.vs.ENSG00000268575.1	-0.490418	0.169604	0.182562
ENSG00000218537.1.vs.ENSG00000240972.1	0.246666	-0.0103569	0.130025
ENSG00000221539.1.vs.ENSG00000180098.8	-0.360124	-0.0224275	0.264745
ENSG00000221821.3.vs.ENSG00000146223.13	-0.0744307	-0.00313044	0.272298
ENSG00000221869.4.vs.ENSG00000164808.15	-0.00449669	0.00986689	0.209819
ENSG00000222448.1.vs.ENSG00000252202.1	-1.09018	-0.655373	0.871355
ENSG00000223572.8.vs.ENSG00000166763.7	-0.00149022	0.528208	0.378371
ENSG00000223705.8.vs.ENSG00000272391.4	-0.00199308	0.00576052	0.900524
ENSG00000223764.2.vs.ENSG00000272438.1	0.029333	-0.249025	0.642987
ENSG00000223802.6.vs.ENSG00000005007.11	0.0282195	0.00125675	0.875862
ENSG00000224066.1.vs.ENSG00000160050.13	-1.13942	-0.0237992	0.437526
ENSG00000225969.1.vs.ENSG00000106077.17	0.0373772	-0.010041	0.386598
ENSG00000226686.6.vs.ENSG00000267605.4	-0.0142314	0.154888	0.71429
ENSG00000226950.5.vs.ENSG00000248375.1	-0.00818039	-0.136243	0.295092
ENSG00000227159.6.vs.ENSG00000182484.13	-0.690303	-0.00421442	0.433674
ENSG00000227218.6.vs.ENSG00000167106.10	-0.231924	-0.00254257	0.457517
ENSG00000227620.4.vs.ENSG00000160172.9	0.158998	-0.0838225	0.704985
ENSG00000227632.2.vs.ENSG00000230756.1	0.0307014	1.70058	0.900533
ENSG00000227741.1.vs.ENSG00000143318.11	-0.242855	0.00737463	0.67801
ENSG00000227742.1.vs.ENSG00000227070.1	4.51245	-1.5057	0.221571
ENSG00000228278.3.vs.ENSG00000106948.15	-0.35311	-0.0143279	0.314875
ENSG00000228474.4.vs.ENSG00000084693.14	-0.00730231	-0.004516	0.0823029
ENSG00000228727.7.vs.ENSG00000204396.9	-0.267553	0.109838	0.0988097
ENSG00000228962.1.vs.ENSG00000204290.9	-1.20353	1.54399	0.746414
ENSG00000229122.1.vs.ENSG00000272148.1	-0.857241	0.22517	0.623467
ENSG00000229407.4.vs.ENSG00000143340.6	7.4166	-1.54242	0.120902
ENSG00000229939.1.vs.ENSG00000225031.1	0.585774	-0.326888	0.31131
ENSG00000230262.5.vs.ENSG00000199165.2	-0.244566	4.12944	0.0374951
ENSG00000231177.4.vs.ENSG00000157017.14	0.678698	-0.633408	0.0826216
ENSG00000231760.4.vs.ENSG00000219433.2	-0.0440084	0.65599	0.0206142
ENSG00000232677.5.vs.ENSG00000267053.5	-0.00155855	-0.000461454	0.980346
ENSG00000233101.9.vs.ENSG00000260027.4	-0.0516808	0.00848697	0.557043
ENSG00000233330.1.vs.ENSG00000055211.11	1.87066	0.00293495	0.0464529
ENSG00000233337.1.vs.ENSG00000243960.1	0.903519	-2.11639	0.0963565
ENSG00000233427.1.vs.ENSG00000116329.9	1.11152	0.116667	0.909834
ENSG00000233436.6.vs.ENSG00000211450.8	0.638165	-0.00321568	0.00620604
ENSG00000233750.3.vs.ENSG00000268903.1	4.26051	-0.249681	0.111166
ENSG00000233885.6.vs.ENSG00000276325.1	-0.10642	4.01315	0.432331
ENSG00000234026.1.vs.ENSG00000173124.13	-0.186705	0.0451328	0.177298
ENSG00000234160.1.vs.ENSG00000147912.11	0.224076	-0.0610859	0.504476
ENSG00000234290.2.vs.ENSG00000202533.1	-0.450234	3.08076	0.32242
ENSG00000234405.1.vs.ENSG00000172476.3	0.782509	-0.0458551	0.780927
ENSG00000234409.6.vs.ENSG00000099904.14	0.00242288	-0.0168822	0.211048
ENSG00000234575.1.vs.ENSG00000233884.1	-0.472025	1.56658	0.00807323
ENSG00000234769.7.vs.ENSG00000233614.6	-0.227036	-0.0189259	0.803805
ENSG00000234776.3.vs.ENSG00000121653.10	0.0978731	-0.0536889	0.504112
ENSG00000234848.1.vs.ENSG00000242852.5	2.99179	-0.390316	0.247608
ENSG00000235079.1.vs.ENSG00000207721.1	1.62693	-0.0863561	0.0276496
ENSG00000235173.5.vs.ENSG00000227473.1	-0.0161861	0.0500714	0.297596
ENSG00000235399.1.vs.ENSG00000016402.11	2.3449	-0.00879362	0.631598
ENSG00000235663.1.vs.ENSG00000228727.7	5.62588	-0.402823	0.00484144
ENSG00000235961.5.vs.ENSG00000268883.2	0.202519	-2.65515	0.375687
ENSG00000236194.3.vs.ENSG00000267758.1	0.0872057	0.497431	0.0419003
ENSG00000236397.3.vs.ENSG00000146556.13	0.0850607	-0.0206487	0.71396
ENSG00000236830.5.vs.ENSG00000226054.2	0.0440002	0.0466742	0.17261
ENSG00000237063.1.vs.ENSG00000234139.2	-0.0508925	2.13944	0.354766
ENSG00000237101.1.vs.ENSG00000143748.16	-0.0787685	-0.0147222	0.787163
ENSG00000237172.3.vs.ENSG00000125149.10	0.0269834	0.0257861	0.0325122
ENSG00000237452.2.vs.ENSG00000177045.7	5.01965	-0.0457552	0.00019308
ENSG00000237807.3.vs.ENSG00000254204.1	-0.0401906	0.44712	0.600136
ENSG00000238151.1.vs.ENSG00000221319.1	-1.06272	6.14949	0.0278624
ENSG00000238178.5.vs.ENSG00000126010.5	-0.0840084	1.39879	0.35246
ENSG00000238279.1.vs.ENSG00000197956.8	0.00430435	-8.66774e-05	0.656178
ENSG00000239264.7.vs.ENSG00000153162.8	-0.0162711	0.0118905	0.905063
ENSG00000239480.1.vs.ENSG00000128563.12	2.38708	-0.00648696	0.115324
ENSG00000239486.1.vs.ENSG00000239969.4	0.611946	0.166689	0.214079
ENSG00000239779.5.vs.ENSG00000115275.10	-0.0107385	-0.00575245	0.441164
ENSG00000240288.6.vs.ENSG00000157020.16	0.160554	-0.00384463	0.0658959
ENSG00000240338.4.vs.ENSG00000050820.15	-0.749582	0.000714992	0.961257
ENSG00000240710.1.vs.ENSG00000170382.10	1.00891	-0.0108646	0.0488961
ENSG00000241527.1.vs.ENSG00000237517.7	1.84673	-0.151854	0.157254
ENSG00000242731.3.vs.ENSG00000226943.3	5.38036	-0.143927	0.0020374
ENSG00000244038.8.vs.ENSG00000158828.5	-0.000264364	-0.000914392	0.980342
ENSG00000244383.1.vs.ENSG00000198643.5	-0.473777	0.00627139	0.0034139
ENSG00000245910.7.vs.ENSG00000178460.16	-0.00367134	0.27145	1.98006e-05
ENSG00000247679.2.vs.ENSG00000246596.5	0.0252046	0.450792	0.0998852
ENSG00000248114.1.vs.ENSG00000227802.1	1.09121	0.0582324	0.240018
ENSG00000248126.1.vs.ENSG00000188002.9	4.82689	-0.0716219	0.0571132
ENSG00000248559.1.vs.ENSG00000237190.3	1.47847	8.99925e-05	0.133077
ENSG00000248705.1.vs.ENSG00000178836.6	1.47077	-2.72352	0.208302
ENSG00000248712.6.vs.ENSG00000172367.14	0.06227	0.0211831	0.259532
ENSG00000249635.1.vs.ENSG00000168743.11	0.745884	0.00127017	0.598645
ENSG00000250107.1.vs.ENSG00000006282.18	2.74018	0.00286597	0.0371835
ENSG00000250979.1.vs.ENSG00000253317.1	1.3108	-5.31141	0.437113
ENSG00000251087.3.vs.ENSG00000186234.7	-0.45946	-1.76071	0.812005
ENSG00000251179.1.vs.ENSG00000167105.6	0.219622	-0.0165175	0.622419
ENSG00000251271.3.vs.ENSG00000251669.4	1.28049	-0.0843287	0.81078
ENSG00000251402.3.vs.ENSG00000270074.1	0.908291	1.40906	0.428183
ENSG00000251603.1.vs.ENSG00000059691.10	0.809473	-0.00144932	0.0128477
ENSG00000253369.1.vs.ENSG00000274295.1	0.372107	-0.547283	0.878768
ENSG00000253641.4.vs.ENSG00000253649.2	0.0364941	-0.0574637	0.995009
ENSG00000253708.1.vs.ENSG00000104660.16	2.22032	-0.0179493	0.369374
ENSG00000253755.1.vs.ENSG00000275301.1	-0.0130759	-0.0610046	0.317604
ENSG00000253859.2.vs.ENSG00000237264.4	0.795578	-0.267631	0.00267388
ENSG00000254338.1.vs.ENSG00000182759.3	0.767628	0.0639337	0.190259
ENSG00000254444.1.vs.ENSG00000180919.3	3.03891	1.85526	0.0426967
ENSG00000254536.1.vs.ENSG00000203772.7	-1.14878	0.0312327	0.711431
ENSG00000254545.1.vs.ENSG00000134668.11	0.213416	-0.0160536	0.130624
ENSG00000254558.1.vs.ENSG00000204455.7	0.667393	-6.4225	0.0769139
ENSG00000254777.4.vs.ENSG00000254802.1	0.485683	-0.200038	0.803437
ENSG00000254814.1.vs.ENSG00000062282.13	0.688649	-0.00350784	0.703046
ENSG00000254967.5.vs.ENSG00000064309.13	-0.996248	-0.00959527	0.695985
ENSG00000254978.2.vs.ENSG00000158483.14	0.210273	-0.0229875	0.94583
ENSG00000255191.1.vs.ENSG00000254605.1	-0.515224	-0.556872	0.474243
ENSG00000255478.1.vs.ENSG00000162241.11	5.76129	-0.112909	0.17213
ENSG00000255730.3.vs.ENSG00000177191.2	-2.39396	0.0187692	0.554402
ENSG00000255867.1.vs.ENSG00000233381.3	0.750907	-2.04632	0.634473
ENSG00000256028.2.vs.ENSG00000090975.11	-0.255265	0.00572774	0.802621
ENSG00000257283.1.vs.ENSG00000169372.11	5.35026	0.000234324	0.053444
ENSG00000257475.2.vs.ENSG00000257337.5	1.05444	0.0177296	0.0288476
ENSG00000257740.1.vs.ENSG00000257727.4	0.766268	-0.00921045	0.500863
ENSG00000258108.1.vs.ENSG00000257407.1	1.3603	-0.921096	0.734859
ENSG00000258558.1.vs.ENSG00000092108.19	0.666665	-0.00870432	0.800628
ENSG00000258727.1.vs.ENSG00000092051.15	-0.082253	-0.230288	0.522443
ENSG00000258819.1.vs.ENSG00000246548.3	0.724105	-0.189633	0.00102846
ENSG00000259040.4.vs.ENSG00000153162.8	-1.06772	0.102071	0.297495
ENSG00000259522.2.vs.ENSG00000100918.11	3.66363	-0.0937992	0.02902
ENSG00000259605.3.vs.ENSG00000104936.16	-0.291194	-0.00411947	0.172502
ENSG00000259762.1.vs.ENSG00000170776.18	-1.06216	0.00331202	0.607142
ENSG00000259803.5.vs.ENSG00000129910.6	-0.0889545	0.140176	0.824488
ENSG00000259807.1.vs.ENSG00000260517.2	0.472639	-0.309851	0.0911161
ENSG00000259933.5.vs.ENSG00000261123.1	-0.009708	0.0737602	0.872311
ENSG00000260500.1.vs.ENSG00000260001.5	2.00438	-0.535955	0.381139
ENSG00000260645.1.vs.ENSG00000219361.1	-0.0477567	2.69015	0.0077273
ENSG00000261052.4.vs.ENSG00000258130.6	1.1131	-0.579742	0.596424
ENSG00000261276.1.vs.ENSG00000172935.8	-7.01684	0.0137969	0.558394
ENSG00000261295.1.vs.ENSG00000102362.14	0.137999	-0.00116892	0.25434
ENSG00000261659.2.vs.ENSG00000127585.10	-0.187987	-0.0318724	0.695642
ENSG00000261668.1.vs.ENSG00000164070.10	0.644771	0.00561527	0.0122621
ENSG00000261707.1.vs.ENSG00000140876.10	-3.50225	0.518845	0.00126263
ENSG00000261884.2.vs.ENSG00000159792.8	-0.0186048	0.00893846	0.41099
ENSG00000261924.1.vs.ENSG00000141564.12	0.717903	0.0142224	0.0539409
ENSG00000262006.1.vs.ENSG00000229980.4	1.90132	0.198038	0.156207
ENSG00000262074.5.vs.ENSG00000265185.4	-0.834023	1.71871	0.00109055
ENSG00000263011.1.vs.ENSG00000263214.1	0.126328	-0.333416	0.921553
ENSG00000263316.1.vs.ENSG00000262943.6	-0.376564	-0.0126832	0.699326
ENSG00000263765.4.vs.ENSG00000166960.15	8.06505	-0.702647	0.0453681
ENSG00000263970.1.vs.ENSG00000173482.15	1.14323	-0.000750759	0.872907
ENSG00000264635.1.vs.ENSG00000266171.1	2.60667	-1.73155	0.00730384
ENSG00000264785.1.vs.ENSG00000108602.16	-1.0464	-0.00562964	0.78896
ENSG00000265912.1.vs.ENSG00000272006.1	0.313344	-0.639785	0.0489582
ENSG00000266733.4.vs.ENSG00000259928.1	1.55345	-0.837162	0.56068
ENSG00000267074.1.vs.ENSG00000267369.1	-1.27656	-0.0276797	0.223195
ENSG00000267105.1.vs.ENSG00000105364.12	-0.595473	-0.00894901	0.460926
ENSG00000267480.1.vs.ENSG00000141401.10	-0.303033	0.00483857	0.779686
ENSG00000267484.1.vs.ENSG00000105355.7	-0.203027	0.00357986	0.566758
ENSG00000267505.1.vs.ENSG00000267405.1	-1.65357	2.14354	0.236858
ENSG00000267506.4.vs.ENSG00000267466.1	2.18754	-2.39706	0.203898
ENSG00000267510.1.vs.ENSG00000196110.6	-0.516274	0.221109	0.214623
ENSG00000267568.5.vs.ENSG00000167889.11	-1.99437	0.0522782	0.532199
ENSG00000267724.1.vs.ENSG00000167220.10	0.454337	0.00467873	0.00836299
ENSG00000267879.1.vs.ENSG00000129451.10	-0.470215	0.0015637	0.319685
ENSG00000268104.2.vs.ENSG00000204019.4	0.00166721	0.0342186	0.383514
ENSG00000268199.2.vs.ENSG00000105656.11	-3.78688	-0.0202108	0.553229
ENSG00000268575.1.vs.ENSG00000189409.11	0.162342	0.434127	0.195991
ENSG00000268938.2.vs.ENSG00000105701.14	0.263731	-0.00283758	0.359375
ENSG00000268970.1.vs.ENSG00000123870.10	-0.398466	0.176502	0.0153901
ENSG00000269072.1.vs.ENSG00000168995.12	0.00394772	-0.338672	0.190444
ENSG00000269349.1.vs.ENSG00000258405.8	3.26149	0.0218835	0.00870468
ENSG00000269656.1.vs.ENSG00000105373.17	-1.93203	-0.002972	0.0638834
ENSG00000269858.4.vs.ENSG00000233622.1	-0.0064843	-0.0432013	0.815876
ENSG00000269930.1.vs.ENSG00000247728.2	-0.457505	4.03191	0.159709
ENSG00000269982.1.vs.ENSG00000125037.11	-0.00824415	-0.0196725	0.110773
ENSG00000270433.1.vs.ENSG00000235194.7	0.675482	-0.00195625	0.00928266
ENSG00000270765.4.vs.ENSG00000270885.1	0.075665	0.0243011	0.108231
ENSG00000270882.2.vs.ENSG00000203811.1	-0.275165	0.616119	0.562777
ENSG00000270947.1.vs.ENSG00000268717.1	-2.34108	2.83706	0.0142103
ENSG00000271192.1.vs.ENSG00000272121.1	-0.442118	-0.266435	0.625122
ENSG00000271553.1.vs.ENSG00000241493.1	-0.113129	2.54873	0.0234512
ENSG00000271787.1.vs.ENSG00000172059.9	3.79581	-0.00285801	0.680304
ENSG00000271848.1.vs.ENSG00000172650.11	1.05613	-0.0878282	0.970131
ENSG00000272112.1.vs.ENSG00000249035.5	-0.0152396	0.933767	0.0047625
ENSG00000272223.1.vs.ENSG00000124541.6	-0.301237	-0.0055513	0.649251
ENSG00000272689.1.vs.ENSG00000273350.1	-6.25382	4.32759	0.000722292
ENSG00000272798.1.vs.ENSG00000271138.1	-4.7899	5.56331	0.583723
ENSG00000272821.1.vs.ENSG00000025708.11	-0.0614602	0.000749254	0.368154
ENSG00000273027.1.vs.ENSG00000227039.5	0.17234	-0.267999	0.272204
ENSG00000273073.1.vs.ENSG00000232742.3	0.205258	0.820073	0.862107
ENSG00000273226.1.vs.ENSG00000137154.11	-0.040534	-0.000265945	0.254877
ENSG00000273311.1.vs.ENSG00000206739.1	-0.243186	3.44349	0.0295072
ENSG00000274049.3.vs.ENSG00000115275.10	-1.61153	-0.00635425	0.424497
ENSG00000276298.1.vs.ENSG00000234345.2	0.977788	2.10306	0.101531
ENSG00000276742.1.vs.ENSG00000107672.13	-1.00848	-0.00763926	0.709699
ENSG00000277877.3.vs.ENSG00000203667.8	0.324673	0.00649146	0.630737
ENSG00000277895.1.vs.ENSG00000184575.10	1.30328	-0.0011319	0.345163
ENSG00000278603.1.vs.ENSG00000255769.6	-0.280794	-0.038631	0.51556
ENSG00000278978.1.vs.ENSG00000059691.10	0.0778647	-0.0166814	0.2016
ENSG00000279067.1.vs.ENSG00000004864.12	1.12373	0.0235679	0.00957078
ENSG00000279117.1.vs.ENSG00000254429.1	0.0359441	-2.93174	0.245791
ENSG00000279208.1.vs.ENSG00000278932.2	1.49176	-0.156126	0.124815
ENSG00000279322.1.vs.ENSG00000197586.11	4.62269	-0.00427226	0.473519
ENSG00000279332.1.vs.ENSG00000168234.11	-0.00492076	-0.00210053	0.988836
ENSG00000279375.1.vs.ENSG00000177839.6	1.08673	0.0851338	0.0144423
ENSG00000279464.1.vs.ENSG00000035720.6	-0.401207	-0.0753965	0.336293
ENSG00000279484.1.vs.ENSG00000168427.8	4.8912	-0.750316	0.161204
ENSG00000279792.1.vs.ENSG00000015532.8	0.764986	0.0110353	0.113626
ENSG00000280169.1.vs.ENSG00000234354.3	1.08403	-1.51425	0.621161
ENSG00000280212.1.vs.ENSG00000266957.1	-1.50319	7.73161	0.0697337
ENSG00000280213.1.vs.ENSG00000196700.6	0.18296	-0.00470372	0.45115
ENSG00000280311.1.vs.ENSG00000187848.11	1.96408	-0.291679	0.177031
ENSG00000280328.1.vs.ENSG00000184209.14	0.0132686	-0.0102673	0.819439
ENSG00000281386.1.vs.ENSG00000281097.1	1.72384	-0.420154	0.0419538
ENSG00000281691.1.vs.ENSG00000004534.13	1.60158	-0.00778536	0.0302585

## Sheet: BG.DFI.BRCA
Gene	Coefficient1	Coefficient2	Logrank p-value
ENSG00000004487.14.vs.ENSG00000169641.12	0.00308998	0.00169358	0.281411
ENSG00000005059.14.vs.ENSG00000138794.8	-0.00639248	0.000734077	0.841517
ENSG00000008056.11.vs.ENSG00000078061.11	0.00256869	-0.00498245	0.621276
ENSG00000008323.14.vs.ENSG00000067182.6	-3.20845e-05	0.000603977	0.968738
ENSG00000009724.15.vs.ENSG00000120948.14	-0.417476	-0.00749737	0.0710516
ENSG00000010327.9.vs.ENSG00000168268.9	0.00103592	0.00520767	1.17957e-07
ENSG00000011009.9.vs.ENSG00000117308.13	0.0110013	-0.00820185	0.0030268
ENSG00000013306.14.vs.ENSG00000108309.11	0.00211755	0.00695877	0.00393155
ENSG00000030582.15.vs.ENSG00000161682.13	0.000620081	0.0193452	0.178469
ENSG00000033100.13.vs.ENSG00000082014.15	0.00454435	-0.00309424	0.210937
ENSG00000042062.10.vs.ENSG00000196396.8	-0.0026857	-0.00131066	0.540782
ENSG00000047579.18.vs.ENSG00000008083.12	-0.0112159	-0.00367588	0.497684
ENSG00000047849.20.vs.ENSG00000132153.13	0.000632557	0.00150511	0.71592
ENSG00000052344.14.vs.ENSG00000103510.18	-0.000999264	-0.00565424	0.212191
ENSG00000062524.14.vs.ENSG00000137825.9	-0.151932	0.0241033	0.499042
ENSG00000064601.15.vs.ENSG00000100979.13	0.0002741	0.00208131	3.32621e-07
ENSG00000065923.8.vs.ENSG00000147119.3	0.00147402	0.0507181	0.623266
ENSG00000067704.9.vs.ENSG00000118873.14	-0.000416489	0.000406011	0.964361
ENSG00000067829.17.vs.ENSG00000184343.9	0.00810316	0.00692703	0.045879
ENSG00000068137.13.vs.ENSG00000037042.8	0.0018831	-0.00183839	0.925639
ENSG00000068305.16.vs.ENSG00000183060.14	-0.00155577	-0.0230578	0.663795
ENSG00000068615.15.vs.ENSG00000132313.13	-0.00723669	0.0085533	0.305845
ENSG00000070985.12.vs.ENSG00000184281.13	0.0843127	0.00319826	0.189482
ENSG00000072163.17.vs.ENSG00000169994.17	-0.00255598	0.041114	0.122521
ENSG00000072518.19.vs.ENSG00000167771.5	0.000945268	0.00233302	0.645156
ENSG00000072736.17.vs.ENSG00000103067.10	-0.0035373	0.000269872	0.927314
ENSG00000072778.18.vs.ENSG00000004975.10	-0.0006595	0.00287296	0.871767
ENSG00000075975.14.vs.ENSG00000132155.10	-0.0102598	0.00512586	0.526659
ENSG00000076108.10.vs.ENSG00000076067.10	-0.00203089	-0.00323081	0.542662
ENSG00000076344.14.vs.ENSG00000167930.14	-0.00731692	0.000879717	0.730469
ENSG00000077097.12.vs.ENSG00000077092.17	-0.0018596	0.00223171	0.400009
ENSG00000077150.16.vs.ENSG00000059915.15	-0.00106895	0.0244408	0.0353558
ENSG00000078814.14.vs.ENSG00000100991.10	-0.062928	-0.00282901	0.579516
ENSG00000086159.11.vs.ENSG00000161800.11	-0.0105973	0.00489511	0.252082
ENSG00000088038.16.vs.ENSG00000105617.3	0.00386303	0.00317516	0.612521
ENSG00000089050.13.vs.ENSG00000225419.1	-0.000957821	3.50409	0.00601644
ENSG00000089486.15.vs.ENSG00000103415.10	0.00196869	0.00163248	0.851215
ENSG00000090097.19.vs.ENSG00000180929.5	0.0048531	-0.360719	0.490657
ENSG00000090975.11.vs.ENSG00000182196.12	0.0169755	0.081788	0.0164742
ENSG00000092820.16.vs.ENSG00000164674.14	-0.000555209	-0.00772316	0.566863
ENSG00000093144.17.vs.ENSG00000118518.14	0.00461808	-0.00502845	0.532669
ENSG00000096384.18.vs.ENSG00000157593.15	9.75187e-05	0.000282001	0.372127
ENSG00000099377.12.vs.ENSG00000099365.8	0.00147308	-0.107518	0.279396
ENSG00000099797.10.vs.ENSG00000099795.5	-0.000957517	0.00244236	0.660805
ENSG00000099800.6.vs.ENSG00000178297.11	0.00437654	-0.0332396	0.0327727
ENSG00000099822.2.vs.ENSG00000099821.12	0.0284907	0.00930562	0.0478121
ENSG00000099899.13.vs.ENSG00000128191.12	0.00758098	0.000441438	0.431439
ENSG00000099956.16.vs.ENSG00000099958.13	0.00489904	-0.00396188	0.165587
ENSG00000099957.15.vs.ENSG00000099960.11	0.147753	-0.0529583	0.0123102
ENSG00000100079.6.vs.ENSG00000128283.6	-0.132449	0.00318832	0.00471675
ENSG00000100201.17.vs.ENSG00000100196.9	-0.000867989	0.00205476	0.285753
ENSG00000100220.10.vs.ENSG00000232218.1	0.00230718	-1.02239	0.737306
ENSG00000100239.14.vs.ENSG00000100241.19	-0.00237734	0.00745316	0.0165791
ENSG00000100276.9.vs.ENSG00000185340.14	-0.00643712	0.00583772	0.356425
ENSG00000100359.19.vs.ENSG00000196588.13	0.00190868	-0.00297187	0.859544
ENSG00000100522.7.vs.ENSG00000198252.10	6.79587e-05	0.0133063	0.00370844
ENSG00000100908.12.vs.ENSG00000092010.13	0.0249093	-0.00493657	0.010362
ENSG00000101003.9.vs.ENSG00000101004.13	0.0106592	-0.00168341	0.250699
ENSG00000101082.12.vs.ENSG00000259399.1	-0.0578911	1.04551	0.158543
ENSG00000101084.15.vs.ENSG00000101082.12	0.0017333	-0.0562861	0.274344
ENSG00000101160.12.vs.ENSG00000101158.11	-0.000658412	0.000350598	0.708472
ENSG00000101190.11.vs.ENSG00000092758.14	-0.0015636	-0.000207607	0.979841
ENSG00000101343.13.vs.ENSG00000173418.10	-0.00440753	0.00292791	0.494096
ENSG00000101460.11.vs.ENSG00000101464.9	0.00213737	-0.000961684	0.95311
ENSG00000102007.9.vs.ENSG00000012211.11	0.000131497	0.0110842	0.874775
ENSG00000102109.8.vs.ENSG00000187682.1	0.00864767	-1.53174	0.34338
ENSG00000102302.7.vs.ENSG00000158526.7	0.00817268	-0.00715095	0.228079
ENSG00000102710.18.vs.ENSG00000120699.11	0.00324205	-0.00536284	0.904944
ENSG00000102854.13.vs.ENSG00000162006.8	0.00105236	-0.0112757	0.324643
ENSG00000103126.13.vs.ENSG00000185615.14	0.00329635	-0.0658674	0.669529
ENSG00000103351.11.vs.ENSG00000167984.15	-0.0125551	-0.031704	0.163946
ENSG00000104679.9.vs.ENSG00000134013.14	0.00214278	0.00338187	0.0199222
ENSG00000104859.13.vs.ENSG00000170684.7	-0.00637129	0.0110399	0.724108
ENSG00000104903.4.vs.ENSG00000008441.15	0.0298261	0.00122013	0.0272732
ENSG00000105137.11.vs.ENSG00000105135.14	0.00549576	0.00331767	0.0648941
ENSG00000105258.7.vs.ENSG00000105261.6	0.00801089	0.257575	0.314578
ENSG00000105655.17.vs.ENSG00000130511.14	-0.00234496	0.00820984	0.383731
ENSG00000105664.9.vs.ENSG00000105662.14	0.000420419	0.00146423	0.712663
ENSG00000105708.8.vs.ENSG00000270402.1	-0.0515507	0.938392	0.0156163
ENSG00000105856.12.vs.ENSG00000164597.12	-0.00617666	0.00874522	0.418667
ENSG00000105877.16.vs.ENSG00000164649.18	-0.00584127	0.00129783	0.885659
ENSG00000106123.10.vs.ENSG00000165125.16	7.49026e-05	0.00312227	0.586842
ENSG00000106346.10.vs.ENSG00000008256.14	-0.00301985	0.0125843	0.00312572
ENSG00000106484.13.vs.ENSG00000158623.13	0.000890149	-0.00319323	0.535153
ENSG00000106628.9.vs.ENSG00000106624.7	0.00340224	0.000272309	0.00137989
ENSG00000107159.11.vs.ENSG00000198467.12	0.00733846	0.00044498	0.00812873
ENSG00000107404.16.vs.ENSG00000169962.4	0.00374191	0.00886399	0.171909
ENSG00000107859.8.vs.ENSG00000119915.4	1.40288	-0.0133167	0.377148
ENSG00000107874.9.vs.ENSG00000107872.11	-0.00808271	0.0216852	0.279944
ENSG00000107902.12.vs.ENSG00000258539.1	0.00964011	0.40691	0.274929
ENSG00000108262.14.vs.ENSG00000167543.14	-0.0011983	0.00510373	0.666054
ENSG00000108556.7.vs.ENSG00000141503.14	0.0611891	-0.00248928	0.675407
ENSG00000108592.15.vs.ENSG00000198231.11	0.00354567	-0.0072322	0.0569864
ENSG00000108604.14.vs.ENSG00000087191.11	-0.00132417	0.00100462	0.772433
ENSG00000108788.10.vs.ENSG00000131470.13	0.00663391	-0.0252054	0.692277
ENSG00000108799.11.vs.ENSG00000108797.10	-0.0153849	0.030208	0.0926496
ENSG00000108840.14.vs.ENSG00000141349.7	0.00725478	-0.000359563	0.0792408
ENSG00000108854.14.vs.ENSG00000258890.5	0.00883061	-0.0142683	0.249817
ENSG00000108963.16.vs.ENSG00000263050.1	-0.0165464	0.0731474	0.571428
ENSG00000110042.6.vs.ENSG00000197629.5	0.000549586	-0.00470626	0.445689
ENSG00000110395.4.vs.ENSG00000076706.13	-0.00140173	0.0032159	0.0480172
ENSG00000110711.8.vs.ENSG00000110697.11	0.00100636	0.00289991	0.786369
ENSG00000110925.5.vs.ENSG00000050426.14	-0.00745982	-0.00401585	0.257568
ENSG00000111344.10.vs.ENSG00000135144.6	0.0190746	-0.0244335	0.179683
ENSG00000111671.8.vs.ENSG00000111669.13	0.00183618	0.000321329	0.64981
ENSG00000112137.15.vs.ENSG00000272379.1	-0.0126903	-1.4198	0.574279
ENSG00000112514.14.vs.ENSG00000112511.16	0.00301665	-0.0138763	0.0613551
ENSG00000113716.11.vs.ENSG00000182578.12	-0.00364952	-0.000518376	0.785652
ENSG00000114354.11.vs.ENSG00000154175.15	0.00168918	-0.00333303	0.367899
ENSG00000115232.12.vs.ENSG00000188452.12	0.00891373	-0.0153522	0.620767
ENSG00000115310.16.vs.ENSG00000214595.10	0.000381303	0.0319307	0.534117
ENSG00000115657.11.vs.ENSG00000158552.11	0.0017514	0.00933643	0.295999
ENSG00000115841.18.vs.ENSG00000138061.10	-0.0901525	-0.000131109	0.484466
ENSG00000116221.14.vs.ENSG00000157216.14	0.00587486	-0.00171382	0.00245504
ENSG00000116254.16.vs.ENSG00000069424.13	0.0191393	0.00193241	0.0968198
ENSG00000118094.10.vs.ENSG00000019144.15	-0.382327	0.00304539	0.646717
ENSG00000118997.12.vs.ENSG00000196950.12	-0.0552253	0.00259247	0.296043
ENSG00000119397.15.vs.ENSG00000119396.9	-0.0128375	0.00239902	0.324022
ENSG00000119408.15.vs.ENSG00000136930.11	-0.00126561	0.00252504	0.318843
ENSG00000119522.14.vs.ENSG00000148204.10	0.00926952	-0.0565214	0.591299
ENSG00000120333.4.vs.ENSG00000116161.16	-0.0116472	0.00360078	0.187266
ENSG00000120784.14.vs.ENSG00000171817.15	0.020608	-0.0295177	0.178896
ENSG00000120860.9.vs.ENSG00000136048.12	-0.0116517	0.000860787	0.746926
ENSG00000121053.5.vs.ENSG00000011143.15	0.375365	-0.0268148	0.213207
ENSG00000122034.11.vs.ENSG00000122033.13	0.000832259	-0.00369456	0.934085
ENSG00000122674.10.vs.ENSG00000155026.15	0.00347735	0.871154	0.234113
ENSG00000122696.11.vs.ENSG00000226055.2	0.0119868	0.292522	0.531346
ENSG00000122729.17.vs.ENSG00000107201.8	-0.000960149	-0.00116068	0.830352
ENSG00000122735.14.vs.ENSG00000168913.6	-0.0754961	0.0030775	0.400585
ENSG00000123136.13.vs.ENSG00000123146.18	0.00235228	0.00448514	0.104552
ENSG00000123329.16.vs.ENSG00000111087.8	-0.0133186	-0.111267	0.179343
ENSG00000123342.14.vs.ENSG00000182796.11	0.00483088	-0.0359988	0.218188
ENSG00000123485.10.vs.ENSG00000185038.13	0.0076329	0.176709	9.91229e-05
ENSG00000124574.13.vs.ENSG00000171462.13	0.0198321	-0.142199	0.0396463
ENSG00000124587.12.vs.ENSG00000124713.5	0.0038138	-0.0797451	0.0657278
ENSG00000124593.13.vs.ENSG00000164663.12	-0.0242638	0.00801554	0.526853
ENSG00000125170.9.vs.ENSG00000102978.11	0.0151726	0.000786117	0.128626
ENSG00000125355.14.vs.ENSG00000177485.6	-0.0910965	-0.00360949	0.157081
ENSG00000125520.12.vs.ENSG00000130584.9	0.000375073	-0.0052631	0.948928
ENSG00000125650.4.vs.ENSG00000125652.6	-0.00608177	0.00337878	0.630421
ENSG00000125753.12.vs.ENSG00000125741.4	0.00366964	0.00425361	0.0901353
ENSG00000125775.13.vs.ENSG00000101298.12	0.032547	-0.00123373	0.0208978
ENSG00000126246.8.vs.ENSG00000272333.4	-0.146951	0.00875746	0.000593182
ENSG00000126247.9.vs.ENSG00000161281.9	0.00135763	-0.00514087	0.127051
ENSG00000126778.8.vs.ENSG00000258952.2	-0.00265418	0.143056	0.809864
ENSG00000126895.12.vs.ENSG00000089820.14	-0.0607484	0.00216669	0.715874
ENSG00000127564.15.vs.ENSG00000131650.12	0.0110976	-0.0172697	0.0945628
ENSG00000128346.9.vs.ENSG00000100139.12	-0.0400489	0.00457506	0.276514
ENSG00000128564.6.vs.ENSG00000106367.12	0.0122902	0.00616568	0.0672655
ENSG00000128595.15.vs.ENSG00000128617.2	0.00128603	-0.119447	0.0979344
ENSG00000129195.14.vs.ENSG00000091622.14	0.0122644	0.0280308	0.000472828
ENSG00000129691.14.vs.ENSG00000147465.10	-0.000473278	-0.0704441	0.744417
ENSG00000129951.17.vs.ENSG00000011304.15	-0.00521385	0.00414952	0.0245953
ENSG00000130244.11.vs.ENSG00000171777.14	0.0118789	0.0210125	0.220961
ENSG00000130487.5.vs.ENSG00000217442.3	-0.00959176	0.012944	0.18671
ENSG00000130702.12.vs.ENSG00000130706.11	0.000928609	0.00205032	0.0659885
ENSG00000130714.14.vs.ENSG00000130717.11	-0.00253964	0.0137832	0.357205
ENSG00000130734.8.vs.ENSG00000129347.18	0.00176597	0.00532834	0.541063
ENSG00000130751.8.vs.ENSG00000130748.6	0.0378379	-0.0109995	0.777624
ENSG00000130758.6.vs.ENSG00000174521.7	0.00818783	0.0803094	0.618096
ENSG00000130811.9.vs.ENSG00000244165.1	0.00147551	0.00176067	0.574044
ENSG00000130813.16.vs.ENSG00000130812.9	-0.0151542	0.586574	0.0993152
ENSG00000130826.14.vs.ENSG00000130830.13	0.00106177	-0.00266724	0.863999
ENSG00000130881.12.vs.ENSG00000130876.10	0.00668213	0.0147108	0.0040584
ENSG00000131153.7.vs.ENSG00000131149.16	0.00385384	-0.000751145	0.773621
ENSG00000131188.10.vs.ENSG00000113758.12	0.0314242	0.00303279	0.000279271
ENSG00000131236.15.vs.ENSG00000131238.15	0.000833034	-0.00106972	0.253649
ENSG00000131389.15.vs.ENSG00000144596.10	0.00190101	-0.0208386	0.751238
ENSG00000131899.9.vs.ENSG00000177731.14	0.00796994	-0.00361286	0.251726
ENSG00000132388.11.vs.ENSG00000274363.1	0.000126053	0.222514	0.913996
ENSG00000132622.9.vs.ENSG00000101220.16	0.00292619	0.0105246	0.0046183
ENSG00000133318.12.vs.ENSG00000188070.9	-0.00024031	0.025504	0.016617
ENSG00000133805.14.vs.ENSG00000255823.2	-0.0143294	-0.0340366	0.591402
ENSG00000133961.18.vs.ENSG00000100767.14	-0.00469748	-0.0102002	0.354217
ENSG00000134398.11.vs.ENSG00000166851.13	0.0295379	0.00864382	0.00412694
ENSG00000134684.9.vs.ENSG00000162522.9	0.00364451	0.000109432	0.0120608
ENSG00000135365.14.vs.ENSG00000165905.15	-0.0063368	0.00124928	0.774419
ENSG00000135414.8.vs.ENSG00000257390.4	0.0243629	0.595893	0.0765824
ENSG00000135451.11.vs.ENSG00000186897.4	0.00420096	0.022774	0.376384
ENSG00000135597.17.vs.ENSG00000203734.10	0.00937016	-0.246062	0.0914841
ENSG00000135749.17.vs.ENSG00000135778.10	0.00150824	-0.00228282	0.899335
ENSG00000136059.13.vs.ENSG00000187091.12	-0.011087	0.00768562	0.518607
ENSG00000136478.6.vs.ENSG00000266402.3	-0.00453809	-0.0653135	0.173951
ENSG00000136877.13.vs.ENSG00000106991.12	-0.000388951	0.00197853	0.360736
ENSG00000137200.11.vs.ENSG00000198937.8	-0.0112406	0.0165314	0.0289163
ENSG00000137267.5.vs.ENSG00000137274.11	0.00755177	0.00450532	0.45436
ENSG00000137575.10.vs.ENSG00000035681.6	9.86565e-05	0.0143592	0.00921166
ENSG00000137843.10.vs.ENSG00000137841.10	0.772056	0.00230319	0.0020178
ENSG00000137877.9.vs.ENSG00000243708.7	-0.00255823	-0.0242843	0.959681
ENSG00000138073.12.vs.ENSG00000143994.12	0.00740244	-0.0103486	0.169445
ENSG00000138834.11.vs.ENSG00000103024.6	0.00164687	-0.000274743	0.905069
ENSG00000139044.9.vs.ENSG00000171840.10	0.00100313	0.0167528	0.624504
ENSG00000139540.10.vs.ENSG00000139645.9	-0.0973152	0.0041449	0.367866
ENSG00000139835.12.vs.ENSG00000185896.10	-0.0313055	0.00063365	0.0710211
ENSG00000140093.8.vs.ENSG00000119698.10	-0.162473	-0.0109064	0.36271
ENSG00000140199.10.vs.ENSG00000128463.11	0.0066475	0.00158849	0.728619
ENSG00000140859.14.vs.ENSG00000140854.11	0.00946544	0.0135971	0.0159709
ENSG00000140939.13.vs.ENSG00000196123.11	0.0132794	-0.00780441	0.00612466
ENSG00000141447.15.vs.ENSG00000154040.19	-0.00514353	-0.00101055	0.263205
ENSG00000141744.3.vs.ENSG00000161395.11	-0.00372382	0.000295637	0.896928
ENSG00000142197.11.vs.ENSG00000214867.3	-0.000864766	-0.0614724	0.866687
ENSG00000142208.14.vs.ENSG00000184990.11	0.000437864	0.00402806	0.4419
ENSG00000143442.20.vs.ENSG00000159377.9	-0.00190864	0.00140805	0.0133202
ENSG00000143621.15.vs.ENSG00000143553.9	0.00119063	-0.00658124	0.127722
ENSG00000143819.11.vs.ENSG00000196187.10	-0.0004729	0.00305384	0.252475
ENSG00000143952.18.vs.ENSG00000169764.13	0.00519794	0.000848023	0.335952
ENSG00000143977.12.vs.ENSG00000116005.10	0.00571518	0.000821394	0.366474
ENSG00000144045.12.vs.ENSG00000115297.10	-0.0175713	-0.100784	0.785753
ENSG00000144395.16.vs.ENSG00000119041.9	-0.00909878	0.00431403	0.82299
ENSG00000144746.6.vs.ENSG00000163380.14	-0.00259141	0.0846934	0.232588
ENSG00000144857.13.vs.ENSG00000206530.7	-0.000308722	-0.0107754	0.529168
ENSG00000145002.11.vs.ENSG00000250794.2	1.08891	-0.658232	0.30704
ENSG00000145244.10.vs.ENSG00000145246.12	-0.0030071	0.0014541	0.972285
ENSG00000145386.8.vs.ENSG00000123737.11	0.0129181	-0.0272836	0.00685954
ENSG00000145715.13.vs.ENSG00000134480.12	-0.000265926	-0.00667435	0.840852
ENSG00000146426.16.vs.ENSG00000029639.9	0.00404928	0.0306364	0.407593
ENSG00000148358.18.vs.ENSG00000196979.1	0.00201627	1.68045	0.0533886
ENSG00000148702.13.vs.ENSG00000197893.12	0.0481603	-1.79583	0.531301
ENSG00000148824.17.vs.ENSG00000203772.7	-0.022145	0.0143291	0.852413
ENSG00000148925.9.vs.ENSG00000133794.16	-0.0200979	-0.0069378	0.194534
ENSG00000149182.13.vs.ENSG00000149179.12	-0.00377196	-0.0113811	0.116703
ENSG00000149243.14.vs.ENSG00000149273.13	-0.0235498	-2.79128e-05	0.417083
ENSG00000149328.13.vs.ENSG00000109956.11	0.00273558	-0.0048124	0.815465
ENSG00000149346.13.vs.ENSG00000101384.10	-0.00370767	0.000779821	0.869276
ENSG00000149541.8.vs.ENSG00000149489.7	0.00406636	0.036343	0.0871883
ENSG00000149782.10.vs.ENSG00000002330.12	0.00726235	0.00135008	0.0965626
ENSG00000149923.12.vs.ENSG00000149922.9	-0.000222388	-0.0142304	0.951602
ENSG00000149929.14.vs.ENSG00000149930.16	-0.00866965	0.000162392	0.522109
ENSG00000149968.10.vs.ENSG00000255282.5	0.00295884	-0.0605381	0.73166
ENSG00000149970.13.vs.ENSG00000185915.5	-0.00608741	0.0264103	0.928277
ENSG00000151117.7.vs.ENSG00000179057.12	-0.00455694	0.0711033	0.593465
ENSG00000151366.11.vs.ENSG00000151365.2	-0.0033476	-0.000367723	0.408809
ENSG00000152382.5.vs.ENSG00000143157.10	-0.015301	0.00337203	0.470431
ENSG00000154146.11.vs.ENSG00000019102.10	0.0488939	-0.0106022	0.00435765
ENSG00000154639.17.vs.ENSG00000154640.13	0.00556145	-0.00284681	0.0279702
ENSG00000154945.6.vs.ENSG00000108846.14	-0.00210574	0.00149848	0.579261
ENSG00000155252.13.vs.ENSG00000119986.6	-0.0130328	-0.00202688	0.507212
ENSG00000155366.15.vs.ENSG00000155363.17	0.00102295	-0.00604451	0.359349
ENSG00000155506.15.vs.ENSG00000170271.9	0.00154403	-0.00354543	0.306156
ENSG00000155749.11.vs.ENSG00000064012.20	-0.081617	0.00440519	0.88497
ENSG00000155850.7.vs.ENSG00000164296.6	-1.96083e-05	-0.045085	0.279134
ENSG00000155974.10.vs.ENSG00000127311.8	-0.00968891	-0.0249248	0.273603
ENSG00000157077.13.vs.ENSG00000154222.13	-0.00273137	-0.00109958	0.901958
ENSG00000157368.9.vs.ENSG00000132613.13	0.00304502	0.00684336	0.116345
ENSG00000157833.11.vs.ENSG00000084754.9	-0.00447908	0.00221066	0.34336
ENSG00000157856.9.vs.ENSG00000115155.15	-0.0496256	-0.0750514	0.680446
ENSG00000158008.8.vs.ENSG00000158014.13	0.00414486	-0.0828975	0.0933224
ENSG00000158158.10.vs.ENSG00000273265.1	-0.00431762	-0.338791	0.385683
ENSG00000158417.9.vs.ENSG00000135945.8	0.000411116	-0.0176863	0.347059
ENSG00000159023.17.vs.ENSG00000253304.1	0.00192096	-0.0160834	0.479582
ENSG00000159263.14.vs.ENSG00000159267.13	-2.38658e-05	0.00635911	0.389216
ENSG00000159374.16.vs.ENSG00000115325.12	-0.0135579	-0.00385757	0.772419
ENSG00000159842.13.vs.ENSG00000177370.4	-0.00336594	0.00585609	0.62058
ENSG00000160111.11.vs.ENSG00000127533.3	0.00139685	0.0251698	0.363494
ENSG00000160326.12.vs.ENSG00000160325.13	-0.00302296	0.00141811	0.88062
ENSG00000160404.16.vs.ENSG00000167094.14	0.0286689	-0.443239	0.00387087
ENSG00000160781.14.vs.ENSG00000242252.1	0.0157165	-0.125042	0.490715
ENSG00000160781.14.vs.ENSG00000260238.4	0.0099956	0.128378	0.299589
ENSG00000160883.9.vs.ENSG00000113763.9	-0.0104798	0.00863546	0.225557
ENSG00000160951.3.vs.ENSG00000123143.11	0.64568	0.00162755	0.00148233
ENSG00000161091.11.vs.ENSG00000105325.12	0.00788485	-0.00188534	0.0257828
ENSG00000162078.10.vs.ENSG00000172460.13	-0.00173242	0.108678	0.007855
ENSG00000162437.13.vs.ENSG00000162434.10	0.00857464	-0.00188869	0.170512
ENSG00000162572.18.vs.ENSG00000131584.17	-0.0274191	0.00796229	0.237411
ENSG00000162728.4.vs.ENSG00000162729.12	0.369193	0.0018917	0.234934
ENSG00000162885.11.vs.ENSG00000116957.11	-0.00676712	0.00913201	0.32451
ENSG00000162892.14.vs.ENSG00000162894.10	0.00654594	-0.0147846	0.369028
ENSG00000162976.11.vs.ENSG00000134318.12	-0.0064865	0.00262945	0.315665
ENSG00000163155.10.vs.ENSG00000163154.5	0.0231805	0.000619804	0.127767
ENSG00000163159.10.vs.ENSG00000163156.10	0.0016276	0.00735598	0.0499501
ENSG00000163251.3.vs.ENSG00000163249.8	-0.00245337	0.00775949	0.746374
ENSG00000163382.10.vs.ENSG00000160818.15	0.000573895	0.00352934	0.623607
ENSG00000163485.14.vs.ENSG00000133055.7	-0.00277221	-0.0797435	0.629312
ENSG00000163697.15.vs.ENSG00000179299.15	0.000236747	-0.0168252	0.724256
ENSG00000163703.16.vs.ENSG00000163704.10	0.0078931	-0.014129	0.183333
ENSG00000163794.6.vs.ENSG00000138100.12	-0.0842764	0.0071226	0.706713
ENSG00000163806.14.vs.ENSG00000171103.9	0.124692	0.036238	0.158915
ENSG00000163879.10.vs.ENSG00000134697.11	-0.00949023	0.00278245	0.00321138
ENSG00000163938.15.vs.ENSG00000016864.15	-0.000406901	-0.00505352	0.715257
ENSG00000164099.3.vs.ENSG00000269893.5	-0.00556483	-0.000604883	0.806471
ENSG00000164776.8.vs.ENSG00000129103.16	-0.000950378	-0.00016083	0.917021
ENSG00000164896.18.vs.ENSG00000164889.11	0.00288467	1.09224e-05	0.554416
ENSG00000164902.12.vs.ENSG00000230929.5	0.00601144	-1.05737	0.689916
ENSG00000164932.11.vs.ENSG00000266289.1	0.00185677	0.914025	0.000790719
ENSG00000165985.9.vs.ENSG00000165983.13	0.146436	-0.0088842	0.100631
ENSG00000166171.11.vs.ENSG00000107829.12	0.00554615	-0.0102701	0.0881604
ENSG00000166313.17.vs.ENSG00000166311.8	-0.0131891	0.00303207	0.320648
ENSG00000166428.11.vs.ENSG00000185567.6	-0.0281852	0.00288769	2.67747e-05
ENSG00000166575.15.vs.ENSG00000270510.1	-0.00966459	0.616584	0.259372
ENSG00000166816.12.vs.ENSG00000186187.10	-0.015195	0.0111225	0.26859
ENSG00000166860.2.vs.ENSG00000166856.2	0.0019615	-0.310983	0.805352
ENSG00000166971.15.vs.ENSG00000103479.13	0.0138696	-0.00222327	0.391303
ENSG00000167281.17.vs.ENSG00000167280.15	-0.0466629	-0.00582273	0.797025
ENSG00000167468.15.vs.ENSG00000064932.14	0.000241058	0.00186135	0.644685
ENSG00000167535.6.vs.ENSG00000174243.8	0.00731745	-0.00414945	0.0734039
ENSG00000167549.17.vs.ENSG00000198720.11	0.00303018	0.00365362	0.144069
ENSG00000167644.10.vs.ENSG00000167645.15	-0.00451167	0.0120953	0.00305445
ENSG00000167645.15.vs.ENSG00000267748.4	0.0118355	-0.0959436	0.00520479
ENSG00000167670.14.vs.ENSG00000167671.10	0.00440999	0.00325409	0.116738
ENSG00000167748.9.vs.ENSG00000180279.5	0.0033611	0.530568	0.501949
ENSG00000167778.7.vs.ENSG00000111077.16	0.000603797	-0.000505186	0.972676
ENSG00000167967.14.vs.ENSG00000259780.3	0.00705932	-1.0116	0.525584
ENSG00000167969.11.vs.ENSG00000167968.11	0.000983921	-0.0604127	0.759743
ENSG00000168056.13.vs.ENSG00000142186.15	-0.00104482	0.00611035	0.0732615
ENSG00000168060.13.vs.ENSG00000168061.12	-0.0829389	0.00840778	0.322677
ENSG00000168256.16.vs.ENSG00000187595.13	0.00589913	0.00269955	0.321813
ENSG00000168477.16.vs.ENSG00000231852.5	-0.00374709	-0.00381921	0.732113
ENSG00000168802.11.vs.ENSG00000103044.9	0.00186453	0.00315508	0.109229
ENSG00000168827.13.vs.ENSG00000272087.1	-0.00286416	-0.0772716	0.461196
ENSG00000169188.4.vs.ENSG00000158578.17	-0.00213066	0.446184	0.607577
ENSG00000169258.6.vs.ENSG00000074276.9	0.00372199	0.198487	0.0539147
ENSG00000169583.12.vs.ENSG00000148362.9	0.00874257	0.00369519	0.148073
ENSG00000169692.11.vs.ENSG00000172889.14	0.00212922	0.0032425	0.0614914
ENSG00000169718.16.vs.ENSG00000169727.11	-0.00159017	0.000300267	0.766247
ENSG00000169885.8.vs.ENSG00000178821.11	-0.14686	0.0110133	0.611748
ENSG00000170075.8.vs.ENSG00000143862.6	-0.0335459	0.00190216	0.629885
ENSG00000170085.16.vs.ENSG00000122203.13	0.00715221	-0.00283133	0.668209
ENSG00000170291.13.vs.ENSG00000181885.17	0.00190744	0.00259997	0.134849
ENSG00000170779.10.vs.ENSG00000140104.12	0.0160838	-0.0202377	0.00636746
ENSG00000171262.10.vs.ENSG00000172575.10	0.0109515	-0.00297515	0.102875
ENSG00000171608.14.vs.ENSG00000171603.15	-0.00276395	0.000258516	0.862431
ENSG00000171889.3.vs.ENSG00000238271.2	0.179407	-0.071276	0.88645
ENSG00000172247.3.vs.ENSG00000196666.4	0.055322	0.0431318	0.155129
ENSG00000172346.13.vs.ENSG00000100417.10	0.0132555	0.0120242	0.346886
ENSG00000172354.8.vs.ENSG00000146830.9	0.000901044	-0.00523076	0.364305
ENSG00000172500.11.vs.ENSG00000172543.6	0.00311052	-0.0461853	0.124892
ENSG00000172613.6.vs.ENSG00000172531.13	-0.0107119	0.000915338	0.793919
ENSG00000172640.3.vs.ENSG00000269514.1	0.865882	-0.458899	0.565981
ENSG00000172725.12.vs.ENSG00000175634.13	-0.0018188	0.00447327	0.650202
ENSG00000173011.11.vs.ENSG00000109519.11	-0.00716731	0.0108386	0.177153
ENSG00000173145.10.vs.ENSG00000138193.13	-0.0248423	0.0011844	0.216141
ENSG00000173338.11.vs.ENSG00000173442.10	-0.00744824	0.000912666	0.955354
ENSG00000173846.11.vs.ENSG00000188396.3	0.00454698	-0.469009	0.617491
ENSG00000174606.11.vs.ENSG00000143494.14	-0.0068364	-0.00175295	0.54207
ENSG00000175130.6.vs.ENSG00000116478.10	0.000736848	-0.00241201	0.391442
ENSG00000175592.7.vs.ENSG00000175602.3	0.00700446	0.00422484	0.298367
ENSG00000176125.4.vs.ENSG00000087087.17	0.054573	-0.00307112	0.43533
ENSG00000176871.7.vs.ENSG00000111445.12	0.00667085	0.002292	0.0412663
ENSG00000177628.14.vs.ENSG00000236675.1	0.00245481	0.00735501	0.480354
ENSG00000177791.11.vs.ENSG00000272791.1	-0.0141398	-0.00314176	0.891555
ENSG00000177954.10.vs.ENSG00000143552.8	-0.000259956	-0.0718879	0.689787
ENSG00000178028.12.vs.ENSG00000117419.13	-0.0251994	0.0130222	0.0045644
ENSG00000178149.15.vs.ENSG00000178252.16	-0.00322671	-0.00367828	0.123734
ENSG00000178342.4.vs.ENSG00000278075.1	-0.172091	1.98843	0.0011689
ENSG00000179262.8.vs.ENSG00000179271.2	0.00515262	0.00159197	0.00563876
ENSG00000179564.3.vs.ENSG00000214706.9	-0.691882	0.00454945	0.567987
ENSG00000179886.5.vs.ENSG00000104524.12	0.042183	-0.00911488	7.7932e-05
ENSG00000180061.8.vs.ENSG00000160469.15	0.0481666	0.0194756	0.345142
ENSG00000180448.9.vs.ENSG00000099817.10	-0.00756123	0.00494755	0.0370795
ENSG00000181856.13.vs.ENSG00000006047.11	-0.0119478	0.0170483	0.031346
ENSG00000182048.10.vs.ENSG00000167311.12	0.680616	0.0854887	0.0412271
ENSG00000182199.9.vs.ENSG00000185633.9	0.00307	0.00169526	0.0431297
ENSG00000183066.13.vs.ENSG00000198951.10	0.0685093	-0.00213735	0.694724
ENSG00000183723.11.vs.ENSG00000140931.18	0.00398854	0.00187307	0.0710992
ENSG00000183773.14.vs.ENSG00000272829.1	-0.00496929	0.190025	0.244528
ENSG00000183798.4.vs.ENSG00000132793.10	0.00252207	-0.0136774	0.544601
ENSG00000183963.17.vs.ENSG00000198832.9	0.00596934	7.73692e-05	0.0267031
ENSG00000184697.6.vs.ENSG00000213937.3	-0.00617874	0.0216968	0.356766
ENSG00000184709.7.vs.ENSG00000176884.13	0.000541136	0.0262307	0.0478024
ENSG00000184956.14.vs.ENSG00000183020.12	0.000208755	-0.000466328	0.910684
ENSG00000185133.12.vs.ENSG00000100078.3	-0.00191746	-0.0724459	0.224959
ENSG00000185187.11.vs.ENSG00000184363.8	-0.00134794	0.00168957	0.774154
ENSG00000185324.20.vs.ENSG00000158792.14	-0.000607148	0.0138326	0.467743
ENSG00000185507.18.vs.ENSG00000070047.10	-0.00721408	0.00217076	0.220128
ENSG00000185519.8.vs.ENSG00000184908.16	0.0519904	-0.491819	0.489748
ENSG00000185614.4.vs.ENSG00000182179.9	0.0742883	-0.0111743	0.00113955
ENSG00000185838.12.vs.ENSG00000184058.11	0.0345865	0.00295357	0.0111415
ENSG00000186364.10.vs.ENSG00000131788.14	-0.0532376	0.000161653	0.601462
ENSG00000186471.11.vs.ENSG00000101882.8	-0.155061	0.00364446	0.760248
ENSG00000186625.12.vs.ENSG00000220848.4	0.0132028	-0.0489872	0.492952
ENSG00000187024.12.vs.ENSG00000136854.16	1.64615	-0.00267369	0.0669209
ENSG00000187325.4.vs.ENSG00000102144.12	-0.0033263	0.000828898	0.053081
ENSG00000187479.5.vs.ENSG00000244953.1	0.00360969	0.339167	0.270574
ENSG00000187583.9.vs.ENSG00000187642.8	0.0601866	-0.022055	0.0278671
ENSG00000187634.9.vs.ENSG00000188976.9	0.0135234	0.00277458	0.00997442
ENSG00000187838.15.vs.ENSG00000174292.11	0.285987	0.00245157	0.41689
ENSG00000187959.8.vs.ENSG00000141219.14	-0.074719	-0.0119734	0.368021
ENSG00000187980.6.vs.ENSG00000227066.1	-1.51677	-0.0155003	0.0611812
ENSG00000188092.13.vs.ENSG00000215859.7	0.053671	-0.0222246	0.403673
ENSG00000188229.5.vs.ENSG00000188163.7	0.000895939	0.175794	0.237516
ENSG00000188269.7.vs.ENSG00000256210.3	-0.592322	0.361253	0.306376
ENSG00000188486.3.vs.ENSG00000256269.5	0.00690663	-0.00479527	0.0741983
ENSG00000188525.3.vs.ENSG00000134317.16	0.314194	0.000162965	0.455696
ENSG00000188613.6.vs.ENSG00000107581.11	0.00565756	-0.00139089	0.200101
ENSG00000189046.9.vs.ENSG00000135093.11	0.0189602	-0.000324397	0.222496
ENSG00000189077.9.vs.ENSG00000127948.12	-0.00942954	0.00350215	0.179959
ENSG00000189350.11.vs.ENSG00000179270.6	-0.13222	0.109796	0.37152
ENSG00000196296.12.vs.ENSG00000177548.11	-0.0937509	0.0020829	0.541567
ENSG00000196405.11.vs.ENSG00000168350.7	0.000236037	-0.00290023	0.264672
ENSG00000196497.14.vs.ENSG00000100918.11	-0.000895382	-0.00549247	0.769777
ENSG00000196517.10.vs.ENSG00000117411.15	-0.00275288	0.00663503	0.0187679
ENSG00000196557.9.vs.ENSG00000116176.6	0.000531212	-0.00166707	0.926907
ENSG00000196562.13.vs.ENSG00000124151.17	0.000142159	-0.00149036	0.771183
ENSG00000196878.11.vs.ENSG00000008118.8	3.60535e-06	0.142772	3.24843e-06
ENSG00000196976.6.vs.ENSG00000130827.6	0.00659114	0.0007215	0.179492
ENSG00000197226.11.vs.ENSG00000245317.2	-0.000180754	-0.101126	0.706458
ENSG00000197614.9.vs.ENSG00000255967.1	0.00175966	-0.201202	0.656274
ENSG00000197746.12.vs.ENSG00000107736.18	-4.08311e-05	0.0153322	0.518348
ENSG00000197753.8.vs.ENSG00000096063.13	-0.0990161	0.00271053	0.205506
ENSG00000197785.12.vs.ENSG00000205090.7	0.0130539	-0.232333	0.0195356
ENSG00000197885.9.vs.ENSG00000170142.10	-0.0480269	0.00896427	0.114263
ENSG00000197982.13.vs.ENSG00000188786.9	0.00303466	0.00775641	0.273208
ENSG00000197989.12.vs.ENSG00000180098.8	0.00664357	0.0097375	0.567906
ENSG00000197993.6.vs.ENSG00000165131.6	-0.295903	0.650658	0.146605
ENSG00000198026.7.vs.ENSG00000100982.10	0.00635831	-0.00190217	0.893588
ENSG00000198089.13.vs.ENSG00000241878.8	-0.0102587	-0.00413391	0.156729
ENSG00000198208.10.vs.ENSG00000119689.13	0.0274262	0.00186722	0.295046
ENSG00000198517.8.vs.ENSG00000164855.14	0.0118152	-0.00738768	0.101416
ENSG00000198931.9.vs.ENSG00000167513.7	0.00167869	0.00796141	0.0584897
ENSG00000200378.1.vs.ENSG00000249751.3	-3.12956	0.0544679	0.327233
ENSG00000202343.1.vs.ENSG00000186625.12	-1.23011	0.0154053	0.100103
ENSG00000203804.4.vs.ENSG00000143382.12	0.0273387	0.00502824	0.442271
ENSG00000204165.5.vs.ENSG00000184481.15	-0.464458	-0.0133394	0.178432
ENSG00000204482.9.vs.ENSG00000204475.8	-0.0133529	-0.105178	0.382738
ENSG00000204564.10.vs.ENSG00000204560.8	0.0205687	-0.00240032	0.469389
ENSG00000204619.6.vs.ENSG00000204618.7	0.00388014	0.00303445	0.568005
ENSG00000204644.8.vs.ENSG00000204655.10	-0.00629013	0.0194808	0.619194
ENSG00000204710.2.vs.ENSG00000255200.1	-0.00132218	0.308618	0.205856
ENSG00000204791.7.vs.ENSG00000178814.14	0.153621	0.00631859	0.059985
ENSG00000205643.9.vs.ENSG00000186951.15	0.0251656	0.00454831	0.501898
ENSG00000205702.9.vs.ENSG00000281538.1	-0.299119	0.146125	0.643245
ENSG00000205744.8.vs.ENSG00000130545.14	-0.0125029	0.00843178	0.538022
ENSG00000206384.9.vs.ENSG00000196455.6	-0.0189211	-0.0101069	0.259559
ENSG00000206561.11.vs.ENSG00000144597.12	-0.0967176	0.00226548	0.458635
ENSG00000206567.8.vs.ENSG00000180385.7	-0.0868374	0.0457199	0.137831
ENSG00000210196.2.vs.ENSG00000210195.2	0.00214922	-0.0909033	0.478652
ENSG00000211445.10.vs.ENSG00000145901.13	0.00231798	-0.00455673	0.000746248
ENSG00000211584.12.vs.ENSG00000061273.16	-0.00211792	-0.00236279	0.742793
ENSG00000213071.9.vs.ENSG00000146477.5	0.0470627	0.00376541	0.951286
ENSG00000213373.6.vs.ENSG00000260105.5	-0.0652254	-0.073805	0.974433
ENSG00000213590.2.vs.ENSG00000260190.1	0.219794	0.543602	0.173866
ENSG00000213694.3.vs.ENSG00000148082.8	-0.000217785	0.00688342	0.944642
ENSG00000213722.7.vs.ENSG00000204420.7	0.000291272	-0.0149182	0.984193
ENSG00000214081.6.vs.ENSG00000223349.1	-0.136645	0.220426	0.725486
ENSG00000214655.9.vs.ENSG00000166507.15	0.0023646	-0.6228	0.00139338
ENSG00000214733.7.vs.ENSG00000180900.15	-0.180857	0.00405025	0.010012
ENSG00000214765.7.vs.ENSG00000164742.13	-0.0157931	0.000135483	0.8106
ENSG00000215187.8.vs.ENSG00000198853.10	-0.0337052	0.0106581	0.13946
ENSG00000215458.7.vs.ENSG00000160214.11	0.0176342	0.0087718	0.000537076
ENSG00000215914.4.vs.ENSG00000268575.1	0.138624	-0.131302	0.291151
ENSG00000218537.1.vs.ENSG00000240972.1	0.388072	0.00330144	0.0140764
ENSG00000221539.1.vs.ENSG00000180098.8	0.0416321	0.0127814	0.639812
ENSG00000221821.3.vs.ENSG00000146223.13	0.00201686	0.00070076	0.484259
ENSG00000221869.4.vs.ENSG00000164808.15	0.00239668	-0.00353146	0.498706
ENSG00000222448.1.vs.ENSG00000252202.1	-1.56655	-2.38195	0.170681
ENSG00000223572.8.vs.ENSG00000166763.7	0.0348775	-0.409992	0.0573707
ENSG00000223705.8.vs.ENSG00000272391.4	-0.00304517	-0.000928386	0.970375
ENSG00000223764.2.vs.ENSG00000272438.1	0.0121076	0.0796321	0.273743
ENSG00000223802.6.vs.ENSG00000005007.11	0.0907599	-0.00193029	0.194086
ENSG00000224066.1.vs.ENSG00000160050.13	-0.404178	0.0216883	0.236917
ENSG00000225969.1.vs.ENSG00000106077.17	-0.0627784	-0.00293611	0.355691
ENSG00000226686.6.vs.ENSG00000267605.4	0.123612	-0.269697	0.40288
ENSG00000226950.5.vs.ENSG00000248375.1	-0.00145906	0.987811	0.0743142
ENSG00000227218.6.vs.ENSG00000167106.10	0.0644897	-0.00133966	0.456431
ENSG00000227620.4.vs.ENSG00000160172.9	0.0760941	-0.0266225	0.704849
ENSG00000227632.2.vs.ENSG00000230756.1	-0.8957	0.246694	0.228587
ENSG00000227741.1.vs.ENSG00000143318.11	-0.221589	-0.00409189	0.753005
ENSG00000227742.1.vs.ENSG00000227070.1	1.12997	-2.61534	0.143378
ENSG00000228278.3.vs.ENSG00000106948.15	-0.00247645	-0.00597409	0.411379
ENSG00000228474.4.vs.ENSG00000084693.14	0.00314582	0.00251557	0.181414
ENSG00000228727.7.vs.ENSG00000204396.9	-0.290285	0.0280877	0.315651
ENSG00000228962.1.vs.ENSG00000204290.9	-1.51714	-1.19331	0.215703
ENSG00000229122.1.vs.ENSG00000272148.1	-0.790275	0.667799	0.121452
ENSG00000229720.1.vs.ENSG00000279810.1	1.25137	-1.22487	0.183541
ENSG00000229939.1.vs.ENSG00000225031.1	-0.542043	0.0441012	0.218192
ENSG00000231177.4.vs.ENSG00000157017.14	-0.190216	0.0108582	0.720605
ENSG00000231760.4.vs.ENSG00000219433.2	0.474876	-0.955604	0.0703239
ENSG00000232677.5.vs.ENSG00000267053.5	0.00666403	0.154726	0.026004
ENSG00000233101.9.vs.ENSG00000260027.4	0.000941712	-0.00398662	0.935286
ENSG00000233330.1.vs.ENSG00000055211.11	0.686954	-0.0106887	0.27481
ENSG00000233337.1.vs.ENSG00000243960.1	-0.0687717	-0.56838	0.743678
ENSG00000233436.6.vs.ENSG00000211450.8	0.0128433	-0.00208864	0.808697
ENSG00000233750.3.vs.ENSG00000268903.1	-1.23292	0.158614	0.0764683
ENSG00000234026.1.vs.ENSG00000173124.13	-0.198972	-0.351861	0.758938
ENSG00000234160.1.vs.ENSG00000147912.11	0.205461	-0.0146083	0.00316446
ENSG00000234290.2.vs.ENSG00000202533.1	-0.32313	1.791	0.197078
ENSG00000234405.1.vs.ENSG00000172476.3	0.818089	-0.643556	0.469181
ENSG00000234409.6.vs.ENSG00000099904.14	-0.0833074	0.0144206	0.121503
ENSG00000234424.2.vs.ENSG00000230303.4	-0.543021	0.616253	0.932
ENSG00000234769.7.vs.ENSG00000233614.6	-0.0664578	-0.648923	0.586246
ENSG00000234776.3.vs.ENSG00000121653.10	0.072849	0.0039872	0.769727
ENSG00000234848.1.vs.ENSG00000242852.5	-0.106115	0.171251	0.837471
ENSG00000235079.1.vs.ENSG00000207721.1	-0.19264	0.0775998	0.979838
ENSG00000235173.5.vs.ENSG00000227473.1	0.00637751	0.0671551	0.0131383
ENSG00000235663.1.vs.ENSG00000228727.7	0.213773	-0.262249	0.696067
ENSG00000236194.3.vs.ENSG00000267758.1	-0.0457005	0.237619	0.820124
ENSG00000236397.3.vs.ENSG00000146556.13	-0.0221531	0.00806705	0.971521
ENSG00000236830.5.vs.ENSG00000226054.2	-0.00185301	0.198006	0.04362
ENSG00000237101.1.vs.ENSG00000143748.16	-0.00475231	0.00206755	0.887014
ENSG00000237172.3.vs.ENSG00000125149.10	0.0203122	-0.00704551	0.122484
ENSG00000237807.3.vs.ENSG00000254204.1	0.0350272	-1.86603	0.232931
ENSG00000238176.1.vs.ENSG00000233533.1	0.922428	-0.404153	0.401932
ENSG00000238178.5.vs.ENSG00000126010.5	-0.0248278	0.0109713	0.720412
ENSG00000238279.1.vs.ENSG00000197956.8	0.0189676	0.000439431	3.21726e-05
ENSG00000239264.7.vs.ENSG00000153162.8	-0.0116396	0.0102657	0.00892785
ENSG00000239402.3.vs.ENSG00000230646.1	0.117619	-2.01752	0.347481
ENSG00000239480.1.vs.ENSG00000128563.12	0.607868	-0.00414646	0.616873
ENSG00000239486.1.vs.ENSG00000239969.4	-1.26432	0.694859	0.441538
ENSG00000239779.5.vs.ENSG00000115275.10	-0.0103189	0.00692496	0.104844
ENSG00000240288.6.vs.ENSG00000157020.16	-0.370418	0.0027177	0.22317
ENSG00000240710.1.vs.ENSG00000170382.10	-1.0395	0.00397539	0.237429
ENSG00000240729.1.vs.ENSG00000270706.1	-1.67902	2.40458	0.591191
ENSG00000241527.1.vs.ENSG00000237517.7	-0.0414687	0.0148074	0.857974
ENSG00000242953.1.vs.ENSG00000240665.1	1.87739	-1.75585	0.351905
ENSG00000244038.8.vs.ENSG00000158828.5	0.00120513	-0.00434169	0.466227
ENSG00000244383.1.vs.ENSG00000198643.5	0.625282	-0.00324136	0.104866
ENSG00000245910.7.vs.ENSG00000178460.16	0.000111902	0.0812522	0.0242379
ENSG00000247679.2.vs.ENSG00000246596.5	-0.171944	0.138799	0.315832
ENSG00000248126.1.vs.ENSG00000188002.9	-0.61325	-0.0275183	0.288046
ENSG00000248559.1.vs.ENSG00000237190.3	-1.25806	0.00807551	0.37935
ENSG00000248712.6.vs.ENSG00000172367.14	-0.0707018	-1.57509	0.128569
ENSG00000249635.1.vs.ENSG00000168743.11	-0.180302	-9.28753e-05	0.956181
ENSG00000250107.1.vs.ENSG00000006282.18	0.0837507	-0.00174749	0.541374
ENSG00000251087.3.vs.ENSG00000186234.7	0.294619	0.229244	0.583401
ENSG00000251179.1.vs.ENSG00000167105.6	-0.0147282	0.0394968	0.697536
ENSG00000251271.3.vs.ENSG00000251669.4	0.905687	-0.0476838	0.198785
ENSG00000251402.3.vs.ENSG00000270074.1	-0.171135	1.53309	0.182368
ENSG00000251603.1.vs.ENSG00000059691.10	0.413961	0.00322474	0.00278414
ENSG00000253369.1.vs.ENSG00000274295.1	-0.611129	0.736316	0.848658
ENSG00000253641.4.vs.ENSG00000253649.2	0.361427	-0.169487	0.0207254
ENSG00000253755.1.vs.ENSG00000275301.1	-0.00180509	0.0285145	0.590205
ENSG00000254338.1.vs.ENSG00000182759.3	0.229485	0.195981	5.63617e-05
ENSG00000254404.1.vs.ENSG00000124939.5	-0.379804	0.000204271	0.660946
ENSG00000254545.1.vs.ENSG00000134668.11	0.0597774	0.00416771	0.91679
ENSG00000254777.4.vs.ENSG00000254802.1	-1.12937	0.0606083	0.244179
ENSG00000254814.1.vs.ENSG00000062282.13	0.587367	-0.000170458	0.138661
ENSG00000254967.5.vs.ENSG00000064309.13	-0.203925	0.00138493	0.222855
ENSG00000254978.2.vs.ENSG00000158483.14	0.511761	-0.0259699	0.478149
ENSG00000255191.1.vs.ENSG00000254605.1	-0.192659	0.0963269	0.793225
ENSG00000255478.1.vs.ENSG00000162241.11	-3.98006	-0.00392675	0.292168
ENSG00000255867.1.vs.ENSG00000233381.3	0.230977	0.927306	0.000675242
ENSG00000256028.2.vs.ENSG00000090975.11	-0.489372	0.0179704	0.0194611
ENSG00000257283.1.vs.ENSG00000169372.11	0.0884059	0.00638725	0.962601
ENSG00000257475.2.vs.ENSG00000257337.5	-0.193988	-0.00609193	0.633419
ENSG00000257740.1.vs.ENSG00000257727.4	-0.0982835	0.00504621	0.698085
ENSG00000257989.1.vs.ENSG00000272724.1	-0.144416	1.78028	0.485328
ENSG00000258727.1.vs.ENSG00000092051.15	-0.0857397	-0.32507	0.214734
ENSG00000258819.1.vs.ENSG00000246548.3	0.0255636	-0.366542	0.900583
ENSG00000259040.4.vs.ENSG00000153162.8	0.1761	-0.00457973	0.00185258
ENSG00000259522.2.vs.ENSG00000100918.11	-1.42095	-0.00521973	0.644887
ENSG00000259605.3.vs.ENSG00000104936.16	-0.0422013	0.00522018	0.683746
ENSG00000259762.1.vs.ENSG00000170776.18	-0.358227	-0.000293886	0.947528
ENSG00000259803.5.vs.ENSG00000129910.6	-0.055266	-0.00229419	0.692134
ENSG00000259807.1.vs.ENSG00000260517.2	-0.139611	0.303916	0.261686
ENSG00000259933.5.vs.ENSG00000261123.1	-0.709762	0.680181	0.674145
ENSG00000260500.1.vs.ENSG00000260001.5	-1.74875	0.113473	0.34858
ENSG00000261052.4.vs.ENSG00000258130.6	-1.23488	0.172386	0.799901
ENSG00000261295.1.vs.ENSG00000102362.14	0.122339	-0.0194446	0.00904143
ENSG00000261659.2.vs.ENSG00000127585.10	-0.0908041	-0.00035964	0.451263
ENSG00000261668.1.vs.ENSG00000164070.10	0.450498	0.00485588	0.0652202
ENSG00000261707.1.vs.ENSG00000140876.10	-0.120028	-0.10213	0.500707
ENSG00000261884.2.vs.ENSG00000159792.8	-0.0643481	0.0145797	0.0671881
ENSG00000261924.1.vs.ENSG00000141564.12	0.127689	-0.00884762	0.180288
ENSG00000262006.1.vs.ENSG00000229980.4	-0.323562	0.00447664	0.861336
ENSG00000263011.1.vs.ENSG00000263214.1	-0.0539096	-0.259001	0.215251
ENSG00000263316.1.vs.ENSG00000262943.6	-0.209386	-0.0182187	0.638813
ENSG00000264535.1.vs.ENSG00000145416.12	-1.14007	-0.00161895	0.813104
ENSG00000264635.1.vs.ENSG00000266171.1	-3.33892	2.01652	0.074371
ENSG00000265912.1.vs.ENSG00000272006.1	0.230274	0.101138	0.147588
ENSG00000267074.1.vs.ENSG00000267369.1	0.30817	-0.275848	0.414355
ENSG00000267480.1.vs.ENSG00000141401.10	-0.182005	0.00479289	0.538946
ENSG00000267484.1.vs.ENSG00000105355.7	0.0581033	0.00622361	0.049162
ENSG00000267505.1.vs.ENSG00000267405.1	-0.778683	1.44124	0.762965
ENSG00000267506.4.vs.ENSG00000267466.1	-0.0767631	0.181216	0.319973
ENSG00000267510.1.vs.ENSG00000196110.6	0.227456	0.0596319	0.203842
ENSG00000267724.1.vs.ENSG00000167220.10	0.190789	-0.0115967	0.261791
ENSG00000268104.2.vs.ENSG00000204019.4	0.00216787	0.000763985	0.00374517
ENSG00000268575.1.vs.ENSG00000189409.11	-0.128095	-0.319813	0.272872
ENSG00000268938.2.vs.ENSG00000105701.14	-2.13116	0.00180569	0.146168
ENSG00000268970.1.vs.ENSG00000123870.10	0.259842	-0.158458	0.232297
ENSG00000269349.1.vs.ENSG00000258405.8	2.3216	-0.439648	0.500103
ENSG00000269656.1.vs.ENSG00000105373.17	-1.25601	-0.000425141	0.438564
ENSG00000269858.4.vs.ENSG00000233622.1	-0.00637142	-3.82785e-05	0.415818
ENSG00000269930.1.vs.ENSG00000247728.2	1.96383	-2.07294	0.373784
ENSG00000269982.1.vs.ENSG00000125037.11	-0.094707	-0.00118891	0.461337
ENSG00000270433.1.vs.ENSG00000235194.7	0.125562	-0.0286917	0.506012
ENSG00000270765.4.vs.ENSG00000270885.1	-0.256835	0.00897721	0.0942541
ENSG00000270947.1.vs.ENSG00000268717.1	0.72317	-0.875397	0.440453
ENSG00000271787.1.vs.ENSG00000172059.9	5.56354	0.00780377	0.00723146
ENSG00000271848.1.vs.ENSG00000172650.11	0.553857	-0.904241	0.326703
ENSG00000272112.1.vs.ENSG00000249035.5	0.23487	0.15483	0.0366132
ENSG00000272223.1.vs.ENSG00000124541.6	-0.754869	0.00599923	0.156337
ENSG00000272689.1.vs.ENSG00000222915.1	-2.43425	4.74073	0.0651427
ENSG00000272689.1.vs.ENSG00000273350.1	-2.79186	0.724583	0.0884429
ENSG00000272798.1.vs.ENSG00000271138.1	-2.56758	1.99913	0.501568
ENSG00000272821.1.vs.ENSG00000025708.11	0.0387565	-0.00198904	0.416853
ENSG00000273027.1.vs.ENSG00000227039.5	0.456032	-0.0876975	0.0254141
ENSG00000273073.1.vs.ENSG00000232742.3	-0.0567167	0.368288	0.896734
ENSG00000273226.1.vs.ENSG00000137154.11	-0.0204478	9.79472e-05	0.629679
ENSG00000273311.1.vs.ENSG00000206739.1	0.0534894	-1.43976	0.679924
ENSG00000276742.1.vs.ENSG00000107672.13	-0.107186	-0.001685	0.916909
ENSG00000277877.3.vs.ENSG00000203667.8	0.0205661	-0.00312476	0.961961
ENSG00000277895.1.vs.ENSG00000184575.10	-0.404503	0.00186205	0.276304
ENSG00000278603.1.vs.ENSG00000255769.6	-0.100174	-0.037924	0.709815
ENSG00000278978.1.vs.ENSG00000059691.10	0.0415227	0.00324038	0.0459638
ENSG00000279117.1.vs.ENSG00000254429.1	0.00422387	0.0267118	0.472537
ENSG00000279208.1.vs.ENSG00000278932.2	-1.92099	0.499253	0.428353
ENSG00000279332.1.vs.ENSG00000168234.11	-0.0474241	-5.31924e-05	0.715682
ENSG00000279375.1.vs.ENSG00000177839.6	0.266907	0.025699	0.097734
ENSG00000279464.1.vs.ENSG00000035720.6	0.17635	-0.121568	0.395732
ENSG00000279792.1.vs.ENSG00000015532.8	0.186623	-0.00398598	0.570328
ENSG00000280169.1.vs.ENSG00000234354.3	0.493244	0.0054023	0.919533
ENSG00000280212.1.vs.ENSG00000266957.1	-0.308163	0.188757	0.90362
ENSG00000280213.1.vs.ENSG00000196700.6	0.152343	-0.00690907	0.151963
ENSG00000280311.1.vs.ENSG00000187848.11	0.520741	0.021626	0.0116041
ENSG00000280328.1.vs.ENSG00000184209.14	-0.24497	-0.00244006	0.440135
ENSG00000281691.1.vs.ENSG00000004534.13	-0.704176	-0.00806653	0.135324

## Sheet: BG.DFI.COAD
Gene	Coefficient1	Coefficient2	Logrank p-value
ENSG00000004487.14.vs.ENSG00000169641.12	-0.00603829	-0.014212	0.148596
ENSG00000005059.14.vs.ENSG00000138794.8	-0.046218	-0.0123347	0.080752
ENSG00000008056.11.vs.ENSG00000078061.11	0.106799	-0.00270126	0.447289
ENSG00000008323.14.vs.ENSG00000067182.6	8.9143e-05	-0.00963174	0.205045
ENSG00000009724.15.vs.ENSG00000120948.14	-0.221346	0.00963543	0.335516
ENSG00000010327.9.vs.ENSG00000168268.9	-0.00157194	-0.00479681	0.564854
ENSG00000011009.9.vs.ENSG00000117308.13	0.00450504	-0.00358149	0.772284
ENSG00000013306.14.vs.ENSG00000108309.11	-0.00159531	0.205039	0.0730597
ENSG00000030582.15.vs.ENSG00000161682.13	0.000632252	-0.179781	0.512529
ENSG00000033100.13.vs.ENSG00000082014.15	0.00897992	-0.0547434	0.446653
ENSG00000042062.10.vs.ENSG00000196396.8	-0.187313	0.00428216	0.431177
ENSG00000047579.18.vs.ENSG00000008083.12	0.0391255	0.0243933	0.0430748
ENSG00000047849.20.vs.ENSG00000132153.13	0.000996782	0.000437455	0.93232
ENSG00000052344.14.vs.ENSG00000103510.18	0.00136464	0.012784	0.0830883
ENSG00000062524.14.vs.ENSG00000137825.9	0.0532818	-0.0152392	0.199289
ENSG00000064601.15.vs.ENSG00000100979.13	-0.00114549	-0.00126654	0.529291
ENSG00000065923.8.vs.ENSG00000147119.3	-0.0121762	0.0150223	0.839752
ENSG00000067704.9.vs.ENSG00000118873.14	-0.000260099	-0.00515557	0.922992
ENSG00000067829.17.vs.ENSG00000184343.9	-0.000380319	0.0824657	0.0953132
ENSG00000068137.13.vs.ENSG00000037042.8	-0.0113876	0.103098	0.0827828
ENSG00000068305.16.vs.ENSG00000183060.14	-0.0324676	0.0430529	0.368696
ENSG00000068615.15.vs.ENSG00000132313.13	-0.0145937	-0.00204776	0.820052
ENSG00000070985.12.vs.ENSG00000184281.13	-0.0183681	0.00917302	0.545865
ENSG00000072163.17.vs.ENSG00000169994.17	0.0125861	0.00495487	0.0317049
ENSG00000072518.19.vs.ENSG00000167771.5	0.00454413	0.00766619	0.790883
ENSG00000072736.17.vs.ENSG00000103067.10	-0.0339873	0.0123034	0.152898
ENSG00000072778.18.vs.ENSG00000004975.10	0.00143447	0.00357394	0.622616
ENSG00000075975.14.vs.ENSG00000132155.10	-0.040121	0.00260684	0.467163
ENSG00000076108.10.vs.ENSG00000076067.10	0.0118493	-0.0402653	0.0227302
ENSG00000076344.14.vs.ENSG00000167930.14	-0.00095543	0.00222492	0.835622
ENSG00000077097.12.vs.ENSG00000077092.17	0.0063179	-0.0779455	0.295112
ENSG00000077150.16.vs.ENSG00000059915.15	-0.00324589	0.012454	0.611572
ENSG00000078814.14.vs.ENSG00000100991.10	0.0282995	0.00500459	0.00040213
ENSG00000081181.6.vs.ENSG00000258626.2	-0.0779088	1.03816	0.538153
ENSG00000086159.11.vs.ENSG00000161800.11	0.195952	-0.00706394	0.313046
ENSG00000088038.16.vs.ENSG00000105617.3	0.0106445	0.020344	0.420458
ENSG00000089050.13.vs.ENSG00000225419.1	-0.017319	1.22589	0.467734
ENSG00000089486.15.vs.ENSG00000103415.10	0.0461552	-0.0142284	0.00255208
ENSG00000090097.19.vs.ENSG00000180929.5	0.0195759	0.619204	0.0769452
ENSG00000090975.11.vs.ENSG00000182196.12	-0.0353642	0.0632371	0.504222
ENSG00000092820.16.vs.ENSG00000164674.14	0.00131461	-0.176299	0.238963
ENSG00000093144.17.vs.ENSG00000118518.14	-0.0103229	0.0374027	0.450946
ENSG00000096384.18.vs.ENSG00000157593.15	0.00109237	-0.0114511	0.126155
ENSG00000099377.12.vs.ENSG00000099365.8	0.000439524	0.0621009	0.828853
ENSG00000099797.10.vs.ENSG00000099795.5	0.00319192	-0.00430237	0.56336
ENSG00000099800.6.vs.ENSG00000178297.11	-0.00325997	0.0150397	0.630941
ENSG00000099822.2.vs.ENSG00000099821.12	0.125608	0.00171112	0.699273
ENSG00000099899.13.vs.ENSG00000128191.12	-0.0270818	0.0429674	0.106244
ENSG00000099956.16.vs.ENSG00000099958.13	0.0036004	-0.0270969	0.345398
ENSG00000099957.15.vs.ENSG00000099960.11	0.0217606	0.0377475	0.166711
ENSG00000100079.6.vs.ENSG00000128283.6	0.00421372	-0.00250906	0.658153
ENSG00000100201.17.vs.ENSG00000100196.9	0.000777875	-0.0182462	0.16673
ENSG00000100220.10.vs.ENSG00000232218.1	-0.00258257	-0.62922	0.846256
ENSG00000100239.14.vs.ENSG00000100241.19	0.0016594	0.00169728	0.808871
ENSG00000100276.9.vs.ENSG00000185340.14	0.440817	-0.0336262	0.246133
ENSG00000100359.19.vs.ENSG00000196588.13	0.00166334	0.00485965	0.852828
ENSG00000100522.7.vs.ENSG00000198252.10	-0.00361344	-0.0422984	0.203664
ENSG00000100908.12.vs.ENSG00000092010.13	-0.00529759	-0.00287823	0.312351
ENSG00000101003.9.vs.ENSG00000101004.13	-0.0197409	0.0351419	0.00641798
ENSG00000101082.12.vs.ENSG00000259399.1	-0.221655	1.06169	0.332438
ENSG00000101084.15.vs.ENSG00000101082.12	0.000154419	-0.224622	0.430995
ENSG00000101160.12.vs.ENSG00000101158.11	-0.000733735	0.00327056	0.454555
ENSG00000101190.11.vs.ENSG00000092758.14	0.00549251	0.0055362	9.54687e-06
ENSG00000101343.13.vs.ENSG00000173418.10	0.017819	-0.018013	0.23455
ENSG00000101460.11.vs.ENSG00000101464.9	0.00891151	0.00194041	0.476967
ENSG00000102007.9.vs.ENSG00000012211.11	-0.000113307	0.00277197	0.99534
ENSG00000102109.8.vs.ENSG00000187682.1	0.0132756	0.250845	0.06941
ENSG00000102302.7.vs.ENSG00000158526.7	-0.0263479	0.0164473	0.0339788
ENSG00000102710.18.vs.ENSG00000120699.11	0.00619869	0.00373704	0.477506
ENSG00000102854.13.vs.ENSG00000162006.8	0.000459388	-2.94016	0.316287
ENSG00000103126.13.vs.ENSG00000185615.14	0.0026875	0.0801459	0.0169314
ENSG00000103351.11.vs.ENSG00000167984.15	0.0311607	-0.164549	0.223542
ENSG00000103426.11.vs.ENSG00000126603.7	-0.162358	0.00921008	0.829644
ENSG00000104679.9.vs.ENSG00000134013.14	0.00679922	-0.00030828	0.918428
ENSG00000104859.13.vs.ENSG00000170684.7	0.0269822	-0.120894	0.0964071
ENSG00000104903.4.vs.ENSG00000008441.15	-0.187737	0.00286086	0.380523
ENSG00000105137.11.vs.ENSG00000105135.14	-0.00281619	-0.00303913	0.619464
ENSG00000105258.7.vs.ENSG00000105261.6	-0.00377088	-3.3168	0.396384
ENSG00000105655.17.vs.ENSG00000130511.14	0.00597561	-0.00277095	0.802939
ENSG00000105664.9.vs.ENSG00000105662.14	-3.66302e-05	0.0147695	0.773765
ENSG00000105856.12.vs.ENSG00000164597.12	-0.0148742	-0.00797412	0.316489
ENSG00000105877.16.vs.ENSG00000164649.18	-0.437058	0.00139364	0.619179
ENSG00000106123.10.vs.ENSG00000165125.16	0.0834567	-0.117019	0.155892
ENSG00000106346.10.vs.ENSG00000008256.14	-0.0538129	0.000571591	0.401026
ENSG00000106484.13.vs.ENSG00000158623.13	0.0100721	0.00134387	0.265587
ENSG00000106628.9.vs.ENSG00000106624.7	-0.00077593	-0.000117305	0.93832
ENSG00000107159.11.vs.ENSG00000198467.12	-0.000619757	0.000122996	0.961281
ENSG00000107404.16.vs.ENSG00000169962.4	-0.00328169	0.0638994	0.122738
ENSG00000107874.9.vs.ENSG00000107872.11	0.00562524	-0.0110579	0.78318
ENSG00000107902.12.vs.ENSG00000258539.1	0.00114953	0.123963	0.969379
ENSG00000108262.14.vs.ENSG00000167543.14	-0.00105181	0.000834703	0.982633
ENSG00000108556.7.vs.ENSG00000141503.14	-0.325026	0.00209895	0.629245
ENSG00000108592.15.vs.ENSG00000198231.11	0.00301861	0.00834828	0.283502
ENSG00000108604.14.vs.ENSG00000087191.11	0.00162719	0.00239634	0.682548
ENSG00000108788.10.vs.ENSG00000131470.13	-0.0151506	0.0680561	0.261013
ENSG00000108799.11.vs.ENSG00000108797.10	0.02434	0.0139467	0.350176
ENSG00000108840.14.vs.ENSG00000141349.7	0.010129	-0.00302773	0.523789
ENSG00000108854.14.vs.ENSG00000258890.5	-0.0415345	0.0234088	0.359715
ENSG00000108963.16.vs.ENSG00000263050.1	0.0174756	-0.878172	0.562073
ENSG00000110042.6.vs.ENSG00000197629.5	0.00883054	-0.0467676	0.0769562
ENSG00000110395.4.vs.ENSG00000076706.13	-0.000606633	-0.000844735	0.96915
ENSG00000110711.8.vs.ENSG00000110697.11	0.000340258	0.000710628	0.983741
ENSG00000110925.5.vs.ENSG00000050426.14	0.00273232	-0.00244626	0.968639
ENSG00000111344.10.vs.ENSG00000135144.6	0.00673347	0.0834344	0.246515
ENSG00000111671.8.vs.ENSG00000111669.13	-0.00870335	-0.000654952	0.552844
ENSG00000112137.15.vs.ENSG00000272379.1	-0.0359088	1.63294	0.826374
ENSG00000112514.14.vs.ENSG00000112511.16	-0.00265547	0.039633	0.0833182
ENSG00000113716.11.vs.ENSG00000182578.12	0.0110058	-0.00665254	0.493811
ENSG00000114354.11.vs.ENSG00000154175.15	-0.00961715	-0.0345114	0.35051
ENSG00000115232.12.vs.ENSG00000188452.12	-0.159656	0.17775	0.0325283
ENSG00000115310.16.vs.ENSG00000214595.10	-0.00507359	-0.172478	0.133269
ENSG00000115657.11.vs.ENSG00000158552.11	0.112718	-0.0169745	0.0110101
ENSG00000115841.18.vs.ENSG00000138061.10	-0.0520135	-0.0179471	0.573431
ENSG00000116221.14.vs.ENSG00000157216.14	-0.0091313	0.0195826	0.0130084
ENSG00000116254.16.vs.ENSG00000069424.13	0.170561	0.00350789	0.300813
ENSG00000118094.10.vs.ENSG00000019144.15	0.128265	-0.00194904	0.214568
ENSG00000118997.12.vs.ENSG00000196950.12	-0.316617	0.000581279	0.680731
ENSG00000119397.15.vs.ENSG00000119396.9	0.0314002	-0.00797619	0.181832
ENSG00000119408.15.vs.ENSG00000136930.11	-0.00853912	0.000685385	0.561649
ENSG00000119522.14.vs.ENSG00000148204.10	-0.0118061	0.0430916	0.459898
ENSG00000120333.4.vs.ENSG00000116161.16	-0.0392178	0.00243334	0.461927
ENSG00000120784.14.vs.ENSG00000171817.15	-0.00858827	-0.151077	0.883799
ENSG00000120860.9.vs.ENSG00000136048.12	0.0377384	-0.0122281	0.131691
ENSG00000121053.5.vs.ENSG00000011143.15	-4.45772	0.0828737	0.225602
ENSG00000122034.11.vs.ENSG00000122033.13	-0.00207493	0.0241995	0.038589
ENSG00000122674.10.vs.ENSG00000155026.15	-0.0501859	3.26362	0.416129
ENSG00000122696.11.vs.ENSG00000226055.2	-0.314753	-0.916912	0.0193851
ENSG00000122729.17.vs.ENSG00000107201.8	-0.0015441	-0.00259362	0.972025
ENSG00000122735.14.vs.ENSG00000168913.6	-2.46652	0.446328	0.465183
ENSG00000123136.13.vs.ENSG00000123146.18	-0.00980065	0.00618088	0.0862131
ENSG00000123329.16.vs.ENSG00000111087.8	-0.08556	0.0433568	0.284766
ENSG00000123342.14.vs.ENSG00000182796.11	-0.0302483	0.0643685	0.156239
ENSG00000123485.10.vs.ENSG00000185038.13	-0.00676089	-0.413491	0.867349
ENSG00000124574.13.vs.ENSG00000171462.13	0.0344967	-0.567179	0.0106142
ENSG00000124587.12.vs.ENSG00000124713.5	-0.00497155	1.49615	0.220347
ENSG00000124593.13.vs.ENSG00000164663.12	0.122466	-0.00803558	0.178606
ENSG00000125170.9.vs.ENSG00000102978.11	0.00138374	-0.00128736	0.93759
ENSG00000125355.14.vs.ENSG00000177485.6	-0.540155	0.00471029	0.366069
ENSG00000125520.12.vs.ENSG00000130584.9	0.00266178	0.0112885	0.801853
ENSG00000125650.4.vs.ENSG00000125652.6	-0.061826	-0.00757081	0.277409
ENSG00000125753.12.vs.ENSG00000125741.4	-0.00146622	0.00115256	0.890923
ENSG00000125775.13.vs.ENSG00000101298.12	0.00411011	-0.0103753	0.536177
ENSG00000126246.8.vs.ENSG00000272333.4	-0.293266	0.0110171	0.172418
ENSG00000126247.9.vs.ENSG00000161281.9	-0.000987734	-0.0249504	0.533644
ENSG00000126895.12.vs.ENSG00000089820.14	0.114012	0.00325756	0.389255
ENSG00000127564.15.vs.ENSG00000131650.12	-0.0121719	0.0704571	0.551529
ENSG00000128346.9.vs.ENSG00000100139.12	1.14899	-0.0321817	0.0282599
ENSG00000128564.6.vs.ENSG00000106367.12	0.0119935	-0.00319652	0.599494
ENSG00000128595.15.vs.ENSG00000128617.2	-0.00568374	0.2602	0.263674
ENSG00000129195.14.vs.ENSG00000091622.14	-0.0437689	0.00329524	0.400155
ENSG00000129691.14.vs.ENSG00000147465.10	-0.0278116	-2.3453	0.165994
ENSG00000129951.17.vs.ENSG00000011304.15	0.0744694	-0.000860395	0.895595
ENSG00000130244.11.vs.ENSG00000171777.14	-0.0384549	-0.314868	0.180605
ENSG00000130487.5.vs.ENSG00000217442.3	-0.198133	-0.609017	0.485586
ENSG00000130702.12.vs.ENSG00000130706.11	0.00386272	0.00065119	0.00450326
ENSG00000130714.14.vs.ENSG00000130717.11	-0.0029775	0.00124751	0.989084
ENSG00000130734.8.vs.ENSG00000129347.18	-0.00387002	0.0163218	0.511524
ENSG00000130751.8.vs.ENSG00000130748.6	-0.074694	-0.010026	0.668312
ENSG00000130758.6.vs.ENSG00000174521.7	0.0423812	-1.7212	0.165653
ENSG00000130811.9.vs.ENSG00000244165.1	-2.66476e-05	-0.0141127	0.961982
ENSG00000130813.16.vs.ENSG00000130812.9	-0.00146263	0.693471	0.550785
ENSG00000130826.14.vs.ENSG00000130830.13	0.00382189	0.0087772	0.0367165
ENSG00000130881.12.vs.ENSG00000130876.10	0.00061671	0.426102	0.244512
ENSG00000131153.7.vs.ENSG00000131149.16	-0.0016418	0.00784705	0.0972313
ENSG00000131188.10.vs.ENSG00000113758.12	-0.0241852	0.00415977	0.222946
ENSG00000131236.15.vs.ENSG00000131238.15	-0.00131787	-0.0069122	0.210324
ENSG00000131389.15.vs.ENSG00000144596.10	0.00186701	0.00431554	0.559143
ENSG00000131899.9.vs.ENSG00000177731.14	-0.0197628	0.00502613	0.380367
ENSG00000132388.11.vs.ENSG00000274363.1	-0.0251122	-2.14035	0.200121
ENSG00000132622.9.vs.ENSG00000101220.16	0.00500674	-0.00363986	0.797932
ENSG00000133318.12.vs.ENSG00000188070.9	0.00161913	0.0361778	0.0138648
ENSG00000133805.14.vs.ENSG00000255823.2	-0.0466706	0.019645	0.468565
ENSG00000133961.18.vs.ENSG00000100767.14	-0.00574626	-0.00552283	0.831511
ENSG00000134398.11.vs.ENSG00000166851.13	0.00399721	-0.00265816	0.565246
ENSG00000134684.9.vs.ENSG00000162522.9	-0.00143679	-0.000628713	0.90405
ENSG00000134780.8.vs.ENSG00000124915.9	0.0114205	-0.230795	0.589494
ENSG00000135365.14.vs.ENSG00000165905.15	0.0376754	0.0113452	6.65843e-05
ENSG00000135414.8.vs.ENSG00000257390.4	0.021963	-2.10219	0.515745
ENSG00000135451.11.vs.ENSG00000186897.4	0.00202442	-2.75572	0.607403
ENSG00000135597.17.vs.ENSG00000203734.10	0.00340968	-0.530956	0.81606
ENSG00000135749.17.vs.ENSG00000135778.10	0.00319298	-0.0220736	0.399237
ENSG00000136059.13.vs.ENSG00000187091.12	-0.00579256	0.0137542	0.60557
ENSG00000136478.6.vs.ENSG00000266402.3	-0.0143029	-0.083907	0.481606
ENSG00000136877.13.vs.ENSG00000106991.12	-0.00215426	-0.00076746	0.87807
ENSG00000137200.11.vs.ENSG00000198937.8	0.0323832	-0.0210935	0.0863614
ENSG00000137267.5.vs.ENSG00000137274.11	0.0177378	0.0132	0.616138
ENSG00000137575.10.vs.ENSG00000035681.6	-0.000577166	-0.0219623	0.392875
ENSG00000137843.10.vs.ENSG00000137841.10	-0.438193	-0.0132477	0.761456
ENSG00000137877.9.vs.ENSG00000243708.7	0.0467973	0.279879	0.00206177
ENSG00000138073.12.vs.ENSG00000143994.12	-0.000429959	-0.0532519	0.989682
ENSG00000138834.11.vs.ENSG00000103024.6	0.0127321	-0.0168358	0.101762
ENSG00000139044.9.vs.ENSG00000171840.10	0.0036195	0.0376832	0.637017
ENSG00000139540.10.vs.ENSG00000139645.9	0.00467961	-0.00319349	0.257103
ENSG00000139835.12.vs.ENSG00000185896.10	0.0267262	-0.000784814	0.042869
ENSG00000140093.8.vs.ENSG00000119698.10	0.0749282	-0.392081	0.28388
ENSG00000140199.10.vs.ENSG00000128463.11	-0.028353	-0.0162866	0.195212
ENSG00000140859.14.vs.ENSG00000140854.11	0.00509214	0.00731511	0.615035
ENSG00000140939.13.vs.ENSG00000196123.11	0.0189071	0.0131897	0.333451
ENSG00000141447.15.vs.ENSG00000154040.19	-0.0421431	0.113973	0.178224
ENSG00000141744.3.vs.ENSG00000161395.11	0.0550242	0.00281785	4.54502e-05
ENSG00000142197.11.vs.ENSG00000214867.3	-0.000750653	-1.87048	0.230357
ENSG00000142208.14.vs.ENSG00000184990.11	0.00381658	-0.00451875	0.627822
ENSG00000143442.20.vs.ENSG00000159377.9	0.00461055	-0.00156155	0.585392
ENSG00000143621.15.vs.ENSG00000143553.9	0.00608792	-0.0880454	0.0509758
ENSG00000143819.11.vs.ENSG00000196187.10	0.000487289	0.00369324	0.0424484
ENSG00000143952.18.vs.ENSG00000169764.13	0.0161394	-0.00548078	0.574238
ENSG00000143977.12.vs.ENSG00000116005.10	-0.00426079	-0.000244122	0.828281
ENSG00000144045.12.vs.ENSG00000115297.10	0.0155274	0.986506	4.04649e-06
ENSG00000144395.16.vs.ENSG00000119041.9	0.112467	-0.00675137	0.403281
ENSG00000144746.6.vs.ENSG00000163380.14	-0.00451989	1.21041	0.000566401
ENSG00000144857.13.vs.ENSG00000206530.7	0.0215697	0.0220523	0.254205
ENSG00000145002.11.vs.ENSG00000250794.2	-1.86267	0.292247	0.497384
ENSG00000145244.10.vs.ENSG00000145246.12	0.0752141	-0.032535	0.31719
ENSG00000145386.8.vs.ENSG00000123737.11	-0.0288118	0.0468883	0.082393
ENSG00000145715.13.vs.ENSG00000134480.12	0.00991049	-0.0168681	0.671843
ENSG00000146426.16.vs.ENSG00000029639.9	0.0453159	-0.00415482	0.634368
ENSG00000148358.18.vs.ENSG00000196979.1	-0.00714403	-1.08327	0.593524
ENSG00000148702.13.vs.ENSG00000197893.12	0.0121672	-0.0192603	0.872437
ENSG00000148824.17.vs.ENSG00000203772.7	0.0405493	0.0571909	0.28709
ENSG00000148925.9.vs.ENSG00000133794.16	0.0182886	-0.0296899	0.669341
ENSG00000149182.13.vs.ENSG00000149179.12	0.0200758	0.00818983	0.000181916
ENSG00000149243.14.vs.ENSG00000149273.13	0.0310707	-0.000353204	0.0119838
ENSG00000149328.13.vs.ENSG00000109956.11	-0.00799238	-0.802897	0.352402
ENSG00000149346.13.vs.ENSG00000101384.10	-0.00714786	-0.00558427	0.381073
ENSG00000149541.8.vs.ENSG00000149489.7	0.00986298	-0.215783	0.698856
ENSG00000149782.10.vs.ENSG00000002330.12	0.00199546	-0.0150865	0.639584
ENSG00000149923.12.vs.ENSG00000149922.9	-0.00197624	0.137458	0.390286
ENSG00000149929.14.vs.ENSG00000149930.16	0.0170113	0.0166007	0.0577732
ENSG00000149968.10.vs.ENSG00000255282.5	-0.0106445	0.0627264	0.260757
ENSG00000149970.13.vs.ENSG00000185915.5	0.0690061	-0.0534543	0.974174
ENSG00000151117.7.vs.ENSG00000179057.12	-0.135899	0.102895	0.24362
ENSG00000151366.11.vs.ENSG00000151365.2	0.00466334	0.0592408	0.894977
ENSG00000152382.5.vs.ENSG00000143157.10	-0.0768565	0.00623362	0.243893
ENSG00000154146.11.vs.ENSG00000019102.10	-0.0231564	-0.00100802	0.896336
ENSG00000154639.17.vs.ENSG00000154640.13	0.000899411	-0.044826	0.14954
ENSG00000154945.6.vs.ENSG00000108846.14	-0.0122731	0.00204056	0.506359
ENSG00000155252.13.vs.ENSG00000119986.6	0.0100588	-0.00416205	0.908259
ENSG00000155366.15.vs.ENSG00000155363.17	-0.00243628	0.0118602	0.32903
ENSG00000155506.15.vs.ENSG00000170271.9	0.00391442	0.0137288	0.280816
ENSG00000155749.11.vs.ENSG00000064012.20	-0.366294	-0.0113006	0.657749
ENSG00000155850.7.vs.ENSG00000164296.6	-0.00246408	-0.149705	0.247019
ENSG00000155974.10.vs.ENSG00000127311.8	0.252211	-0.138796	0.00999559
ENSG00000157077.13.vs.ENSG00000154222.13	-0.00403735	0.0292679	0.279118
ENSG00000157368.9.vs.ENSG00000132613.13	0.020836	0.0184301	0.747075
ENSG00000157833.11.vs.ENSG00000084754.9	0.165187	0.000784305	0.00210251
ENSG00000157856.9.vs.ENSG00000115155.15	0.384099	0.0785343	0.00554044
ENSG00000158008.8.vs.ENSG00000158014.13	0.525175	-0.0600416	0.390033
ENSG00000158158.10.vs.ENSG00000273265.1	-0.00458426	0.0744493	0.779658
ENSG00000158417.9.vs.ENSG00000135945.8	0.00771412	-0.00880708	0.0667066
ENSG00000159023.17.vs.ENSG00000253304.1	-0.00445796	0.00178426	0.839405
ENSG00000159184.7.vs.ENSG00000277542.1	-0.0126366	2.25241	0.471407
ENSG00000159263.14.vs.ENSG00000159267.13	0.00189109	-0.0170042	0.79079
ENSG00000159374.16.vs.ENSG00000115325.12	-0.016851	0.00612339	0.956161
ENSG00000159842.13.vs.ENSG00000177370.4	0.00427332	-0.018144	0.283453
ENSG00000160111.11.vs.ENSG00000127533.3	-0.0425079	-0.0491212	0.775063
ENSG00000160326.12.vs.ENSG00000160325.13	0.0328322	0.0083646	0.187654
ENSG00000160404.16.vs.ENSG00000167094.14	-0.0100751	0.00692307	0.846014
ENSG00000160781.14.vs.ENSG00000242252.1	0.0140878	1.25667	0.0300925
ENSG00000160781.14.vs.ENSG00000260238.4	0.0312691	0.641038	0.0767297
ENSG00000160883.9.vs.ENSG00000113763.9	0.00384551	0.217006	0.0776265
ENSG00000160951.3.vs.ENSG00000123143.11	0.145536	0.000644491	0.553246
ENSG00000161091.11.vs.ENSG00000105325.12	-0.0217302	0.027515	0.0737897
ENSG00000162078.10.vs.ENSG00000172460.13	-0.000216393	0.0738227	0.476811
ENSG00000162437.13.vs.ENSG00000162434.10	0.000364535	-0.000964187	0.970664
ENSG00000162572.18.vs.ENSG00000131584.17	0.0404719	0.00370191	0.687617
ENSG00000162728.4.vs.ENSG00000162729.12	-0.190686	0.00228553	0.677276
ENSG00000162885.11.vs.ENSG00000116957.11	-0.0876525	-0.0257742	0.0769474
ENSG00000162892.14.vs.ENSG00000162894.10	-0.277466	-0.0347027	0.176247
ENSG00000162976.11.vs.ENSG00000134318.12	-0.0422945	-0.00120074	0.280431
ENSG00000163155.10.vs.ENSG00000163154.5	-0.077321	-0.175243	0.317823
ENSG00000163159.10.vs.ENSG00000163156.10	0.00948711	-0.026103	0.856713
ENSG00000163251.3.vs.ENSG00000163249.8	-0.00406089	-0.0376515	0.315307
ENSG00000163382.10.vs.ENSG00000160818.15	-0.00543623	0.0198781	0.130912
ENSG00000163485.14.vs.ENSG00000133055.7	-0.114441	-6.19473	0.377025
ENSG00000163697.15.vs.ENSG00000179299.15	0.00470981	-0.0605985	0.382304
ENSG00000163703.16.vs.ENSG00000163704.10	0.0402217	-0.517152	0.00371203
ENSG00000163794.6.vs.ENSG00000138100.12	0.291019	0.0214082	0.180115
ENSG00000163806.14.vs.ENSG00000171103.9	-0.0668207	0.00852846	0.879397
ENSG00000163879.10.vs.ENSG00000134697.11	0.0421917	0.0164624	0.115134
ENSG00000163938.15.vs.ENSG00000016864.15	0.00661897	-0.0292454	0.328923
ENSG00000164099.3.vs.ENSG00000269893.5	0.0195315	-0.0156287	0.165161
ENSG00000164776.8.vs.ENSG00000129103.16	0.0263339	-0.000453846	0.974063
ENSG00000164896.18.vs.ENSG00000164889.11	0.00113722	0.00206735	0.766413
ENSG00000164902.12.vs.ENSG00000230929.5	0.0214236	0.944393	0.115292
ENSG00000164932.11.vs.ENSG00000266289.1	-0.00204501	-3.00193	0.459638
ENSG00000165458.12.vs.ENSG00000165462.5	0.00899523	1.02069	0.243733
ENSG00000165985.9.vs.ENSG00000165983.13	-0.858874	-0.0169599	0.184218
ENSG00000166171.11.vs.ENSG00000107829.12	-0.0328789	0.0109606	0.376587
ENSG00000166313.17.vs.ENSG00000166311.8	0.0160552	0.0128943	0.350422
ENSG00000166428.11.vs.ENSG00000185567.6	-0.158007	0.00285309	0.521934
ENSG00000166575.15.vs.ENSG00000270510.1	-0.00542945	-1.71456	0.649961
ENSG00000166816.12.vs.ENSG00000186187.10	-0.0124306	0.0224255	0.556961
ENSG00000166860.2.vs.ENSG00000166856.2	0.0401603	-1.02157	0.509909
ENSG00000166971.15.vs.ENSG00000103479.13	0.0444603	-0.00569359	0.662061
ENSG00000167281.17.vs.ENSG00000167280.15	-0.00311569	0.00564182	0.0936117
ENSG00000167468.15.vs.ENSG00000064932.14	-0.00298236	-0.00296069	0.268478
ENSG00000167535.6.vs.ENSG00000174243.8	-0.00543628	0.00715877	0.446734
ENSG00000167549.17.vs.ENSG00000198720.11	0.233118	0.00409194	0.587411
ENSG00000167644.10.vs.ENSG00000167645.15	-0.00171802	-0.00808227	0.621214
ENSG00000167645.15.vs.ENSG00000267748.4	-0.0107826	1.54881	0.0465325
ENSG00000167670.14.vs.ENSG00000167671.10	-0.00162263	0.000112928	0.992261
ENSG00000167748.9.vs.ENSG00000180279.5	-0.000571792	-0.18824	0.977089
ENSG00000167778.7.vs.ENSG00000111077.16	-0.00200189	0.00735105	0.740634
ENSG00000167967.14.vs.ENSG00000259780.3	0.00172536	0.651329	0.792678
ENSG00000167969.11.vs.ENSG00000167968.11	-0.00798447	0.144978	0.470468
ENSG00000168056.13.vs.ENSG00000142186.15	0.0063236	-0.00335709	0.259627
ENSG00000168060.13.vs.ENSG00000168061.12	0.0955199	-0.0282281	0.000157315
ENSG00000168256.16.vs.ENSG00000187595.13	-0.00398466	0.209558	0.516117
ENSG00000168477.16.vs.ENSG00000231852.5	0.00898953	0.0504631	0.767671
ENSG00000168802.11.vs.ENSG00000103044.9	-0.0040788	-0.0188901	0.359045
ENSG00000168827.13.vs.ENSG00000272087.1	-0.00364971	-0.084411	0.88538
ENSG00000169188.4.vs.ENSG00000158578.17	0.00264596	0.64607	0.040099
ENSG00000169258.6.vs.ENSG00000074276.9	0.0587179	-0.00158663	0.396899
ENSG00000169583.12.vs.ENSG00000148362.9	-0.0525801	0.00287747	0.487805
ENSG00000169692.11.vs.ENSG00000172889.14	0.000896984	-0.00356753	0.893066
ENSG00000169718.16.vs.ENSG00000169727.11	0.00311853	-0.00226512	0.776117
ENSG00000169885.8.vs.ENSG00000178821.11	0.619396	-0.0816997	0.362981
ENSG00000170075.8.vs.ENSG00000143862.6	-0.00402339	0.0116546	0.717897
ENSG00000170085.16.vs.ENSG00000122203.13	0.0207715	-0.0127689	0.366646
ENSG00000170291.13.vs.ENSG00000181885.17	-0.0102255	-0.000280779	0.758498
ENSG00000170779.10.vs.ENSG00000140104.12	-0.0264642	0.0137704	0.368738
ENSG00000171262.10.vs.ENSG00000172575.10	0.0179431	-0.192537	0.1722
ENSG00000171608.14.vs.ENSG00000171603.15	-0.0229703	-0.000852391	0.66957
ENSG00000171889.3.vs.ENSG00000238271.2	-0.464804	0.501897	0.923977
ENSG00000172247.3.vs.ENSG00000196666.4	0.743187	0.249539	0.121554
ENSG00000172346.13.vs.ENSG00000100417.10	0.0750641	-0.0068286	0.635926
ENSG00000172354.8.vs.ENSG00000146830.9	-0.000686545	0.0117533	0.127381
ENSG00000172500.11.vs.ENSG00000172543.6	-0.00936034	-0.0494984	0.396942
ENSG00000172613.6.vs.ENSG00000172531.13	0.0359957	-0.00258742	0.326241
ENSG00000172640.3.vs.ENSG00000269514.1	0.730477	0.0031831	0.953034
ENSG00000172725.12.vs.ENSG00000175634.13	0.00439692	-0.0225953	0.163879
ENSG00000173011.11.vs.ENSG00000109519.11	-0.0154573	-0.0074659	0.578455
ENSG00000173145.10.vs.ENSG00000138193.13	-0.0208435	-0.0178006	0.274198
ENSG00000173338.11.vs.ENSG00000173442.10	-0.074349	0.000824497	0.953804
ENSG00000173846.11.vs.ENSG00000188396.3	0.0189835	-2.29876	0.333674
ENSG00000174606.11.vs.ENSG00000143494.14	-0.0364401	0.0866121	0.434056
ENSG00000175130.6.vs.ENSG00000116478.10	-0.00106969	0.0024863	0.688927
ENSG00000175592.7.vs.ENSG00000175602.3	-0.00260664	-0.00964081	0.426858
ENSG00000176125.4.vs.ENSG00000087087.17	-0.117169	0.00612139	0.290025
ENSG00000176871.7.vs.ENSG00000111445.12	-0.0159076	-0.00312671	0.117907
ENSG00000177418.2.vs.ENSG00000232491.1	-1.28686	0.0983085	0.889995
ENSG00000177628.14.vs.ENSG00000236675.1	-0.0131829	0.0135927	0.694788
ENSG00000177791.11.vs.ENSG00000272791.1	-2.20488	0.479165	0.513989
ENSG00000177954.10.vs.ENSG00000143552.8	-0.00216384	-1.08239	0.123608
ENSG00000178028.12.vs.ENSG00000117419.13	0.0441497	-0.0195368	0.0128781
ENSG00000178149.15.vs.ENSG00000178252.16	-0.0171136	0.00726627	0.229546
ENSG00000178342.4.vs.ENSG00000278075.1	-0.394072	-1.35835	0.745412
ENSG00000179262.8.vs.ENSG00000179271.2	0.00488335	-0.00940748	0.509116
ENSG00000179564.3.vs.ENSG00000214706.9	-0.84281	-0.00397179	0.654107
ENSG00000179886.5.vs.ENSG00000104524.12	-0.0306617	-7.21091e-05	0.421253
ENSG00000180061.8.vs.ENSG00000160469.15	0.020539	0.00396697	0.199707
ENSG00000180448.9.vs.ENSG00000099817.10	-0.00306578	-0.00276832	0.55131
ENSG00000181856.13.vs.ENSG00000006047.11	-0.0239173	0.0209955	0.312672
ENSG00000182048.10.vs.ENSG00000167311.12	0.278819	-0.042892	0.919621
ENSG00000182199.9.vs.ENSG00000185633.9	-6.53106e-05	-0.00242761	0.931088
ENSG00000183066.13.vs.ENSG00000198951.10	-0.0457414	-0.0202657	0.239908
ENSG00000183723.11.vs.ENSG00000140931.18	-0.00292313	-0.0178875	0.565188
ENSG00000183773.14.vs.ENSG00000272829.1	-0.0067788	-2.07201	0.192609
ENSG00000183798.4.vs.ENSG00000132793.10	-0.584599	0.0161988	0.00927628
ENSG00000183963.17.vs.ENSG00000198832.9	0.00555197	-0.0139574	0.129213
ENSG00000184697.6.vs.ENSG00000213937.3	-0.0072152	0.0568729	0.647097
ENSG00000184709.7.vs.ENSG00000176884.13	-0.0271703	0.0539742	0.452378
ENSG00000184956.14.vs.ENSG00000183020.12	-0.0259603	0.0138623	0.0795945
ENSG00000185133.12.vs.ENSG00000100078.3	0.0167015	-0.0826985	0.155488
ENSG00000185187.11.vs.ENSG00000184363.8	-0.00980649	0.00338643	0.270866
ENSG00000185324.20.vs.ENSG00000158792.14	0.0139851	-0.0309697	0.012625
ENSG00000185507.18.vs.ENSG00000070047.10	-0.00313847	0.0209741	0.123968
ENSG00000185519.8.vs.ENSG00000184908.16	-0.387801	0.212501	0.697872
ENSG00000185614.4.vs.ENSG00000182179.9	-0.419171	0.00190371	0.445352
ENSG00000185838.12.vs.ENSG00000184058.11	-0.01011	-0.118234	0.889269
ENSG00000186364.10.vs.ENSG00000131788.14	0.139192	-0.00148928	0.924838
ENSG00000186471.11.vs.ENSG00000101882.8	0.0520688	0.0413584	0.0267155
ENSG00000186625.12.vs.ENSG00000220848.4	0.0434957	-0.607931	0.257523
ENSG00000187024.12.vs.ENSG00000136854.16	0.493956	-0.000663665	0.729534
ENSG00000187325.4.vs.ENSG00000102144.12	-0.00496954	0.00019318	0.938325
ENSG00000187479.5.vs.ENSG00000244953.1	0.000876256	0.181089	0.966837
ENSG00000187583.9.vs.ENSG00000187642.8	0.0612987	-0.250209	0.812918
ENSG00000187634.9.vs.ENSG00000188976.9	0.000261401	0.00404746	0.610278
ENSG00000187838.15.vs.ENSG00000174292.11	0.32299	0.00348636	0.810224
ENSG00000187959.8.vs.ENSG00000141219.14	0.491868	-0.00287522	0.930516
ENSG00000187980.6.vs.ENSG00000227066.1	-0.857433	-5.87281	0.262546
ENSG00000188092.13.vs.ENSG00000215859.7	-0.00507934	0.181973	0.965535
ENSG00000188229.5.vs.ENSG00000188163.7	-0.000260856	0.457775	0.883002
ENSG00000188486.3.vs.ENSG00000256269.5	-0.00612644	-0.00098816	0.416678
ENSG00000188613.6.vs.ENSG00000107581.11	-0.578841	0.00192854	0.354296
ENSG00000189046.9.vs.ENSG00000135093.11	-0.0101899	-0.0198236	0.799746
ENSG00000189077.9.vs.ENSG00000127948.12	0.00644421	0.000176338	0.715715
ENSG00000196296.12.vs.ENSG00000177548.11	0.122711	0.017695	0.00394423
ENSG00000196405.11.vs.ENSG00000168350.7	0.00153821	-0.00271571	0.881778
ENSG00000196497.14.vs.ENSG00000100918.11	0.0333265	-0.00828663	0.809177
ENSG00000196517.10.vs.ENSG00000117411.15	0.00136112	-0.00633133	0.779391
ENSG00000196557.9.vs.ENSG00000116176.6	0.0171109	-0.0284697	0.0335271
ENSG00000196562.13.vs.ENSG00000124151.17	0.000356434	0.00140762	0.957048
ENSG00000196878.11.vs.ENSG00000008118.8	0.00229695	-1.31175	0.172333
ENSG00000196976.6.vs.ENSG00000130827.6	-0.00466018	0.00914179	0.166462
ENSG00000197226.11.vs.ENSG00000245317.2	0.00858169	0.817689	0.0356988
ENSG00000197614.9.vs.ENSG00000255967.1	-0.00901952	-1.50115	0.349075
ENSG00000197746.12.vs.ENSG00000107736.18	-0.000529237	0.132129	0.235721
ENSG00000197753.8.vs.ENSG00000096063.13	0.625101	-0.00153204	0.62186
ENSG00000197785.12.vs.ENSG00000205090.7	0.000512273	-0.164137	0.942715
ENSG00000197885.9.vs.ENSG00000170142.10	-0.00139551	-0.0169845	0.267891
ENSG00000197982.13.vs.ENSG00000188786.9	-0.00917407	-0.0295793	0.541677
ENSG00000197989.12.vs.ENSG00000180098.8	-0.0187309	-0.0960591	0.103749
ENSG00000198026.7.vs.ENSG00000100982.10	0.0100685	0.00331757	0.411415
ENSG00000198089.13.vs.ENSG00000241878.8	-0.00475972	0.010824	0.878866
ENSG00000198208.10.vs.ENSG00000119689.13	0.03612	-0.00533687	0.281175
ENSG00000198517.8.vs.ENSG00000164855.14	-0.0072111	0.01945	0.0430301
ENSG00000198931.9.vs.ENSG00000167513.7	0.00142965	-0.00568765	0.773053
ENSG00000201264.1.vs.ENSG00000109686.15	-1.114	-0.00396876	0.524079
ENSG00000202343.1.vs.ENSG00000186625.12	-1.82278	0.018975	0.671092
ENSG00000203804.4.vs.ENSG00000143382.12	-0.254666	0.0259477	0.415648
ENSG00000204033.8.vs.ENSG00000148600.13	0.0693057	-0.00284437	0.683935
ENSG00000204165.5.vs.ENSG00000184481.15	0.0641437	0.00465825	0.957606
ENSG00000204347.3.vs.ENSG00000196169.13	1.56045	-0.205589	5.8724e-06
ENSG00000204421.2.vs.ENSG00000244355.6	-0.135471	0.0208006	0.118419
ENSG00000204421.2.vs.ENSG00000250641.1	-0.1302	0.0117633	0.149006
ENSG00000204482.9.vs.ENSG00000204475.8	-0.141198	-0.141418	0.122365
ENSG00000204564.10.vs.ENSG00000204560.8	-0.0188981	0.0279875	0.0361787
ENSG00000204619.6.vs.ENSG00000204618.7	-0.0091666	0.0505595	0.401558
ENSG00000204710.2.vs.ENSG00000255200.1	0.16018	0.457785	0.0057496
ENSG00000204791.7.vs.ENSG00000178814.14	0.194681	-0.00147431	0.928493
ENSG00000205643.9.vs.ENSG00000186951.15	-0.0676711	-0.0108122	0.481395
ENSG00000205702.9.vs.ENSG00000281538.1	0.060098	-0.569179	0.736726
ENSG00000205744.8.vs.ENSG00000130545.14	0.025285	-0.0157309	0.234595
ENSG00000206384.9.vs.ENSG00000196455.6	-0.458645	0.0138834	0.58753
ENSG00000206561.11.vs.ENSG00000144597.12	0.308207	0.0136254	0.183761
ENSG00000206567.8.vs.ENSG00000180385.7	0.119038	-0.0441357	0.922832
ENSG00000210196.2.vs.ENSG00000210195.2	-0.0209026	0.491925	0.340314
ENSG00000211445.10.vs.ENSG00000145901.13	-0.00178218	0.00227066	0.813844
ENSG00000211584.12.vs.ENSG00000061273.16	-0.0184167	0.00808071	0.453119
ENSG00000213071.9.vs.ENSG00000146477.5	0.57415	0.00407982	0.0232463
ENSG00000213373.6.vs.ENSG00000260105.5	1.15935	-1.20409	0.729406
ENSG00000213590.2.vs.ENSG00000260190.1	-0.168163	-2.24748	0.671027
ENSG00000213694.3.vs.ENSG00000148082.8	0.0173584	-0.0361198	0.624432
ENSG00000213722.7.vs.ENSG00000204420.7	0.00811594	0.120654	0.00989161
ENSG00000213822.6.vs.ENSG00000254521.5	0.343778	-0.362307	0.0672497
ENSG00000214655.9.vs.ENSG00000166507.15	0.0167038	-0.0328784	0.294933
ENSG00000214733.7.vs.ENSG00000180900.15	0.882732	-0.000104814	0.347531
ENSG00000214765.7.vs.ENSG00000164742.13	0.0230299	0.00164502	0.923046
ENSG00000215187.8.vs.ENSG00000198853.10	-0.544241	0.0173778	0.440098
ENSG00000215458.7.vs.ENSG00000160214.11	0.0578324	-0.00437676	0.781353
ENSG00000215914.4.vs.ENSG00000268575.1	-0.78999	0.143291	0.596026
ENSG00000218537.1.vs.ENSG00000240972.1	0.358336	-0.00726863	0.217438
ENSG00000221539.1.vs.ENSG00000180098.8	-0.307665	-0.105048	0.12122
ENSG00000221821.3.vs.ENSG00000146223.13	-0.0176492	0.00220191	0.891785
ENSG00000221869.4.vs.ENSG00000164808.15	-0.0272219	-0.00662729	0.0650439
ENSG00000222448.1.vs.ENSG00000252202.1	-0.719903	3.14081	0.515692
ENSG00000223572.8.vs.ENSG00000166763.7	0.00667785	0.620784	0.561765
ENSG00000223705.8.vs.ENSG00000272391.4	0.0364877	-0.000709516	0.0562933
ENSG00000223764.2.vs.ENSG00000272438.1	0.0789601	0.184835	0.873851
ENSG00000223802.6.vs.ENSG00000005007.11	0.599515	0.00521958	0.27096
ENSG00000224066.1.vs.ENSG00000160050.13	0.281745	0.0292007	0.890808
ENSG00000224961.1.vs.ENSG00000234900.1	-0.201215	-5.50629	0.298319
ENSG00000225969.1.vs.ENSG00000106077.17	-0.0311975	0.000717972	0.699818
ENSG00000226047.1.vs.ENSG00000225531.1	-2.31021	-1.18262	0.356968
ENSG00000226686.6.vs.ENSG00000267605.4	-0.397081	0.425215	0.85934
ENSG00000226950.5.vs.ENSG00000248375.1	-0.0146514	-2.59542	0.0526561
ENSG00000227218.6.vs.ENSG00000167106.10	-0.120718	0.00381744	0.759088
ENSG00000227620.4.vs.ENSG00000160172.9	2.83331	-0.117126	0.0473417
ENSG00000227741.1.vs.ENSG00000143318.11	-1.43975	0.306721	0.513101
ENSG00000227742.1.vs.ENSG00000227070.1	-1.03692	0.267289	0.671852
ENSG00000228278.3.vs.ENSG00000106948.15	0.0270019	-0.0196617	0.301499
ENSG00000228474.4.vs.ENSG00000084693.14	-0.00411703	0.0155634	0.455371
ENSG00000228727.7.vs.ENSG00000204396.9	0.563129	0.0386512	0.013991
ENSG00000229122.1.vs.ENSG00000272148.1	1.54452	-1.62256	0.287246
ENSG00000229407.4.vs.ENSG00000143340.6	-2.9597	0.276073	0.797368
ENSG00000229939.1.vs.ENSG00000225031.1	0.276155	0.0888242	0.463247
ENSG00000229960.1.vs.ENSG00000279774.1	1.13203	-0.866146	0.232239
ENSG00000231177.4.vs.ENSG00000157017.14	-0.0192479	-2.22991	0.315893
ENSG00000231760.4.vs.ENSG00000219433.2	0.293112	-1.60062	0.62957
ENSG00000232677.5.vs.ENSG00000267053.5	-0.00157122	2.13554	0.156056
ENSG00000233101.9.vs.ENSG00000260027.4	0.0166272	0.00162133	0.530732
ENSG00000233330.1.vs.ENSG00000055211.11	-2.14309	-0.0118327	0.362853
ENSG00000233337.1.vs.ENSG00000243960.1	-0.356341	0.561473	0.882164
ENSG00000233436.6.vs.ENSG00000211450.8	-2.25385	-0.00684778	0.426158
ENSG00000233750.3.vs.ENSG00000268903.1	-0.350928	-0.0314799	0.963677
ENSG00000234160.1.vs.ENSG00000147912.11	0.0687844	0.00317473	0.961336
ENSG00000234290.2.vs.ENSG00000202533.1	-0.0676869	0.401402	0.846781
ENSG00000234405.1.vs.ENSG00000172476.3	0.274976	0.189907	0.738989
ENSG00000234409.6.vs.ENSG00000099904.14	0.577194	-0.0117625	0.337761
ENSG00000234776.3.vs.ENSG00000121653.10	0.285922	0.131683	8.00576e-06
ENSG00000234848.1.vs.ENSG00000242852.5	2.46209	-1.17164	0.227385
ENSG00000235077.1.vs.ENSG00000214142.2	0.506831	-3.93527	0.722337
ENSG00000235079.1.vs.ENSG00000207721.1	-0.96171	-0.057811	0.820809
ENSG00000235173.5.vs.ENSG00000227473.1	-0.00151709	0.206282	0.759946
ENSG00000235399.1.vs.ENSG00000016402.11	-2.11728	-0.0163336	0.435617
ENSG00000235663.1.vs.ENSG00000228727.7	1.6515	0.585492	0.013839
ENSG00000236289.2.vs.ENSG00000236989.4	0.159865	0.38211	0.8843
ENSG00000236397.3.vs.ENSG00000146556.13	-1.11489	0.343727	0.00257761
ENSG00000236830.5.vs.ENSG00000226054.2	-0.0284034	0.116486	0.871211
ENSG00000237101.1.vs.ENSG00000143748.16	1.64627	-0.00330414	0.542923
ENSG00000237172.3.vs.ENSG00000125149.10	-0.00538057	-0.0323332	0.732402
ENSG00000237452.2.vs.ENSG00000177045.7	0.138931	0.00404018	0.975831
ENSG00000238178.5.vs.ENSG00000126010.5	0.0557234	-0.269345	0.431232
ENSG00000238279.1.vs.ENSG00000197956.8	0.0647392	-0.000102603	0.656583
ENSG00000239253.1.vs.ENSG00000249987.1	-2.18701	-2.80506	0.463917
ENSG00000239264.7.vs.ENSG00000153162.8	-0.0337823	0.0191994	0.629673
ENSG00000239480.1.vs.ENSG00000128563.12	-3.10462	0.061088	0.0311263
ENSG00000239486.1.vs.ENSG00000239969.4	-0.492295	1.10055	0.269559
ENSG00000239779.5.vs.ENSG00000115275.10	0.0509368	0.00518011	0.309953
ENSG00000240288.6.vs.ENSG00000157020.16	-0.0494939	-0.00168864	0.877985
ENSG00000240338.4.vs.ENSG00000050820.15	-1.06111	0.00136508	0.836398
ENSG00000240710.1.vs.ENSG00000170382.10	2.64622	-0.0177873	0.0913793
ENSG00000240729.1.vs.ENSG00000270706.1	-0.724104	-1.8599	0.379621
ENSG00000240915.2.vs.ENSG00000137563.10	0.103963	-0.00214281	0.603606
ENSG00000241527.1.vs.ENSG00000237517.7	-2.24173	0.141697	0.667335
ENSG00000242731.3.vs.ENSG00000226943.3	-2.09873	0.798881	0.468836
ENSG00000244038.8.vs.ENSG00000158828.5	-0.00121645	-0.00199244	0.720289
ENSG00000244383.1.vs.ENSG00000198643.5	-0.0478302	-0.00149845	0.483766
ENSG00000245910.7.vs.ENSG00000178460.16	-0.00884596	0.0782945	0.30951
ENSG00000247679.2.vs.ENSG00000246596.5	-0.081041	0.719751	0.0784161
ENSG00000248126.1.vs.ENSG00000188002.9	5.91198	0.0391865	0.00208167
ENSG00000248559.1.vs.ENSG00000237190.3	-2.04674	-0.0305521	0.220528
ENSG00000248712.6.vs.ENSG00000172367.14	0.369479	0.0112671	0.0677973
ENSG00000249635.1.vs.ENSG00000168743.11	-0.709994	-0.00401215	0.734712
ENSG00000251087.3.vs.ENSG00000186234.7	0.549711	-1.49197	0.109417
ENSG00000251179.1.vs.ENSG00000167105.6	-0.0435511	-0.0177986	0.750177
ENSG00000251271.3.vs.ENSG00000251669.4	0.681042	0.0194025	0.925808
ENSG00000251603.1.vs.ENSG00000059691.10	-0.866714	-0.0488456	0.224359
ENSG00000251774.1.vs.ENSG00000225526.4	-1.12745	-0.0774504	0.668889
ENSG00000253641.4.vs.ENSG00000253649.2	0.74762	-0.34625	0.0236857
ENSG00000253708.1.vs.ENSG00000104660.16	-0.173518	-0.0151536	0.395051
ENSG00000253755.1.vs.ENSG00000275301.1	-0.00947564	-11.2162	0.310243
ENSG00000254536.1.vs.ENSG00000203772.7	3.71715	0.114947	0.17335
ENSG00000254545.1.vs.ENSG00000134668.11	-0.514537	-0.00239813	0.977543
ENSG00000254777.4.vs.ENSG00000254802.1	-1.40327	0.0628329	0.51418
ENSG00000254814.1.vs.ENSG00000062282.13	-0.23351	-0.0071583	0.807176
ENSG00000254978.2.vs.ENSG00000158483.14	2.08604	-0.0659213	0.198677
ENSG00000255191.1.vs.ENSG00000254605.1	-0.311612	0.34836	0.710253
ENSG00000255478.1.vs.ENSG00000162241.11	5.36246	0.0586758	0.19846
ENSG00000255867.1.vs.ENSG00000233381.3	0.374676	0.782953	0.511109
ENSG00000255964.1.vs.ENSG00000255581.1	0.452189	-8.22428	0.406503
ENSG00000256028.2.vs.ENSG00000090975.11	0.763498	-0.0334802	0.33526
ENSG00000257283.1.vs.ENSG00000169372.11	-0.723765	-0.119172	0.414627
ENSG00000257475.2.vs.ENSG00000257337.5	-1.30768	0.0390291	0.706586
ENSG00000257740.1.vs.ENSG00000257727.4	-0.656461	0.0311578	0.298037
ENSG00000258558.1.vs.ENSG00000092108.19	-1.09361	-0.0129562	0.568537
ENSG00000258727.1.vs.ENSG00000092051.15	0.074386	0.30578	0.554964
ENSG00000258819.1.vs.ENSG00000246548.3	-3.32313	0.447488	0.656644
ENSG00000259040.4.vs.ENSG00000153162.8	1.31394	-0.0598436	0.846132
ENSG00000259522.2.vs.ENSG00000100918.11	1.11387	-0.00717104	0.706467
ENSG00000259605.3.vs.ENSG00000104936.16	0.154657	0.0160557	0.243584
ENSG00000259762.1.vs.ENSG00000170776.18	0.0366972	-0.00299648	0.777243
ENSG00000259803.5.vs.ENSG00000129910.6	0.0322404	-0.805988	0.405987
ENSG00000259807.1.vs.ENSG00000260517.2	-0.168796	0.0956967	0.849335
ENSG00000259933.5.vs.ENSG00000261123.1	-0.0108938	0.0668683	0.428702
ENSG00000260500.1.vs.ENSG00000260001.5	-5.89474	0.373885	0.545147
ENSG00000260645.1.vs.ENSG00000219361.1	-0.0170408	4.10978	0.672443
ENSG00000261052.4.vs.ENSG00000258130.6	5.74213	-1.70908	0.0168409
ENSG00000261295.1.vs.ENSG00000102362.14	-0.178641	-0.00694092	0.481073
ENSG00000261659.2.vs.ENSG00000127585.10	-0.0404894	-0.00677759	0.92482
ENSG00000261668.1.vs.ENSG00000164070.10	-0.798888	0.00327399	0.710621
ENSG00000261707.1.vs.ENSG00000140876.10	2.42375	0.135146	0.170055
ENSG00000261884.2.vs.ENSG00000159792.8	-0.0348192	0.00179553	0.959855
ENSG00000261924.1.vs.ENSG00000141564.12	-2.79992	0.0146654	0.189339
ENSG00000262006.1.vs.ENSG00000229980.4	2.86714	0.390202	0.0151976
ENSG00000262074.5.vs.ENSG00000265185.4	-12.0973	-5.08477	0.353259
ENSG00000263011.1.vs.ENSG00000263214.1	-0.679493	-2.82339	0.353837
ENSG00000263316.1.vs.ENSG00000262943.6	-2.08472	0.306723	0.00734676
ENSG00000263765.4.vs.ENSG00000166960.15	-10.451	-0.213207	0.22776
ENSG00000264535.1.vs.ENSG00000145416.12	1.04825	-0.143462	0.284361
ENSG00000264635.1.vs.ENSG00000266171.1	0.0313512	-0.966293	0.69245
ENSG00000265912.1.vs.ENSG00000272006.1	-0.910274	1.97942	0.316767
ENSG00000267074.1.vs.ENSG00000267369.1	-2.70184	0.349061	0.414885
ENSG00000267105.1.vs.ENSG00000105364.12	-1.22071	-0.00115155	0.530956
ENSG00000267480.1.vs.ENSG00000141401.10	0.0377911	-0.012452	0.273372
ENSG00000267484.1.vs.ENSG00000105355.7	-3.1741	-0.000113796	0.178821
ENSG00000267505.1.vs.ENSG00000267405.1	-1.9725	3.85977	0.537095
ENSG00000267506.4.vs.ENSG00000267466.1	0.356046	-0.56072	0.586062
ENSG00000267510.1.vs.ENSG00000196110.6	1.59402	-0.585946	0.113191
ENSG00000267724.1.vs.ENSG00000167220.10	-1.2273	-0.038972	0.457705
ENSG00000268104.2.vs.ENSG00000204019.4	0.0024601	-0.331601	0.739881
ENSG00000268575.1.vs.ENSG00000189409.11	0.0996516	-1.78146	0.428798
ENSG00000268938.2.vs.ENSG00000105701.14	2.33046	-0.000138987	0.327783
ENSG00000268970.1.vs.ENSG00000123870.10	0.731833	-0.248772	0.316758
ENSG00000269656.1.vs.ENSG00000105373.17	-0.106524	0.000167056	0.991377
ENSG00000269858.4.vs.ENSG00000233622.1	0.0344146	-0.200454	0.46466
ENSG00000269982.1.vs.ENSG00000125037.11	-0.0510226	-0.0207111	0.396069
ENSG00000270433.1.vs.ENSG00000235194.7	-2.48076	0.153768	0.13812
ENSG00000270765.4.vs.ENSG00000270885.1	-0.861921	0.0146284	0.850188
ENSG00000270882.2.vs.ENSG00000203811.1	0.0819188	-0.939195	0.866167
ENSG00000272112.1.vs.ENSG00000249035.5	0.130774	-0.334495	0.742147
ENSG00000272223.1.vs.ENSG00000124541.6	1.72483	-0.00878974	0.137383
ENSG00000272689.1.vs.ENSG00000273350.1	0.353717	-1.01323	0.747207
ENSG00000272798.1.vs.ENSG00000271138.1	0.146492	-1.45677	0.838439
ENSG00000272821.1.vs.ENSG00000025708.11	0.0686017	-0.00420706	0.711651
ENSG00000273027.1.vs.ENSG00000227039.5	-0.013531	-0.175112	0.859549
ENSG00000273073.1.vs.ENSG00000232742.3	0.512235	-11.6067	0.244735
ENSG00000273226.1.vs.ENSG00000137154.11	0.334862	-0.000210285	0.188703
ENSG00000274049.3.vs.ENSG00000115275.10	1.01873	0.00812394	0.531526
ENSG00000274736.3.vs.ENSG00000278690.1	-0.19859	0.155365	0.926135
ENSG00000276298.1.vs.ENSG00000234345.2	1.69957	-0.905532	0.775979
ENSG00000276742.1.vs.ENSG00000107672.13	0.0821358	-0.00159296	0.987937
ENSG00000276772.1.vs.ENSG00000240874.1	3.36232	-2.79235	0.245488
ENSG00000277877.3.vs.ENSG00000203667.8	-0.0678167	0.00830933	0.906544
ENSG00000277895.1.vs.ENSG00000184575.10	-0.779834	-0.00545448	0.494063
ENSG00000278603.1.vs.ENSG00000255769.6	-0.126504	0.0827669	0.607281
ENSG00000278978.1.vs.ENSG00000059691.10	-0.02165	-0.0453083	0.379664
ENSG00000279117.1.vs.ENSG00000254429.1	-0.0818834	4.95496	0.221426
ENSG00000279208.1.vs.ENSG00000278932.2	-1.31456	1.5823	0.0758447
ENSG00000279322.1.vs.ENSG00000197586.11	-0.0999468	0.000566114	0.902506
ENSG00000279332.1.vs.ENSG00000168234.11	1.76005	-0.250738	0.0155263
ENSG00000279375.1.vs.ENSG00000177839.6	-0.205141	0.0467457	0.744261
ENSG00000279464.1.vs.ENSG00000035720.6	-0.163405	-0.47012	0.684866
ENSG00000279484.1.vs.ENSG00000168427.8	-0.239117	-0.0343673	0.966953
ENSG00000279792.1.vs.ENSG00000015532.8	0.159059	0.00653495	0.865681
ENSG00000280169.1.vs.ENSG00000234354.3	0.155972	-2.05888	0.742612
ENSG00000280213.1.vs.ENSG00000196700.6	0.0795261	0.0411881	0.322262
ENSG00000280311.1.vs.ENSG00000187848.11	-1.14303	-0.0716205	0.834461
ENSG00000280328.1.vs.ENSG00000184209.14	-0.321633	0.000702471	0.765416
ENSG00000281691.1.vs.ENSG00000004534.13	-1.90497	0.0280882	0.000386122

## Sheet: BG.DFI.HNSC
Gene	Coefficient1	Coefficient2	Logrank p-value
ENSG00000004487.14.vs.ENSG00000169641.12	-0.0118256	0.00262046	0.311762
ENSG00000005059.14.vs.ENSG00000138794.8	-0.0118712	0.0312505	0.650889
ENSG00000008056.11.vs.ENSG00000078061.11	0.233827	0.0036589	0.105004
ENSG00000008323.14.vs.ENSG00000067182.6	-0.0110452	0.000149558	0.69586
ENSG00000009724.15.vs.ENSG00000120948.14	-0.709301	-0.00982712	0.371286
ENSG00000010327.9.vs.ENSG00000168268.9	0.0114368	0.00280184	0.00109095
ENSG00000011009.9.vs.ENSG00000117308.13	-0.00198274	-0.00289434	0.851097
ENSG00000013306.14.vs.ENSG00000108309.11	-0.00143532	-0.000670592	0.808655
ENSG00000030582.15.vs.ENSG00000161682.13	3.36966e-05	-0.180571	0.377422
ENSG00000033100.13.vs.ENSG00000082014.15	-0.00344891	0.00955938	0.601068
ENSG00000042062.10.vs.ENSG00000196396.8	0.00509475	-3.85441e-05	0.969968
ENSG00000047579.18.vs.ENSG00000008083.12	-0.0243236	-0.00635301	0.608442
ENSG00000047849.20.vs.ENSG00000132153.13	0.000887563	0.00132643	0.670373
ENSG00000052344.14.vs.ENSG00000103510.18	-0.00896951	-0.0511319	0.0308223
ENSG00000062524.14.vs.ENSG00000137825.9	0.180572	-0.371357	0.0581642
ENSG00000064601.15.vs.ENSG00000100979.13	0.00104484	0.000146829	0.913648
ENSG00000065923.8.vs.ENSG00000147119.3	0.00118883	-0.0177735	0.892369
ENSG00000067704.9.vs.ENSG00000118873.14	0.00697044	-0.0148056	0.64311
ENSG00000067829.17.vs.ENSG00000184343.9	-0.014665	0.123664	5.33521e-05
ENSG00000068137.13.vs.ENSG00000037042.8	-0.0141359	-0.0464145	0.296967
ENSG00000068305.16.vs.ENSG00000183060.14	0.00548309	-0.0289025	0.739266
ENSG00000068615.15.vs.ENSG00000132313.13	0.015962	-0.0195189	0.258873
ENSG00000070985.12.vs.ENSG00000184281.13	0.170174	-0.00282666	0.54442
ENSG00000072163.17.vs.ENSG00000169994.17	0.0251948	-0.0162276	0.54879
ENSG00000072518.19.vs.ENSG00000167771.5	-0.00376269	-0.00352317	0.766571
ENSG00000072736.17.vs.ENSG00000103067.10	-0.0152036	-0.00430218	0.379367
ENSG00000072778.18.vs.ENSG00000004975.10	-0.00246883	-0.0232625	0.18436
ENSG00000075975.14.vs.ENSG00000132155.10	0.0459553	-0.0145444	0.510338
ENSG00000076108.10.vs.ENSG00000076067.10	-0.00350421	0.00495925	0.740943
ENSG00000076344.14.vs.ENSG00000167930.14	0.0494849	-0.0119852	0.413379
ENSG00000077097.12.vs.ENSG00000077092.17	-0.00214725	0.0268476	0.43569
ENSG00000077150.16.vs.ENSG00000059915.15	-0.000309482	-0.0461943	0.860115
ENSG00000078814.14.vs.ENSG00000100991.10	0.00449593	-0.00459815	0.0929328
ENSG00000081181.6.vs.ENSG00000258626.2	-0.0917223	6.58238	0.169014
ENSG00000086159.11.vs.ENSG00000161800.11	-0.0783081	-0.00577682	0.756826
ENSG00000088038.16.vs.ENSG00000105617.3	-0.0325588	-0.0321836	0.218493
ENSG00000089050.13.vs.ENSG00000225419.1	-0.0203991	-1.41112	0.535239
ENSG00000089486.15.vs.ENSG00000103415.10	-0.0151605	-0.00626114	0.242498
ENSG00000090097.19.vs.ENSG00000180929.5	-0.00214718	-2.11166	0.407279
ENSG00000090975.11.vs.ENSG00000182196.12	-0.00761577	-0.150116	0.662879
ENSG00000092820.16.vs.ENSG00000164674.14	-0.000558087	-0.012106	0.72898
ENSG00000093144.17.vs.ENSG00000118518.14	-0.00795424	0.0269053	0.75106
ENSG00000096384.18.vs.ENSG00000157593.15	-0.000305744	0.000574457	0.801299
ENSG00000099377.12.vs.ENSG00000099365.8	-0.00205265	-0.0289945	0.975269
ENSG00000099797.10.vs.ENSG00000099795.5	-0.00294927	7.82741e-05	0.605129
ENSG00000099800.6.vs.ENSG00000178297.11	0.000943194	-1.38598	0.335404
ENSG00000099822.2.vs.ENSG00000099821.12	0.0223604	-0.00620695	0.87751
ENSG00000099899.13.vs.ENSG00000128191.12	-0.0213672	-0.0428124	0.0950872
ENSG00000099956.16.vs.ENSG00000099958.13	-0.0168368	0.0101371	0.118359
ENSG00000099957.15.vs.ENSG00000099960.11	0.315091	-0.0477492	0.0204464
ENSG00000100079.6.vs.ENSG00000128283.6	0.166531	-0.00789193	0.000177682
ENSG00000100201.17.vs.ENSG00000100196.9	-0.000905429	-0.00443515	0.831699
ENSG00000100220.10.vs.ENSG00000232218.1	-0.00878996	4.10458	0.288842
ENSG00000100239.14.vs.ENSG00000100241.19	-0.00833967	-0.0014379	0.636102
ENSG00000100276.9.vs.ENSG00000185340.14	-0.0220515	-0.0126149	0.273083
ENSG00000100359.19.vs.ENSG00000196588.13	0.00182405	-0.0112267	0.433028
ENSG00000100522.7.vs.ENSG00000198252.10	-0.0464627	0.0403175	0.123606
ENSG00000100908.12.vs.ENSG00000092010.13	-0.0350317	0.000818349	0.688806
ENSG00000101003.9.vs.ENSG00000101004.13	-0.0115664	0.00840019	0.817431
ENSG00000101082.12.vs.ENSG00000259399.1	0.0378374	-0.864553	0.619221
ENSG00000101084.15.vs.ENSG00000101082.12	-0.00104267	0.0368721	0.642179
ENSG00000101160.12.vs.ENSG00000101158.11	0.00185776	-0.0180072	0.0163704
ENSG00000101190.11.vs.ENSG00000092758.14	-0.0309282	-0.0347118	0.463807
ENSG00000101343.13.vs.ENSG00000173418.10	0.00517546	0.000309616	0.931363
ENSG00000101460.11.vs.ENSG00000101464.9	-0.000537935	-0.00840885	0.82841
ENSG00000102007.9.vs.ENSG00000012211.11	0.000121112	-0.0140181	0.896623
ENSG00000102109.8.vs.ENSG00000187682.1	-0.0159011	-3.02031	0.868841
ENSG00000102302.7.vs.ENSG00000158526.7	-0.0149985	-0.0038489	0.703641
ENSG00000102710.18.vs.ENSG00000120699.11	0.0140658	0.016722	0.490086
ENSG00000102854.13.vs.ENSG00000162006.8	0.00163503	-0.660401	0.741595
ENSG00000103126.13.vs.ENSG00000185615.14	-0.0310721	-0.0540409	0.133504
ENSG00000103351.11.vs.ENSG00000167984.15	-0.00457105	0.0491241	0.473493
ENSG00000103426.11.vs.ENSG00000126603.7	3.27906	5.94747e-05	0.792428
ENSG00000104679.9.vs.ENSG00000134013.14	0.00459035	0.000816663	0.898979
ENSG00000104859.13.vs.ENSG00000170684.7	-0.0183108	-0.0122373	0.643301
ENSG00000104903.4.vs.ENSG00000008441.15	0.0802433	-0.00532562	0.349965
ENSG00000105137.11.vs.ENSG00000105135.14	-0.00710316	-0.00201902	0.850374
ENSG00000105258.7.vs.ENSG00000105261.6	-0.0219875	-0.778411	0.497325
ENSG00000105655.17.vs.ENSG00000130511.14	-0.0280689	0.018033	0.132937
ENSG00000105664.9.vs.ENSG00000105662.14	-0.00215695	-0.0728959	0.171239
ENSG00000105856.12.vs.ENSG00000164597.12	-0.00236199	0.00277712	0.977629
ENSG00000105877.16.vs.ENSG00000164649.18	-0.322835	0.00298743	0.230005
ENSG00000106123.10.vs.ENSG00000165125.16	-0.0126602	0.0681776	0.239235
ENSG00000106346.10.vs.ENSG00000008256.14	-0.0182158	0.00455417	0.870218
ENSG00000106484.13.vs.ENSG00000158623.13	-0.00320888	-0.00572367	0.780905
ENSG00000106628.9.vs.ENSG00000106624.7	-6.93242e-05	0.000140965	0.970169
ENSG00000107159.11.vs.ENSG00000198467.12	-0.00649871	0.00165612	0.00286133
ENSG00000107404.16.vs.ENSG00000169962.4	-0.00315687	0.0308002	0.671858
ENSG00000107859.8.vs.ENSG00000119915.4	0.949326	-0.0900644	0.0504553
ENSG00000107874.9.vs.ENSG00000107872.11	0.0170415	-0.0369831	0.532266
ENSG00000107902.12.vs.ENSG00000258539.1	-0.0186491	-0.980309	0.41772
ENSG00000108262.14.vs.ENSG00000167543.14	-0.00332113	-0.00727067	0.602915
ENSG00000108556.7.vs.ENSG00000141503.14	-0.000227188	-0.00257677	0.468571
ENSG00000108592.15.vs.ENSG00000198231.11	-0.0126925	-0.0072678	0.272852
ENSG00000108604.14.vs.ENSG00000087191.11	-0.0133019	-0.000825043	0.187281
ENSG00000108788.10.vs.ENSG00000131470.13	0.00346434	-0.0317358	0.874535
ENSG00000108799.11.vs.ENSG00000108797.10	0.00947362	-0.0201526	0.780988
ENSG00000108840.14.vs.ENSG00000141349.7	-0.0106713	0.00892164	0.300239
ENSG00000108854.14.vs.ENSG00000258890.5	0.00896103	-0.0316626	0.577451
ENSG00000108963.16.vs.ENSG00000263050.1	-0.0433835	-0.525434	0.42358
ENSG00000110042.6.vs.ENSG00000197629.5	0.0162758	0.00880239	0.0256003
ENSG00000110395.4.vs.ENSG00000076706.13	0.00389153	-0.00055428	0.93926
ENSG00000110711.8.vs.ENSG00000110697.11	-0.00201293	-0.0039602	0.750062
ENSG00000110925.5.vs.ENSG00000050426.14	-0.0105904	0.00340337	0.92107
ENSG00000111344.10.vs.ENSG00000135144.6	-0.0175298	0.0570039	0.325922
ENSG00000111671.8.vs.ENSG00000111669.13	-0.0379602	-0.000578034	0.471533
ENSG00000112514.14.vs.ENSG00000112511.16	4.17699e-05	-0.0142316	0.605288
ENSG00000113716.11.vs.ENSG00000182578.12	0.00719218	0.00785589	0.00454227
ENSG00000114354.11.vs.ENSG00000154175.15	-0.00379002	0.00471414	0.412963
ENSG00000115232.12.vs.ENSG00000188452.12	-0.0264424	0.121682	0.0414414
ENSG00000115310.16.vs.ENSG00000214595.10	0.000351674	-0.0851571	0.58389
ENSG00000115657.11.vs.ENSG00000158552.11	0.0230967	-0.00671917	0.750355
ENSG00000115841.18.vs.ENSG00000138061.10	-0.0838458	-0.00153076	0.760884
ENSG00000116221.14.vs.ENSG00000157216.14	-0.00557115	-0.0110714	0.305515
ENSG00000116254.16.vs.ENSG00000069424.13	-1.43379	0.0263372	0.103383
ENSG00000118094.10.vs.ENSG00000019144.15	-0.709136	0.0111539	0.250281
ENSG00000118997.12.vs.ENSG00000196950.12	-0.0138163	0.00656352	0.934675
ENSG00000119397.15.vs.ENSG00000119396.9	-0.000905322	0.00227321	0.890729
ENSG00000119408.15.vs.ENSG00000136930.11	0.016057	-3.95716e-05	0.436022
ENSG00000119522.14.vs.ENSG00000148204.10	-0.00469108	0.00730189	0.741368
ENSG00000120333.4.vs.ENSG00000116161.16	0.00566077	0.00161552	0.944738
ENSG00000120784.14.vs.ENSG00000171817.15	-0.0184888	-0.0400995	0.939263
ENSG00000120860.9.vs.ENSG00000136048.12	0.000412582	0.0161166	0.107359
ENSG00000121053.5.vs.ENSG00000011143.15	-5.01698	-0.0393043	0.112942
ENSG00000122034.11.vs.ENSG00000122033.13	0.00832178	-0.0126073	0.555961
ENSG00000122674.10.vs.ENSG00000155026.15	0.0370504	0.960924	0.837566
ENSG00000122696.11.vs.ENSG00000226055.2	0.00976949	-3.58633	0.441173
ENSG00000122729.17.vs.ENSG00000107201.8	0.00915456	0.000687748	0.660011
ENSG00000122735.14.vs.ENSG00000168913.6	-0.0166154	-1.56293	0.244119
ENSG00000123136.13.vs.ENSG00000123146.18	-0.00651466	0.00702915	0.297108
ENSG00000123329.16.vs.ENSG00000111087.8	0.042071	0.00745236	0.241189
ENSG00000123342.14.vs.ENSG00000182796.11	0.00417523	-0.0540411	0.55262
ENSG00000123485.10.vs.ENSG00000185038.13	-0.000499318	0.0166382	0.771088
ENSG00000124574.13.vs.ENSG00000171462.13	-0.00911449	-0.00791986	0.595012
ENSG00000124587.12.vs.ENSG00000124713.5	-0.00676221	-0.93605	0.357308
ENSG00000124593.13.vs.ENSG00000164663.12	-0.0201763	-0.0623882	0.513671
ENSG00000125170.9.vs.ENSG00000102978.11	-0.00939563	-0.00110979	0.650817
ENSG00000125355.14.vs.ENSG00000177485.6	0.0270324	-0.0107634	0.385776
ENSG00000125520.12.vs.ENSG00000130584.9	-0.00456732	0.0662383	0.313806
ENSG00000125650.4.vs.ENSG00000125652.6	-0.149211	0.00193702	0.727138
ENSG00000125753.12.vs.ENSG00000125741.4	-0.00155571	-0.0221591	0.557273
ENSG00000125775.13.vs.ENSG00000101298.12	-0.00373966	0.0233452	0.618631
ENSG00000126246.8.vs.ENSG00000272333.4	0.169704	-0.0065995	0.119478
ENSG00000126247.9.vs.ENSG00000161281.9	-0.00294354	0.0304056	0.00172985
ENSG00000126778.8.vs.ENSG00000258952.2	0.00568712	0.550907	0.845603
ENSG00000126895.12.vs.ENSG00000089820.14	0.239094	-0.00487676	0.667207
ENSG00000127564.15.vs.ENSG00000131650.12	-0.00373216	-0.00383836	0.811748
ENSG00000128346.9.vs.ENSG00000100139.12	0.0632246	-0.00339289	0.340135
ENSG00000128482.14.vs.ENSG00000235979.7	-0.856619	-0.247619	0.288963
ENSG00000128564.6.vs.ENSG00000106367.12	0.0337975	-0.00614382	0.78853
ENSG00000128595.15.vs.ENSG00000128617.2	0.00075681	-0.0450404	0.951726
ENSG00000129195.14.vs.ENSG00000091622.14	-0.0132156	-0.026234	0.058504
ENSG00000129691.14.vs.ENSG00000147465.10	-0.00949293	0.000128986	0.514625
ENSG00000129951.17.vs.ENSG00000011304.15	-1.10295	-0.00256613	0.679814
ENSG00000130244.11.vs.ENSG00000171777.14	-0.0674263	0.248651	0.0308161
ENSG00000130487.5.vs.ENSG00000217442.3	0.00161908	-1.86313	0.284356
ENSG00000130702.12.vs.ENSG00000130706.11	-0.00334207	-0.00185275	0.2312
ENSG00000130714.14.vs.ENSG00000130717.11	-0.00860261	-0.00395926	0.892682
ENSG00000130734.8.vs.ENSG00000129347.18	0.0137253	-0.0345952	0.0659864
ENSG00000130751.8.vs.ENSG00000130748.6	-0.495847	0.0230212	0.166007
ENSG00000130758.6.vs.ENSG00000174521.7	-0.00229976	-0.993819	0.711036
ENSG00000130811.9.vs.ENSG00000244165.1	-0.00336071	0.0127961	0.724258
ENSG00000130813.16.vs.ENSG00000130812.9	-0.00417812	0.318745	0.921954
ENSG00000130826.14.vs.ENSG00000130830.13	-0.00777748	0.0449993	0.028348
ENSG00000130881.12.vs.ENSG00000130876.10	-0.0080621	-0.854135	0.79131
ENSG00000131153.7.vs.ENSG00000131149.16	0.00238928	0.000298781	0.987203
ENSG00000131188.10.vs.ENSG00000113758.12	-0.0126798	-0.00366617	0.699404
ENSG00000131236.15.vs.ENSG00000131238.15	0.000182959	0.00299387	0.720533
ENSG00000131389.15.vs.ENSG00000144596.10	0.00673048	0.0949132	0.199134
ENSG00000131899.9.vs.ENSG00000177731.14	-0.0209125	-0.00136736	0.0536101
ENSG00000132388.11.vs.ENSG00000274363.1	-0.0150291	-6.69682	0.182999
ENSG00000132622.9.vs.ENSG00000101220.16	0.0186579	0.000415288	0.833174
ENSG00000133318.12.vs.ENSG00000188070.9	0.0015506	-0.0137318	0.872004
ENSG00000133805.14.vs.ENSG00000255823.2	0.00580184	-0.467509	0.767286
ENSG00000133961.18.vs.ENSG00000100767.14	-0.00630037	0.00111744	0.663012
ENSG00000134398.11.vs.ENSG00000166851.13	0.00266575	-0.00107152	0.985931
ENSG00000134684.9.vs.ENSG00000162522.9	-0.00525359	-0.00355963	0.139527
ENSG00000134769.20.vs.ENSG00000278464.1	0.0208915	0.17884	0.0038217
ENSG00000135365.14.vs.ENSG00000165905.15	0.00509508	0.00336386	0.428617
ENSG00000135414.8.vs.ENSG00000257390.4	-0.0554789	0.465135	0.480637
ENSG00000135451.11.vs.ENSG00000186897.4	-0.0156835	-0.0239057	0.680101
ENSG00000135597.17.vs.ENSG00000203734.10	-0.0149148	-0.241596	0.616324
ENSG00000135749.17.vs.ENSG00000135778.10	-0.0458126	-0.00837136	0.432621
ENSG00000136059.13.vs.ENSG00000187091.12	-0.00762101	-0.00073339	0.965642
ENSG00000136478.6.vs.ENSG00000266402.3	-0.0104513	-0.351634	0.525242
ENSG00000136877.13.vs.ENSG00000106991.12	0.000514735	0.000953239	0.961738
ENSG00000137200.11.vs.ENSG00000198937.8	-0.00288795	-0.00965924	0.877193
ENSG00000137267.5.vs.ENSG00000137274.11	-0.00131629	-0.0198319	0.781507
ENSG00000137575.10.vs.ENSG00000035681.6	0.00540326	0.00343114	0.233561
ENSG00000137841.10.vs.ENSG00000259288.4	0.0599451	-3.07095	0.0492427
ENSG00000137843.10.vs.ENSG00000137841.10	-0.0881909	0.0591733	0.0607487
ENSG00000137877.9.vs.ENSG00000243708.7	-0.0152933	-0.0195882	0.912132
ENSG00000138073.12.vs.ENSG00000143994.12	-0.00232721	0.239856	0.243897
ENSG00000138834.11.vs.ENSG00000103024.6	-0.00384062	-0.0122656	0.557432
ENSG00000139044.9.vs.ENSG00000171840.10	-0.00595904	0.00342563	0.292823
ENSG00000139540.10.vs.ENSG00000139645.9	0.687745	-0.000932924	0.34116
ENSG00000139835.12.vs.ENSG00000185896.10	-0.0136532	-0.000369471	0.806251
ENSG00000140093.8.vs.ENSG00000119698.10	-0.252345	-0.0189638	0.684177
ENSG00000140199.10.vs.ENSG00000128463.11	-0.00067429	0.00419967	0.880382
ENSG00000140859.14.vs.ENSG00000140854.11	-0.00591793	-0.0069425	0.414626
ENSG00000140939.13.vs.ENSG00000196123.11	-2.26495e-05	-0.0254952	0.84375
ENSG00000141447.15.vs.ENSG00000154040.19	0.0122983	0.0432953	0.0813282
ENSG00000141744.3.vs.ENSG00000161395.11	0.308643	-0.0449757	0.103682
ENSG00000142197.11.vs.ENSG00000214867.3	-0.00034074	-0.176675	0.992284
ENSG00000142208.14.vs.ENSG00000184990.11	-0.00823592	-0.00748789	0.140339
ENSG00000143442.20.vs.ENSG00000159377.9	-0.0126648	-0.000851102	0.534407
ENSG00000143621.15.vs.ENSG00000143553.9	-0.00614864	0.0276658	0.37274
ENSG00000143819.11.vs.ENSG00000196187.10	-0.000418827	-0.0212407	0.545074
ENSG00000143952.18.vs.ENSG00000169764.13	-0.0247568	0.00622463	0.504499
ENSG00000143977.12.vs.ENSG00000116005.10	-0.00727032	-0.00409229	0.627365
ENSG00000144045.12.vs.ENSG00000115297.10	-0.0862486	-0.480198	0.107377
ENSG00000144395.16.vs.ENSG00000119041.9	-0.206218	0.0316953	0.210829
ENSG00000144746.6.vs.ENSG00000163380.14	0.00614682	0.0305947	9.5601e-05
ENSG00000144857.13.vs.ENSG00000206530.7	-0.00420069	-0.0240406	0.853878
ENSG00000145002.11.vs.ENSG00000250794.2	-5.506	0.486572	0.459115
ENSG00000145244.10.vs.ENSG00000145246.12	0.0195909	-0.0015658	0.905806
ENSG00000145386.8.vs.ENSG00000123737.11	-0.00749333	0.00548487	0.805474
ENSG00000145715.13.vs.ENSG00000134480.12	0.0119308	0.0584592	0.0503021
ENSG00000146426.16.vs.ENSG00000029639.9	0.0809723	-0.0482265	0.40515
ENSG00000148358.18.vs.ENSG00000196979.1	-0.00225954	0.624356	0.138048
ENSG00000148702.13.vs.ENSG00000197893.12	0.208845	0.00356159	0.00210009
ENSG00000148824.17.vs.ENSG00000203772.7	-0.12501	0.107541	0.664867
ENSG00000148925.9.vs.ENSG00000133794.16	0.00874103	-0.0470988	0.37972
ENSG00000149182.13.vs.ENSG00000149179.12	-0.00163105	0.0318884	0.328996
ENSG00000149243.14.vs.ENSG00000149273.13	-0.0973421	-4.92786e-05	0.548526
ENSG00000149328.13.vs.ENSG00000109956.11	-0.000100321	0.276517	0.443584
ENSG00000149346.13.vs.ENSG00000101384.10	-0.0233091	-0.000290219	0.771383
ENSG00000149541.8.vs.ENSG00000149489.7	0.00259382	-0.170979	0.609022
ENSG00000149782.10.vs.ENSG00000002330.12	-0.00306965	0.000764242	0.781664
ENSG00000149923.12.vs.ENSG00000149922.9	-0.00463468	-0.0916344	0.159511
ENSG00000149929.14.vs.ENSG00000149930.16	-0.032096	-0.0163448	0.19263
ENSG00000149968.10.vs.ENSG00000255282.5	0.000519482	-0.0650014	0.92772
ENSG00000149970.13.vs.ENSG00000185915.5	-0.423458	0.853034	0.0467466
ENSG00000151117.7.vs.ENSG00000179057.12	0.0244677	-0.298968	0.458077
ENSG00000151366.11.vs.ENSG00000151365.2	-0.00189736	1.79079	0.324512
ENSG00000152382.5.vs.ENSG00000143157.10	0.0855938	-0.0259902	0.238165
ENSG00000154146.11.vs.ENSG00000019102.10	-0.0264958	0.00708827	0.916136
ENSG00000154639.17.vs.ENSG00000154640.13	-0.00069675	-0.0151186	0.393785
ENSG00000154945.6.vs.ENSG00000108846.14	0.00306473	0.00317847	0.848197
ENSG00000155252.13.vs.ENSG00000119986.6	0.00150192	0.00146816	0.94593
ENSG00000155366.15.vs.ENSG00000155363.17	-0.000173499	0.00553991	0.612918
ENSG00000155506.15.vs.ENSG00000170271.9	-0.00111957	-0.0388011	0.608059
ENSG00000155749.11.vs.ENSG00000064012.20	0.0839518	-0.00266059	0.987327
ENSG00000155850.7.vs.ENSG00000164296.6	0.00786069	0.0109879	0.697337
ENSG00000155974.10.vs.ENSG00000127311.8	-0.0388822	0.0713134	0.285734
ENSG00000157077.13.vs.ENSG00000154222.13	-0.0170415	-0.0207199	0.199667
ENSG00000157119.11.vs.ENSG00000244607.4	0.0632846	0.809496	4.90049e-05
ENSG00000157368.9.vs.ENSG00000132613.13	-0.0605146	-0.00470389	0.429083
ENSG00000157833.11.vs.ENSG00000084754.9	-0.0631544	-0.00119585	0.311976
ENSG00000157856.9.vs.ENSG00000115155.15	0.985069	-0.0162532	0.019676
ENSG00000158008.8.vs.ENSG00000158014.13	0.235811	0.0432148	0.00994217
ENSG00000158158.10.vs.ENSG00000273265.1	0.0111386	-0.651467	0.55556
ENSG00000158417.9.vs.ENSG00000135945.8	-0.00273275	-0.0112337	0.624559
ENSG00000159023.17.vs.ENSG00000253304.1	-0.00377034	-0.035536	0.739777
ENSG00000159263.14.vs.ENSG00000159267.13	0.00313613	-0.0236672	0.680858
ENSG00000159374.16.vs.ENSG00000115325.12	-0.0374137	0.0607199	0.183748
ENSG00000159842.13.vs.ENSG00000177370.4	-0.00546746	-0.0465752	0.143437
ENSG00000160111.11.vs.ENSG00000127533.3	-0.258522	-0.0134502	0.450234
ENSG00000160326.12.vs.ENSG00000160325.13	0.032854	-0.00819192	0.177568
ENSG00000160404.16.vs.ENSG00000167094.14	0.0185332	0.515262	0.52158
ENSG00000160781.14.vs.ENSG00000242252.1	-0.0751765	0.228329	0.602043
ENSG00000160781.14.vs.ENSG00000260238.4	-0.0578967	-0.0334101	0.699486
ENSG00000160883.9.vs.ENSG00000113763.9	0.0510334	-0.326331	0.112969
ENSG00000160951.3.vs.ENSG00000123143.11	-1.82836	0.008461	0.421122
ENSG00000161091.11.vs.ENSG00000105325.12	0.0075169	-0.0174737	0.254236
ENSG00000162078.10.vs.ENSG00000172460.13	-0.0076856	-0.0400701	0.637426
ENSG00000162437.13.vs.ENSG00000162434.10	-0.0269507	-0.000436735	0.586169
ENSG00000162572.18.vs.ENSG00000131584.17	-0.0161395	-0.00865493	0.229298
ENSG00000162728.4.vs.ENSG00000162729.12	0.248973	-0.00256614	0.293695
ENSG00000162885.11.vs.ENSG00000116957.11	-0.0399233	0.0191093	0.427177
ENSG00000162892.14.vs.ENSG00000162894.10	1.8569e-05	0.016551	0.855966
ENSG00000162976.11.vs.ENSG00000134318.12	0.0254717	0.00044026	0.692272
ENSG00000163155.10.vs.ENSG00000163154.5	-0.142841	0.115761	0.00634739
ENSG00000163159.10.vs.ENSG00000163156.10	-0.0119624	-0.00254158	0.716985
ENSG00000163251.3.vs.ENSG00000163249.8	0.00334837	-0.00539413	0.917517
ENSG00000163382.10.vs.ENSG00000160818.15	-0.00406683	0.002165	0.805817
ENSG00000163485.14.vs.ENSG00000133055.7	-0.0029687	0.00719293	0.00055439
ENSG00000163697.15.vs.ENSG00000179299.15	0.00540739	-0.101265	0.449218
ENSG00000163703.16.vs.ENSG00000163704.10	0.047701	-0.159379	0.101417
ENSG00000163794.6.vs.ENSG00000138100.12	-0.980693	0.0550726	3.4061e-05
ENSG00000163806.14.vs.ENSG00000171103.9	-1.06016	0.0418981	0.30946
ENSG00000163879.10.vs.ENSG00000134697.11	0.0485909	-0.00905687	0.441964
ENSG00000163938.15.vs.ENSG00000016864.15	0.00649736	0.0187431	0.290999
ENSG00000164099.3.vs.ENSG00000269893.5	-0.027813	-0.00766271	0.0753312
ENSG00000164729.7.vs.ENSG00000267744.1	-1.50807	3.34207	0.640324
ENSG00000164776.8.vs.ENSG00000129103.16	0.121339	0.000798509	0.00449702
ENSG00000164896.18.vs.ENSG00000164889.11	-0.00318763	0.00667543	0.6338
ENSG00000164902.12.vs.ENSG00000230929.5	0.00263972	3.17749	0.276922
ENSG00000164932.11.vs.ENSG00000266289.1	0.00331042	-0.215503	0.737344
ENSG00000165985.9.vs.ENSG00000165983.13	0.315166	-0.028253	0.817583
ENSG00000166171.11.vs.ENSG00000107829.12	0.00019111	-0.00773997	0.783176
ENSG00000166313.17.vs.ENSG00000166311.8	0.00787708	-0.00572399	0.933134
ENSG00000166428.11.vs.ENSG00000185567.6	0.0407471	-0.00110523	0.104389
ENSG00000166575.15.vs.ENSG00000270510.1	0.0460469	1.21196	0.504033
ENSG00000166816.12.vs.ENSG00000186187.10	-0.00950994	-0.0346226	0.306711
ENSG00000166860.2.vs.ENSG00000166856.2	-0.0718525	0.895549	0.342896
ENSG00000166971.15.vs.ENSG00000103479.13	-0.0243554	0.00623781	0.701872
ENSG00000167281.17.vs.ENSG00000167280.15	-2.08661	-0.00664503	0.669818
ENSG00000167468.15.vs.ENSG00000064932.14	-7.31933e-06	-0.000231924	0.997046
ENSG00000167535.6.vs.ENSG00000174243.8	-0.0296003	-0.00620814	0.36249
ENSG00000167549.17.vs.ENSG00000198720.11	0.0158628	-0.0104626	0.0779037
ENSG00000167644.10.vs.ENSG00000167645.15	-0.00162795	-0.0104234	0.565663
ENSG00000167645.15.vs.ENSG00000267748.4	-0.0112465	-0.611576	0.437356
ENSG00000167670.14.vs.ENSG00000167671.10	-0.00546471	-0.00188379	0.804624
ENSG00000167748.9.vs.ENSG00000180279.5	0.00214372	-0.825391	0.719762
ENSG00000167778.7.vs.ENSG00000111077.16	-0.00809674	0.000579249	0.535805
ENSG00000167969.11.vs.ENSG00000167968.11	-0.0100427	-0.237052	0.351524
ENSG00000168056.13.vs.ENSG00000142186.15	-0.00154835	-0.000615566	0.914769
ENSG00000168060.13.vs.ENSG00000168061.12	0.202548	-0.0169202	0.0752524
ENSG00000168256.16.vs.ENSG00000187595.13	-0.0146166	0.019441	0.559656
ENSG00000168477.16.vs.ENSG00000231852.5	0.00214983	1.02973	0.0256946
ENSG00000168802.11.vs.ENSG00000103044.9	-0.00687672	-9.10489e-05	0.633626
ENSG00000168827.13.vs.ENSG00000272087.1	0.00027596	0.0338675	0.991943
ENSG00000169188.4.vs.ENSG00000158578.17	-0.014096	-0.691002	0.538842
ENSG00000169258.6.vs.ENSG00000074276.9	-0.0191422	-0.896145	0.0811754
ENSG00000169583.12.vs.ENSG00000148362.9	0.000247002	-0.00432129	0.898823
ENSG00000169692.11.vs.ENSG00000172889.14	0.0020856	-0.00755634	0.831432
ENSG00000169718.16.vs.ENSG00000169727.11	-0.00915643	0.00418754	0.525938
ENSG00000169885.8.vs.ENSG00000178821.11	-0.487118	0.224879	0.151622
ENSG00000170075.8.vs.ENSG00000143862.6	-0.121883	-0.0035863	0.767983
ENSG00000170085.16.vs.ENSG00000122203.13	-0.0687103	0.0071306	0.422787
ENSG00000170291.13.vs.ENSG00000181885.17	-0.0216934	-0.00268994	0.380209
ENSG00000170779.10.vs.ENSG00000140104.12	-0.0127816	-0.0549505	0.100728
ENSG00000171262.10.vs.ENSG00000172575.10	0.00123357	0.0117201	0.291375
ENSG00000171608.14.vs.ENSG00000171603.15	0.00554025	-0.00205819	0.16121
ENSG00000171889.3.vs.ENSG00000238271.2	0.079691	-0.148458	0.765154
ENSG00000172247.3.vs.ENSG00000196666.4	-0.572408	3.01693	0.0799931
ENSG00000172346.13.vs.ENSG00000100417.10	0.147232	-0.0218431	0.091265
ENSG00000172354.8.vs.ENSG00000146830.9	-0.0011803	-0.0100226	0.532272
ENSG00000172500.11.vs.ENSG00000172543.6	-0.00283713	-0.0108183	0.828966
ENSG00000172613.6.vs.ENSG00000172531.13	-0.0354019	0.00107763	0.421046
ENSG00000172725.12.vs.ENSG00000175634.13	0.000336254	-0.00174937	0.916865
ENSG00000173011.11.vs.ENSG00000109519.11	-0.00127903	-0.000244919	0.996833
ENSG00000173145.10.vs.ENSG00000138193.13	0.0267057	-0.0230977	0.392372
ENSG00000173338.11.vs.ENSG00000173442.10	-0.0221593	0.00167538	0.65686
ENSG00000173846.11.vs.ENSG00000188396.3	0.00631677	-0.439685	0.817536
ENSG00000174606.11.vs.ENSG00000143494.14	0.0160867	-0.018485	0.91908
ENSG00000175130.6.vs.ENSG00000116478.10	-0.00297154	-0.000341504	0.596233
ENSG00000175592.7.vs.ENSG00000175602.3	-0.00115825	-0.00492661	0.650946
ENSG00000176125.4.vs.ENSG00000087087.17	-0.242112	-0.0118462	0.173035
ENSG00000176871.7.vs.ENSG00000111445.12	-0.000355289	-0.0106174	0.821028
ENSG00000177628.14.vs.ENSG00000236675.1	-0.0125313	-0.0491128	0.607497
ENSG00000177791.11.vs.ENSG00000272791.1	0.0112666	-0.794902	0.000223893
ENSG00000177954.10.vs.ENSG00000143552.8	-0.000112024	0.865707	0.798743
ENSG00000178028.12.vs.ENSG00000117419.13	-0.00719785	-0.00237614	0.735167
ENSG00000178149.15.vs.ENSG00000178252.16	0.00166339	0.00539967	0.690789
ENSG00000178342.4.vs.ENSG00000278075.1	1.24533	-1.51429	0.281066
ENSG00000179262.8.vs.ENSG00000179271.2	-0.00246824	-0.00236054	0.818579
ENSG00000179564.3.vs.ENSG00000214706.9	3.36011	-0.00061867	0.00752659
ENSG00000179886.5.vs.ENSG00000104524.12	-0.0455825	2.36549e-05	0.198901
ENSG00000180061.8.vs.ENSG00000160469.15	0.179205	-0.00603021	0.315467
ENSG00000180448.9.vs.ENSG00000099817.10	0.0097658	6.07542e-05	0.499923
ENSG00000181856.13.vs.ENSG00000006047.11	0.100839	-0.0589434	0.000170362
ENSG00000182048.10.vs.ENSG00000167311.12	-0.601657	-0.0905879	0.896128
ENSG00000182199.9.vs.ENSG00000185633.9	-0.000684619	-0.00417007	0.090416
ENSG00000183066.13.vs.ENSG00000198951.10	-0.688163	0.00408856	0.507599
ENSG00000183723.11.vs.ENSG00000140931.18	-0.00628739	0.0062055	0.695748
ENSG00000183773.14.vs.ENSG00000272829.1	-0.320958	-0.066711	0.47538
ENSG00000183798.4.vs.ENSG00000132793.10	-0.469478	-0.00511589	0.371876
ENSG00000183963.17.vs.ENSG00000198832.9	-0.00207632	-0.00458244	0.567288
ENSG00000184697.6.vs.ENSG00000213937.3	-0.312898	0.0861831	0.811638
ENSG00000184709.7.vs.ENSG00000176884.13	-0.135286	-0.187126	0.586738
ENSG00000184956.14.vs.ENSG00000183020.12	-0.0014783	0.0109974	0.470501
ENSG00000185133.12.vs.ENSG00000100078.3	0.00399436	-0.00745743	0.858319
ENSG00000185187.11.vs.ENSG00000184363.8	-0.0130764	-0.000159517	0.769949
ENSG00000185324.20.vs.ENSG00000158792.14	-0.0132394	0.0155702	0.701312
ENSG00000185507.18.vs.ENSG00000070047.10	0.00303121	-0.00055917	0.571097
ENSG00000185519.8.vs.ENSG00000184908.16	-0.016181	-0.762411	0.727084
ENSG00000185614.4.vs.ENSG00000182179.9	-0.06269	0.00826843	0.205411
ENSG00000185838.12.vs.ENSG00000184058.11	-0.0682953	-0.0168507	0.201581
ENSG00000186364.10.vs.ENSG00000131788.14	-0.180627	0.00226038	0.81211
ENSG00000186471.11.vs.ENSG00000101882.8	-0.338597	0.0020153	0.977973
ENSG00000186625.12.vs.ENSG00000220848.4	0.0084444	-0.427649	0.60833
ENSG00000187024.12.vs.ENSG00000136854.16	0.861755	-0.00632286	0.653223
ENSG00000187325.4.vs.ENSG00000102144.12	0.00389018	-0.000217749	0.919616
ENSG00000187479.5.vs.ENSG00000244953.1	-0.0141501	2.19127	0.391813
ENSG00000187583.9.vs.ENSG00000187642.8	0.0129266	-0.0138927	0.878633
ENSG00000187634.9.vs.ENSG00000188976.9	-0.00841365	-0.00285073	0.774967
ENSG00000187838.15.vs.ENSG00000174292.11	-0.115917	-0.00960173	0.769785
ENSG00000187959.8.vs.ENSG00000141219.14	0.330345	-0.0287725	0.700106
ENSG00000188092.13.vs.ENSG00000215859.7	-0.165925	1.64002	0.527226
ENSG00000188229.5.vs.ENSG00000188163.7	-0.000500592	-3.37211	0.556183
ENSG00000188269.7.vs.ENSG00000256210.3	-0.173765	2.56944	0.214111
ENSG00000188486.3.vs.ENSG00000256269.5	0.000480164	0.00979651	0.779704
ENSG00000188525.3.vs.ENSG00000134317.16	-9.33793	0.000494803	0.420775
ENSG00000188613.6.vs.ENSG00000107581.11	0.0557943	3.20597e-05	0.502284
ENSG00000188779.9.vs.ENSG00000245719.1	-1.08103	-1.66439	0.426376
ENSG00000189046.9.vs.ENSG00000135093.11	-0.0544247	-0.0493406	0.209191
ENSG00000189077.9.vs.ENSG00000127948.12	0.0146753	-0.00453511	0.679765
ENSG00000189350.11.vs.ENSG00000179270.6	0.44576	0.124973	0.0471558
ENSG00000196296.12.vs.ENSG00000177548.11	0.00332664	-0.0382177	0.00147675
ENSG00000196405.11.vs.ENSG00000168350.7	-0.00535321	-0.0221904	0.528644
ENSG00000196497.14.vs.ENSG00000100918.11	-0.0872064	-0.0073296	0.433194
ENSG00000196517.10.vs.ENSG00000117411.15	-0.00167114	-0.00304712	0.697898
ENSG00000196557.9.vs.ENSG00000116176.6	-0.0158742	-1.28217	0.656879
ENSG00000196562.13.vs.ENSG00000124151.17	0.00108907	-0.00204717	0.318858
ENSG00000196878.11.vs.ENSG00000008118.8	-0.000217954	-0.086714	0.726675
ENSG00000196976.6.vs.ENSG00000130827.6	-0.020097	-0.00889368	0.355229
ENSG00000197226.11.vs.ENSG00000245317.2	-0.000946949	0.264401	0.841838
ENSG00000197614.9.vs.ENSG00000255967.1	0.0052844	-2.9478	0.19073
ENSG00000197746.12.vs.ENSG00000107736.18	0.000331714	-0.00861877	0.719148
ENSG00000197753.8.vs.ENSG00000096063.13	-2.94941	-0.00324941	0.528432
ENSG00000197785.12.vs.ENSG00000205090.7	-0.00861942	-0.33149	0.523292
ENSG00000197885.9.vs.ENSG00000170142.10	0.181271	-0.000609792	0.270925
ENSG00000197982.13.vs.ENSG00000188786.9	-0.00899848	-0.00489063	0.670025
ENSG00000197989.12.vs.ENSG00000180098.8	-0.0164158	-0.017511	0.606237
ENSG00000198026.7.vs.ENSG00000100982.10	-0.0371759	-0.017619	0.173191
ENSG00000198089.13.vs.ENSG00000241878.8	0.0115036	-0.0248682	0.524075
ENSG00000198208.10.vs.ENSG00000119689.13	0.018227	-0.0103458	0.291117
ENSG00000198517.8.vs.ENSG00000164855.14	-0.00218238	0.000620824	0.96486
ENSG00000198931.9.vs.ENSG00000167513.7	-0.0022638	-0.00841667	0.570594
ENSG00000202343.1.vs.ENSG00000186625.12	1.29972	-0.00256375	0.847329
ENSG00000203804.4.vs.ENSG00000143382.12	-0.0426868	0.00489016	0.62208
ENSG00000204033.8.vs.ENSG00000148600.13	0.294098	0.00180976	0.835532
ENSG00000204165.5.vs.ENSG00000184481.15	0.79791	-0.00681446	0.648643
ENSG00000204421.2.vs.ENSG00000250641.1	-0.00276057	0.264599	0.113347
ENSG00000204482.9.vs.ENSG00000204475.8	0.0503691	-0.0496852	0.0218762
ENSG00000204564.10.vs.ENSG00000204560.8	-0.0180053	-0.013784	0.62519
ENSG00000204619.6.vs.ENSG00000204618.7	-0.0101332	-0.0015454	0.654753
ENSG00000204710.2.vs.ENSG00000255200.1	-0.184021	-0.123444	0.361341
ENSG00000204791.7.vs.ENSG00000178814.14	-0.157048	0.00643373	0.688092
ENSG00000205643.9.vs.ENSG00000186951.15	-0.0728448	-0.020951	0.245565
ENSG00000205702.9.vs.ENSG00000281538.1	-0.263641	-2.60351	0.246354
ENSG00000205744.8.vs.ENSG00000130545.14	0.0328123	-0.0268844	0.443248
ENSG00000206384.9.vs.ENSG00000196455.6	0.128378	-0.00905399	0.0212282
ENSG00000206561.11.vs.ENSG00000144597.12	0.677908	0.00715307	0.0029081
ENSG00000206567.8.vs.ENSG00000180385.7	-0.252679	-0.0867724	0.584307
ENSG00000210196.2.vs.ENSG00000210195.2	-0.00199779	-0.25408	0.846276
ENSG00000211445.10.vs.ENSG00000145901.13	0.00204197	0.000941781	0.473881
ENSG00000211584.12.vs.ENSG00000061273.16	-0.0314464	-0.0060494	0.157723
ENSG00000213071.9.vs.ENSG00000146477.5	0.15949	-0.0115043	0.792158
ENSG00000213590.2.vs.ENSG00000260190.1	2.06388	-2.92927	0.224857
ENSG00000213694.3.vs.ENSG00000148082.8	0.00899331	0.0270572	0.110424
ENSG00000213722.7.vs.ENSG00000204420.7	0.000621727	-0.0257626	0.986689
ENSG00000214655.9.vs.ENSG00000166507.15	-0.0120977	0.537162	0.325359
ENSG00000214733.7.vs.ENSG00000180900.15	-1.23864	0.00218406	0.412615
ENSG00000214765.7.vs.ENSG00000164742.13	0.0345441	-0.0246389	0.820775
ENSG00000215187.8.vs.ENSG00000198853.10	0.20759	0.00265593	0.921055
ENSG00000215458.7.vs.ENSG00000160214.11	-0.0726984	-0.0123112	0.135025
ENSG00000215914.4.vs.ENSG00000268575.1	-0.108002	0.00443843	0.997296
ENSG00000218537.1.vs.ENSG00000240972.1	-0.664222	0.00138955	0.370351
ENSG00000221539.1.vs.ENSG00000180098.8	-0.471761	-0.0191599	0.673871
ENSG00000221821.3.vs.ENSG00000146223.13	-0.208087	-0.0047577	0.212773
ENSG00000221869.4.vs.ENSG00000164808.15	-0.00751847	0.0111038	0.381999
ENSG00000223572.8.vs.ENSG00000166763.7	-0.0292884	-1.35151	0.311185
ENSG00000223705.8.vs.ENSG00000272391.4	-0.0604645	-0.0311946	0.158485
ENSG00000223764.2.vs.ENSG00000272438.1	0.289181	-14.3554	0.151578
ENSG00000223802.6.vs.ENSG00000005007.11	0.010036	-0.0111159	0.194971
ENSG00000224066.1.vs.ENSG00000160050.13	1.4728	-0.0353776	0.654398
ENSG00000225969.1.vs.ENSG00000106077.17	-0.182545	-0.0183038	0.555242
ENSG00000226686.6.vs.ENSG00000267605.4	0.605188	-14.0764	0.128018
ENSG00000226950.5.vs.ENSG00000248375.1	0.0046423	-0.834035	0.779938
ENSG00000227218.6.vs.ENSG00000167106.10	0.192936	-0.00320859	0.820985
ENSG00000227620.4.vs.ENSG00000160172.9	-2.34613	0.110894	0.633118
ENSG00000227741.1.vs.ENSG00000143318.11	-0.838015	0.0159236	0.00207897
ENSG00000228278.3.vs.ENSG00000106948.15	0.607623	0.00771585	0.564421
ENSG00000228474.4.vs.ENSG00000084693.14	-0.0028119	-0.0193114	0.502372
ENSG00000228727.7.vs.ENSG00000204396.9	-1.69508	-0.0842369	0.269159
ENSG00000228962.1.vs.ENSG00000204290.9	0.607436	-1.51843	0.803865
ENSG00000229122.1.vs.ENSG00000272148.1	-1.21869	-2.52416	0.436123
ENSG00000229939.1.vs.ENSG00000225031.1	1.1607	-0.219124	0.3814
ENSG00000231177.4.vs.ENSG00000157017.14	0.184983	0.998981	0.279799
ENSG00000231760.4.vs.ENSG00000219433.2	-0.00940193	-5.53515	0.446797
ENSG00000232677.5.vs.ENSG00000267053.5	-0.022582	0.473745	0.585778
ENSG00000233101.9.vs.ENSG00000260027.4	0.533633	-0.0337367	0.246852
ENSG00000233330.1.vs.ENSG00000055211.11	-2.54769	0.00930213	0.454263
ENSG00000233337.1.vs.ENSG00000243960.1	1.00459	-2.29595	0.718168
ENSG00000233436.6.vs.ENSG00000211450.8	-2.41452	0.0018044	0.758726
ENSG00000233750.3.vs.ENSG00000268903.1	5.00094	-0.133442	0.417238
ENSG00000234160.1.vs.ENSG00000147912.11	-0.0648134	0.00946899	0.945847
ENSG00000234290.2.vs.ENSG00000202533.1	0.556235	-5.74969	0.411956
ENSG00000234405.1.vs.ENSG00000172476.3	2.46458	-1.30875	0.428246
ENSG00000234409.6.vs.ENSG00000099904.14	0.206686	-0.0226687	0.234235
ENSG00000234776.3.vs.ENSG00000121653.10	-3.1283	0.0459841	0.373051
ENSG00000235173.5.vs.ENSG00000227473.1	-0.0200855	-0.429979	0.307775
ENSG00000235663.1.vs.ENSG00000228727.7	-0.680923	-1.6653	0.325272
ENSG00000236397.3.vs.ENSG00000146556.13	-0.0782124	-0.0742985	0.891054
ENSG00000236830.5.vs.ENSG00000226054.2	-0.00868867	0.174036	0.83422
ENSG00000237101.1.vs.ENSG00000143748.16	-2.38614	0.0170093	0.44028
ENSG00000237172.3.vs.ENSG00000125149.10	-0.0140198	-0.00679556	0.776317
ENSG00000237452.2.vs.ENSG00000177045.7	-1.44729	-0.0475296	0.338824
ENSG00000237807.3.vs.ENSG00000254204.1	0.00954219	1.92415	0.147721
ENSG00000238178.5.vs.ENSG00000126010.5	0.16615	0.449025	0.227907
ENSG00000238279.1.vs.ENSG00000197956.8	-0.457188	-0.00011144	0.384459
ENSG00000239264.7.vs.ENSG00000153162.8	-0.0161746	0.0656363	0.271833
ENSG00000239486.1.vs.ENSG00000239969.4	-3.23629	0.56304	0.64735
ENSG00000239779.5.vs.ENSG00000115275.10	-0.0576355	-0.0243095	0.0717835
ENSG00000240288.6.vs.ENSG00000157020.16	0.848217	-0.00422705	0.489768
ENSG00000240338.4.vs.ENSG00000050820.15	-5.99892	-0.00169949	0.451148
ENSG00000240710.1.vs.ENSG00000170382.10	-3.92794	-0.00267171	0.640885
ENSG00000241527.1.vs.ENSG00000237517.7	1.63527	-0.129889	0.585885
ENSG00000244038.8.vs.ENSG00000158828.5	0.00236579	0.00369326	0.633271
ENSG00000245910.7.vs.ENSG00000178460.16	0.00192164	0.0280276	0.936947
ENSG00000247679.2.vs.ENSG00000246596.5	-0.0813085	-0.0803251	0.898922
ENSG00000248126.1.vs.ENSG00000188002.9	-0.825718	-0.00803547	0.963346
ENSG00000248559.1.vs.ENSG00000237190.3	-3.52756	0.0101707	0.485583
ENSG00000248712.6.vs.ENSG00000172367.14	-0.587024	-1.85133	0.203117
ENSG00000249635.1.vs.ENSG00000168743.11	-3.87023	-0.00391506	0.481973
ENSG00000250107.1.vs.ENSG00000006282.18	-1.91539	0.000450431	0.898779
ENSG00000250979.1.vs.ENSG00000253317.1	-3.83555	3.93941	0.54361
ENSG00000251179.1.vs.ENSG00000167105.6	-1.13299	-0.006707	0.607881
ENSG00000251271.3.vs.ENSG00000251669.4	0.0424395	-0.275628	0.346773
ENSG00000251603.1.vs.ENSG00000059691.10	-0.286457	0.00378734	0.604305
ENSG00000253641.4.vs.ENSG00000253649.2	1.32284	-0.811012	0.271435
ENSG00000253755.1.vs.ENSG00000275301.1	0.00284853	-3.71154	0.0419526
ENSG00000253859.2.vs.ENSG00000237264.4	-8.0189	-0.107812	0.438972
ENSG00000254338.1.vs.ENSG00000182759.3	-0.933001	0.0452439	0.676496
ENSG00000254536.1.vs.ENSG00000203772.7	-1.67114	0.0144676	0.904918
ENSG00000254545.1.vs.ENSG00000134668.11	0.89897	-0.0221056	0.85777
ENSG00000254814.1.vs.ENSG00000062282.13	1.17616	-0.0135024	0.741024
ENSG00000254967.5.vs.ENSG00000064309.13	0.341565	-0.00761638	0.936913
ENSG00000254978.2.vs.ENSG00000158483.14	0.0721689	-0.0025058	0.997248
ENSG00000255191.1.vs.ENSG00000254605.1	-11.5077	0.247838	0.408136
ENSG00000255730.3.vs.ENSG00000177191.2	2.33777	-0.0233231	0.264876
ENSG00000255867.1.vs.ENSG00000233381.3	0.107141	-1.01836	0.938833
ENSG00000256028.2.vs.ENSG00000090975.11	-1.87883	-0.00569154	0.326469
ENSG00000257283.1.vs.ENSG00000169372.11	2.3968	0.0150655	0.695586
ENSG00000257740.1.vs.ENSG00000257727.4	-0.0305481	-0.00134068	0.996659
ENSG00000258727.1.vs.ENSG00000092051.15	-0.143676	-0.0848468	0.805666
ENSG00000258819.1.vs.ENSG00000246548.3	0.0972383	-2.87631	0.68488
ENSG00000259040.4.vs.ENSG00000153162.8	0.58179	0.0145643	0.182478
ENSG00000259522.2.vs.ENSG00000100918.11	-2.16596	-0.00540691	0.84964
ENSG00000259605.3.vs.ENSG00000104936.16	-1.71437	0.0209229	0.000138278
ENSG00000259762.1.vs.ENSG00000170776.18	-2.1357	-0.00149817	0.8598
ENSG00000259803.5.vs.ENSG00000129910.6	0.00259866	0.106356	0.108002
ENSG00000259807.1.vs.ENSG00000260517.2	0.29826	-0.18274	0.8155
ENSG00000259933.5.vs.ENSG00000261123.1	-0.171665	0.269528	0.787679
ENSG00000260500.1.vs.ENSG00000260001.5	-4.93668	-0.211317	0.507247
ENSG00000261052.4.vs.ENSG00000258130.6	-2.71273	-0.896288	0.768792
ENSG00000261295.1.vs.ENSG00000102362.14	0.458837	-0.0869936	0.411669
ENSG00000261659.2.vs.ENSG00000127585.10	0.199725	-0.0485308	0.326489
ENSG00000261668.1.vs.ENSG00000164070.10	-0.954909	-0.00323486	0.499838
ENSG00000261707.1.vs.ENSG00000140876.10	-2.89318	0.0813384	0.733475
ENSG00000261884.2.vs.ENSG00000159792.8	-0.225934	-0.0212019	0.282871
ENSG00000261924.1.vs.ENSG00000141564.12	-1.71489	-0.00972909	0.467299
ENSG00000262006.1.vs.ENSG00000229980.4	-4.50503	0.728787	0.180463
ENSG00000262074.5.vs.ENSG00000265185.4	-9.48012	1.47424	0.349687
ENSG00000263011.1.vs.ENSG00000263214.1	-2.5292	-0.397566	0.574739
ENSG00000263316.1.vs.ENSG00000262943.6	-1.42637	0.0587718	0.529535
ENSG00000264635.1.vs.ENSG00000266171.1	8.14152	-7.50888	0.0896515
ENSG00000264785.1.vs.ENSG00000108602.16	0.72758	-0.00134935	0.700985
ENSG00000265912.1.vs.ENSG00000272006.1	-2.44492	2.38751	0.773778
ENSG00000267074.1.vs.ENSG00000267369.1	0.0573659	0.269924	0.394507
ENSG00000267480.1.vs.ENSG00000141401.10	-0.16297	-0.00153457	0.269663
ENSG00000267484.1.vs.ENSG00000105355.7	-0.381551	-5.24605e-05	0.952562
ENSG00000267506.4.vs.ENSG00000267466.1	-2.74199	2.23871	0.389051
ENSG00000267510.1.vs.ENSG00000196110.6	0.449336	-0.0959537	0.266514
ENSG00000267724.1.vs.ENSG00000167220.10	-3.55747	0.00865783	0.613642
ENSG00000267879.1.vs.ENSG00000129451.10	-1.85625	0.000680393	0.430534
ENSG00000268104.2.vs.ENSG00000204019.4	0.00430295	-0.115734	0.236895
ENSG00000268575.1.vs.ENSG00000189409.11	-0.0051166	1.1029	0.766337
ENSG00000268938.2.vs.ENSG00000105701.14	1.27955	-0.00216522	0.643469
ENSG00000268970.1.vs.ENSG00000123870.10	2.27702	-1.06056	0.309184
ENSG00000269072.1.vs.ENSG00000168995.12	2.61001	0.375161	0.00233122
ENSG00000269656.1.vs.ENSG00000105373.17	1.08718	-0.00111993	0.806671
ENSG00000269858.4.vs.ENSG00000233622.1	-0.017668	-0.219177	0.576335
ENSG00000269982.1.vs.ENSG00000125037.11	-0.155749	0.0113015	0.484455
ENSG00000270433.1.vs.ENSG00000235194.7	-0.10999	-0.102089	0.431045
ENSG00000270765.4.vs.ENSG00000270885.1	0.0020704	-0.0331952	0.959514
ENSG00000272112.1.vs.ENSG00000249035.5	-0.140183	0.787963	0.9484
ENSG00000272223.1.vs.ENSG00000124541.6	0.373369	-0.0156353	0.380643
ENSG00000272689.1.vs.ENSG00000273350.1	5.39386	-4.22374	0.315236
ENSG00000272821.1.vs.ENSG00000025708.11	-0.0340431	0.000190875	0.361739
ENSG00000273027.1.vs.ENSG00000227039.5	-0.749253	0.101155	0.789851
ENSG00000273073.1.vs.ENSG00000232742.3	0.602471	1.64385	0.762119
ENSG00000273226.1.vs.ENSG00000137154.11	0.278752	-0.00011562	0.87142
ENSG00000274049.3.vs.ENSG00000115275.10	-4.58486	-0.0240647	0.0721076
ENSG00000276742.1.vs.ENSG00000107672.13	-1.42156	0.00580964	0.882124
ENSG00000277877.3.vs.ENSG00000203667.8	-0.162011	0.0892661	0.40938
ENSG00000277895.1.vs.ENSG00000184575.10	-0.0880983	0.000442653	0.977704
ENSG00000278603.1.vs.ENSG00000255769.6	-2.14876	0.0460419	0.431608
ENSG00000278978.1.vs.ENSG00000059691.10	-0.0590112	0.00787724	0.506931
ENSG00000279332.1.vs.ENSG00000168234.11	0.0876694	-0.0244572	0.672065
ENSG00000279375.1.vs.ENSG00000177839.6	0.130206	-0.108639	0.558536
ENSG00000279464.1.vs.ENSG00000035720.6	-0.10442	0.0121012	0.96983
ENSG00000279484.1.vs.ENSG00000168427.8	-2.86306	0.242155	0.000126319
ENSG00000279792.1.vs.ENSG00000015532.8	0.404724	0.0111091	0.621155
ENSG00000280213.1.vs.ENSG00000196700.6	-0.489333	-0.0228094	0.189379
ENSG00000280311.1.vs.ENSG00000187848.11	-1.31151	-1.52891	0.845533
ENSG00000280328.1.vs.ENSG00000184209.14	0.303163	-0.00872944	0.825988
ENSG00000281386.1.vs.ENSG00000281097.1	1.63976	-0.344412	0.399334
ENSG00000281691.1.vs.ENSG00000004534.13	1.85244	-0.00280516	0.792258

## Sheet: BG.DFI.KIRC
Gene	Coefficient1	Coefficient2	Logrank p-value
ENSG00000004487.14.vs.ENSG00000169641.12	-0.00226589	-0.00063484	0.989382
ENSG00000004777.17.vs.ENSG00000225872.2	-0.0422783	-0.816846	0.391478
ENSG00000005059.14.vs.ENSG00000138794.8	-0.015928	0.0172792	0.907092
ENSG00000008056.11.vs.ENSG00000078061.11	0.021817	0.00168931	0.960283
ENSG00000008323.14.vs.ENSG00000067182.6	0.0609299	0.00214982	0.548059
ENSG00000009724.15.vs.ENSG00000120948.14	-0.600936	-0.00500198	0.241556
ENSG00000010327.9.vs.ENSG00000168268.9	-0.00072317	0.00951187	0.89489
ENSG00000011009.9.vs.ENSG00000117308.13	-0.0119331	0.0120014	0.632353
ENSG00000013306.14.vs.ENSG00000108309.11	-0.00599104	0.0802117	0.512561
ENSG00000030582.15.vs.ENSG00000161682.13	0.00345336	-0.291641	0.157445
ENSG00000033100.13.vs.ENSG00000082014.15	0.0263999	-0.0648525	0.121671
ENSG00000042062.10.vs.ENSG00000196396.8	-0.01239	0.00404323	0.496312
ENSG00000047579.18.vs.ENSG00000008083.12	0.0298533	0.000507468	0.564979
ENSG00000047849.20.vs.ENSG00000132153.13	0.00743733	-0.0265229	0.112687
ENSG00000052344.14.vs.ENSG00000103510.18	-0.0040593	0.000669699	0.815509
ENSG00000062524.14.vs.ENSG00000137825.9	-0.689322	0.0114706	0.829186
ENSG00000064601.15.vs.ENSG00000100979.13	0.000912477	0.000832916	0.6548
ENSG00000065923.8.vs.ENSG00000147119.3	-0.000469893	0.0488959	0.769532
ENSG00000067704.9.vs.ENSG00000118873.14	0.0142675	-0.00289821	0.0452187
ENSG00000067829.17.vs.ENSG00000184343.9	0.0042968	-1.77921	0.157814
ENSG00000068137.13.vs.ENSG00000037042.8	0.0423777	-0.02848	0.436761
ENSG00000068305.16.vs.ENSG00000183060.14	0.0010527	-0.122256	0.624315
ENSG00000068615.15.vs.ENSG00000132313.13	-0.018463	-0.00898063	0.839422
ENSG00000070985.12.vs.ENSG00000184281.13	-4.0494	-0.0318554	0.568955
ENSG00000072163.17.vs.ENSG00000169994.17	-0.000312511	0.00842667	0.841413
ENSG00000072518.19.vs.ENSG00000167771.5	0.000773362	-0.584387	0.554617
ENSG00000072736.17.vs.ENSG00000103067.10	0.0211745	-0.0392049	0.435138
ENSG00000072778.18.vs.ENSG00000004975.10	0.000651226	0.0732365	0.125662
ENSG00000075975.14.vs.ENSG00000132155.10	-0.00795781	-0.00377633	0.87734
ENSG00000076108.10.vs.ENSG00000076067.10	-0.00317735	0.0146175	0.298678
ENSG00000076344.14.vs.ENSG00000167930.14	-0.822826	0.00233338	0.798316
ENSG00000077097.12.vs.ENSG00000077092.17	0.00561325	-0.0515661	0.380588
ENSG00000077150.16.vs.ENSG00000059915.15	-0.00066076	0.00104785	0.995483
ENSG00000078814.14.vs.ENSG00000100991.10	-0.209954	-0.00702764	0.550657
ENSG00000081181.6.vs.ENSG00000258626.2	0.0197787	-1.48932	0.389318
ENSG00000086159.11.vs.ENSG00000161800.11	-0.386066	0.0697032	0.811102
ENSG00000088038.16.vs.ENSG00000105617.3	0.0189823	-0.0927901	0.568144
ENSG00000089050.13.vs.ENSG00000225419.1	0.0178012	0.142159	0.186213
ENSG00000089486.15.vs.ENSG00000103415.10	0.00280318	-0.00658352	0.924129
ENSG00000090097.19.vs.ENSG00000180929.5	-0.0843511	0.738551	0.494063
ENSG00000090975.11.vs.ENSG00000182196.12	0.030058	-0.534448	0.446091
ENSG00000092820.16.vs.ENSG00000164674.14	0.000292426	0.00541758	0.830242
ENSG00000093144.17.vs.ENSG00000118518.14	0.00892333	-0.0196229	0.735896
ENSG00000096384.18.vs.ENSG00000157593.15	0.00157691	0.0153418	0.0411132
ENSG00000099377.12.vs.ENSG00000099365.8	0.000405465	-0.0573903	0.900963
ENSG00000099797.10.vs.ENSG00000099795.5	0.00448889	-0.00396988	0.758576
ENSG00000099800.6.vs.ENSG00000178297.11	-0.00704091	-2.81321	0.491579
ENSG00000099822.2.vs.ENSG00000099821.12	-0.0638472	0.00324257	0.608241
ENSG00000099899.13.vs.ENSG00000128191.12	-0.0171728	-0.0213636	0.660235
ENSG00000099956.16.vs.ENSG00000099958.13	0.0173401	-0.00236953	0.476049
ENSG00000099957.15.vs.ENSG00000099960.11	-1.86433	0.00561142	0.755917
ENSG00000100079.6.vs.ENSG00000128283.6	0.00114359	0.00305989	0.902862
ENSG00000100201.17.vs.ENSG00000100196.9	-0.00421822	-0.0119418	0.0782097
ENSG00000100220.10.vs.ENSG00000232218.1	-0.000835266	-1.59239	0.873443
ENSG00000100239.14.vs.ENSG00000100241.19	-0.0392492	0.00626029	0.265301
ENSG00000100276.9.vs.ENSG00000185340.14	-1.18947	-0.00173912	0.432968
ENSG00000100359.19.vs.ENSG00000196588.13	-0.0360846	0.0105468	0.294083
ENSG00000100522.7.vs.ENSG00000198252.10	-0.037643	0.0243292	0.677296
ENSG00000100908.12.vs.ENSG00000092010.13	-0.0659722	0.00392299	0.616265
ENSG00000101003.9.vs.ENSG00000101004.13	-0.0218631	-0.00862347	0.935997
ENSG00000101082.12.vs.ENSG00000259399.1	-0.0125672	-2.43461	0.804897
ENSG00000101084.15.vs.ENSG00000101082.12	-0.00828888	-0.013101	0.947826
ENSG00000101160.12.vs.ENSG00000101158.11	-1.31263e-05	0.0170204	0.320051
ENSG00000101190.11.vs.ENSG00000092758.14	0.00532928	-1.09669	0.306686
ENSG00000101343.13.vs.ENSG00000173418.10	0.023787	-0.00661124	0.525288
ENSG00000101460.11.vs.ENSG00000101464.9	-0.0340908	0.0195144	0.570448
ENSG00000102007.9.vs.ENSG00000012211.11	0.001535	0.0605352	0.521875
ENSG00000102109.8.vs.ENSG00000187682.1	-0.016219	-3.87711	0.502059
ENSG00000102302.7.vs.ENSG00000158526.7	0.0217227	-0.000539966	0.933124
ENSG00000102710.18.vs.ENSG00000120699.11	-0.00467561	-0.0745905	0.471072
ENSG00000102854.13.vs.ENSG00000162006.8	-0.000127078	-0.453642	0.885966
ENSG00000103126.13.vs.ENSG00000185615.14	-0.00968444	1.7316	0.122899
ENSG00000103351.11.vs.ENSG00000167984.15	0.037146	-0.0966097	0.135937
ENSG00000104679.9.vs.ENSG00000134013.14	0.0211448	0.00200923	0.213872
ENSG00000104859.13.vs.ENSG00000170684.7	-0.0402876	-0.0314593	0.379612
ENSG00000104903.4.vs.ENSG00000008441.15	-0.00423188	0.0148899	0.0481283
ENSG00000105137.11.vs.ENSG00000105135.14	0.0244337	-0.00442221	0.319563
ENSG00000105655.17.vs.ENSG00000130511.14	0.0166663	-0.0132494	0.530208
ENSG00000105664.9.vs.ENSG00000105662.14	0.0161181	-0.0218972	0.217857
ENSG00000105708.8.vs.ENSG00000270402.1	0.0232158	-2.53178	0.74917
ENSG00000105856.12.vs.ENSG00000164597.12	0.00832179	0.00983535	0.378839
ENSG00000105877.16.vs.ENSG00000164649.18	-0.00365556	0.0366517	0.0162903
ENSG00000106123.10.vs.ENSG00000165125.16	0.0090297	-0.0703917	0.824956
ENSG00000106346.10.vs.ENSG00000008256.14	-0.0707704	0.0253808	0.300564
ENSG00000106484.13.vs.ENSG00000158623.13	0.00883535	0.0110221	0.593234
ENSG00000106628.9.vs.ENSG00000106624.7	-0.000714178	0.000505481	0.507611
ENSG00000107159.11.vs.ENSG00000198467.12	0.00261573	-0.000295268	0.349716
ENSG00000107404.16.vs.ENSG00000169962.4	-0.0108023	-0.61369	0.640133
ENSG00000107874.9.vs.ENSG00000107872.11	0.0396748	-0.12957	0.374911
ENSG00000107902.12.vs.ENSG00000258539.1	-0.00356694	-0.355059	0.975452
ENSG00000108262.14.vs.ENSG00000167543.14	0.012566	-0.0185622	0.448293
ENSG00000108556.7.vs.ENSG00000141503.14	0.16394	0.00036052	0.801823
ENSG00000108592.15.vs.ENSG00000198231.11	-0.00181332	0.015501	0.296011
ENSG00000108604.14.vs.ENSG00000087191.11	-0.000118323	1.46551e-05	0.999974
ENSG00000108788.10.vs.ENSG00000131470.13	0.0105695	0.0366726	0.71536
ENSG00000108799.11.vs.ENSG00000108797.10	0.0103972	0.0147011	0.744972
ENSG00000108840.14.vs.ENSG00000141349.7	0.00866014	0.00135697	0.771968
ENSG00000108854.14.vs.ENSG00000258890.5	-0.00981379	-0.0422485	0.267701
ENSG00000108963.16.vs.ENSG00000263050.1	0.0322205	-0.294073	0.497599
ENSG00000110042.6.vs.ENSG00000197629.5	0.024084	-0.00714964	0.104836
ENSG00000110395.4.vs.ENSG00000076706.13	-0.010715	0.00218513	0.123325
ENSG00000110711.8.vs.ENSG00000110697.11	-9.99113e-05	0.00160379	0.992574
ENSG00000110925.5.vs.ENSG00000050426.14	-0.01311	-0.00248699	0.855511
ENSG00000111344.10.vs.ENSG00000135144.6	0.0377243	-0.273185	0.432709
ENSG00000111671.8.vs.ENSG00000111669.13	-0.161419	0.00127441	0.060603
ENSG00000112137.15.vs.ENSG00000272379.1	0.0689742	-7.40597	0.0164324
ENSG00000112514.14.vs.ENSG00000112511.16	0.00104222	-0.00801754	0.700032
ENSG00000113716.11.vs.ENSG00000182578.12	0.0322319	0.00128345	0.130794
ENSG00000114354.11.vs.ENSG00000154175.15	0.00119433	0.00412398	0.287697
ENSG00000115232.12.vs.ENSG00000188452.12	-0.0109088	0.0202136	0.730183
ENSG00000115310.16.vs.ENSG00000214595.10	-0.000322657	0.000765472	0.930242
ENSG00000115657.11.vs.ENSG00000158552.11	0.0257306	-0.001547	0.809782
ENSG00000115841.18.vs.ENSG00000138061.10	-0.0963696	0.000515954	0.7401
ENSG00000116221.14.vs.ENSG00000157216.14	0.0024908	0.00796137	0.321369
ENSG00000116254.16.vs.ENSG00000069424.13	-0.0502082	-0.00290709	0.786381
ENSG00000118094.10.vs.ENSG00000019144.15	-0.063947	0.00239692	0.551609
ENSG00000118997.12.vs.ENSG00000196950.12	-0.0508661	0.0253822	0.361192
ENSG00000119397.15.vs.ENSG00000119396.9	-0.0411148	-0.00371779	0.532803
ENSG00000119408.15.vs.ENSG00000136930.11	0.00743206	-0.000446145	0.116124
ENSG00000119522.14.vs.ENSG00000148204.10	0.0139353	0.00196177	0.517281
ENSG00000120333.4.vs.ENSG00000116161.16	0.0553788	0.00285376	0.289157
ENSG00000120784.14.vs.ENSG00000171817.15	0.0365308	-0.377408	0.158675
ENSG00000120860.9.vs.ENSG00000136048.12	-0.00482678	0.00317349	0.880727
ENSG00000121053.5.vs.ENSG00000011143.15	-0.0947229	0.0305665	0.842801
ENSG00000122034.11.vs.ENSG00000122033.13	-0.00262445	0.0230391	0.613613
ENSG00000122674.10.vs.ENSG00000155026.15	0.0782281	-1.79272	0.598291
ENSG00000122696.11.vs.ENSG00000226055.2	-0.0681482	-1.4262	0.554388
ENSG00000122729.17.vs.ENSG00000107201.8	-0.000539189	0.0231467	0.145506
ENSG00000122735.14.vs.ENSG00000168913.6	-0.198842	-0.544284	0.721405
ENSG00000123136.13.vs.ENSG00000123146.18	-0.0253917	0.00758359	0.416768
ENSG00000123329.16.vs.ENSG00000111087.8	-0.0587234	0.12664	0.342509
ENSG00000123342.14.vs.ENSG00000182796.11	0.00262512	-0.0275688	0.897187
ENSG00000123485.10.vs.ENSG00000185038.13	0.0071156	0.0086221	0.766678
ENSG00000124574.13.vs.ENSG00000171462.13	-0.048492	0.00965456	0.711574
ENSG00000124587.12.vs.ENSG00000124713.5	-0.00689221	-4.51216	0.171658
ENSG00000124593.13.vs.ENSG00000164663.12	-0.00338019	-0.238368	0.240581
ENSG00000125170.9.vs.ENSG00000102978.11	0.0192038	0.00639349	0.0461896
ENSG00000125355.14.vs.ENSG00000177485.6	-0.0230435	0.0111416	0.667975
ENSG00000125520.12.vs.ENSG00000130584.9	0.00351421	-0.0441616	0.466564
ENSG00000125650.4.vs.ENSG00000125652.6	-0.0123036	-0.00494734	0.807174
ENSG00000125753.12.vs.ENSG00000125741.4	-0.00201994	-0.00358274	0.937823
ENSG00000125775.13.vs.ENSG00000101298.12	-0.0600724	-0.0885246	0.495319
ENSG00000126246.8.vs.ENSG00000272333.4	-0.512655	-0.0240734	0.0926503
ENSG00000126247.9.vs.ENSG00000161281.9	0.00487836	-0.0201508	0.0977183
ENSG00000126895.12.vs.ENSG00000089820.14	-0.0182929	-0.0139089	0.679686
ENSG00000127564.15.vs.ENSG00000131650.12	0.220222	-3.67718	0.674024
ENSG00000128346.9.vs.ENSG00000100139.12	-0.242218	-0.0152927	0.603424
ENSG00000128482.14.vs.ENSG00000235979.7	-0.120615	-2.95608	0.722277
ENSG00000128564.6.vs.ENSG00000106367.12	-0.0602869	0.0100619	0.39707
ENSG00000128595.15.vs.ENSG00000128617.2	0.00783785	-0.181035	0.097041
ENSG00000129195.14.vs.ENSG00000091622.14	0.276664	-0.0255774	0.134713
ENSG00000129691.14.vs.ENSG00000147465.10	0.0393004	-0.304721	0.305287
ENSG00000129951.17.vs.ENSG00000011304.15	-19.4245	-0.00137952	0.626107
ENSG00000130244.11.vs.ENSG00000171777.14	-0.00284041	0.0306656	0.97337
ENSG00000130487.5.vs.ENSG00000217442.3	-0.0945235	-0.269786	0.656784
ENSG00000130702.12.vs.ENSG00000130706.11	4.25072e-05	0.00239758	0.961876
ENSG00000130714.14.vs.ENSG00000130717.11	-0.00112345	0.0131204	0.707438
ENSG00000130734.8.vs.ENSG00000129347.18	-0.0128398	0.0234016	0.661755
ENSG00000130751.8.vs.ENSG00000130748.6	0.0436026	-0.0488106	0.868689
ENSG00000130758.6.vs.ENSG00000174521.7	-0.0247845	-0.304969	0.883892
ENSG00000130811.9.vs.ENSG00000244165.1	-0.000888508	-0.190488	0.427745
ENSG00000130813.16.vs.ENSG00000130812.9	0.0208814	-0.641228	0.707954
ENSG00000130826.14.vs.ENSG00000130830.13	0.0411638	-0.000477148	0.303355
ENSG00000130881.12.vs.ENSG00000130876.10	0.0288199	-0.0225027	0.254973
ENSG00000131153.7.vs.ENSG00000131149.16	-0.0509028	-0.0108883	0.580785
ENSG00000131188.10.vs.ENSG00000113758.12	-0.064991	-0.000187712	0.837992
ENSG00000131236.15.vs.ENSG00000131238.15	0.0050159	-0.000902688	0.295589
ENSG00000131389.15.vs.ENSG00000144596.10	-0.00128975	-0.0749138	0.845983
ENSG00000131899.9.vs.ENSG00000177731.14	0.053948	6.75522e-05	0.117952
ENSG00000132388.11.vs.ENSG00000274363.1	-0.00279054	-2.29768	0.64621
ENSG00000132622.9.vs.ENSG00000101220.16	0.00499404	0.000693447	0.975927
ENSG00000133019.10.vs.ENSG00000231979.1	0.00297194	-0.340023	0.952851
ENSG00000133318.12.vs.ENSG00000188070.9	0.00521833	-0.0130058	0.417674
ENSG00000133805.14.vs.ENSG00000255823.2	-0.00538662	-0.522246	0.282936
ENSG00000133961.18.vs.ENSG00000100767.14	-0.00354928	0.00394287	0.465156
ENSG00000134398.11.vs.ENSG00000166851.13	-0.199629	0.122465	0.318424
ENSG00000134684.9.vs.ENSG00000162522.9	0.00557724	0.00572375	0.685911
ENSG00000134780.8.vs.ENSG00000124915.9	0.0777715	-0.333015	0.64564
ENSG00000135365.14.vs.ENSG00000165905.15	0.0407048	-0.0176737	0.213048
ENSG00000135414.8.vs.ENSG00000257390.4	0.00794006	-0.866223	0.934465
ENSG00000135451.11.vs.ENSG00000186897.4	-0.0705477	-0.0124197	0.730012
ENSG00000135597.17.vs.ENSG00000203734.10	0.0623291	-5.45128	0.338426
ENSG00000135749.17.vs.ENSG00000135778.10	0.0106436	0.0184853	0.0458599
ENSG00000136059.13.vs.ENSG00000187091.12	0.0120152	0.0116073	0.841037
ENSG00000136478.6.vs.ENSG00000266402.3	-0.000818877	-1.5639	0.707748
ENSG00000136877.13.vs.ENSG00000106991.12	-0.0220654	0.000792669	0.51181
ENSG00000137200.11.vs.ENSG00000198937.8	0.0196312	-0.00528076	0.718116
ENSG00000137267.5.vs.ENSG00000137274.11	-0.0271322	-0.024161	0.586532
ENSG00000137575.10.vs.ENSG00000035681.6	0.00119265	-0.00179004	0.911864
ENSG00000137843.10.vs.ENSG00000137841.10	-1.42192	-0.0386048	0.331051
ENSG00000137877.9.vs.ENSG00000243708.7	0.131477	-3.49424	0.152001
ENSG00000138073.12.vs.ENSG00000143994.12	0.00167631	-0.316556	0.647723
ENSG00000138834.11.vs.ENSG00000103024.6	-0.0109045	-0.00771735	0.483719
ENSG00000139044.9.vs.ENSG00000171840.10	-0.0243684	0.0114144	0.699506
ENSG00000139540.10.vs.ENSG00000139645.9	0.00109099	-0.00152491	0.964216
ENSG00000139835.12.vs.ENSG00000185896.10	0.0296601	0.00187751	0.498141
ENSG00000140093.8.vs.ENSG00000119698.10	1.22312	-0.811337	0.212961
ENSG00000140199.10.vs.ENSG00000128463.11	0.0040686	0.00363846	0.923204
ENSG00000140859.14.vs.ENSG00000140854.11	0.00611428	0.0249338	0.481725
ENSG00000140939.13.vs.ENSG00000196123.11	0.00641533	-0.048633	0.154457
ENSG00000141179.12.vs.ENSG00000262052.1	0.0571223	-1.35926	0.0456884
ENSG00000141447.15.vs.ENSG00000154040.19	0.00351395	-0.10367	0.757019
ENSG00000141744.3.vs.ENSG00000161395.11	-2.22165	0.0287635	0.137397
ENSG00000142197.11.vs.ENSG00000214867.3	0.0139538	-0.91305	0.153292
ENSG00000142208.14.vs.ENSG00000184990.11	0.00158157	-0.0178151	0.583636
ENSG00000143442.20.vs.ENSG00000159377.9	0.0081478	0.00540117	0.346895
ENSG00000143621.15.vs.ENSG00000143553.9	-0.00203665	0.0423432	0.188301
ENSG00000143819.11.vs.ENSG00000196187.10	-0.00243707	0.0120649	0.0655169
ENSG00000143952.18.vs.ENSG00000169764.13	0.0123222	0.00149184	0.656185
ENSG00000143977.12.vs.ENSG00000116005.10	-0.00114377	0.00693227	0.0532712
ENSG00000144395.16.vs.ENSG00000119041.9	0.0147384	-0.0152875	0.762864
ENSG00000144746.6.vs.ENSG00000163380.14	0.00121157	-0.246338	0.81948
ENSG00000144857.13.vs.ENSG00000206530.7	0.00843347	-0.107609	0.47192
ENSG00000145002.11.vs.ENSG00000250794.2	1.13063	-0.0127151	0.847748
ENSG00000145244.10.vs.ENSG00000145246.12	0.0559675	-0.0111653	0.653167
ENSG00000145386.8.vs.ENSG00000123737.11	0.0519724	-0.0355523	0.71014
ENSG00000145715.13.vs.ENSG00000134480.12	0.0110195	0.0187896	0.339374
ENSG00000146426.16.vs.ENSG00000029639.9	-0.167143	-0.104644	0.317664
ENSG00000148358.18.vs.ENSG00000196979.1	0.00643092	-0.581961	0.467827
ENSG00000148702.13.vs.ENSG00000197893.12	0.0129111	-0.640267	0.135978
ENSG00000148824.17.vs.ENSG00000203772.7	-0.333893	-0.0713069	0.105267
ENSG00000148925.9.vs.ENSG00000133794.16	0.0155669	-0.056119	0.452115
ENSG00000149182.13.vs.ENSG00000149179.12	-0.002056	0.0181105	0.589821
ENSG00000149243.14.vs.ENSG00000149273.13	0.0428574	-3.28034e-05	0.982573
ENSG00000149328.13.vs.ENSG00000109956.11	0.0288484	-0.118804	0.0330433
ENSG00000149346.13.vs.ENSG00000101384.10	-0.0499177	0.00328731	0.274122
ENSG00000149541.8.vs.ENSG00000149489.7	-0.0198554	0.147124	0.227265
ENSG00000149782.10.vs.ENSG00000002330.12	-0.0204485	-0.00276276	0.752711
ENSG00000149923.12.vs.ENSG00000149922.9	0.00452935	-0.0689234	0.740657
ENSG00000149929.14.vs.ENSG00000149930.16	0.0749051	-0.0188356	0.0712439
ENSG00000149968.10.vs.ENSG00000255282.5	-30.4663	1.91946	0.591034
ENSG00000149970.13.vs.ENSG00000185915.5	-0.137405	-2.25489	0.698345
ENSG00000151117.7.vs.ENSG00000179057.12	0.0226739	-0.339389	0.638349
ENSG00000151366.11.vs.ENSG00000151365.2	-0.0040983	-0.337254	0.643219
ENSG00000152382.5.vs.ENSG00000143157.10	-0.000331804	0.0222787	0.217879
ENSG00000154146.11.vs.ENSG00000019102.10	0.0790638	-0.799412	0.0482673
ENSG00000154639.17.vs.ENSG00000154640.13	0.0161551	-0.00736842	0.304309
ENSG00000154945.6.vs.ENSG00000108846.14	0.0152771	0.000583992	0.581802
ENSG00000155252.13.vs.ENSG00000119986.6	-0.0264961	0.114335	0.242129
ENSG00000155366.15.vs.ENSG00000155363.17	0.00183447	0.0156322	0.447678
ENSG00000155506.15.vs.ENSG00000170271.9	0.00681344	0.0116184	0.00374567
ENSG00000155749.11.vs.ENSG00000064012.20	-2.48901	0.0222741	0.164277
ENSG00000155850.7.vs.ENSG00000164296.6	0.0249224	0.0757371	0.248802
ENSG00000155974.10.vs.ENSG00000127311.8	-0.0125452	-0.108712	0.488352
ENSG00000157077.13.vs.ENSG00000154222.13	0.0302791	0.0072653	0.416531
ENSG00000157368.9.vs.ENSG00000132613.13	0.00291762	-0.0230683	0.839723
ENSG00000157833.11.vs.ENSG00000084754.9	-0.067928	0.00343977	0.124874
ENSG00000157856.9.vs.ENSG00000115155.15	-3.24237	-0.0608039	0.726819
ENSG00000158008.8.vs.ENSG00000158014.13	-2.31456	0.00338879	0.463439
ENSG00000158158.10.vs.ENSG00000273265.1	0.0305105	-0.00219896	0.507313
ENSG00000158417.9.vs.ENSG00000135945.8	0.00534934	-0.0140041	0.314343
ENSG00000159023.17.vs.ENSG00000253304.1	0.00313932	0.024602	0.549744
ENSG00000159263.14.vs.ENSG00000159267.13	-0.38232	0.0361476	0.230093
ENSG00000159374.16.vs.ENSG00000115325.12	-1.76471	0.0546698	0.429737
ENSG00000159842.13.vs.ENSG00000177370.4	-0.00565221	0.0378579	0.487634
ENSG00000160111.11.vs.ENSG00000127533.3	-0.0332435	0.00376999	0.879996
ENSG00000160326.12.vs.ENSG00000160325.13	-0.077079	0.000824799	0.686485
ENSG00000160404.16.vs.ENSG00000167094.14	-0.023597	-0.593558	0.39193
ENSG00000160781.14.vs.ENSG00000242252.1	-0.10079	-1.13814	0.243052
ENSG00000160781.14.vs.ENSG00000260238.4	-0.261113	0.147994	0.311035
ENSG00000160883.9.vs.ENSG00000113763.9	-0.0846302	-0.0124792	0.672535
ENSG00000160951.3.vs.ENSG00000123143.11	-2.80198	0.0109566	0.0431878
ENSG00000161091.11.vs.ENSG00000105325.12	-0.000416922	0.0108568	0.888775
ENSG00000162078.10.vs.ENSG00000172460.13	-0.682551	0.337736	0.554359
ENSG00000162437.13.vs.ENSG00000162434.10	0.0142869	0.00338132	0.221972
ENSG00000162572.18.vs.ENSG00000131584.17	-0.243411	-0.00560349	0.232056
ENSG00000162728.4.vs.ENSG00000162729.12	1.42536	0.0191518	0.156006
ENSG00000162885.11.vs.ENSG00000116957.11	-0.0284089	0.0102226	0.919814
ENSG00000162892.14.vs.ENSG00000162894.10	-0.324198	0.0314428	0.86962
ENSG00000162976.11.vs.ENSG00000134318.12	0.00171335	0.0036087	0.907469
ENSG00000163155.10.vs.ENSG00000163154.5	0.163646	-0.0288408	0.0573433
ENSG00000163159.10.vs.ENSG00000163156.10	0.0228818	-0.00282076	0.582824
ENSG00000163251.3.vs.ENSG00000163249.8	0.0096682	-0.0259174	0.728425
ENSG00000163382.10.vs.ENSG00000160818.15	-0.00137445	0.00675358	0.959813
ENSG00000163485.14.vs.ENSG00000133055.7	0.0559953	-4.1566	0.0237921
ENSG00000163697.15.vs.ENSG00000179299.15	0.00695731	-0.0984838	0.259213
ENSG00000163703.16.vs.ENSG00000163704.10	0.0116262	-0.158398	0.636347
ENSG00000163794.6.vs.ENSG00000138100.12	-0.565285	0.0276123	0.365388
ENSG00000163806.14.vs.ENSG00000171103.9	-2.26825	-0.0281111	0.336306
ENSG00000163879.10.vs.ENSG00000134697.11	0.0165834	0.00498055	0.477522
ENSG00000163938.15.vs.ENSG00000016864.15	-0.0179334	0.00653792	0.852608
ENSG00000164099.3.vs.ENSG00000269893.5	0.148784	-0.0104343	0.0228489
ENSG00000164776.8.vs.ENSG00000129103.16	-0.540351	0.00615299	0.12787
ENSG00000164896.18.vs.ENSG00000164889.11	-0.0150909	0.0105486	0.321954
ENSG00000164902.12.vs.ENSG00000230929.5	0.0507525	-0.579201	0.00840238
ENSG00000164932.11.vs.ENSG00000266289.1	0.0186335	-4.27886	0.148609
ENSG00000165985.9.vs.ENSG00000165983.13	-0.0294335	0.0031569	0.508803
ENSG00000166171.11.vs.ENSG00000107829.12	0.0123724	0.00652669	0.40296
ENSG00000166313.17.vs.ENSG00000166311.8	0.0356974	-0.00645567	0.096956
ENSG00000166428.11.vs.ENSG00000185567.6	0.00396892	-0.000702902	0.950294
ENSG00000166575.15.vs.ENSG00000270510.1	0.00848526	-1.70565	0.639086
ENSG00000166816.12.vs.ENSG00000186187.10	-0.0146633	0.0221776	0.62933
ENSG00000166860.2.vs.ENSG00000166856.2	0.160776	-2.68622	0.135807
ENSG00000166971.15.vs.ENSG00000103479.13	0.00161017	-0.000487418	0.996589
ENSG00000167281.17.vs.ENSG00000167280.15	-0.834242	-0.0619974	0.227968
ENSG00000167468.15.vs.ENSG00000064932.14	-8.87762e-05	-0.00450749	0.89193
ENSG00000167535.6.vs.ENSG00000174243.8	-0.0194723	0.0111557	0.544898
ENSG00000167549.17.vs.ENSG00000198720.11	-1.5914	0.0689845	0.505162
ENSG00000167644.10.vs.ENSG00000167645.15	-0.00188347	-0.00167283	0.918466
ENSG00000167645.15.vs.ENSG00000267748.4	-0.00324683	-0.250407	0.967731
ENSG00000167670.14.vs.ENSG00000167671.10	0.0331928	0.00573044	0.192556
ENSG00000167748.9.vs.ENSG00000180279.5	-0.0450307	1.76493	0.781698
ENSG00000167778.7.vs.ENSG00000111077.16	-0.000376821	0.00083552	0.972466
ENSG00000167969.11.vs.ENSG00000167968.11	-0.00558694	-1.00392	0.311132
ENSG00000168056.13.vs.ENSG00000142186.15	0.00138819	0.00838125	0.644516
ENSG00000168060.13.vs.ENSG00000168061.12	-0.0607485	-0.0405113	0.733087
ENSG00000168256.16.vs.ENSG00000187595.13	0.0402344	0.126208	0.101275
ENSG00000168477.16.vs.ENSG00000231852.5	-0.00468972	-0.196641	0.670664
ENSG00000168802.11.vs.ENSG00000103044.9	0.00998712	-0.186868	0.295639
ENSG00000168827.13.vs.ENSG00000272087.1	0.0152935	-1.59598	0.358523
ENSG00000169188.4.vs.ENSG00000158578.17	0.0644248	0.0267607	0.173639
ENSG00000169258.6.vs.ENSG00000074276.9	0.0492682	-0.0150238	0.277875
ENSG00000169583.12.vs.ENSG00000148362.9	-0.163261	-0.0499358	0.357746
ENSG00000169692.11.vs.ENSG00000172889.14	-0.00666661	-0.00511371	0.631922
ENSG00000169718.16.vs.ENSG00000169727.11	0.000346827	-0.000664275	0.997045
ENSG00000169885.8.vs.ENSG00000178821.11	-4.95873	-0.205866	0.565434
ENSG00000170035.14.vs.ENSG00000238171.1	0.0242539	-1.24458	0.122722
ENSG00000170075.8.vs.ENSG00000143862.6	-0.663337	0.034793	0.240842
ENSG00000170085.16.vs.ENSG00000122203.13	0.0179644	0.00238539	0.345424
ENSG00000170291.13.vs.ENSG00000181885.17	-0.0146177	-0.00122235	0.766209
ENSG00000170779.10.vs.ENSG00000140104.12	-0.0816976	-0.0253322	0.652122
ENSG00000171262.10.vs.ENSG00000172575.10	0.0142457	-0.00552348	0.80851
ENSG00000171608.14.vs.ENSG00000171603.15	-0.0165239	0.0045728	0.073452
ENSG00000171889.3.vs.ENSG00000238271.2	-0.312173	0.348688	0.975618
ENSG00000172247.3.vs.ENSG00000196666.4	-0.134471	-20.1384	0.571684
ENSG00000172346.13.vs.ENSG00000100417.10	-0.0239164	0.00783254	0.387801
ENSG00000172354.8.vs.ENSG00000146830.9	0.00583596	-0.0167925	0.16034
ENSG00000172500.11.vs.ENSG00000172543.6	0.0160017	-0.0232526	0.158234
ENSG00000172613.6.vs.ENSG00000172531.13	-0.0706859	0.00146331	0.55833
ENSG00000172640.3.vs.ENSG00000269514.1	-6.68008	-1.59287	0.370089
ENSG00000172725.12.vs.ENSG00000175634.13	0.018997	-0.0649624	0.179531
ENSG00000173011.11.vs.ENSG00000109519.11	-0.0206982	0.00679941	0.68063
ENSG00000173145.10.vs.ENSG00000138193.13	-0.00277513	0.0559853	0.00350481
ENSG00000173338.11.vs.ENSG00000173442.10	-0.530679	0.00150346	0.836851
ENSG00000173846.11.vs.ENSG00000188396.3	-0.004395	-0.731712	0.880613
ENSG00000173947.12.vs.ENSG00000234020.1	0.0540831	1.1145	0.111147
ENSG00000174606.11.vs.ENSG00000143494.14	0.0224351	0.252903	0.271674
ENSG00000175130.6.vs.ENSG00000116478.10	-0.000728475	0.0060983	0.885405
ENSG00000175592.7.vs.ENSG00000175602.3	-0.00137565	-0.00934788	0.884633
ENSG00000176125.4.vs.ENSG00000087087.17	-0.270532	-0.00363588	0.737429
ENSG00000176871.7.vs.ENSG00000111445.12	0.00350322	0.0914139	0.166594
ENSG00000177628.14.vs.ENSG00000236675.1	-0.00392187	0.406992	0.00194617
ENSG00000177791.11.vs.ENSG00000272791.1	0.145732	-0.7913	0.539913
ENSG00000177954.10.vs.ENSG00000143552.8	0.00100631	-0.234603	0.407655
ENSG00000178028.12.vs.ENSG00000117419.13	-0.0099022	0.0210272	0.146343
ENSG00000178149.15.vs.ENSG00000178252.16	0.0186973	-0.00366442	0.601697
ENSG00000178342.4.vs.ENSG00000278075.1	-4.48296	0.969308	0.685218
ENSG00000178947.8.vs.ENSG00000201440.1	0.0169131	-1.46299	0.435295
ENSG00000179262.8.vs.ENSG00000179271.2	0.030609	-0.0194086	0.11169
ENSG00000179564.3.vs.ENSG00000214706.9	0.0516497	-0.0123359	0.8372
ENSG00000179886.5.vs.ENSG00000104524.12	-0.03259	-0.00563474	0.777977
ENSG00000180061.8.vs.ENSG00000160469.15	0.0184039	-0.0728738	0.929618
ENSG00000180448.9.vs.ENSG00000099817.10	-0.0124854	0.0101289	0.0656126
ENSG00000181856.13.vs.ENSG00000006047.11	-0.172971	0.0194326	0.561784
ENSG00000182048.10.vs.ENSG00000167311.12	0.0297142	-0.00750911	0.495394
ENSG00000182199.9.vs.ENSG00000185633.9	0.00464177	0.000203458	0.0275784
ENSG00000183066.13.vs.ENSG00000198951.10	-0.171623	-0.00117998	0.834945
ENSG00000183723.11.vs.ENSG00000140931.18	-0.00114188	0.00625687	0.704348
ENSG00000183773.14.vs.ENSG00000272829.1	-0.477082	-1.08919	0.349996
ENSG00000183798.4.vs.ENSG00000132793.10	-0.950579	-0.0157839	0.500708
ENSG00000183963.17.vs.ENSG00000198832.9	-0.00374829	-0.00530181	0.673419
ENSG00000184697.6.vs.ENSG00000213937.3	0.0119582	-0.00678669	0.999706
ENSG00000184956.14.vs.ENSG00000183020.12	-1.80442	0.00695296	0.207043
ENSG00000185133.12.vs.ENSG00000100078.3	-0.0492444	-1.68264	0.645137
ENSG00000185187.11.vs.ENSG00000184363.8	-0.0539262	-0.000711312	0.241735
ENSG00000185324.20.vs.ENSG00000158792.14	-0.0148778	-0.00571538	0.416769
ENSG00000185507.18.vs.ENSG00000070047.10	0.0194069	0.00290586	0.239214
ENSG00000185519.8.vs.ENSG00000184908.16	0.0231465	-0.0137725	0.600494
ENSG00000185614.4.vs.ENSG00000182179.9	0.0102017	-0.00331318	0.968197
ENSG00000185838.12.vs.ENSG00000184058.11	-0.113377	-1.81217	0.492782
ENSG00000186364.10.vs.ENSG00000131788.14	0.193914	0.108898	0.00290938
ENSG00000186625.12.vs.ENSG00000220848.4	-0.0345764	-0.0786348	0.763987
ENSG00000187024.12.vs.ENSG00000136854.16	-3.34148	0.0130047	0.239532
ENSG00000187325.4.vs.ENSG00000102144.12	0.0116817	0.000736983	0.0801013
ENSG00000187479.5.vs.ENSG00000244953.1	0.00879627	-1.96993	0.239728
ENSG00000187583.9.vs.ENSG00000187642.8	-0.287564	0.0120125	0.350583
ENSG00000187634.9.vs.ENSG00000188976.9	-0.148883	0.0159032	0.157234
ENSG00000187838.15.vs.ENSG00000174292.11	-1.74324	0.0454643	0.240633
ENSG00000187980.6.vs.ENSG00000227066.1	-1.30677	-0.108899	0.736408
ENSG00000188092.13.vs.ENSG00000215859.7	-0.277793	0.735658	0.0245725
ENSG00000188229.5.vs.ENSG00000188163.7	-6.587e-05	-0.423292	0.951109
ENSG00000188269.7.vs.ENSG00000256210.3	-0.719667	0.456355	0.731001
ENSG00000188486.3.vs.ENSG00000256269.5	-0.00165778	-0.0360828	0.603653
ENSG00000188525.3.vs.ENSG00000134317.16	-4.29766	-0.256051	0.35149
ENSG00000188613.6.vs.ENSG00000107581.11	0.156399	0.0034922	0.394451
ENSG00000189046.9.vs.ENSG00000135093.11	0.0109677	0.0485872	0.372967
ENSG00000189077.9.vs.ENSG00000127948.12	0.00322448	-0.00182206	0.898368
ENSG00000189350.11.vs.ENSG00000179270.6	-1.23586	1.63878	0.325477
ENSG00000196296.12.vs.ENSG00000177548.11	-0.507676	0.00114443	0.402084
ENSG00000196405.11.vs.ENSG00000168350.7	-0.0140495	-0.0441865	0.555782
ENSG00000196497.14.vs.ENSG00000100918.11	0.0583611	-0.0387236	0.826514
ENSG00000196517.10.vs.ENSG00000117411.15	0.0338887	0.000752683	0.872168
ENSG00000196557.9.vs.ENSG00000116176.6	0.00280763	-0.031536	0.60671
ENSG00000196562.13.vs.ENSG00000124151.17	0.000795218	-0.00177545	0.833049
ENSG00000196878.11.vs.ENSG00000008118.8	0.0020368	-0.010971	0.625244
ENSG00000196976.6.vs.ENSG00000130827.6	0.00785503	-0.00959077	0.814218
ENSG00000197226.11.vs.ENSG00000245317.2	0.0127624	0.336558	0.00142769
ENSG00000197614.9.vs.ENSG00000255967.1	0.039432	-0.375586	0.759658
ENSG00000197746.12.vs.ENSG00000107736.18	0.00026383	-0.00518343	0.548789
ENSG00000197753.8.vs.ENSG00000096063.13	-3.4581	-0.0111839	0.706155
ENSG00000197785.12.vs.ENSG00000205090.7	-0.0142291	0.35987	0.877386
ENSG00000197885.9.vs.ENSG00000170142.10	-0.187535	0.0172398	0.248713
ENSG00000197982.13.vs.ENSG00000188786.9	-0.00391405	0.0171955	0.811614
ENSG00000197989.12.vs.ENSG00000180098.8	-0.0155601	-0.00375303	0.863154
ENSG00000198026.7.vs.ENSG00000100982.10	-0.0777123	0.0221728	0.146448
ENSG00000198089.13.vs.ENSG00000241878.8	-0.0740557	-0.0357877	0.0957752
ENSG00000198208.10.vs.ENSG00000119689.13	0.0162905	-0.00153177	0.899967
ENSG00000198517.8.vs.ENSG00000164855.14	0.00222171	-0.0638511	0.554079
ENSG00000198931.9.vs.ENSG00000167513.7	-0.000172365	0.0510561	0.72234
ENSG00000200378.1.vs.ENSG00000249751.3	2.7653	-0.0176602	0.648298
ENSG00000202343.1.vs.ENSG00000186625.12	0.232358	-0.0393048	0.776202
ENSG00000203804.4.vs.ENSG00000143382.12	-0.851438	0.0233828	0.165692
ENSG00000204033.8.vs.ENSG00000148600.13	-13.7702	0.0296522	0.00459578
ENSG00000204165.5.vs.ENSG00000184481.15	-4.22155	0.0472065	0.144907
ENSG00000204482.9.vs.ENSG00000204475.8	-0.0135792	-0.228076	0.635337
ENSG00000204564.10.vs.ENSG00000204560.8	-0.037728	-0.001202	0.678525
ENSG00000204619.6.vs.ENSG00000204618.7	0.00512063	0.289305	0.0753236
ENSG00000204791.7.vs.ENSG00000178814.14	-0.111377	0.00681326	0.923982
ENSG00000205643.9.vs.ENSG00000186951.15	-0.0320257	0.0033752	0.820881
ENSG00000205702.9.vs.ENSG00000281538.1	-1.68358	0.601687	0.259841
ENSG00000205744.8.vs.ENSG00000130545.14	0.00358494	0.0068058	0.867459
ENSG00000206384.9.vs.ENSG00000196455.6	-4.57811	0.0292809	0.363636
ENSG00000206561.11.vs.ENSG00000144597.12	-0.568757	0.0173617	0.189183
ENSG00000206567.8.vs.ENSG00000180385.7	-0.347572	-0.116888	0.48738
ENSG00000208018.1.vs.ENSG00000042062.10	-14.1665	0.00144326	0.511347
ENSG00000210196.2.vs.ENSG00000210195.2	-0.00206778	-1.76362	0.572593
ENSG00000211445.10.vs.ENSG00000145901.13	-1.29847e-05	0.0037753	0.00392101
ENSG00000211584.12.vs.ENSG00000061273.16	-0.00517199	0.00300138	0.917424
ENSG00000213071.9.vs.ENSG00000146477.5	-0.784407	0.0457762	0.642938
ENSG00000213373.6.vs.ENSG00000260105.5	-0.0200691	-2.53217	0.129167
ENSG00000213590.2.vs.ENSG00000260190.1	-5.09896	-5.02285	0.309616
ENSG00000213694.3.vs.ENSG00000148082.8	0.00541318	-0.227048	0.70967
ENSG00000213722.7.vs.ENSG00000204420.7	0.0171906	0.165484	0.287934
ENSG00000214655.9.vs.ENSG00000166507.15	0.0156533	-0.66665	0.517175
ENSG00000214733.7.vs.ENSG00000180900.15	-6.16398	0.00525871	0.524738
ENSG00000214765.7.vs.ENSG00000164742.13	-0.191293	-0.0278542	0.132475
ENSG00000215187.8.vs.ENSG00000198853.10	-1.71595	0.0171933	0.202219
ENSG00000215458.7.vs.ENSG00000160214.11	-0.7434	0.00678714	0.514728
ENSG00000215914.4.vs.ENSG00000268575.1	-0.451313	-0.436883	0.387218
ENSG00000218537.1.vs.ENSG00000240972.1	-0.0504052	-0.00339523	0.856855
ENSG00000221539.1.vs.ENSG00000180098.8	-1.43038	0.00114753	0.600053
ENSG00000221821.3.vs.ENSG00000146223.13	-0.0289033	0.011978	0.607267
ENSG00000221869.4.vs.ENSG00000164808.15	-0.00373653	-0.0038482	0.632417
ENSG00000222448.1.vs.ENSG00000252202.1	-3.86132	-0.388061	0.428082
ENSG00000223572.8.vs.ENSG00000166763.7	-0.132928	-0.743623	0.578215
ENSG00000223705.8.vs.ENSG00000272391.4	-0.077459	0.0489701	0.0129783
ENSG00000223764.2.vs.ENSG00000272438.1	-0.254553	-1.54492	0.125907
ENSG00000223802.6.vs.ENSG00000005007.11	-1.37638	0.00336127	0.53224
ENSG00000224066.1.vs.ENSG00000160050.13	-2.67915	-0.105826	0.176072
ENSG00000225969.1.vs.ENSG00000106077.17	0.0343417	-0.0146422	0.655775
ENSG00000226686.6.vs.ENSG00000267605.4	-0.588813	-3.61353	0.233594
ENSG00000226950.5.vs.ENSG00000248375.1	-0.0148085	3.96853	0.194738
ENSG00000227218.6.vs.ENSG00000167106.10	-0.648547	-0.00848943	0.623339
ENSG00000227620.4.vs.ENSG00000160172.9	-0.668621	0.0765637	0.856534
ENSG00000227741.1.vs.ENSG00000143318.11	-2.51543	1.1945	0.24783
ENSG00000228278.3.vs.ENSG00000106948.15	-1.32317	-0.00366443	0.813679
ENSG00000228474.4.vs.ENSG00000084693.14	-0.0077918	0.0273405	0.0254624
ENSG00000228727.7.vs.ENSG00000204396.9	-2.34147	0.00731628	0.141503
ENSG00000228962.1.vs.ENSG00000204290.9	0.111692	-0.962836	0.912665
ENSG00000229122.1.vs.ENSG00000272148.1	-3.84734	0.233	0.394391
ENSG00000229407.4.vs.ENSG00000143340.6	2.42002	-0.145078	0.148729
ENSG00000229720.1.vs.ENSG00000279810.1	1.73194	-4.05985	0.823322
ENSG00000229939.1.vs.ENSG00000225031.1	0.0830929	0.0686486	0.627811
ENSG00000231177.4.vs.ENSG00000157017.14	-0.200709	-1.40066	0.423171
ENSG00000231760.4.vs.ENSG00000219433.2	-0.231529	-3.64279	0.68957
ENSG00000232271.1.vs.ENSG00000228888.1	0.00569259	0.0497122	0.891387
ENSG00000232677.5.vs.ENSG00000267053.5	0.0610318	-0.742678	0.0614869
ENSG00000233101.9.vs.ENSG00000260027.4	-0.104751	0.0145447	0.621845
ENSG00000233330.1.vs.ENSG00000055211.11	-0.632571	0.00562064	0.700548
ENSG00000233337.1.vs.ENSG00000243960.1	-2.45878	-5.89975	0.27765
ENSG00000233427.1.vs.ENSG00000116329.9	6.18529	-0.569388	0.518882
ENSG00000233436.6.vs.ENSG00000211450.8	-11.0602	-0.0173123	0.438735
ENSG00000234026.1.vs.ENSG00000173124.13	2.916	-13.9899	0.738314
ENSG00000234160.1.vs.ENSG00000147912.11	-0.000696046	-0.226947	0.542699
ENSG00000234290.2.vs.ENSG00000202533.1	-1.49327	11.0155	0.123538
ENSG00000234405.1.vs.ENSG00000172476.3	-0.154195	-0.238898	0.879065
ENSG00000234409.6.vs.ENSG00000099904.14	-0.650622	0.00514869	0.641837
ENSG00000234575.1.vs.ENSG00000233884.1	-2.30383	0.657211	0.879512
ENSG00000234776.3.vs.ENSG00000121653.10	-3.13024	0.0113176	0.643793
ENSG00000234848.1.vs.ENSG00000242852.5	-6.46381	-0.593328	0.464562
ENSG00000235079.1.vs.ENSG00000207721.1	-1.56384	-1.67008	0.371307
ENSG00000235173.5.vs.ENSG00000227473.1	0.00798024	0.755745	0.775705
ENSG00000235663.1.vs.ENSG00000228727.7	-0.0844893	-2.334	0.14226
ENSG00000235961.5.vs.ENSG00000268883.2	0.0180908	0.654847	0.023891
ENSG00000235963.1.vs.ENSG00000233677.1	-5.42153	6.10769	0.672234
ENSG00000236194.3.vs.ENSG00000267758.1	-3.01039	-6.54515	0.690851
ENSG00000236397.3.vs.ENSG00000146556.13	-0.224022	-0.175859	0.553496
ENSG00000236830.5.vs.ENSG00000226054.2	-0.921918	-0.014393	0.513162
ENSG00000237101.1.vs.ENSG00000143748.16	-0.832908	0.0710897	0.540671
ENSG00000237172.3.vs.ENSG00000125149.10	0.00791022	0.035956	0.367487
ENSG00000238178.5.vs.ENSG00000126010.5	-0.513693	0.239256	0.8772
ENSG00000238279.1.vs.ENSG00000197956.8	0.127088	-0.00048194	0.875812
ENSG00000239264.7.vs.ENSG00000153162.8	0.048775	-0.000967628	0.433309
ENSG00000239480.1.vs.ENSG00000128563.12	-10.691	-0.00980991	0.609548
ENSG00000239486.1.vs.ENSG00000239969.4	-1.5389	-0.756286	0.46134
ENSG00000239779.5.vs.ENSG00000115275.10	-0.0271387	0.0126355	0.655173
ENSG00000240288.6.vs.ENSG00000157020.16	-2.95735	-0.0181511	0.241341
ENSG00000240338.4.vs.ENSG00000050820.15	-1.25926	-0.000940319	0.899414
ENSG00000240710.1.vs.ENSG00000170382.10	-4.1341	0.0156732	0.456269
ENSG00000240729.1.vs.ENSG00000270706.1	-9.80223	10.7164	0.653112
ENSG00000241527.1.vs.ENSG00000237517.7	-1.83572	0.00300827	0.660495
ENSG00000242953.1.vs.ENSG00000240665.1	-1.59737	2.97683	0.735684
ENSG00000244038.8.vs.ENSG00000158828.5	0.00579119	0.0118485	0.0602964
ENSG00000244383.1.vs.ENSG00000198643.5	0.532228	-0.202892	0.794971
ENSG00000245910.7.vs.ENSG00000178460.16	-0.00913516	0.0940019	0.742761
ENSG00000247679.2.vs.ENSG00000246596.5	-0.00599591	-0.31057	0.846343
ENSG00000248114.1.vs.ENSG00000227802.1	-0.656424	-2.6204	0.728369
ENSG00000248126.1.vs.ENSG00000188002.9	-0.0153865	-0.0568935	0.744047
ENSG00000248559.1.vs.ENSG00000237190.3	-3.54843	-0.00211389	0.543461
ENSG00000248705.1.vs.ENSG00000178836.6	-3.94675	0.0465452	0.795706
ENSG00000248712.6.vs.ENSG00000172367.14	-0.182703	-0.0453875	0.57768
ENSG00000249635.1.vs.ENSG00000168743.11	-11.5007	-0.00774679	0.254023
ENSG00000250979.1.vs.ENSG00000253317.1	-1.4161	-0.882298	0.457571
ENSG00000251179.1.vs.ENSG00000167105.6	-0.787828	0.0757665	0.0542709
ENSG00000251271.3.vs.ENSG00000251669.4	-12.7462	0.294868	0.226806
ENSG00000251599.1.vs.ENSG00000157111.11	-0.0448308	0.00693906	0.505736
ENSG00000251603.1.vs.ENSG00000059691.10	0.130032	-0.0116999	0.847754
ENSG00000252335.1.vs.ENSG00000125257.12	-5.13928	0.00696713	0.519963
ENSG00000253641.4.vs.ENSG00000253649.2	-2.53286	0.665206	0.195174
ENSG00000253708.1.vs.ENSG00000104660.16	-8.03277	0.00374392	0.387243
ENSG00000254338.1.vs.ENSG00000182759.3	-3.49148	-29.896	0.524237
ENSG00000254777.4.vs.ENSG00000254802.1	-15.3576	0.278729	0.668064
ENSG00000254978.2.vs.ENSG00000158483.14	-2.55087	-0.0451013	0.586939
ENSG00000255191.1.vs.ENSG00000254605.1	2.84891	-0.581217	0.676693
ENSG00000255478.1.vs.ENSG00000162241.11	-0.181729	-0.0892704	0.351162
ENSG00000255730.3.vs.ENSG00000177191.2	3.14174	-0.0956378	0.0792535
ENSG00000255867.1.vs.ENSG00000233381.3	-12.4365	8.46629	0.184585
ENSG00000256028.2.vs.ENSG00000090975.11	-2.36108	0.0332928	0.21452
ENSG00000257283.1.vs.ENSG00000169372.11	-0.429878	0.0864704	0.0685897
ENSG00000257475.2.vs.ENSG00000257337.5	-6.77343	-0.0326867	0.447385
ENSG00000257740.1.vs.ENSG00000257727.4	-2.4706	-0.0205492	0.672146
ENSG00000257989.1.vs.ENSG00000272724.1	-0.0106232	-0.172965	0.805491
ENSG00000258558.1.vs.ENSG00000092108.19	-13.7665	-0.0168934	0.218845
ENSG00000258727.1.vs.ENSG00000092051.15	-0.534368	-0.137448	0.110908
ENSG00000258819.1.vs.ENSG00000246548.3	0.58015	-3.22484	0.198797
ENSG00000259040.4.vs.ENSG00000153162.8	-0.483269	0.0385953	0.825613
ENSG00000259522.2.vs.ENSG00000100918.11	1.71106	-0.0257113	0.915635
ENSG00000259605.3.vs.ENSG00000104936.16	-1.05703	-0.0168265	0.384935
ENSG00000259762.1.vs.ENSG00000170776.18	0.22393	0.00535438	0.456253
ENSG00000259803.5.vs.ENSG00000129910.6	-4.46357	0.207132	0.659664
ENSG00000259807.1.vs.ENSG00000260517.2	1.64406	-3.49814	0.500295
ENSG00000259933.5.vs.ENSG00000261123.1	-0.0400858	-1.73042	0.532054
ENSG00000260500.1.vs.ENSG00000260001.5	-3.81415	0.0407508	0.617601
ENSG00000260762.1.vs.ENSG00000260201.2	-0.354817	0.467798	0.61483
ENSG00000260779.1.vs.ENSG00000154864.10	-4.36735	-0.000589242	0.766497
ENSG00000261052.4.vs.ENSG00000258130.6	-4.96841	-0.954452	0.697012
ENSG00000261295.1.vs.ENSG00000102362.14	0.387839	-0.00654645	0.192092
ENSG00000261548.1.vs.ENSG00000213880.3	-2.43383	-1.71086	0.311077
ENSG00000261659.2.vs.ENSG00000127585.10	-0.374505	0.00177127	0.715026
ENSG00000261668.1.vs.ENSG00000164070.10	-3.1988	0.00482684	0.566942
ENSG00000261707.1.vs.ENSG00000140876.10	-2.02899	-0.0314957	0.589902
ENSG00000261884.2.vs.ENSG00000159792.8	-0.781096	-0.0063946	0.0979923
ENSG00000261924.1.vs.ENSG00000141564.12	-2.91208	0.00594376	0.580089
ENSG00000262006.1.vs.ENSG00000229980.4	-9.26527	-0.099947	0.30362
ENSG00000263011.1.vs.ENSG00000263214.1	-1.8671	0.133884	0.773451
ENSG00000263316.1.vs.ENSG00000262943.6	2.07722	-1.07855	0.42082
ENSG00000263970.1.vs.ENSG00000173482.15	0.146484	0.00432088	0.277337
ENSG00000264635.1.vs.ENSG00000266171.1	-9.43534	0.0302328	0.379781
ENSG00000265912.1.vs.ENSG00000272006.1	-1.05101	-2.277	0.627118
ENSG00000267074.1.vs.ENSG00000267369.1	-1.2909	0.00251607	0.381927
ENSG00000267363.1.vs.ENSG00000266973.1	8.51153	-3.26204	0.0569756
ENSG00000267480.1.vs.ENSG00000141401.10	-0.173652	0.00380494	0.438834
ENSG00000267484.1.vs.ENSG00000105355.7	-2.5085	0.0152596	0.217467
ENSG00000267505.1.vs.ENSG00000267405.1	-1.04742	1.93625	0.668653
ENSG00000267506.4.vs.ENSG00000267466.1	-0.068657	0.686665	0.307774
ENSG00000267510.1.vs.ENSG00000196110.6	0.200892	-0.151537	0.579996
ENSG00000267724.1.vs.ENSG00000167220.10	-1.90077	0.0219009	0.543095
ENSG00000268575.1.vs.ENSG00000189409.11	-0.471349	-1.08425	0.358396
ENSG00000268938.2.vs.ENSG00000105701.14	-4.54755	0.00236351	0.273163
ENSG00000268970.1.vs.ENSG00000123870.10	-0.038547	-0.150306	0.788979
ENSG00000269072.1.vs.ENSG00000168995.12	-5.82904	0.114034	0.773887
ENSG00000269349.1.vs.ENSG00000258405.8	3.66974	-0.733089	0.664522
ENSG00000269656.1.vs.ENSG00000105373.17	1.43212	0.000920917	0.601812
ENSG00000269858.4.vs.ENSG00000233622.1	-0.158415	0.231682	0.746052
ENSG00000269930.1.vs.ENSG00000247728.2	-3.72743	-7.06843	0.19822
ENSG00000269982.1.vs.ENSG00000125037.11	-0.117783	-0.00618493	0.743691
ENSG00000270433.1.vs.ENSG00000235194.7	-4.81482	-0.030178	0.424495
ENSG00000270765.4.vs.ENSG00000270885.1	0.175169	0.0952515	0.000175752
ENSG00000271787.1.vs.ENSG00000172059.9	-0.188601	0.0278884	0.165917
ENSG00000272112.1.vs.ENSG00000249035.5	0.123466	-1.59554	0.677157
ENSG00000272223.1.vs.ENSG00000124541.6	-1.64337	-0.0422286	0.398053
ENSG00000272689.1.vs.ENSG00000273350.1	-0.281059	-1.28056	0.697843
ENSG00000272821.1.vs.ENSG00000025708.11	-0.304364	0.00489108	0.331019
ENSG00000273027.1.vs.ENSG00000227039.5	0.837463	-0.404871	0.293664
ENSG00000273073.1.vs.ENSG00000232742.3	-0.43802	0.336154	0.862747
ENSG00000273226.1.vs.ENSG00000137154.11	-0.227223	-6.39705e-05	0.761208
ENSG00000273311.1.vs.ENSG00000206739.1	-0.0781163	-11.9379	0.494271
ENSG00000276742.1.vs.ENSG00000107672.13	0.357265	-0.127192	0.235349
ENSG00000277877.3.vs.ENSG00000203667.8	-0.208818	0.0983301	0.285136
ENSG00000278603.1.vs.ENSG00000255769.6	-7.11974	0.0139596	0.352392
ENSG00000278978.1.vs.ENSG00000059691.10	0.0275149	-0.0131346	0.861961
ENSG00000279117.1.vs.ENSG00000254429.1	0.00597932	-0.83667	0.973585
ENSG00000279208.1.vs.ENSG00000278932.2	-2.62765	-0.49117	0.704195
ENSG00000279332.1.vs.ENSG00000168234.11	-1.05545	0.0518126	0.570887
ENSG00000279375.1.vs.ENSG00000177839.6	-0.560056	0.266116	1.24655e-07
ENSG00000279464.1.vs.ENSG00000035720.6	-0.557528	-1.20964	0.563893
ENSG00000279484.1.vs.ENSG00000168427.8	0.0618069	-0.065181	0.951073
ENSG00000279792.1.vs.ENSG00000015532.8	-2.23845	0.00680368	0.3049
ENSG00000280169.1.vs.ENSG00000234354.3	0.201173	-1.05792	0.796643
ENSG00000280212.1.vs.ENSG00000266957.1	-5.28694	-2.22318	0.385938
ENSG00000280213.1.vs.ENSG00000196700.6	-1.57229	0.015159	0.277576
ENSG00000280328.1.vs.ENSG00000184209.14	-0.752667	-0.0223744	0.293631
ENSG00000281691.1.vs.ENSG00000004534.13	0.268802	-0.043548	0.0577659
ENSG00000281719.1.vs.ENSG00000128709.11	-0.845603	0.0136117	0.604217

## Sheet: BG.DFI.KIRP
Gene	Coefficient1	Coefficient2	Logrank p-value
ENSG00000004487.14.vs.ENSG00000169641.12	0.02227	-0.0447629	0.00349835
ENSG00000004777.17.vs.ENSG00000225872.2	0.0224173	0.244722	0.681618
ENSG00000005059.14.vs.ENSG00000138794.8	-0.0211669	0.0298082	0.595867
ENSG00000008056.11.vs.ENSG00000078061.11	-0.0343483	0.0032946	0.841045
ENSG00000008323.14.vs.ENSG00000067182.6	0.0285301	-0.00321894	0.177211
ENSG00000009724.15.vs.ENSG00000120948.14	-0.144394	0.0269721	0.204701
ENSG00000010327.9.vs.ENSG00000168268.9	0.00185309	-0.00225585	0.798527
ENSG00000011009.9.vs.ENSG00000117308.13	-0.0244515	0.0120917	0.0283159
ENSG00000013306.14.vs.ENSG00000108309.11	-0.00294275	0.0212948	0.104389
ENSG00000030582.15.vs.ENSG00000161682.13	0.000475226	0.0971462	0.00012051
ENSG00000033100.13.vs.ENSG00000082014.15	0.00587228	-0.0208924	0.113699
ENSG00000042062.10.vs.ENSG00000196396.8	-0.0235827	-0.00768178	0.112545
ENSG00000047579.18.vs.ENSG00000008083.12	-0.00346366	0.0405371	0.334011
ENSG00000047849.20.vs.ENSG00000132153.13	-0.00647456	-0.00390234	0.00707133
ENSG00000052344.14.vs.ENSG00000103510.18	-0.00332013	-0.0108663	0.428018
ENSG00000062524.14.vs.ENSG00000137825.9	-0.0178247	0.0762856	0.650675
ENSG00000064601.15.vs.ENSG00000100979.13	-0.000515316	0.00076517	0.727583
ENSG00000065923.8.vs.ENSG00000147119.3	0.00922626	-0.0860728	0.370126
ENSG00000067704.9.vs.ENSG00000118873.14	-0.00426519	0.0425555	0.0402638
ENSG00000067829.17.vs.ENSG00000184343.9	-0.00660026	0.600567	4.14134e-05
ENSG00000068137.13.vs.ENSG00000037042.8	0.0226066	-0.0183953	0.0763244
ENSG00000068305.16.vs.ENSG00000183060.14	-0.000302567	0.0420673	0.821815
ENSG00000068615.15.vs.ENSG00000132313.13	0.0731846	-0.029389	0.132411
ENSG00000070985.12.vs.ENSG00000184281.13	-0.0423506	0.00917149	0.674428
ENSG00000072163.17.vs.ENSG00000169994.17	0.000307876	0.00363879	0.648208
ENSG00000072518.19.vs.ENSG00000167771.5	-0.0169265	0.245321	0.0119136
ENSG00000072736.17.vs.ENSG00000103067.10	-0.00735111	0.00624352	0.650552
ENSG00000072778.18.vs.ENSG00000004975.10	-0.00442278	0.00264775	0.000181044
ENSG00000075975.14.vs.ENSG00000132155.10	-0.0193646	-0.00885361	0.316845
ENSG00000076108.10.vs.ENSG00000076067.10	0.00326798	-0.0270003	0.00114024
ENSG00000076344.14.vs.ENSG00000167930.14	0.048097	-0.00663217	0.11495
ENSG00000077097.12.vs.ENSG00000077092.17	0.00108316	0.0178966	0.623278
ENSG00000077150.16.vs.ENSG00000059915.15	0.00642636	-0.052643	0.27741
ENSG00000078814.14.vs.ENSG00000100991.10	-0.109065	0.00187789	0.500237
ENSG00000081181.6.vs.ENSG00000258626.2	0.00829597	-2.79161	0.689101
ENSG00000086159.11.vs.ENSG00000161800.11	-0.0496501	0.0577405	0.000751975
ENSG00000088038.16.vs.ENSG00000105617.3	0.0386898	-0.0342843	0.162483
ENSG00000089050.13.vs.ENSG00000225419.1	-0.0039916	-7.75365	0.205293
ENSG00000089486.15.vs.ENSG00000103415.10	-0.0165404	0.00379722	0.0321635
ENSG00000090097.19.vs.ENSG00000180929.5	-0.0254527	-0.740041	0.139543
ENSG00000090975.11.vs.ENSG00000182196.12	-0.0107494	-0.0164504	0.828522
ENSG00000092820.16.vs.ENSG00000164674.14	-0.00115915	-0.0111827	0.0310022
ENSG00000093144.17.vs.ENSG00000118518.14	-0.00017941	0.00511329	0.98016
ENSG00000096384.18.vs.ENSG00000157593.15	0.000294186	-0.00306791	0.030729
ENSG00000099377.12.vs.ENSG00000099365.8	-0.00633478	-0.0095403	0.474339
ENSG00000099797.10.vs.ENSG00000099795.5	0.00385445	-0.000323332	0.757568
ENSG00000099800.6.vs.ENSG00000178297.11	-0.00575372	-0.113003	0.71961
ENSG00000099822.2.vs.ENSG00000099821.12	-0.00352461	-0.00696093	0.825755
ENSG00000099899.13.vs.ENSG00000128191.12	0.0165386	0.0294111	0.0845029
ENSG00000099956.16.vs.ENSG00000099958.13	-0.00823574	0.0147196	0.230239
ENSG00000099957.15.vs.ENSG00000099960.11	-0.0515467	0.0880724	0.00276091
ENSG00000100079.6.vs.ENSG00000128283.6	0.00350282	-0.0102357	0.0314362
ENSG00000100201.17.vs.ENSG00000100196.9	8.81753e-05	0.00183319	0.989952
ENSG00000100220.10.vs.ENSG00000232218.1	-0.00299095	2.49844	0.697063
ENSG00000100239.14.vs.ENSG00000100241.19	-0.00603035	-0.00781078	0.184103
ENSG00000100276.9.vs.ENSG00000185340.14	0.259192	-0.0729288	0.0125252
ENSG00000100359.19.vs.ENSG00000196588.13	-0.0225328	0.0199637	0.336203
ENSG00000100522.7.vs.ENSG00000198252.10	-0.00567788	0.0950767	0.196866
ENSG00000100908.12.vs.ENSG00000092010.13	0.0171215	0.00287502	0.216046
ENSG00000101003.9.vs.ENSG00000101004.13	0.16475	-0.00870078	1.78153e-05
ENSG00000101082.12.vs.ENSG00000259399.1	0.0333185	-0.318788	0.0707164
ENSG00000101084.15.vs.ENSG00000101082.12	0.0266884	0.0380593	0.0144487
ENSG00000101160.12.vs.ENSG00000101158.11	-0.00127698	0.00336241	0.394705
ENSG00000101190.11.vs.ENSG00000092758.14	0.00108609	0.0247067	0.310138
ENSG00000101343.13.vs.ENSG00000173418.10	0.0484431	-0.0133485	0.0681123
ENSG00000101460.11.vs.ENSG00000101464.9	-0.0222189	0.0263372	0.0447982
ENSG00000102007.9.vs.ENSG00000012211.11	-0.0069724	0.0597004	0.0126468
ENSG00000102109.8.vs.ENSG00000187682.1	-0.00221346	-0.717413	0.48348
ENSG00000102302.7.vs.ENSG00000158526.7	0.0461897	0.00809657	0.0865519
ENSG00000102710.18.vs.ENSG00000120699.11	0.0146934	-0.00487064	0.707261
ENSG00000102854.13.vs.ENSG00000162006.8	-0.000933508	-0.0158293	0.87009
ENSG00000103126.13.vs.ENSG00000185615.14	-0.0240037	0.0396121	0.0053736
ENSG00000103351.11.vs.ENSG00000167984.15	-0.0180696	0.0451591	0.0394506
ENSG00000103426.11.vs.ENSG00000126603.7	-1.27263	-0.00855158	0.0353466
ENSG00000104679.9.vs.ENSG00000134013.14	0.0026588	-5.9293e-05	0.985095
ENSG00000104859.13.vs.ENSG00000170684.7	0.00251634	0.0540717	0.143239
ENSG00000104903.4.vs.ENSG00000008441.15	0.0342257	0.00153942	0.59349
ENSG00000105137.11.vs.ENSG00000105135.14	-0.0168135	0.00223313	0.628169
ENSG00000105655.17.vs.ENSG00000130511.14	0.00513478	-0.00845694	0.590998
ENSG00000105664.9.vs.ENSG00000105662.14	0.0230472	-0.0247006	2.74926e-19
ENSG00000105708.8.vs.ENSG00000270402.1	0.138823	0.874807	0.108969
ENSG00000105856.12.vs.ENSG00000164597.12	-0.0194339	0.0202664	0.608833
ENSG00000105877.16.vs.ENSG00000164649.18	-0.0137222	-0.00397664	0.905644
ENSG00000106123.10.vs.ENSG00000165125.16	0.00114855	0.00424294	0.770829
ENSG00000106346.10.vs.ENSG00000008256.14	0.0666222	-0.0470025	0.109616
ENSG00000106484.13.vs.ENSG00000158623.13	-0.000202037	-0.019261	0.209424
ENSG00000106628.9.vs.ENSG00000106624.7	-0.00423638	0.00036114	0.438037
ENSG00000107159.11.vs.ENSG00000198467.12	0.000334046	0.00307707	0.28651
ENSG00000107404.16.vs.ENSG00000169962.4	-0.0160418	0.569774	2.08374e-05
ENSG00000107859.8.vs.ENSG00000119915.4	-3.19975	-0.0857958	0.533874
ENSG00000107874.9.vs.ENSG00000107872.11	-0.0133369	-0.00188584	0.323348
ENSG00000107902.12.vs.ENSG00000258539.1	-0.0433506	-1.80432	0.00124479
ENSG00000108262.14.vs.ENSG00000167543.14	0.0121505	-0.00948923	0.11546
ENSG00000108556.7.vs.ENSG00000141503.14	-0.344359	-0.0132048	0.0147851
ENSG00000108592.15.vs.ENSG00000198231.11	-0.00220098	0.0237832	0.000481684
ENSG00000108604.14.vs.ENSG00000087191.11	0.00494318	0.000747464	0.640719
ENSG00000108788.10.vs.ENSG00000131470.13	-0.00505556	0.129008	0.436683
ENSG00000108799.11.vs.ENSG00000108797.10	-0.0244941	0.0150786	0.0732486
ENSG00000108840.14.vs.ENSG00000141349.7	-0.00544829	0.00288689	0.794409
ENSG00000108854.14.vs.ENSG00000258890.5	-0.00140838	0.00190426	0.978978
ENSG00000108963.16.vs.ENSG00000263050.1	-0.0673149	-0.647404	0.000768542
ENSG00000110042.6.vs.ENSG00000197629.5	-0.000436907	-0.000500371	0.993077
ENSG00000110395.4.vs.ENSG00000076706.13	-0.00835891	0.000899231	0.838783
ENSG00000110711.8.vs.ENSG00000110697.11	-0.000749238	-0.0196977	0.0906897
ENSG00000110925.5.vs.ENSG00000050426.14	0.0258109	-0.00441566	0.46715
ENSG00000111344.10.vs.ENSG00000135144.6	-0.0125174	0.00713704	0.477837
ENSG00000111671.8.vs.ENSG00000111669.13	0.0223921	-0.00123738	0.0427955
ENSG00000112137.15.vs.ENSG00000272379.1	0.00655804	0.775927	0.896799
ENSG00000112514.14.vs.ENSG00000112511.16	0.00271339	-0.0148124	0.389285
ENSG00000113716.11.vs.ENSG00000182578.12	0.00337542	0.000218659	0.952173
ENSG00000114354.11.vs.ENSG00000154175.15	0.00262845	-0.0016176	0.495428
ENSG00000115232.12.vs.ENSG00000188452.12	0.0320567	0.022902	0.00602834
ENSG00000115310.16.vs.ENSG00000214595.10	0.000145938	0.0772162	0.441916
ENSG00000115657.11.vs.ENSG00000158552.11	0.0489181	-0.0295247	0.091925
ENSG00000115841.18.vs.ENSG00000138061.10	-0.0467427	0.00132419	0.566446
ENSG00000116221.14.vs.ENSG00000157216.14	0.00148932	0.00562503	0.911185
ENSG00000116254.16.vs.ENSG00000069424.13	0.00653592	-0.00298327	0.861591
ENSG00000118094.10.vs.ENSG00000019144.15	-0.0688688	-0.000947739	0.299451
ENSG00000118997.12.vs.ENSG00000196950.12	-0.0566305	0.0308689	0.217739
ENSG00000119397.15.vs.ENSG00000119396.9	0.0744861	-0.00933913	0.00175265
ENSG00000119408.15.vs.ENSG00000136930.11	-0.011446	0.0032324	0.115014
ENSG00000119522.14.vs.ENSG00000148204.10	-0.0206908	0.0106269	0.525031
ENSG00000120333.4.vs.ENSG00000116161.16	0.00478692	0.0290512	0.000168339
ENSG00000120784.14.vs.ENSG00000171817.15	0.029794	-0.173801	0.27388
ENSG00000120860.9.vs.ENSG00000136048.12	-0.0370012	0.00550337	0.139765
ENSG00000121053.5.vs.ENSG00000011143.15	-0.0483522	-0.0333959	0.374799
ENSG00000122034.11.vs.ENSG00000122033.13	0.000104507	0.00336895	0.968999
ENSG00000122674.10.vs.ENSG00000155026.15	-0.0257796	-0.796694	0.713313
ENSG00000122696.11.vs.ENSG00000226055.2	-0.0305876	0.211088	0.871477
ENSG00000122729.17.vs.ENSG00000107201.8	-0.00280287	0.0101448	0.624616
ENSG00000122735.14.vs.ENSG00000168913.6	-0.266477	-0.478856	0.0103221
ENSG00000123136.13.vs.ENSG00000123146.18	0.0185023	0.00310219	0.00013631
ENSG00000123329.16.vs.ENSG00000111087.8	0.0151204	0.274938	0.000768287
ENSG00000123342.14.vs.ENSG00000182796.11	-0.0165748	-0.0339426	0.286807
ENSG00000123485.10.vs.ENSG00000185038.13	0.146054	0.268238	7.51814e-21
ENSG00000124574.13.vs.ENSG00000171462.13	-0.00836045	0.925965	2.2006e-06
ENSG00000124587.12.vs.ENSG00000124713.5	-0.00024837	0.177336	0.369362
ENSG00000124593.13.vs.ENSG00000164663.12	0.0157218	0.0213637	0.104295
ENSG00000125170.9.vs.ENSG00000102978.11	-0.0129774	0.00180895	0.0105816
ENSG00000125355.14.vs.ENSG00000177485.6	-0.0143016	0.0771944	0.000924537
ENSG00000125520.12.vs.ENSG00000130584.9	-0.00224006	-0.0647431	0.0687072
ENSG00000125650.4.vs.ENSG00000125652.6	-0.324473	-0.000489594	0.0270938
ENSG00000125753.12.vs.ENSG00000125741.4	0.0012055	-0.0339357	0.164167
ENSG00000125775.13.vs.ENSG00000101298.12	-0.00446942	-0.0554274	0.176096
ENSG00000126246.8.vs.ENSG00000272333.4	0.00295922	0.00648234	0.821792
ENSG00000126247.9.vs.ENSG00000161281.9	-0.00586242	0.00256057	0.00176558
ENSG00000126895.12.vs.ENSG00000089820.14	-0.00190386	0.00174126	0.949174
ENSG00000127564.15.vs.ENSG00000131650.12	0.244355	-0.378109	6.17444e-07
ENSG00000128346.9.vs.ENSG00000100139.12	-0.590783	0.0205411	0.0744593
ENSG00000128564.6.vs.ENSG00000106367.12	-0.000481726	-0.00980665	0.330976
ENSG00000128595.15.vs.ENSG00000128617.2	0.00377455	-0.388966	0.221533
ENSG00000129195.14.vs.ENSG00000091622.14	0.396988	-0.273699	7.79125e-06
ENSG00000129691.14.vs.ENSG00000147465.10	0.0141717	0.550065	2.19397e-05
ENSG00000129951.17.vs.ENSG00000011304.15	0.0206732	0.00491701	0.552489
ENSG00000130244.11.vs.ENSG00000171777.14	-0.0918411	-0.0046034	0.166358
ENSG00000130487.5.vs.ENSG00000217442.3	-0.00666024	-0.00652865	0.845944
ENSG00000130702.12.vs.ENSG00000130706.11	-9.89897e-05	0.00386402	0.75448
ENSG00000130714.14.vs.ENSG00000130717.11	-0.0226843	-0.0211818	0.0439277
ENSG00000130734.8.vs.ENSG00000129347.18	-0.0851064	0.0588052	0.000143675
ENSG00000130751.8.vs.ENSG00000130748.6	0.0702071	-0.0192547	0.766392
ENSG00000130758.6.vs.ENSG00000174521.7	-0.0087756	-1.08573	0.381653
ENSG00000130811.9.vs.ENSG00000244165.1	0.0021497	0.000865746	0.702768
ENSG00000130813.16.vs.ENSG00000130812.9	0.0129822	-0.192888	0.63248
ENSG00000130826.14.vs.ENSG00000130830.13	0.0177125	-0.0111851	0.001222
ENSG00000130881.12.vs.ENSG00000130876.10	0.00517337	0.294683	0.546793
ENSG00000131153.7.vs.ENSG00000131149.16	0.0646914	-0.0235042	0.0103079
ENSG00000131188.10.vs.ENSG00000113758.12	0.0261258	-0.00404528	0.599851
ENSG00000131236.15.vs.ENSG00000131238.15	6.66409e-05	0.00290828	0.679496
ENSG00000131389.15.vs.ENSG00000144596.10	-0.00135443	-0.0505483	0.693631
ENSG00000131899.9.vs.ENSG00000177731.14	0.00955284	-0.00965568	0.000688215
ENSG00000132388.11.vs.ENSG00000274363.1	-0.028562	-1.02961	0.0785839
ENSG00000132622.9.vs.ENSG00000101220.16	0.003863	0.0101743	0.516441
ENSG00000133019.10.vs.ENSG00000231979.1	0.00550903	0.722852	0.823449
ENSG00000133318.12.vs.ENSG00000188070.9	-0.00215202	-0.0412345	0.396095
ENSG00000133805.14.vs.ENSG00000255823.2	-0.0207684	-0.307271	0.392167
ENSG00000133961.18.vs.ENSG00000100767.14	-0.0100643	-0.00134394	0.208035
ENSG00000134398.11.vs.ENSG00000166851.13	-0.361871	0.174216	3.62093e-10
ENSG00000134684.9.vs.ENSG00000162522.9	0.00752696	-0.00943587	0.261171
ENSG00000134780.8.vs.ENSG00000124915.9	-0.0183582	2.14848	0.198232
ENSG00000135365.14.vs.ENSG00000165905.15	0.0239568	-0.00757695	0.392508
ENSG00000135414.8.vs.ENSG00000257390.4	-0.00466181	5.32352	0.00823024
ENSG00000135451.11.vs.ENSG00000186897.4	0.168508	0.00510631	1.00679e-13
ENSG00000135597.17.vs.ENSG00000203734.10	0.0551362	-2.29162	0.0819883
ENSG00000135749.17.vs.ENSG00000135778.10	0.0347468	0.0166198	0.0759887
ENSG00000136059.13.vs.ENSG00000187091.12	0.00275954	-0.0149235	0.563135
ENSG00000136478.6.vs.ENSG00000266402.3	-0.00270607	0.277909	0.0398075
ENSG00000136877.13.vs.ENSG00000106991.12	-0.0140481	0.000970735	0.40791
ENSG00000137200.11.vs.ENSG00000198937.8	-0.00463385	0.0420981	0.131125
ENSG00000137267.5.vs.ENSG00000137274.11	0.0219761	-0.0436972	0.00981094
ENSG00000137575.10.vs.ENSG00000035681.6	-0.0043223	0.0929828	0.00798814
ENSG00000137843.10.vs.ENSG00000137841.10	0.0489858	0.00851269	0.514369
ENSG00000137877.9.vs.ENSG00000243708.7	-0.0115333	0.521528	0.514067
ENSG00000138073.12.vs.ENSG00000143994.12	0.017678	-0.327887	0.0239211
ENSG00000138834.11.vs.ENSG00000103024.6	-0.00208905	-0.0028708	0.641758
ENSG00000139044.9.vs.ENSG00000171840.10	-0.0063928	0.0805118	0.634107
ENSG00000139540.10.vs.ENSG00000139645.9	-0.00184621	-0.00925088	0.213482
ENSG00000139835.12.vs.ENSG00000185896.10	-0.0165092	-0.000916405	0.537249
ENSG00000140093.8.vs.ENSG00000119698.10	1.20632	0.331112	0.00579268
ENSG00000140199.10.vs.ENSG00000128463.11	-0.0020312	0.012735	0.313152
ENSG00000140859.14.vs.ENSG00000140854.11	-0.00676991	-0.0591949	0.00376249
ENSG00000140939.13.vs.ENSG00000196123.11	-0.0136347	-0.00730556	0.139956
ENSG00000141179.12.vs.ENSG00000262052.1	0.00542583	0.196773	0.948317
ENSG00000141447.15.vs.ENSG00000154040.19	-0.0121686	0.00768199	0.379054
ENSG00000141744.3.vs.ENSG00000161395.11	-0.00743905	-0.00362909	0.934677
ENSG00000142197.11.vs.ENSG00000214867.3	0.0045261	-0.456583	0.958701
ENSG00000142208.14.vs.ENSG00000184990.11	-0.0215963	0.0133654	0.0552255
ENSG00000143442.20.vs.ENSG00000159377.9	0.00684377	0.00574747	0.0189207
ENSG00000143621.15.vs.ENSG00000143553.9	0.00577749	0.0118509	0.0444649
ENSG00000143819.11.vs.ENSG00000196187.10	0.000318549	0.00203026	0.769584
ENSG00000143952.18.vs.ENSG00000169764.13	0.028039	-0.00849289	0.328615
ENSG00000143977.12.vs.ENSG00000116005.10	0.0384761	-0.000526029	0.0114403
ENSG00000144395.16.vs.ENSG00000119041.9	0.0133964	0.0280084	0.000384114
ENSG00000144746.6.vs.ENSG00000163380.14	-0.00190732	-0.555494	0.610602
ENSG00000144857.13.vs.ENSG00000206530.7	-0.0123863	0.00677461	0.854263
ENSG00000145002.11.vs.ENSG00000250794.2	-1.55072	0.975305	0.465957
ENSG00000145244.10.vs.ENSG00000145246.12	-0.0206435	-0.0164344	0.330647
ENSG00000145386.8.vs.ENSG00000123737.11	0.175816	0.0367195	3.54075e-09
ENSG00000145715.13.vs.ENSG00000134480.12	-0.0107398	0.0148225	0.688546
ENSG00000146426.16.vs.ENSG00000029639.9	0.201436	-0.133149	0.0594783
ENSG00000147571.4.vs.ENSG00000147573.15	-0.0390349	-0.0452565	0.325832
ENSG00000148358.18.vs.ENSG00000196979.1	-0.00343383	-0.414587	0.60556
ENSG00000148702.13.vs.ENSG00000197893.12	-0.00236459	0.117682	0.933826
ENSG00000148824.17.vs.ENSG00000203772.7	0.0181258	0.0235716	0.775611
ENSG00000148925.9.vs.ENSG00000133794.16	0.0295919	-0.0307498	0.50432
ENSG00000149182.13.vs.ENSG00000149179.12	0.000920924	-0.0322933	0.154679
ENSG00000149243.14.vs.ENSG00000149273.13	0.211756	0.00044255	0.00228985
ENSG00000149328.13.vs.ENSG00000109956.11	-0.00716207	0.00235633	0.66765
ENSG00000149346.13.vs.ENSG00000101384.10	0.0112604	0.00318126	0.279
ENSG00000149541.8.vs.ENSG00000149489.7	-0.000463594	-0.0810822	0.716778
ENSG00000149782.10.vs.ENSG00000002330.12	0.00949293	-0.0114813	0.364309
ENSG00000149923.12.vs.ENSG00000149922.9	0.00302087	-0.129989	0.193441
ENSG00000149929.14.vs.ENSG00000149930.16	-0.028724	-0.00971798	0.192178
ENSG00000149968.10.vs.ENSG00000255282.5	-0.162246	0.502017	0.16328
ENSG00000149970.13.vs.ENSG00000185915.5	0.775622	0.375136	0.00371361
ENSG00000151117.7.vs.ENSG00000179057.12	0.0315371	-0.655466	0.0215663
ENSG00000151366.11.vs.ENSG00000151365.2	0.00733359	-0.0660433	0.766246
ENSG00000152382.5.vs.ENSG00000143157.10	-0.0745164	0.017086	0.00983453
ENSG00000154146.11.vs.ENSG00000019102.10	-0.00415083	0.00786472	0.0352853
ENSG00000154639.17.vs.ENSG00000154640.13	-0.00308643	0.0030609	0.705386
ENSG00000154945.6.vs.ENSG00000108846.14	0.0169218	7.8504e-05	0.375749
ENSG00000155252.13.vs.ENSG00000119986.6	-0.0106783	0.0280195	0.419285
ENSG00000155366.15.vs.ENSG00000155363.17	-0.00110892	0.0194863	0.0598406
ENSG00000155506.15.vs.ENSG00000170271.9	0.00495401	-0.0184853	0.0241336
ENSG00000155749.11.vs.ENSG00000064012.20	-0.331335	0.047207	0.00734792
ENSG00000155850.7.vs.ENSG00000164296.6	-0.00768961	0.164018	0.160106
ENSG00000155974.10.vs.ENSG00000127311.8	-0.00470113	0.318767	0.00129282
ENSG00000157077.13.vs.ENSG00000154222.13	0.0158876	-0.00435887	0.705143
ENSG00000157368.9.vs.ENSG00000132613.13	0.0279674	0.0265976	0.170213
ENSG00000157833.11.vs.ENSG00000084754.9	0.0132763	-0.0018076	0.454635
ENSG00000157856.9.vs.ENSG00000115155.15	-0.0379744	0.294343	0.0108555
ENSG00000158008.8.vs.ENSG00000158014.13	0.275891	0.00742008	0.332722
ENSG00000158158.10.vs.ENSG00000273265.1	0.000699974	-0.55931	0.111628
ENSG00000158417.9.vs.ENSG00000135945.8	0.00334811	0.047499	0.0430712
ENSG00000159023.17.vs.ENSG00000253304.1	0.00508801	-0.076247	0.0339617
ENSG00000159263.14.vs.ENSG00000159267.13	0.0174668	-0.0179764	0.549033
ENSG00000159374.16.vs.ENSG00000115325.12	-0.280939	0.0272485	0.448261
ENSG00000159842.13.vs.ENSG00000177370.4	-0.0130502	-0.0340917	0.0014792
ENSG00000160111.11.vs.ENSG00000127533.3	-0.0166935	0.0188768	0.691207
ENSG00000160326.12.vs.ENSG00000160325.13	0.042582	-0.0238158	0.0241633
ENSG00000160404.16.vs.ENSG00000167094.14	-0.0147286	0.0165805	0.926447
ENSG00000160781.14.vs.ENSG00000242252.1	0.0224612	-0.180421	0.661518
ENSG00000160781.14.vs.ENSG00000260238.4	0.0103207	0.0563692	0.910551
ENSG00000160883.9.vs.ENSG00000113763.9	0.00255541	-0.0235205	0.722491
ENSG00000160951.3.vs.ENSG00000123143.11	0.216562	0.00116013	0.690174
ENSG00000161091.11.vs.ENSG00000105325.12	-0.0265722	-0.00736311	0.000382242
ENSG00000162078.10.vs.ENSG00000172460.13	0.155856	-0.0294143	0.469155
ENSG00000162437.13.vs.ENSG00000162434.10	-0.0320206	-0.00018628	0.455433
ENSG00000162572.18.vs.ENSG00000131584.17	-0.0124292	-0.0137331	0.187816
ENSG00000162728.4.vs.ENSG00000162729.12	1.18632	-0.000713244	0.83172
ENSG00000162885.11.vs.ENSG00000116957.11	0.0785288	0.0644421	0.00110726
ENSG00000162892.14.vs.ENSG00000162894.10	0.722944	-0.112525	4.59935e-07
ENSG00000162976.11.vs.ENSG00000134318.12	-0.00810078	0.0140883	0.351822
ENSG00000163155.10.vs.ENSG00000163154.5	0.119027	0.0351898	0.0591391
ENSG00000163159.10.vs.ENSG00000163156.10	0.0430526	0.00333902	0.0056816
ENSG00000163251.3.vs.ENSG00000163249.8	0.0134005	-0.0137949	0.665322
ENSG00000163382.10.vs.ENSG00000160818.15	-0.00304446	0.0399358	0.225377
ENSG00000163485.14.vs.ENSG00000133055.7	0.0101385	-0.100068	0.332952
ENSG00000163697.15.vs.ENSG00000179299.15	-0.0159414	-0.0462707	0.535987
ENSG00000163703.16.vs.ENSG00000163704.10	-0.0428451	0.0207633	0.0061084
ENSG00000163794.6.vs.ENSG00000138100.12	-0.0589745	0.0242577	0.424075
ENSG00000163806.14.vs.ENSG00000171103.9	0.452211	0.0957312	0.205859
ENSG00000163879.10.vs.ENSG00000134697.11	-0.0168637	0.0503815	4.17984e-06
ENSG00000163938.15.vs.ENSG00000016864.15	0.0141772	-0.0259778	0.0365343
ENSG00000164099.3.vs.ENSG00000269893.5	0.241177	0.000731344	0.0171715
ENSG00000164776.8.vs.ENSG00000129103.16	-0.378344	-0.00407009	0.251071
ENSG00000164896.18.vs.ENSG00000164889.11	-0.00493274	-0.00281669	0.226821
ENSG00000164902.12.vs.ENSG00000230929.5	0.018917	6.10614	0.107273
ENSG00000164932.11.vs.ENSG00000266289.1	0.0616168	0.0261911	1.37596e-05
ENSG00000165985.9.vs.ENSG00000165983.13	0.0439234	-0.010354	0.342452
ENSG00000166171.11.vs.ENSG00000107829.12	-0.0270847	-0.00362915	0.17552
ENSG00000166313.17.vs.ENSG00000166311.8	-0.0320103	0.000550983	0.0472325
ENSG00000166428.11.vs.ENSG00000185567.6	0.0252686	-0.00140329	0.174218
ENSG00000166575.15.vs.ENSG00000270510.1	-0.0374463	1.51387	0.288668
ENSG00000166816.12.vs.ENSG00000186187.10	-0.0167865	0.0391316	0.0254854
ENSG00000166860.2.vs.ENSG00000166856.2	0.129738	-0.844149	0.197206
ENSG00000166971.15.vs.ENSG00000103479.13	-0.0409368	0.00213932	0.151323
ENSG00000167281.17.vs.ENSG00000167280.15	0.982271	-0.00104398	0.67272
ENSG00000167468.15.vs.ENSG00000064932.14	-0.00159958	-0.000652439	0.293885
ENSG00000167535.6.vs.ENSG00000174243.8	-0.00442879	0.00564463	0.688564
ENSG00000167549.17.vs.ENSG00000198720.11	-0.0107748	0.0273267	0.359069
ENSG00000167644.10.vs.ENSG00000167645.15	-0.0141292	0.00695202	0.0620111
ENSG00000167645.15.vs.ENSG00000267748.4	-0.000644493	-0.257062	0.744844
ENSG00000167670.14.vs.ENSG00000167671.10	0.0974783	-0.0165424	1.69102e-06
ENSG00000167748.9.vs.ENSG00000180279.5	-0.00383146	1.64991	0.202384
ENSG00000167778.7.vs.ENSG00000111077.16	-0.0269259	-0.00126786	0.000701316
ENSG00000167967.14.vs.ENSG00000259780.3	-0.002652	-0.181967	0.978431
ENSG00000167969.11.vs.ENSG00000167968.11	-0.00484597	0.264507	0.0205318
ENSG00000168056.13.vs.ENSG00000142186.15	-0.000872971	-0.012859	0.263421
ENSG00000168060.13.vs.ENSG00000168061.12	0.0158457	0.037243	0.14856
ENSG00000168256.16.vs.ENSG00000187595.13	-0.0109698	0.120512	0.34091
ENSG00000168477.16.vs.ENSG00000231852.5	0.0128759	-0.0163049	0.71335
ENSG00000168802.11.vs.ENSG00000103044.9	-0.00672382	0.0179605	2.96864e-06
ENSG00000168827.13.vs.ENSG00000272087.1	-0.00476615	-0.160759	0.485762
ENSG00000169188.4.vs.ENSG00000158578.17	0.0170448	-0.0949603	0.311058
ENSG00000169258.6.vs.ENSG00000074276.9	0.0320464	-0.0025929	0.361441
ENSG00000169583.12.vs.ENSG00000148362.9	0.00163904	-0.00229407	0.967265
ENSG00000169692.11.vs.ENSG00000172889.14	0.000777371	0.00784539	0.562298
ENSG00000169718.16.vs.ENSG00000169727.11	0.0106011	-0.011297	0.156307
ENSG00000169885.8.vs.ENSG00000178821.11	0.796469	-0.0822893	0.618194
ENSG00000170035.14.vs.ENSG00000238171.1	0.0131625	0.969606	0.39728
ENSG00000170075.8.vs.ENSG00000143862.6	0.156497	0.00635197	0.764741
ENSG00000170085.16.vs.ENSG00000122203.13	0.108734	-0.0054756	0.148237
ENSG00000170291.13.vs.ENSG00000181885.17	-0.0456737	-0.00558681	0.000651316
ENSG00000170779.10.vs.ENSG00000140104.12	0.152355	-0.0520482	6.24507e-09
ENSG00000171262.10.vs.ENSG00000172575.10	0.0137962	0.00409612	0.751043
ENSG00000171608.14.vs.ENSG00000171603.15	0.000610921	-0.0033798	0.234607
ENSG00000171889.3.vs.ENSG00000238271.2	0.229786	-0.280438	0.922446
ENSG00000172247.3.vs.ENSG00000196666.4	0.0918006	1.54415	0.614779
ENSG00000172346.13.vs.ENSG00000100417.10	-0.00302977	-0.0131986	0.344887
ENSG00000172354.8.vs.ENSG00000146830.9	-0.00396729	-0.00285882	0.146927
ENSG00000172500.11.vs.ENSG00000172543.6	-0.00656303	0.00752394	0.02384
ENSG00000172613.6.vs.ENSG00000172531.13	-0.0114816	-0.0040224	0.469336
ENSG00000172640.3.vs.ENSG00000269514.1	-0.590351	0.145741	0.968215
ENSG00000172725.12.vs.ENSG00000175634.13	-0.00932919	0.0184143	0.246888
ENSG00000173011.11.vs.ENSG00000109519.11	-0.0015782	-0.00436491	0.94477
ENSG00000173145.10.vs.ENSG00000138193.13	0.0235684	0.0185666	0.231342
ENSG00000173338.11.vs.ENSG00000173442.10	0.540017	-0.00275581	0.643131
ENSG00000173846.11.vs.ENSG00000188396.3	-0.046146	-0.215342	0.114766
ENSG00000173947.12.vs.ENSG00000234020.1	-0.0146834	-1.99733	0.464618
ENSG00000174606.11.vs.ENSG00000143494.14	0.0311675	0.171493	5.50634e-10
ENSG00000175130.6.vs.ENSG00000116478.10	0.00236023	0.0103072	0.0727141
ENSG00000175592.7.vs.ENSG00000175602.3	0.0231942	0.0196524	0.0865131
ENSG00000176125.4.vs.ENSG00000087087.17	0.0119079	0.00690832	0.482204
ENSG00000176871.7.vs.ENSG00000111445.12	-0.0177389	0.129382	0.00163435
ENSG00000177628.14.vs.ENSG00000236675.1	0.00174258	0.0392703	0.794515
ENSG00000177791.11.vs.ENSG00000272791.1	-0.145821	-0.401248	0.280451
ENSG00000177954.10.vs.ENSG00000143552.8	0.00135811	0.0280312	0.00580421
ENSG00000178028.12.vs.ENSG00000117419.13	-0.00481655	-0.0064306	0.740297
ENSG00000178149.15.vs.ENSG00000178252.16	-0.0518141	-0.00449821	0.000690687
ENSG00000178342.4.vs.ENSG00000278075.1	-0.1169	-3.68064	0.154293
ENSG00000178947.8.vs.ENSG00000201440.1	-0.00837134	-1.64973	0.246486
ENSG00000179262.8.vs.ENSG00000179271.2	0.0016677	0.00238874	0.689873
ENSG00000179564.3.vs.ENSG00000214706.9	-2.01152	-0.0454571	0.00539536
ENSG00000179886.5.vs.ENSG00000104524.12	-0.0385873	0.0111532	0.534503
ENSG00000180061.8.vs.ENSG00000160469.15	-0.00388455	-0.0623389	0.127529
ENSG00000180448.9.vs.ENSG00000099817.10	0.0010265	-0.00867428	0.0943852
ENSG00000181856.13.vs.ENSG00000006047.11	-0.0911921	0.000465123	0.360497
ENSG00000182048.10.vs.ENSG00000167311.12	-0.100083	0.0572667	0.0111567
ENSG00000182199.9.vs.ENSG00000185633.9	0.00159852	0.000908977	0.505961
ENSG00000183066.13.vs.ENSG00000198951.10	0.110059	-0.0156173	0.31298
ENSG00000183723.11.vs.ENSG00000140931.18	-0.0199802	-0.00155145	0.0904022
ENSG00000183773.14.vs.ENSG00000272829.1	0.0395574	-0.535432	0.0121409
ENSG00000183798.4.vs.ENSG00000132793.10	2.86119	-0.0175065	1.11047e-05
ENSG00000183963.17.vs.ENSG00000198832.9	0.0215551	0.00501815	0.023841
ENSG00000184697.6.vs.ENSG00000213937.3	-0.0420476	0.150787	0.000948522
ENSG00000184956.14.vs.ENSG00000183020.12	-0.109011	-0.00582186	0.653398
ENSG00000185133.12.vs.ENSG00000100078.3	-0.145721	6.0774	0.45917
ENSG00000185187.11.vs.ENSG00000184363.8	-0.0077613	0.00336949	0.604763
ENSG00000185324.20.vs.ENSG00000158792.14	-0.0058371	-0.0294521	0.0338139
ENSG00000185507.18.vs.ENSG00000070047.10	0.0152107	0.0155087	0.188637
ENSG00000185519.8.vs.ENSG00000184908.16	-0.0860831	-0.00983185	0.0161293
ENSG00000185614.4.vs.ENSG00000182179.9	0.0848353	-0.00182627	9.11968e-06
ENSG00000185838.12.vs.ENSG00000184058.11	0.224946	0.009856	0.00903715
ENSG00000186364.10.vs.ENSG00000131788.14	0.115961	0.0123785	0.455169
ENSG00000186625.12.vs.ENSG00000220848.4	0.0616575	-0.256733	0.42046
ENSG00000187024.12.vs.ENSG00000136854.16	2.07096	-0.0407116	0.123031
ENSG00000187325.4.vs.ENSG00000102144.12	0.0523378	-0.00114336	0.0117255
ENSG00000187479.5.vs.ENSG00000244953.1	0.0122271	-0.779592	0.811627
ENSG00000187583.9.vs.ENSG00000187642.8	-0.0312947	-0.0294554	0.239468
ENSG00000187634.9.vs.ENSG00000188976.9	-0.00531179	-0.00745961	0.719879
ENSG00000187838.15.vs.ENSG00000174292.11	-0.42089	-0.0692443	0.0110476
ENSG00000187980.6.vs.ENSG00000227066.1	1.09454	-0.00670682	0.110878
ENSG00000188092.13.vs.ENSG00000215859.7	0.136657	-0.256922	0.252505
ENSG00000188229.5.vs.ENSG00000188163.7	0.000168718	-0.699547	0.745969
ENSG00000188486.3.vs.ENSG00000256269.5	0.0395314	-0.0580834	6.73478e-07
ENSG00000188613.6.vs.ENSG00000107581.11	0.116113	0.00174283	0.362677
ENSG00000189046.9.vs.ENSG00000135093.11	0.0472313	0.0092215	0.123689
ENSG00000189077.9.vs.ENSG00000127948.12	-0.0100729	-0.00177709	0.145844
ENSG00000189269.11.vs.ENSG00000278655.1	-0.441846	2.5041	0.362369
ENSG00000189350.11.vs.ENSG00000179270.6	0.274397	0.495424	0.0672227
ENSG00000196296.12.vs.ENSG00000177548.11	-0.0229068	-0.0144115	0.449332
ENSG00000196405.11.vs.ENSG00000168350.7	0.00545922	-0.0101878	0.390506
ENSG00000196497.14.vs.ENSG00000100918.11	0.0158246	0.00350185	0.868003
ENSG00000196517.10.vs.ENSG00000117411.15	-0.0220702	-0.0220836	0.26998
ENSG00000196557.9.vs.ENSG00000116176.6	0.00367031	-0.0177421	0.875296
ENSG00000196562.13.vs.ENSG00000124151.17	-0.0024013	0.00166345	0.289085
ENSG00000196878.11.vs.ENSG00000008118.8	0.000575458	-0.192757	0.467832
ENSG00000196976.6.vs.ENSG00000130827.6	0.0341418	-0.00294397	0.310441
ENSG00000197226.11.vs.ENSG00000245317.2	-0.00648106	-0.423669	0.135428
ENSG00000197614.9.vs.ENSG00000255967.1	0.0420929	0.937143	0.00722545
ENSG00000197746.12.vs.ENSG00000107736.18	-7.6687e-05	0.0235315	0.00226298
ENSG00000197753.8.vs.ENSG00000096063.13	0.416014	0.0345541	0.0220253
ENSG00000197785.12.vs.ENSG00000205090.7	-0.0573651	0.384274	0.062241
ENSG00000197885.9.vs.ENSG00000170142.10	-0.14842	0.034713	0.0462152
ENSG00000197982.13.vs.ENSG00000188786.9	0.00788461	0.0193252	0.654006
ENSG00000197989.12.vs.ENSG00000180098.8	0.0296378	-0.0283125	0.321815
ENSG00000197993.6.vs.ENSG00000165131.6	0.0427956	-0.0170832	0.0569897
ENSG00000198026.7.vs.ENSG00000100982.10	0.0391897	-0.0297795	0.00060144
ENSG00000198089.13.vs.ENSG00000241878.8	-0.0141894	-0.00641837	0.363191
ENSG00000198208.10.vs.ENSG00000119689.13	0.041075	-0.00881394	0.0676431
ENSG00000198517.8.vs.ENSG00000164855.14	-0.0254521	0.0242227	0.0212862
ENSG00000198931.9.vs.ENSG00000167513.7	-0.00579144	0.162885	0.00135029
ENSG00000202343.1.vs.ENSG00000186625.12	-1.44439	0.070671	0.306528
ENSG00000203804.4.vs.ENSG00000143382.12	0.792667	0.00205164	0.249509
ENSG00000204033.8.vs.ENSG00000148600.13	0.431462	-0.0132065	0.372173
ENSG00000204165.5.vs.ENSG00000184481.15	0.670053	0.0102681	0.0919885
ENSG00000204482.9.vs.ENSG00000204475.8	-0.00264608	0.38321	0.0858319
ENSG00000204564.10.vs.ENSG00000204560.8	-0.0775272	0.0526453	0.00395537
ENSG00000204619.6.vs.ENSG00000204618.7	-0.0144945	-0.0284485	0.384192
ENSG00000204710.2.vs.ENSG00000255200.1	-0.138566	-0.472802	0.119444
ENSG00000204791.7.vs.ENSG00000178814.14	0.58594	-0.00838589	0.607438
ENSG00000205643.9.vs.ENSG00000186951.15	-0.0700896	-0.00324264	0.339349
ENSG00000205702.9.vs.ENSG00000281538.1	-0.187745	-0.784586	0.220151
ENSG00000205744.8.vs.ENSG00000130545.14	-0.00600875	-0.0179188	0.412934
ENSG00000206384.9.vs.ENSG00000196455.6	1.15669	0.0121391	0.0633571
ENSG00000206561.11.vs.ENSG00000144597.12	-0.11635	-0.0268934	0.274264
ENSG00000206567.8.vs.ENSG00000180385.7	-0.168541	0.253614	0.226553
ENSG00000210196.2.vs.ENSG00000210195.2	-0.00469965	0.576444	0.0731288
ENSG00000211445.10.vs.ENSG00000145901.13	-0.000112737	-0.00117584	0.563103
ENSG00000211584.12.vs.ENSG00000061273.16	-0.00991161	0.000929157	0.319724
ENSG00000213071.9.vs.ENSG00000146477.5	-0.330516	0.0213837	0.577941
ENSG00000213373.6.vs.ENSG00000260105.5	-0.00361887	0.295876	0.91753
ENSG00000213590.2.vs.ENSG00000260190.1	-1.32124	1.20897	0.659343
ENSG00000213694.3.vs.ENSG00000148082.8	0.0398175	0.00798224	0.0295218
ENSG00000213722.7.vs.ENSG00000204420.7	-0.012068	0.748937	0.0429637
ENSG00000214655.9.vs.ENSG00000166507.15	-0.00625085	-0.217993	0.61932
ENSG00000214733.7.vs.ENSG00000180900.15	-0.189952	0.00725138	0.450074
ENSG00000214765.7.vs.ENSG00000164742.13	-0.0207781	-0.0164494	0.839483
ENSG00000215187.8.vs.ENSG00000198853.10	-0.334092	-0.0150152	0.178536
ENSG00000215458.7.vs.ENSG00000160214.11	0.0454815	0.015706	0.000558036
ENSG00000215914.4.vs.ENSG00000268575.1	-0.991734	-0.127556	0.510183
ENSG00000218537.1.vs.ENSG00000240972.1	0.180585	0.000454041	0.72194
ENSG00000221507.1.vs.ENSG00000196511.12	2.2449	-0.016263	0.127853
ENSG00000221539.1.vs.ENSG00000180098.8	0.399965	-0.0254444	0.466534
ENSG00000221821.3.vs.ENSG00000146223.13	-0.0979052	0.00371407	0.111559
ENSG00000221869.4.vs.ENSG00000164808.15	0.00321269	0.0266832	0.0452912
ENSG00000222448.1.vs.ENSG00000252202.1	-1.74962	1.32165	0.299086
ENSG00000223403.3.vs.ENSG00000230805.5	2.93351	-5.70385	0.296547
ENSG00000223572.8.vs.ENSG00000166763.7	-0.0432522	0.692796	0.403988
ENSG00000223705.8.vs.ENSG00000272391.4	-0.0172034	-0.0113309	0.215743
ENSG00000223764.2.vs.ENSG00000272438.1	-0.0765058	3.68621	0.0517482
ENSG00000223802.6.vs.ENSG00000005007.11	0.00114417	-0.00279314	0.933513
ENSG00000224016.2.vs.ENSG00000273011.1	-0.144791	-7.43993	0.323788
ENSG00000224066.1.vs.ENSG00000160050.13	0.212719	0.00764313	0.872034
ENSG00000225969.1.vs.ENSG00000106077.17	0.128322	-0.0123809	0.00285445
ENSG00000226032.1.vs.ENSG00000271913.4	-0.552142	-0.911003	0.0760231
ENSG00000226686.6.vs.ENSG00000267605.4	-0.185854	-0.55601	0.367998
ENSG00000226950.5.vs.ENSG00000248375.1	-0.00358277	-0.834503	0.921373
ENSG00000227218.6.vs.ENSG00000167106.10	-0.238409	0.00148206	0.779245
ENSG00000227620.4.vs.ENSG00000160172.9	1.67128	-0.114675	0.299614
ENSG00000227632.2.vs.ENSG00000230756.1	0.398791	-1.19791	0.881109
ENSG00000227741.1.vs.ENSG00000143318.11	-0.0185494	0.0449975	7.52796e-05
ENSG00000228278.3.vs.ENSG00000106948.15	-1.62468	0.00775539	0.248606
ENSG00000228474.4.vs.ENSG00000084693.14	0.00889466	-0.021411	0.050439
ENSG00000228727.7.vs.ENSG00000204396.9	-0.106865	-0.0253512	0.378684
ENSG00000228962.1.vs.ENSG00000204290.9	-1.25144	5.01947	0.135289
ENSG00000229122.1.vs.ENSG00000272148.1	-1.09076	-0.183298	0.22232
ENSG00000229939.1.vs.ENSG00000225031.1	-0.256267	0.182562	0.367506
ENSG00000229960.1.vs.ENSG00000279774.1	2.72391	-0.499083	0.0201149
ENSG00000231177.4.vs.ENSG00000157017.14	-0.748253	0.0309102	0.428958
ENSG00000231760.4.vs.ENSG00000219433.2	0.85265	-2.64456	0.51163
ENSG00000232271.1.vs.ENSG00000228888.1	-2.62657	1.60379	0.350574
ENSG00000232677.5.vs.ENSG00000267053.5	-0.00676316	-0.650135	0.384308
ENSG00000233101.9.vs.ENSG00000260027.4	-0.0325582	-0.00303786	0.775466
ENSG00000233330.1.vs.ENSG00000055211.11	0.462619	-0.00355641	0.840077
ENSG00000233337.1.vs.ENSG00000243960.1	0.920272	-0.598079	0.221531
ENSG00000233427.1.vs.ENSG00000116329.9	-5.93449	0.402418	0.171682
ENSG00000233436.6.vs.ENSG00000211450.8	0.119913	0.00640623	0.408386
ENSG00000233750.3.vs.ENSG00000268903.1	-6.67938	0.186316	0.28095
ENSG00000234026.1.vs.ENSG00000173124.13	-0.794723	0.917218	0.0126295
ENSG00000234160.1.vs.ENSG00000147912.11	-0.930304	-0.0402008	0.0932837
ENSG00000234290.2.vs.ENSG00000202533.1	0.169399	0.963321	0.319636
ENSG00000234405.1.vs.ENSG00000172476.3	0.144456	0.0892298	0.878714
ENSG00000234409.6.vs.ENSG00000099904.14	0.488394	-0.0389789	1.97707e-05
ENSG00000234424.2.vs.ENSG00000230303.4	-3.21831	5.45486	0.25329
ENSG00000234575.1.vs.ENSG00000233884.1	1.24758	-5.12934	0.452433
ENSG00000234776.3.vs.ENSG00000121653.10	-0.431551	-0.0389804	0.159506
ENSG00000234848.1.vs.ENSG00000242852.5	-1.74747	-0.478194	0.199587
ENSG00000235079.1.vs.ENSG00000207721.1	-3.17217	1.77762	0.419247
ENSG00000235173.5.vs.ENSG00000227473.1	0.0156631	0.116094	0.519042
ENSG00000235663.1.vs.ENSG00000228727.7	-1.73374	-0.0528203	0.131
ENSG00000235961.5.vs.ENSG00000268883.2	-0.0119472	-0.0671752	0.593955
ENSG00000236397.3.vs.ENSG00000146556.13	0.100751	-0.10655	0.240061
ENSG00000236830.5.vs.ENSG00000226054.2	-0.0216251	0.23914	0.903452
ENSG00000237101.1.vs.ENSG00000143748.16	0.374845	0.231944	2.30069e-10
ENSG00000237172.3.vs.ENSG00000125149.10	0.0150556	-0.0746082	0.220475
ENSG00000238178.5.vs.ENSG00000126010.5	8.0841	-5.05599	0.0422647
ENSG00000238279.1.vs.ENSG00000197956.8	0.0918508	-8.15541e-05	0.495874
ENSG00000239264.7.vs.ENSG00000153162.8	0.0465443	-0.0110957	0.574565
ENSG00000239480.1.vs.ENSG00000128563.12	-0.401602	-0.00758217	0.686612
ENSG00000239486.1.vs.ENSG00000239969.4	-0.836341	0.489211	0.621821
ENSG00000239779.5.vs.ENSG00000115275.10	-0.0734122	0.0190007	0.0741609
ENSG00000240288.6.vs.ENSG00000157020.16	-0.0583953	-0.0035551	0.895079
ENSG00000240338.4.vs.ENSG00000050820.15	-5.2536	-0.00706145	0.0023109
ENSG00000240710.1.vs.ENSG00000170382.10	4.55869	-0.0194126	0.035617
ENSG00000241527.1.vs.ENSG00000237517.7	0.913319	-0.0119345	0.607489
ENSG00000244038.8.vs.ENSG00000158828.5	0.0100542	-0.055175	0.00339059
ENSG00000244383.1.vs.ENSG00000198643.5	-0.208288	0.0622199	0.00052358
ENSG00000245910.7.vs.ENSG00000178460.16	0.011162	0.083435	0.0177634
ENSG00000247679.2.vs.ENSG00000246596.5	-0.208412	0.604879	0.329186
ENSG00000248126.1.vs.ENSG00000188002.9	-0.897672	0.098394	0.320477
ENSG00000248559.1.vs.ENSG00000237190.3	-3.56371	0.0382345	0.115998
ENSG00000248712.6.vs.ENSG00000172367.14	0.0385657	-0.0331235	0.141536
ENSG00000249635.1.vs.ENSG00000168743.11	0.482576	-0.00279584	0.60783
ENSG00000250107.1.vs.ENSG00000006282.18	3.85471	-0.00407963	0.236194
ENSG00000250979.1.vs.ENSG00000253317.1	0.35047	-0.177965	0.949385
ENSG00000251179.1.vs.ENSG00000167105.6	0.219061	-0.00968185	0.910842
ENSG00000251271.3.vs.ENSG00000251669.4	3.29806	-0.139794	0.000604708
ENSG00000251402.3.vs.ENSG00000270074.1	-1.36515	0.900751	0.416817
ENSG00000251599.1.vs.ENSG00000157111.11	0.0170578	-0.0156009	0.309231
ENSG00000251603.1.vs.ENSG00000059691.10	-0.504007	-0.028375	0.0319693
ENSG00000252335.1.vs.ENSG00000125257.12	-0.190988	-0.00151093	0.826066
ENSG00000253641.4.vs.ENSG00000253649.2	0.220029	0.486951	0.414132
ENSG00000254338.1.vs.ENSG00000182759.3	1.37481	1.90485	0.0144566
ENSG00000254777.4.vs.ENSG00000254802.1	1.22765	1.69572	0.00146516
ENSG00000254978.2.vs.ENSG00000158483.14	-0.525672	-0.0693373	0.509083
ENSG00000255478.1.vs.ENSG00000162241.11	6.84644	-0.0439845	0.0380733
ENSG00000255867.1.vs.ENSG00000233381.3	0.921322	-3.09135	0.629821
ENSG00000256028.2.vs.ENSG00000090975.11	0.182418	-0.0149432	0.761333
ENSG00000257283.1.vs.ENSG00000169372.11	-1.35382	-0.0314961	0.460305
ENSG00000257475.2.vs.ENSG00000257337.5	-13.8537	0.0783448	0.0691454
ENSG00000257740.1.vs.ENSG00000257727.4	0.1322	0.023524	0.113426
ENSG00000257989.1.vs.ENSG00000272724.1	0.427723	-3.51738	0.431
ENSG00000258727.1.vs.ENSG00000092051.15	0.0264799	0.240443	0.505265
ENSG00000258819.1.vs.ENSG00000246548.3	0.867786	-5.11795	0.375841
ENSG00000259040.4.vs.ENSG00000153162.8	-0.364238	0.0157068	0.471129
ENSG00000259522.2.vs.ENSG00000100918.11	6.59209	0.00323899	0.0736705
ENSG00000259605.3.vs.ENSG00000104936.16	-0.431443	0.0197112	0.0410206
ENSG00000259803.5.vs.ENSG00000129910.6	0.38282	-0.119796	0.949781
ENSG00000259807.1.vs.ENSG00000260517.2	6.32039	0.0632649	9.24348e-06
ENSG00000259933.5.vs.ENSG00000261123.1	1.10935	-1.39405	0.577219
ENSG00000259970.1.vs.ENSG00000164062.11	-7.35155	-0.00863218	0.00751998
ENSG00000260500.1.vs.ENSG00000260001.5	-3.02624	-0.256908	0.0380335
ENSG00000260762.1.vs.ENSG00000260201.2	-0.513712	0.474498	0.596129
ENSG00000260779.1.vs.ENSG00000154864.10	2.15892	0.068703	7.19485e-07
ENSG00000261052.4.vs.ENSG00000258130.6	2.13871	-1.14108	0.135102
ENSG00000261295.1.vs.ENSG00000102362.14	0.861446	0.01701	0.0861728
ENSG00000261659.2.vs.ENSG00000127585.10	-0.65288	-0.00881942	0.0266529
ENSG00000261668.1.vs.ENSG00000164070.10	-0.994644	0.00272243	0.543983
ENSG00000261707.1.vs.ENSG00000140876.10	-1.13686	-0.177341	0.0264992
ENSG00000261884.2.vs.ENSG00000159792.8	-0.0235514	-0.043348	0.00127148
ENSG00000261924.1.vs.ENSG00000141564.12	1.55715	-0.0203506	0.0829595
ENSG00000262006.1.vs.ENSG00000229980.4	1.57751	0.0254314	0.109396
ENSG00000263011.1.vs.ENSG00000263214.1	-0.342573	-0.739867	0.0918924
ENSG00000263316.1.vs.ENSG00000262943.6	-1.39224	0.208633	0.160711
ENSG00000263970.1.vs.ENSG00000173482.15	-1.39669	0.00325339	0.611391
ENSG00000264635.1.vs.ENSG00000266171.1	-0.298133	-1.31021	0.643658
ENSG00000264785.1.vs.ENSG00000108602.16	1.33863	-0.0877964	0.457897
ENSG00000265912.1.vs.ENSG00000272006.1	0.292451	2.21085	0.0280638
ENSG00000267074.1.vs.ENSG00000267369.1	-0.811836	0.292495	0.0267426
ENSG00000267363.1.vs.ENSG00000266973.1	2.87521	-2.76468	0.532259
ENSG00000267480.1.vs.ENSG00000141401.10	-0.108538	-0.00136285	0.0228738
ENSG00000267484.1.vs.ENSG00000105355.7	-1.97796	-0.0123956	0.207984
ENSG00000267505.1.vs.ENSG00000267405.1	1.24418	1.17381	0.625206
ENSG00000267506.4.vs.ENSG00000267466.1	2.44595	-2.37429	0.0429181
ENSG00000267510.1.vs.ENSG00000196110.6	-0.763994	0.146256	0.406421
ENSG00000267724.1.vs.ENSG00000167220.10	-0.822649	-0.0452762	0.141123
ENSG00000268575.1.vs.ENSG00000189409.11	-0.176478	3.21327	0.060649
ENSG00000268938.2.vs.ENSG00000105701.14	1.02569	-0.00352633	0.253697
ENSG00000268970.1.vs.ENSG00000123870.10	-0.99515	0.363638	0.245668
ENSG00000269072.1.vs.ENSG00000168995.12	3.45724	-0.188723	0.135234
ENSG00000269349.1.vs.ENSG00000258405.8	9.56713	-1.67474	0.114582
ENSG00000269656.1.vs.ENSG00000105373.17	-1.11447	-0.000411794	0.852447
ENSG00000269858.4.vs.ENSG00000233622.1	0.0113885	-0.277103	0.16156
ENSG00000269930.1.vs.ENSG00000247728.2	-3.74858	1.35705	0.111651
ENSG00000269982.1.vs.ENSG00000125037.11	-0.680437	-0.00257507	0.0656758
ENSG00000270433.1.vs.ENSG00000235194.7	0.629031	0.00932452	0.887539
ENSG00000270765.4.vs.ENSG00000270885.1	-0.537898	0.118654	9.42704e-06
ENSG00000271787.1.vs.ENSG00000172059.9	-0.344699	0.0141216	0.0841217
ENSG00000272112.1.vs.ENSG00000249035.5	0.148992	-1.91588	0.810048
ENSG00000272223.1.vs.ENSG00000124541.6	-0.269928	0.0115299	0.0815477
ENSG00000272689.1.vs.ENSG00000273350.1	3.20315	1.00591	0.453891
ENSG00000272821.1.vs.ENSG00000025708.11	-0.0424663	-0.000288738	0.668418
ENSG00000273027.1.vs.ENSG00000227039.5	-0.591565	0.0263485	0.394422
ENSG00000273073.1.vs.ENSG00000232742.3	0.937789	0.632183	0.77127
ENSG00000273226.1.vs.ENSG00000137154.11	-0.477285	0.000374623	0.0783956
ENSG00000274736.3.vs.ENSG00000278690.1	-0.560924	4.96281	0.0475893
ENSG00000276742.1.vs.ENSG00000107672.13	-0.472606	0.052308	0.382892
ENSG00000277877.3.vs.ENSG00000203667.8	0.691691	0.0170858	0.144718
ENSG00000277895.1.vs.ENSG00000184575.10	1.67652	0.0145492	0.0181662
ENSG00000278603.1.vs.ENSG00000255769.6	-0.875349	-0.0138791	0.488291
ENSG00000278978.1.vs.ENSG00000059691.10	-0.271415	-0.0217285	0.00296476
ENSG00000279117.1.vs.ENSG00000254429.1	-0.00299662	2.55218	0.235119
ENSG00000279208.1.vs.ENSG00000278932.2	1.21565	0.406589	0.663848
ENSG00000279322.1.vs.ENSG00000197586.11	-0.234775	-0.00109228	0.978728
ENSG00000279332.1.vs.ENSG00000168234.11	0.159139	-0.0758938	0.47331
ENSG00000279375.1.vs.ENSG00000177839.6	0.844953	-0.039511	0.653722
ENSG00000279464.1.vs.ENSG00000035720.6	-1.00797	-0.00428534	0.121451
ENSG00000279484.1.vs.ENSG00000168427.8	-0.611184	0.104493	0.038093
ENSG00000279792.1.vs.ENSG00000015532.8	-2.16805	0.0012932	0.0562318
ENSG00000280169.1.vs.ENSG00000234354.3	0.738588	-0.515652	0.338996
ENSG00000280212.1.vs.ENSG00000266957.1	-0.768126	-0.872502	0.68347
ENSG00000280213.1.vs.ENSG00000196700.6	0.0325648	-0.0214876	0.384853
ENSG00000280311.1.vs.ENSG00000187848.11	-4.87852	1.44638	3.38084e-12
ENSG00000280328.1.vs.ENSG00000184209.14	-0.160978	0.00189203	0.614416
ENSG00000281691.1.vs.ENSG00000004534.13	-0.502629	-0.000155103	0.930583

## Sheet: BG.DFI.LIHC
Gene	Coefficient1	Coefficient2	Logrank p-value
ENSG00000004487.14.vs.ENSG00000169641.12	0.0122052	0.00263074	0.0202053
ENSG00000004777.17.vs.ENSG00000225872.2	0.0434765	0.112034	0.00787355
ENSG00000005059.14.vs.ENSG00000138794.8	0.00183873	0.0182294	0.554387
ENSG00000008056.11.vs.ENSG00000078061.11	0.00850193	0.00154964	0.798592
ENSG00000008323.14.vs.ENSG00000067182.6	-0.00541439	-0.000395513	0.84016
ENSG00000009724.15.vs.ENSG00000120948.14	-0.00171624	0.0184685	0.00127352
ENSG00000010327.9.vs.ENSG00000168268.9	-0.00129906	0.00454369	0.0664184
ENSG00000011009.9.vs.ENSG00000117308.13	0.00284168	-0.00108872	0.682024
ENSG00000013306.14.vs.ENSG00000108309.11	0.00204788	0.0135999	0.0878121
ENSG00000030582.15.vs.ENSG00000161682.13	0.00064885	0.0445284	0.186635
ENSG00000033100.13.vs.ENSG00000082014.15	0.00522325	-0.00199937	0.604213
ENSG00000042062.10.vs.ENSG00000196396.8	-0.0828369	0.0101333	0.194532
ENSG00000047579.18.vs.ENSG00000008083.12	-0.000582132	0.00762133	0.866971
ENSG00000047849.20.vs.ENSG00000132153.13	0.00350769	0.00714165	0.023337
ENSG00000052344.14.vs.ENSG00000103510.18	0.000861939	0.000199625	0.930249
ENSG00000062524.14.vs.ENSG00000137825.9	-0.188097	0.0151292	0.0113866
ENSG00000064601.15.vs.ENSG00000100979.13	0.000717727	-0.000764942	0.304916
ENSG00000065923.8.vs.ENSG00000147119.3	-0.000561815	0.0060856	0.925893
ENSG00000067704.9.vs.ENSG00000118873.14	-0.00305514	0.00651801	0.334666
ENSG00000067829.17.vs.ENSG00000184343.9	-9.99156e-05	0.0270712	0.922824
ENSG00000068137.13.vs.ENSG00000037042.8	-0.000628815	0.0588737	0.00584984
ENSG00000068305.16.vs.ENSG00000183060.14	-0.00398687	0.0506777	0.0480624
ENSG00000068615.15.vs.ENSG00000132313.13	0.00781273	-0.00398552	0.854846
ENSG00000070985.12.vs.ENSG00000184281.13	0.0236271	0.00122744	0.945225
ENSG00000072163.17.vs.ENSG00000169994.17	-0.0111979	-0.00968933	0.0166724
ENSG00000072518.19.vs.ENSG00000167771.5	0.00747284	0.0429946	0.184789
ENSG00000072736.17.vs.ENSG00000103067.10	0.00719225	-0.003926	0.424113
ENSG00000072778.18.vs.ENSG00000004975.10	-0.000699695	0.0139404	0.0716785
ENSG00000075975.14.vs.ENSG00000132155.10	0.0274762	-0.00200695	0.274363
ENSG00000076108.10.vs.ENSG00000076067.10	0.00719282	0.00159724	0.284225
ENSG00000076344.14.vs.ENSG00000167930.14	-0.380836	0.00912102	0.000464255
ENSG00000077097.12.vs.ENSG00000077092.17	0.00878041	-0.0893525	0.0221704
ENSG00000077150.16.vs.ENSG00000059915.15	0.00676344	-0.10353	0.00299568
ENSG00000078814.14.vs.ENSG00000100991.10	0.00240877	0.00569882	0.288679
ENSG00000086159.11.vs.ENSG00000161800.11	-0.0039341	0.0285298	0.000137555
ENSG00000088038.16.vs.ENSG00000105617.3	0.00892854	0.00539921	0.52367
ENSG00000089486.15.vs.ENSG00000103415.10	0.00596515	-0.00249517	0.336234
ENSG00000090097.19.vs.ENSG00000180929.5	0.00392558	-0.185904	0.430319
ENSG00000090975.11.vs.ENSG00000182196.12	-0.00103988	0.0695053	0.219057
ENSG00000092820.16.vs.ENSG00000164674.14	0.00167002	-0.122339	0.214133
ENSG00000093144.17.vs.ENSG00000118518.14	-0.000587492	0.0125734	0.721103
ENSG00000096384.18.vs.ENSG00000157593.15	0.0002122	0.001874	0.289486
ENSG00000099377.12.vs.ENSG00000099365.8	0.00443915	-0.021782	0.0888262
ENSG00000099797.10.vs.ENSG00000099795.5	0.00265215	-0.00104625	0.538286
ENSG00000099800.6.vs.ENSG00000178297.11	-0.00116149	0.00184819	0.774163
ENSG00000099822.2.vs.ENSG00000099821.12	0.0368202	0.000849324	0.186398
ENSG00000099899.13.vs.ENSG00000128191.12	0.00601462	-0.000680957	0.569221
ENSG00000099956.16.vs.ENSG00000099958.13	0.000264008	-0.00954714	0.478547
ENSG00000099957.15.vs.ENSG00000099960.11	0.0243166	-0.162762	0.419266
ENSG00000100079.6.vs.ENSG00000128283.6	-0.013451	-0.000517675	0.582166
ENSG00000100201.17.vs.ENSG00000100196.9	7.45656e-05	0.00253738	0.768909
ENSG00000100220.10.vs.ENSG00000232218.1	-0.000740607	1.03491	0.837169
ENSG00000100239.14.vs.ENSG00000100241.19	-0.00166357	0.00697113	0.115568
ENSG00000100276.9.vs.ENSG00000185340.14	-0.678169	0.0128234	0.1402
ENSG00000100359.19.vs.ENSG00000196588.13	0.00493564	0.00757027	0.376064
ENSG00000100433.14.vs.ENSG00000258538.4	0.0737136	-1.90146	0.172768
ENSG00000100522.7.vs.ENSG00000198252.10	-0.000670671	-0.0122845	0.367277
ENSG00000100908.12.vs.ENSG00000092010.13	-0.00580149	0.00121881	0.57541
ENSG00000101003.9.vs.ENSG00000101004.13	0.0347565	0.00382302	0.00158888
ENSG00000101082.12.vs.ENSG00000259399.1	-0.111831	0.0539742	0.223984
ENSG00000101084.15.vs.ENSG00000101082.12	0.00497871	-0.109291	0.133764
ENSG00000101160.12.vs.ENSG00000101158.11	-0.000666641	0.00735031	0.0291796
ENSG00000101190.11.vs.ENSG00000092758.14	0.0131689	0.00320569	0.52818
ENSG00000101343.13.vs.ENSG00000173418.10	0.0168031	-0.000414055	0.2059
ENSG00000101460.11.vs.ENSG00000101464.9	-0.00607781	0.0152682	0.00775871
ENSG00000102007.9.vs.ENSG00000012211.11	0.00405163	0.00830779	0.0708346
ENSG00000102109.8.vs.ENSG00000187682.1	-0.00436418	-0.534456	0.482134
ENSG00000102302.7.vs.ENSG00000158526.7	-0.0131008	0.00485444	0.627336
ENSG00000102710.18.vs.ENSG00000120699.11	0.0102629	-0.00117228	0.827485
ENSG00000103126.13.vs.ENSG00000185615.14	0.0219277	-0.0163302	0.0031856
ENSG00000103351.11.vs.ENSG00000167984.15	0.0477319	-0.159298	0.00319655
ENSG00000104679.9.vs.ENSG00000134013.14	0.00101839	0.00228204	0.939168
ENSG00000104859.13.vs.ENSG00000170684.7	-4.45879e-05	0.0538266	0.153695
ENSG00000104903.4.vs.ENSG00000008441.15	-0.110731	-0.00178324	0.113176
ENSG00000105137.11.vs.ENSG00000105135.14	-0.0288531	-0.00279363	0.0823984
ENSG00000105655.17.vs.ENSG00000130511.14	-0.00236959	0.00411286	0.537944
ENSG00000105664.9.vs.ENSG00000105662.14	-0.0165451	-0.00935724	0.592697
ENSG00000105856.12.vs.ENSG00000164597.12	-0.0104967	0.0328268	0.112089
ENSG00000105877.16.vs.ENSG00000164649.18	0.0167347	0.039719	0.0150387
ENSG00000106123.10.vs.ENSG00000165125.16	0.00401249	-0.0296756	0.38371
ENSG00000106346.10.vs.ENSG00000008256.14	0.00698488	-0.00622543	0.910944
ENSG00000106484.13.vs.ENSG00000158623.13	0.000534629	0.00480934	0.593233
ENSG00000106628.9.vs.ENSG00000106624.7	0.000240749	-0.00307427	0.262709
ENSG00000107159.11.vs.ENSG00000198467.12	0.00155327	-0.000510806	0.325177
ENSG00000107404.16.vs.ENSG00000169962.4	0.00487151	-0.0207011	0.192953
ENSG00000107874.9.vs.ENSG00000107872.11	0.0114209	-0.0137685	0.273602
ENSG00000107902.12.vs.ENSG00000258539.1	-0.00255443	0.315237	0.668614
ENSG00000108262.14.vs.ENSG00000167543.14	0.0115189	-0.000335894	0.134096
ENSG00000108556.7.vs.ENSG00000141503.14	-0.101015	-0.00982323	0.0414019
ENSG00000108592.15.vs.ENSG00000198231.11	0.0107764	0.00421852	0.00537315
ENSG00000108604.14.vs.ENSG00000087191.11	0.00117787	0.00175152	0.250294
ENSG00000108788.10.vs.ENSG00000131470.13	0.0057549	0.223142	6.43181e-06
ENSG00000108799.11.vs.ENSG00000108797.10	0.0302105	0.0132574	0.034039
ENSG00000108840.14.vs.ENSG00000141349.7	0.00436091	-0.000414226	0.406655
ENSG00000108854.14.vs.ENSG00000258890.5	0.010859	0.0280932	0.0174237
ENSG00000108963.16.vs.ENSG00000263050.1	-0.0219551	-0.302113	0.381088
ENSG00000110042.6.vs.ENSG00000197629.5	-0.00245725	-0.0125497	0.10824
ENSG00000110395.4.vs.ENSG00000076706.13	0.0110321	-0.000209536	0.817364
ENSG00000110711.8.vs.ENSG00000110697.11	-0.0031341	-0.00180478	0.709954
ENSG00000110925.5.vs.ENSG00000050426.14	0.0195514	0.0115238	0.0683791
ENSG00000111344.10.vs.ENSG00000135144.6	0.0049158	-0.00235032	0.835061
ENSG00000111671.8.vs.ENSG00000111669.13	-0.000202481	0.000358667	0.740916
ENSG00000112514.14.vs.ENSG00000112511.16	0.000660573	-0.000687835	0.729999
ENSG00000113716.11.vs.ENSG00000182578.12	0.0375982	0.00013196	0.000139579
ENSG00000114354.11.vs.ENSG00000154175.15	-0.00198485	-0.0711676	0.006355
ENSG00000115232.12.vs.ENSG00000188452.12	-0.0727231	0.0335632	0.178186
ENSG00000115310.16.vs.ENSG00000214595.10	0.000224955	0.0747419	0.0497018
ENSG00000115657.11.vs.ENSG00000158552.11	0.0197672	-0.00261613	0.181323
ENSG00000115841.18.vs.ENSG00000138061.10	-0.0698833	0.00137835	5.16285e-07
ENSG00000116221.14.vs.ENSG00000157216.14	0.000685601	0.000832303	0.852529
ENSG00000116254.16.vs.ENSG00000069424.13	0.115022	-0.0030825	0.493137
ENSG00000118094.10.vs.ENSG00000019144.15	-0.00716774	0.000329962	0.744331
ENSG00000118997.12.vs.ENSG00000196950.12	0.116479	0.0122669	0.418095
ENSG00000119397.15.vs.ENSG00000119396.9	0.00109821	0.000162535	0.993978
ENSG00000119408.15.vs.ENSG00000136930.11	-0.000462781	0.00176672	0.405121
ENSG00000119522.14.vs.ENSG00000148204.10	-0.00780779	-0.446731	0.33622
ENSG00000120333.4.vs.ENSG00000116161.16	-0.0253969	0.0121559	0.00201761
ENSG00000120784.14.vs.ENSG00000171817.15	0.0700408	-0.0756314	0.0978529
ENSG00000120860.9.vs.ENSG00000136048.12	0.000274204	-0.000429567	0.998112
ENSG00000121053.5.vs.ENSG00000011143.15	-1.32763	0.0838158	0.0137924
ENSG00000122034.11.vs.ENSG00000122033.13	0.004939	-0.0248735	0.014386
ENSG00000122696.11.vs.ENSG00000226055.2	0.0764134	-2.39986	0.108206
ENSG00000122729.17.vs.ENSG00000107201.8	0.000437449	-0.00123565	0.831544
ENSG00000122735.14.vs.ENSG00000168913.6	-0.210396	0.00276523	0.617519
ENSG00000123136.13.vs.ENSG00000123146.18	0.00191198	0.0013894	0.626331
ENSG00000123329.16.vs.ENSG00000111087.8	-0.0271791	0.00375807	0.389365
ENSG00000123342.14.vs.ENSG00000182796.11	-0.0211126	-0.0180815	0.316747
ENSG00000123485.10.vs.ENSG00000185038.13	0.0488682	0.000971904	9.6603e-05
ENSG00000124574.13.vs.ENSG00000171462.13	0.000247406	0.057788	0.49487
ENSG00000124587.12.vs.ENSG00000124713.5	0.00484331	0.000103431	0.0574588
ENSG00000124593.13.vs.ENSG00000164663.12	0.0105689	0.0713724	0.1444
ENSG00000125170.9.vs.ENSG00000102978.11	0.00461396	-0.000694049	0.285223
ENSG00000125355.14.vs.ENSG00000177485.6	0.0201873	-0.00328181	0.182938
ENSG00000125520.12.vs.ENSG00000130584.9	0.00137139	-0.00263671	0.525753
ENSG00000125650.4.vs.ENSG00000125652.6	-0.00235086	-0.00164524	0.667298
ENSG00000125753.12.vs.ENSG00000125741.4	0.00459371	-0.00288267	0.200039
ENSG00000125775.13.vs.ENSG00000101298.12	0.0008879	-0.0175942	0.928343
ENSG00000126246.8.vs.ENSG00000272333.4	0.0374505	-6.87657e-05	0.13121
ENSG00000126247.9.vs.ENSG00000161281.9	0.00111474	-0.00537725	0.273678
ENSG00000126895.12.vs.ENSG00000089820.14	-0.488715	-0.0029066	0.152693
ENSG00000127564.15.vs.ENSG00000131650.12	0.0527419	-0.212439	0.00169088
ENSG00000128346.9.vs.ENSG00000100139.12	0.102797	0.000394814	0.765053
ENSG00000128564.6.vs.ENSG00000106367.12	-0.0127652	0.0032329	0.674148
ENSG00000128595.15.vs.ENSG00000128617.2	0.00280629	0.00137117	0.274383
ENSG00000129195.14.vs.ENSG00000091622.14	0.0591269	-0.058314	0.0516743
ENSG00000129691.14.vs.ENSG00000147465.10	0.0100241	-0.0643357	0.330109
ENSG00000129951.17.vs.ENSG00000011304.15	0.512522	0.00267069	0.312041
ENSG00000130244.11.vs.ENSG00000171777.14	0.00998799	-0.00175127	0.820866
ENSG00000130487.5.vs.ENSG00000217442.3	0.00769383	0.0270347	0.547862
ENSG00000130702.12.vs.ENSG00000130706.11	0.000866232	0.000833067	0.721222
ENSG00000130714.14.vs.ENSG00000130717.11	0.0112921	-0.00208112	0.445184
ENSG00000130734.8.vs.ENSG00000129347.18	-0.0136005	0.0244195	0.115543
ENSG00000130751.8.vs.ENSG00000130748.6	-0.0458237	0.0143977	0.489617
ENSG00000130758.6.vs.ENSG00000174521.7	0.0597243	-1.36399	0.0314279
ENSG00000130811.9.vs.ENSG00000244165.1	0.000689614	-0.00843091	0.899654
ENSG00000130813.16.vs.ENSG00000130812.9	-0.00166829	-0.00249873	0.780749
ENSG00000130826.14.vs.ENSG00000130830.13	0.0125145	-0.00291665	0.0499572
ENSG00000130881.12.vs.ENSG00000130876.10	-0.00248119	-0.010309	0.419385
ENSG00000131153.7.vs.ENSG00000131149.16	0.0246984	-0.0022639	0.0388713
ENSG00000131188.10.vs.ENSG00000113758.12	0.0176067	0.00123855	0.674327
ENSG00000131236.15.vs.ENSG00000131238.15	-0.00149323	0.00904041	0.0357649
ENSG00000131389.15.vs.ENSG00000144596.10	-0.00454308	0.0637341	0.444222
ENSG00000131899.9.vs.ENSG00000177731.14	0.0341399	-0.00585372	0.117803
ENSG00000132388.11.vs.ENSG00000274363.1	-0.0182532	0.409261	0.0640986
ENSG00000132622.9.vs.ENSG00000101220.16	-0.0550454	0.00653658	0.0371599
ENSG00000133318.12.vs.ENSG00000188070.9	0.00410259	0.0016316	0.0482572
ENSG00000133805.14.vs.ENSG00000255823.2	-0.00570665	0.0670183	0.367987
ENSG00000133961.18.vs.ENSG00000100767.14	-0.0103975	-0.00491921	0.150515
ENSG00000134398.11.vs.ENSG00000166851.13	-0.0659163	0.0210608	0.0127934
ENSG00000134684.9.vs.ENSG00000162522.9	0.00255185	0.00447289	0.0130079
ENSG00000134769.20.vs.ENSG00000278464.1	-0.00484605	0.213641	0.129228
ENSG00000134780.8.vs.ENSG00000124915.9	0.00339257	0.418024	0.388925
ENSG00000135365.14.vs.ENSG00000165905.15	0.0218866	0.00104261	0.0835852
ENSG00000135414.8.vs.ENSG00000257390.4	0.0150164	0.220808	0.335242
ENSG00000135451.11.vs.ENSG00000186897.4	0.0299422	0.0361536	0.00192107
ENSG00000135597.17.vs.ENSG00000203734.10	0.00636731	0.218762	0.745778
ENSG00000135749.17.vs.ENSG00000135778.10	0.0105299	0.00181396	0.762349
ENSG00000136059.13.vs.ENSG00000187091.12	-0.202142	-0.0108635	0.0544518
ENSG00000136478.6.vs.ENSG00000266402.3	0.00452447	0.0745078	0.0718469
ENSG00000136877.13.vs.ENSG00000106991.12	0.00293441	-0.00683833	0.000811272
ENSG00000136881.10.vs.ENSG00000230328.2	7.28055e-05	-0.00884755	0.910637
ENSG00000137200.11.vs.ENSG00000198937.8	0.00253387	-0.00220348	0.757054
ENSG00000137267.5.vs.ENSG00000137274.11	-0.001342	-0.00319851	0.3641
ENSG00000137575.10.vs.ENSG00000035681.6	-0.000733925	-0.00245528	0.747461
ENSG00000137877.9.vs.ENSG00000243708.7	-0.0653638	0.792777	0.0741351
ENSG00000138073.12.vs.ENSG00000143994.12	0.000587612	-0.00701889	0.923154
ENSG00000138834.11.vs.ENSG00000103024.6	0.0110204	-5.28894e-05	0.154104
ENSG00000139044.9.vs.ENSG00000171840.10	-0.00828225	0.0046901	0.534498
ENSG00000139540.10.vs.ENSG00000139645.9	-0.00122865	0.0117408	0.0203161
ENSG00000139835.12.vs.ENSG00000185896.10	0.00371729	-0.000665837	0.364485
ENSG00000140093.8.vs.ENSG00000119698.10	-0.00154659	-0.0535013	0.000582225
ENSG00000140199.10.vs.ENSG00000128463.11	-0.00502515	0.000276025	0.970468
ENSG00000140859.14.vs.ENSG00000140854.11	-0.00402129	0.0247991	0.121601
ENSG00000140939.13.vs.ENSG00000196123.11	0.00895007	0.0202919	0.123118
ENSG00000141179.12.vs.ENSG00000262052.1	-0.00121398	-0.129481	0.90224
ENSG00000141447.15.vs.ENSG00000154040.19	0.00228912	0.013494	0.00653678
ENSG00000141744.3.vs.ENSG00000161395.11	0.0289566	-0.00305232	0.204755
ENSG00000142197.11.vs.ENSG00000214867.3	0.00688184	-0.496012	0.445687
ENSG00000142208.14.vs.ENSG00000184990.11	-0.00105442	0.000237308	0.94408
ENSG00000143442.20.vs.ENSG00000159377.9	0.00225817	-4.13646e-05	0.699802
ENSG00000143621.15.vs.ENSG00000143553.9	0.0031521	-0.000866151	0.200772
ENSG00000143819.11.vs.ENSG00000196187.10	-4.63665e-05	-0.00052534	0.531941
ENSG00000143952.18.vs.ENSG00000169764.13	-0.00215582	-0.00115556	0.116376
ENSG00000143977.12.vs.ENSG00000116005.10	0.0107614	-0.000685017	0.199425
ENSG00000144045.12.vs.ENSG00000115297.10	0.00897214	0.111092	0.766175
ENSG00000144395.16.vs.ENSG00000119041.9	0.0229849	0.0454625	0.0164683
ENSG00000144746.6.vs.ENSG00000163380.14	-0.00163262	-0.20217	0.904041
ENSG00000144857.13.vs.ENSG00000206530.7	-0.117943	0.0502852	0.0105569
ENSG00000145244.10.vs.ENSG00000145246.12	0.0134337	0.010113	0.560224
ENSG00000145386.8.vs.ENSG00000123737.11	0.00168774	0.0236394	0.142959
ENSG00000145715.13.vs.ENSG00000134480.12	-0.0128927	-0.00201133	0.636782
ENSG00000146426.16.vs.ENSG00000029639.9	-0.0420635	0.0112394	0.238047
ENSG00000148702.13.vs.ENSG00000197893.12	-0.000450945	0.00822804	0.637663
ENSG00000148824.17.vs.ENSG00000203772.7	0.0306648	-0.0167494	0.467886
ENSG00000148925.9.vs.ENSG00000133794.16	0.0263926	-0.0193394	0.160686
ENSG00000149182.13.vs.ENSG00000149179.12	0.00148045	0.00478668	0.825241
ENSG00000149243.14.vs.ENSG00000149273.13	-0.103233	8.56218e-05	0.559559
ENSG00000149328.13.vs.ENSG00000109956.11	0.0155005	-0.00244355	0.817615
ENSG00000149346.13.vs.ENSG00000101384.10	0.0259914	4.03585e-05	0.718962
ENSG00000149541.8.vs.ENSG00000149489.7	0.00560342	-0.0935292	0.281794
ENSG00000149782.10.vs.ENSG00000002330.12	0.0152593	-0.000697671	0.527982
ENSG00000149923.12.vs.ENSG00000149922.9	0.00395131	0.104403	0.177722
ENSG00000149929.14.vs.ENSG00000149930.16	-0.00562817	0.00496182	0.540667
ENSG00000149968.10.vs.ENSG00000255282.5	0.0552747	0.400177	0.137078
ENSG00000149970.13.vs.ENSG00000185915.5	-0.0295872	-0.0836988	0.196718
ENSG00000151117.7.vs.ENSG00000179057.12	-0.00653642	0.0914648	0.9174
ENSG00000151366.11.vs.ENSG00000151365.2	0.000385242	-0.000507399	0.769402
ENSG00000152382.5.vs.ENSG00000143157.10	-0.00206765	0.0105578	0.0121175
ENSG00000154146.11.vs.ENSG00000019102.10	0.0111154	0.000932835	0.941414
ENSG00000154639.17.vs.ENSG00000154640.13	-0.00025548	0.0148623	0.563298
ENSG00000154945.6.vs.ENSG00000108846.14	0.0122753	0.000772254	0.233769
ENSG00000155252.13.vs.ENSG00000119986.6	-0.0132117	0.00139337	0.356967
ENSG00000155366.15.vs.ENSG00000155363.17	-0.000270915	0.00175378	0.836601
ENSG00000155506.15.vs.ENSG00000170271.9	0.00252388	-0.00159025	0.235067
ENSG00000155749.11.vs.ENSG00000064012.20	0.563328	0.0136159	0.121759
ENSG00000155850.7.vs.ENSG00000164296.6	0.00499115	0.00509	0.93015
ENSG00000155974.10.vs.ENSG00000127311.8	-0.120129	0.0236785	0.72708
ENSG00000157077.13.vs.ENSG00000154222.13	0.00788686	0.0236266	0.0041793
ENSG00000157368.9.vs.ENSG00000132613.13	-0.0416559	-0.000330134	0.138497
ENSG00000157833.11.vs.ENSG00000084754.9	0.00753657	-0.000116347	0.94753
ENSG00000157856.9.vs.ENSG00000115155.15	0.115081	0.0649458	0.133431
ENSG00000158008.8.vs.ENSG00000158014.13	0.0764953	0.00173639	0.661234
ENSG00000158158.10.vs.ENSG00000273265.1	0.0298412	0.336925	0.0176228
ENSG00000158417.9.vs.ENSG00000135945.8	0.00645923	0.0322766	0.00161077
ENSG00000159023.17.vs.ENSG00000253304.1	0.00169068	0.00151818	0.903021
ENSG00000159263.14.vs.ENSG00000159267.13	-0.0415091	0.00730297	0.517601
ENSG00000159374.16.vs.ENSG00000115325.12	0.12423	-0.053581	0.380183
ENSG00000159842.13.vs.ENSG00000177370.4	-0.0119801	-0.008037	0.272278
ENSG00000160111.11.vs.ENSG00000127533.3	0.0765045	-0.0307993	0.133486
ENSG00000160326.12.vs.ENSG00000160325.13	-0.000435933	-0.00240647	0.511777
ENSG00000160404.16.vs.ENSG00000167094.14	0.0138309	-1.1799	0.0707893
ENSG00000160781.14.vs.ENSG00000242252.1	-0.0139847	0.110795	0.79028
ENSG00000160781.14.vs.ENSG00000260238.4	-0.00445245	0.137958	0.145979
ENSG00000160883.9.vs.ENSG00000113763.9	0.0122361	-0.0773178	0.269378
ENSG00000160951.3.vs.ENSG00000123143.11	-0.363712	0.00262503	0.0399644
ENSG00000161091.11.vs.ENSG00000105325.12	0.00787274	-0.00768474	0.102296
ENSG00000162078.10.vs.ENSG00000172460.13	0.0150689	-0.00516868	0.534452
ENSG00000162437.13.vs.ENSG00000162434.10	0.0148323	-0.00116308	0.580837
ENSG00000162572.18.vs.ENSG00000131584.17	0.00524495	0.0106377	0.115163
ENSG00000162885.11.vs.ENSG00000116957.11	0.0147672	-0.00405261	0.787662
ENSG00000162892.14.vs.ENSG00000162894.10	0.553779	-0.16768	0.145405
ENSG00000162976.11.vs.ENSG00000134318.12	0.0126749	0.00174875	0.596601
ENSG00000163155.10.vs.ENSG00000163154.5	0.0118728	-0.0241461	0.51698
ENSG00000163159.10.vs.ENSG00000163156.10	0.00499642	-0.000213897	0.364893
ENSG00000163251.3.vs.ENSG00000163249.8	-0.00309113	0.0189461	0.486353
ENSG00000163382.10.vs.ENSG00000160818.15	-0.0017258	0.0119562	0.160686
ENSG00000163485.14.vs.ENSG00000133055.7	0.0209173	-0.0415092	0.0737879
ENSG00000163697.15.vs.ENSG00000179299.15	-0.00478069	0.00715937	0.67702
ENSG00000163703.16.vs.ENSG00000163704.10	-0.00318376	0.0372551	0.784839
ENSG00000163794.6.vs.ENSG00000138100.12	0.0980537	0.026238	0.00186792
ENSG00000163806.14.vs.ENSG00000171103.9	0.470383	0.0134209	0.315859
ENSG00000163879.10.vs.ENSG00000134697.11	-0.00222012	0.0222411	0.000167896
ENSG00000163938.15.vs.ENSG00000016864.15	0.00659582	-0.00200166	0.0629839
ENSG00000164099.3.vs.ENSG00000269893.5	-0.0136091	0.00147244	0.717654
ENSG00000164776.8.vs.ENSG00000129103.16	-0.149799	0.00052199	0.696107
ENSG00000164896.18.vs.ENSG00000164889.11	0.00171613	0.00223037	0.225022
ENSG00000164902.12.vs.ENSG00000230929.5	0.0144534	-0.807713	0.282578
ENSG00000164932.11.vs.ENSG00000266289.1	0.00442027	-0.199231	0.739675
ENSG00000165985.9.vs.ENSG00000165983.13	-0.0956372	0.0164012	0.37337
ENSG00000166171.11.vs.ENSG00000107829.12	0.0373954	-0.0020127	0.130639
ENSG00000166313.17.vs.ENSG00000166311.8	0.00399611	-0.000982094	0.900854
ENSG00000166428.11.vs.ENSG00000185567.6	-0.0951597	-0.00144822	0.239398
ENSG00000166575.15.vs.ENSG00000270510.1	-0.00541295	0.393034	0.801324
ENSG00000166816.12.vs.ENSG00000186187.10	-0.00169514	0.00352814	0.562171
ENSG00000166860.2.vs.ENSG00000166856.2	0.0168396	-0.268354	0.0219745
ENSG00000166971.15.vs.ENSG00000103479.13	0.00073666	-0.00200584	0.860116
ENSG00000167281.17.vs.ENSG00000167280.15	0.593911	0.0189458	0.00889813
ENSG00000167468.15.vs.ENSG00000064932.14	-0.000146956	-0.00080988	0.927002
ENSG00000167535.6.vs.ENSG00000174243.8	0.0101536	0.013379	0.0224618
ENSG00000167549.17.vs.ENSG00000198720.11	-0.0207368	0.0430727	0.176592
ENSG00000167644.10.vs.ENSG00000167645.15	0.0224967	0.0027015	0.0192223
ENSG00000167645.15.vs.ENSG00000267748.4	0.00324468	0.384471	0.0697864
ENSG00000167670.14.vs.ENSG00000167671.10	0.0134243	-0.00170659	0.233723
ENSG00000167748.9.vs.ENSG00000180279.5	-0.26192	-0.967771	0.475149
ENSG00000167778.7.vs.ENSG00000111077.16	-0.00520518	-0.00318534	0.350092
ENSG00000167969.11.vs.ENSG00000167968.11	-0.000541908	-0.0118277	0.80232
ENSG00000168056.13.vs.ENSG00000142186.15	-0.00102584	-0.000734999	0.749296
ENSG00000168060.13.vs.ENSG00000168061.12	0.00138102	0.0128203	0.211388
ENSG00000168256.16.vs.ENSG00000187595.13	0.015217	-0.0602045	0.0152435
ENSG00000168477.16.vs.ENSG00000231852.5	-0.0320134	-0.00932871	0.0300179
ENSG00000168802.11.vs.ENSG00000103044.9	-8.82876e-05	0.0452263	0.669117
ENSG00000168827.13.vs.ENSG00000272087.1	-0.000202083	-0.205047	0.693427
ENSG00000169188.4.vs.ENSG00000158578.17	0.0048476	-0.901482	0.496085
ENSG00000169258.6.vs.ENSG00000074276.9	0.0873962	-0.0010131	0.000360605
ENSG00000169583.12.vs.ENSG00000148362.9	0.0130537	0.00617219	0.256322
ENSG00000169692.11.vs.ENSG00000172889.14	0.00117943	-0.00518255	0.0947194
ENSG00000169718.16.vs.ENSG00000169727.11	0.00218915	0.000873776	0.083673
ENSG00000169885.8.vs.ENSG00000178821.11	0.0553396	0.0111896	0.650034
ENSG00000170075.8.vs.ENSG00000143862.6	0.0285601	-0.00438542	0.591228
ENSG00000170085.16.vs.ENSG00000122203.13	0.00576156	0.00196866	0.507813
ENSG00000170291.13.vs.ENSG00000181885.17	0.00446941	-0.002129	0.393689
ENSG00000170779.10.vs.ENSG00000140104.12	0.038673	0.0229381	0.0571015
ENSG00000171262.10.vs.ENSG00000172575.10	0.0219516	-0.111992	0.139295
ENSG00000171608.14.vs.ENSG00000171603.15	-0.0191967	0.00133541	0.422671
ENSG00000172346.13.vs.ENSG00000100417.10	-0.0399468	0.00122892	0.591271
ENSG00000172354.8.vs.ENSG00000146830.9	0.000377813	0.0134108	0.0331321
ENSG00000172500.11.vs.ENSG00000172543.6	0.00303365	-0.0326405	0.309693
ENSG00000172613.6.vs.ENSG00000172531.13	0.0288634	-0.00323671	0.177772
ENSG00000172725.12.vs.ENSG00000175634.13	-0.00136108	-0.00356646	0.532349
ENSG00000173011.11.vs.ENSG00000109519.11	-0.0136729	-0.00269373	0.243946
ENSG00000173145.10.vs.ENSG00000138193.13	0.0459341	-0.034117	0.0706059
ENSG00000173338.11.vs.ENSG00000173442.10	-0.266055	0.00255551	0.723026
ENSG00000173846.11.vs.ENSG00000188396.3	-0.00688445	-0.159117	0.681771
ENSG00000174606.11.vs.ENSG00000143494.14	-0.00190367	0.0252624	0.567114
ENSG00000175130.6.vs.ENSG00000116478.10	-0.00120352	0.00761112	0.0693161
ENSG00000175592.7.vs.ENSG00000175602.3	0.00890779	-0.00264383	0.82554
ENSG00000176125.4.vs.ENSG00000087087.17	-0.00971399	0.0107013	0.0382073
ENSG00000176871.7.vs.ENSG00000111445.12	0.00129132	0.0361103	0.00770943
ENSG00000177628.14.vs.ENSG00000236675.1	-0.000415421	0.159479	0.0103652
ENSG00000177791.11.vs.ENSG00000272791.1	-0.628377	0.792807	0.00820555
ENSG00000177954.10.vs.ENSG00000143552.8	0.000136273	0.143368	0.00229406
ENSG00000178028.12.vs.ENSG00000117419.13	0.00379254	0.00835342	0.0737723
ENSG00000178149.15.vs.ENSG00000178252.16	-0.00122282	0.0107628	0.00825465
ENSG00000178342.4.vs.ENSG00000278075.1	0.505194	0.32641	0.385965
ENSG00000179262.8.vs.ENSG00000179271.2	5.75755e-05	0.000424047	0.96235
ENSG00000179886.5.vs.ENSG00000104524.12	-0.000390498	0.00388336	0.549437
ENSG00000180061.8.vs.ENSG00000160469.15	-0.00968125	0.0690053	0.547924
ENSG00000180448.9.vs.ENSG00000099817.10	-0.00194423	-0.000793461	0.761156
ENSG00000181856.13.vs.ENSG00000006047.11	-0.0190143	0.00242353	0.294723
ENSG00000182048.10.vs.ENSG00000167311.12	0.2081	-0.045686	0.217598
ENSG00000182199.9.vs.ENSG00000185633.9	-0.000437659	0.00380171	0.263405
ENSG00000183066.13.vs.ENSG00000198951.10	0.508518	-4.60845e-05	0.0242815
ENSG00000183723.11.vs.ENSG00000140931.18	0.000679612	-0.00203692	0.931326
ENSG00000183773.14.vs.ENSG00000272829.1	-0.0408893	-0.0322029	0.668395
ENSG00000183798.4.vs.ENSG00000132793.10	0.00673601	0.0165821	0.270334
ENSG00000183963.17.vs.ENSG00000198832.9	0.0120077	-1.67962e-05	0.0326823
ENSG00000184697.6.vs.ENSG00000213937.3	0.0526405	0.0396026	0.1523
ENSG00000184709.7.vs.ENSG00000176884.13	0.0382797	-0.319902	0.489199
ENSG00000184956.14.vs.ENSG00000183020.12	0.000308927	0.00339162	0.622178
ENSG00000185187.11.vs.ENSG00000184363.8	-0.00110737	-0.00219008	0.820443
ENSG00000185324.20.vs.ENSG00000158792.14	0.00532468	-0.00849602	0.438171
ENSG00000185507.18.vs.ENSG00000070047.10	0.00274238	0.0128998	0.0880724
ENSG00000185519.8.vs.ENSG00000184908.16	0.0625049	0.0251336	0.424379
ENSG00000185614.4.vs.ENSG00000182179.9	-0.0138707	-0.000240494	0.980872
ENSG00000185838.12.vs.ENSG00000184058.11	0.0356345	-0.208005	0.107775
ENSG00000186364.10.vs.ENSG00000131788.14	0.0204675	0.0353361	0.0466477
ENSG00000186471.11.vs.ENSG00000101882.8	-0.0786836	0.00355193	0.931755
ENSG00000186625.12.vs.ENSG00000220848.4	0.0589197	-0.206849	0.122707
ENSG00000187024.12.vs.ENSG00000136854.16	-3.38315	0.0190624	0.171643
ENSG00000187325.4.vs.ENSG00000102144.12	0.00272653	2.20557e-05	0.965804
ENSG00000187479.5.vs.ENSG00000244953.1	0.000550445	-0.709215	0.631558
ENSG00000187583.9.vs.ENSG00000187642.8	-0.0254202	0.163184	0.161683
ENSG00000187634.9.vs.ENSG00000188976.9	-0.0382033	0.00715542	0.028783
ENSG00000187838.15.vs.ENSG00000174292.11	0.0494104	-0.0272069	0.724136
ENSG00000187959.8.vs.ENSG00000141219.14	0.193929	0.0440121	0.00953537
ENSG00000187980.6.vs.ENSG00000227066.1	0.665137	0.0555133	0.00247162
ENSG00000188092.13.vs.ENSG00000215859.7	0.0141191	0.138098	0.80746
ENSG00000188229.5.vs.ENSG00000188163.7	0.000749139	-0.211167	0.400625
ENSG00000188486.3.vs.ENSG00000256269.5	0.00829789	-0.00392539	0.132176
ENSG00000188525.3.vs.ENSG00000134317.16	-0.189549	0.0104325	0.544038
ENSG00000188613.6.vs.ENSG00000107581.11	0.0253366	0.000603741	0.682299
ENSG00000189046.9.vs.ENSG00000135093.11	0.0106944	-0.00860665	0.177034
ENSG00000189077.9.vs.ENSG00000127948.12	-0.00109674	0.00014626	0.770325
ENSG00000196296.12.vs.ENSG00000177548.11	-0.0633625	-0.00014321	0.845542
ENSG00000196405.11.vs.ENSG00000168350.7	-0.0057568	-0.0869449	0.0627646
ENSG00000196497.14.vs.ENSG00000100918.11	0.0239019	-0.0132767	0.358418
ENSG00000196517.10.vs.ENSG00000117411.15	-0.0060616	0.00532372	0.505626
ENSG00000196557.9.vs.ENSG00000116176.6	-0.00093375	0.0743944	0.643912
ENSG00000196562.13.vs.ENSG00000124151.17	-6.44489e-06	-0.00339841	0.754838
ENSG00000196878.11.vs.ENSG00000008118.8	0.00110874	0.00200501	0.739014
ENSG00000196976.6.vs.ENSG00000130827.6	0.00325076	0.00896772	0.275464
ENSG00000197226.11.vs.ENSG00000245317.2	-0.00124385	0.0523732	0.838079
ENSG00000197614.9.vs.ENSG00000255967.1	-0.253914	2.7692	0.0474548
ENSG00000197746.12.vs.ENSG00000107736.18	-0.000146189	-0.00437	0.620532
ENSG00000197785.12.vs.ENSG00000205090.7	0.00947933	0.398103	0.0293394
ENSG00000197885.9.vs.ENSG00000170142.10	0.0219618	0.0219556	0.0121266
ENSG00000197982.13.vs.ENSG00000188786.9	-0.00211897	0.0449063	0.0599407
ENSG00000197989.12.vs.ENSG00000180098.8	0.0425829	0.013872	0.032422
ENSG00000198026.7.vs.ENSG00000100982.10	0.0315678	0.00680652	0.098257
ENSG00000198089.13.vs.ENSG00000241878.8	0.00795537	-0.0105284	0.485447
ENSG00000198208.10.vs.ENSG00000119689.13	0.00549791	-0.00464937	0.137424
ENSG00000198517.8.vs.ENSG00000164855.14	0.000442443	0.000725328	0.978038
ENSG00000198931.9.vs.ENSG00000167513.7	-0.00130557	0.0154299	0.0608234
ENSG00000198944.5.vs.ENSG00000272203.1	0.000556522	1.22131	0.527023
ENSG00000202343.1.vs.ENSG00000186625.12	-0.956116	0.0582218	0.120803
ENSG00000203804.4.vs.ENSG00000143382.12	-0.156769	-0.00106784	0.848505
ENSG00000204165.5.vs.ENSG00000184481.15	-1.13944	-0.0214534	0.0292393
ENSG00000204482.9.vs.ENSG00000204475.8	0.0247178	-0.644298	0.0674777
ENSG00000204564.10.vs.ENSG00000204560.8	-0.00459302	0.00407	0.763316
ENSG00000204619.6.vs.ENSG00000204618.7	0.000280224	-0.123964	0.483377
ENSG00000204710.2.vs.ENSG00000255200.1	0.00219858	0.114638	0.497434
ENSG00000204791.7.vs.ENSG00000178814.14	-0.0265753	-0.00113604	0.738077
ENSG00000205643.9.vs.ENSG00000186951.15	0.0219574	-0.00165186	0.275668
ENSG00000205702.9.vs.ENSG00000281538.1	0.000988069	-0.0839145	0.897931
ENSG00000205744.8.vs.ENSG00000130545.14	-0.0254711	-0.000881976	0.0752994
ENSG00000206384.9.vs.ENSG00000196455.6	-0.768495	-0.0008418	0.239177
ENSG00000206561.11.vs.ENSG00000144597.12	-0.0751076	0.0149565	0.159222
ENSG00000206567.8.vs.ENSG00000180385.7	0.188586	0.193798	0.000118333
ENSG00000210196.2.vs.ENSG00000210195.2	0.00165744	-0.0777357	0.777389
ENSG00000211445.10.vs.ENSG00000145901.13	-4.9817e-05	0.00134478	0.377824
ENSG00000211584.12.vs.ENSG00000061273.16	0.00390514	0.00155958	0.748978
ENSG00000213071.9.vs.ENSG00000146477.5	-0.0402035	-0.000315401	0.342314
ENSG00000213373.6.vs.ENSG00000260105.5	-0.0140165	-0.00841012	0.438948
ENSG00000213590.2.vs.ENSG00000260190.1	0.659634	0.0938941	0.345233
ENSG00000213694.3.vs.ENSG00000148082.8	-0.0104236	-0.0137773	0.209184
ENSG00000213722.7.vs.ENSG00000204420.7	0.00393111	-0.93734	0.0615298
ENSG00000214655.9.vs.ENSG00000166507.15	0.0021717	0.277914	0.292295
ENSG00000214765.7.vs.ENSG00000164742.13	0.0170438	-0.000224138	0.815473
ENSG00000215187.8.vs.ENSG00000198853.10	-0.0562377	-0.00275935	0.798559
ENSG00000215458.7.vs.ENSG00000160214.11	0.17972	0.00992526	0.11404
ENSG00000215914.4.vs.ENSG00000268575.1	0.0757552	0.0336308	0.941752
ENSG00000218537.1.vs.ENSG00000240972.1	0.0881681	0.000123897	0.571602
ENSG00000221539.1.vs.ENSG00000180098.8	0.635366	0.0171585	0.149163
ENSG00000221821.3.vs.ENSG00000146223.13	-0.0178524	0.00322378	0.373777
ENSG00000221869.4.vs.ENSG00000164808.15	0.000816839	-0.00326804	0.821414
ENSG00000223572.8.vs.ENSG00000166763.7	0.0489058	-0.00259152	0.892826
ENSG00000223705.8.vs.ENSG00000272391.4	0.0162872	0.00204556	0.656945
ENSG00000223802.6.vs.ENSG00000005007.11	-0.00241147	-0.00291078	0.540719
ENSG00000224066.1.vs.ENSG00000160050.13	0.0724872	0.00339359	0.936605
ENSG00000225969.1.vs.ENSG00000106077.17	0.105557	0.000282317	0.875754
ENSG00000226686.6.vs.ENSG00000267605.4	0.0484103	-1.13192	0.429168
ENSG00000226950.5.vs.ENSG00000248375.1	0.00431064	0.326143	0.331833
ENSG00000227218.6.vs.ENSG00000167106.10	-0.00466739	-8.3103e-05	0.99372
ENSG00000227741.1.vs.ENSG00000143318.11	-0.189458	-0.387742	0.429691
ENSG00000227742.1.vs.ENSG00000227070.1	-0.955164	-0.0698502	0.588711
ENSG00000228278.3.vs.ENSG00000106948.15	-4.92728e-06	-0.0194125	0.0756147
ENSG00000228474.4.vs.ENSG00000084693.14	-0.00171872	0.0178955	0.113816
ENSG00000228727.7.vs.ENSG00000204396.9	0.489478	0.011826	0.0268193
ENSG00000229122.1.vs.ENSG00000272148.1	-0.0877844	-0.980052	0.720547
ENSG00000229939.1.vs.ENSG00000225031.1	0.111738	0.0566495	0.622848
ENSG00000231177.4.vs.ENSG00000157017.14	0.417032	-0.598689	0.231715
ENSG00000232677.5.vs.ENSG00000267053.5	0.0199361	-0.708691	0.183134
ENSG00000233101.9.vs.ENSG00000260027.4	-0.523332	0.0178202	0.426959
ENSG00000233330.1.vs.ENSG00000055211.11	-1.37636	0.0142071	0.190379
ENSG00000233337.1.vs.ENSG00000243960.1	0.641927	0.54358	0.596706
ENSG00000234160.1.vs.ENSG00000147912.11	-0.167711	0.0180287	0.391642
ENSG00000234290.2.vs.ENSG00000202533.1	-0.296128	1.79958	0.354554
ENSG00000234409.6.vs.ENSG00000099904.14	-1.40543	-0.00618602	0.0641725
ENSG00000234776.3.vs.ENSG00000121653.10	0.0681776	0.0113203	0.683452
ENSG00000235077.1.vs.ENSG00000214142.2	-0.068071	0.926315	0.58225
ENSG00000235173.5.vs.ENSG00000227473.1	0.00108797	-0.0411552	0.887869
ENSG00000235663.1.vs.ENSG00000228727.7	-0.30221	0.505959	0.0285045
ENSG00000235961.5.vs.ENSG00000268883.2	-0.00218337	0.0744401	0.663556
ENSG00000236397.3.vs.ENSG00000146556.13	0.170789	-0.0135649	0.384071
ENSG00000236830.5.vs.ENSG00000226054.2	0.149825	-0.241436	0.128929
ENSG00000237101.1.vs.ENSG00000143748.16	1.17081	0.0119077	0.0417361
ENSG00000237172.3.vs.ENSG00000125149.10	0.000186125	-0.00171726	0.943974
ENSG00000238178.5.vs.ENSG00000126010.5	0.100071	-0.105391	0.144879
ENSG00000238279.1.vs.ENSG00000197956.8	-1.10522	0.000685492	0.752069
ENSG00000239264.7.vs.ENSG00000153162.8	0.0169548	0.00130772	0.647998
ENSG00000239486.1.vs.ENSG00000239969.4	1.11474	0.114841	0.147481
ENSG00000239779.5.vs.ENSG00000115275.10	0.00106683	0.00660871	0.351599
ENSG00000240288.6.vs.ENSG00000157020.16	0.594648	0.000662961	0.0817095
ENSG00000240710.1.vs.ENSG00000170382.10	-1.26778	0.00569833	0.506421
ENSG00000240915.2.vs.ENSG00000137563.10	-0.0362117	8.0343e-05	0.959549
ENSG00000244038.8.vs.ENSG00000158828.5	0.00160854	-0.00652439	0.173461
ENSG00000244383.1.vs.ENSG00000198643.5	-2.65255	-0.0549451	0.160589
ENSG00000245910.7.vs.ENSG00000178460.16	0.000167228	0.117332	0.283244
ENSG00000247679.2.vs.ENSG00000246596.5	-0.207889	0.771346	0.0954498
ENSG00000248126.1.vs.ENSG00000188002.9	0.978733	0.037664	0.0512131
ENSG00000248559.1.vs.ENSG00000237190.3	-0.818857	0.0129987	0.0200312
ENSG00000248705.1.vs.ENSG00000178836.6	0.0329372	0.528973	0.00153348
ENSG00000248712.6.vs.ENSG00000172367.14	-0.309785	0.139675	0.0385786
ENSG00000249635.1.vs.ENSG00000168743.11	1.06823	0.000123639	0.695002
ENSG00000251179.1.vs.ENSG00000167105.6	0.411441	-0.0216265	0.0897942
ENSG00000253641.4.vs.ENSG00000253649.2	0.397525	-0.503103	0.0177077
ENSG00000254338.1.vs.ENSG00000182759.3	0.0277412	-0.00374492	0.113002
ENSG00000254536.1.vs.ENSG00000203772.7	-0.744942	-2.47551e-05	0.847658
ENSG00000254814.1.vs.ENSG00000062282.13	0.299551	-0.00138898	0.317218
ENSG00000254978.2.vs.ENSG00000158483.14	1.63291	0.0407068	0.00101678
ENSG00000255191.1.vs.ENSG00000254605.1	-0.184418	0.245174	0.104367
ENSG00000255478.1.vs.ENSG00000162241.11	-0.129925	0.0109608	0.567216
ENSG00000256028.2.vs.ENSG00000090975.11	1.50548	-0.00377455	0.00969829
ENSG00000257283.1.vs.ENSG00000169372.11	-0.115787	-0.0121078	0.612297
ENSG00000257740.1.vs.ENSG00000257727.4	1.38866	0.00644191	0.0139727
ENSG00000258727.1.vs.ENSG00000092051.15	-0.0308491	-0.577321	0.120218
ENSG00000258819.1.vs.ENSG00000246548.3	0.0787945	-0.948395	0.536633
ENSG00000259040.4.vs.ENSG00000153162.8	0.220723	-0.0217335	0.350827
ENSG00000259605.3.vs.ENSG00000104936.16	-0.00700269	0.00667868	0.480083
ENSG00000259762.1.vs.ENSG00000170776.18	1.20427	-0.00596396	0.0333178
ENSG00000259803.5.vs.ENSG00000129910.6	-0.00539188	0.00509331	0.286076
ENSG00000259807.1.vs.ENSG00000260517.2	-0.13391	-0.0259644	0.923887
ENSG00000259933.5.vs.ENSG00000261123.1	-0.160873	0.0881362	0.870816
ENSG00000259970.1.vs.ENSG00000164062.11	0.660938	-0.00183876	0.443664
ENSG00000260500.1.vs.ENSG00000260001.5	-0.359132	-0.00822379	0.186922
ENSG00000260762.1.vs.ENSG00000260201.2	-0.13554	0.404954	0.301938
ENSG00000261295.1.vs.ENSG00000102362.14	0.121668	-0.0094221	0.145627
ENSG00000261637.1.vs.ENSG00000260605.1	-1.00003	0.554964	0.317084
ENSG00000261659.2.vs.ENSG00000127585.10	0.491518	-0.000569785	0.49894
ENSG00000261668.1.vs.ENSG00000164070.10	-0.312939	0.0167857	0.0772504
ENSG00000261707.1.vs.ENSG00000140876.10	0.295417	-0.0102925	0.213363
ENSG00000261884.2.vs.ENSG00000159792.8	0.0034142	0.00962437	0.36529
ENSG00000261924.1.vs.ENSG00000141564.12	0.140691	0.0140685	0.0761765
ENSG00000262006.1.vs.ENSG00000229980.4	0.0238144	0.0846758	0.325922
ENSG00000263011.1.vs.ENSG00000263214.1	0.800793	-0.00881276	0.507416
ENSG00000263316.1.vs.ENSG00000262943.6	-1.18644	0.0321411	0.213188
ENSG00000264696.1.vs.ENSG00000156096.11	-0.0534376	0.000123603	0.692525
ENSG00000265912.1.vs.ENSG00000272006.1	2.77012	1.4012	7.25048e-05
ENSG00000267074.1.vs.ENSG00000267369.1	-1.0258	-0.467652	0.00843699
ENSG00000267363.1.vs.ENSG00000266973.1	-0.873428	0.107386	0.818431
ENSG00000267480.1.vs.ENSG00000141401.10	-0.0557085	0.00532958	0.43657
ENSG00000267484.1.vs.ENSG00000105355.7	1.61159	-1.13367e-05	0.395905
ENSG00000267505.1.vs.ENSG00000267405.1	-0.438015	0.563621	0.463446
ENSG00000267510.1.vs.ENSG00000196110.6	0.646721	-0.243376	0.440822
ENSG00000267724.1.vs.ENSG00000167220.10	-2.70526	-0.00390113	0.0667611
ENSG00000268575.1.vs.ENSG00000189409.11	0.0366091	-2.07757	0.0481626
ENSG00000268938.2.vs.ENSG00000105701.14	0.552056	-0.000132051	0.691794
ENSG00000268970.1.vs.ENSG00000123870.10	0.289292	-0.131574	0.905758
ENSG00000269072.1.vs.ENSG00000168995.12	1.2549	-0.0738391	0.0491863
ENSG00000269656.1.vs.ENSG00000105373.17	0.179702	0.000545274	0.591154
ENSG00000269858.4.vs.ENSG00000233622.1	0.000663272	0.0199941	0.580479
ENSG00000269982.1.vs.ENSG00000125037.11	0.0447325	0.000133867	0.910948
ENSG00000271787.1.vs.ENSG00000172059.9	1.02773	-0.00188269	0.559407
ENSG00000272223.1.vs.ENSG00000124541.6	0.450492	0.00569695	0.267123
ENSG00000272689.1.vs.ENSG00000273350.1	0.343175	-0.112094	0.890394
ENSG00000272821.1.vs.ENSG00000025708.11	0.123011	-0.00061322	0.00100936
ENSG00000273027.1.vs.ENSG00000227039.5	-0.0962665	-0.0661309	0.658584
ENSG00000273226.1.vs.ENSG00000137154.11	-0.0868526	0.00012455	0.574905
ENSG00000274736.3.vs.ENSG00000278690.1	-0.631934	0.198029	0.22931
ENSG00000276742.1.vs.ENSG00000107672.13	0.706857	0.013464	0.0998083
ENSG00000277877.3.vs.ENSG00000203667.8	0.217923	-0.0346507	0.259598
ENSG00000278603.1.vs.ENSG00000255769.6	0.859534	0.168961	0.00350391
ENSG00000278978.1.vs.ENSG00000059691.10	0.295327	-0.00242736	0.0543763
ENSG00000279208.1.vs.ENSG00000278932.2	0.603131	0.389487	0.108843
ENSG00000279332.1.vs.ENSG00000168234.11	0.0157902	-0.00156209	0.547082
ENSG00000279428.1.vs.ENSG00000108591.8	-0.013677	-0.013073	0.366305
ENSG00000279464.1.vs.ENSG00000035720.6	0.139675	-0.453991	0.483543
ENSG00000279792.1.vs.ENSG00000015532.8	0.502048	0.00762821	0.420372
ENSG00000280169.1.vs.ENSG00000234354.3	-0.0892137	0.434007	0.012006
ENSG00000280213.1.vs.ENSG00000196700.6	0.0896111	0.00617833	0.226359
ENSG00000280311.1.vs.ENSG00000187848.11	0.433623	0.00254821	0.8664
ENSG00000280328.1.vs.ENSG00000184209.14	0.473121	0.0108816	0.105317
ENSG00000281691.1.vs.ENSG00000004534.13	-1.14303	0.00862465	0.335135

## Sheet: BG.DFI.LUAD
Gene	Coefficient1	Coefficient2	Logrank p-value
ENSG00000004487.14.vs.ENSG00000169641.12	-0.0013537	0.00903611	0.240158
ENSG00000004777.17.vs.ENSG00000225872.2	-0.00136242	-0.123019	0.678136
ENSG00000005059.14.vs.ENSG00000138794.8	0.0143044	-0.00297782	0.0907609
ENSG00000008056.11.vs.ENSG00000078061.11	0.0216901	-8.16167e-05	0.861826
ENSG00000008323.14.vs.ENSG00000067182.6	0.00741334	0.000723401	0.418809
ENSG00000009724.15.vs.ENSG00000120948.14	-0.0148521	0.000231786	0.986735
ENSG00000010327.9.vs.ENSG00000168268.9	-0.00337973	-0.0051438	0.0851745
ENSG00000011009.9.vs.ENSG00000117308.13	-0.00178615	0.000601401	0.830448
ENSG00000013306.14.vs.ENSG00000108309.11	-0.00020397	-0.0281016	0.524237
ENSG00000030582.15.vs.ENSG00000161682.13	-0.000325399	0.00463211	0.16459
ENSG00000033100.13.vs.ENSG00000082014.15	0.000366014	-0.00131739	0.952844
ENSG00000042062.10.vs.ENSG00000196396.8	0.123859	-0.00646713	0.000578093
ENSG00000047579.18.vs.ENSG00000008083.12	-0.020868	0.00931825	0.305411
ENSG00000047849.20.vs.ENSG00000132153.13	-9.76232e-05	-0.00168785	0.917589
ENSG00000052344.14.vs.ENSG00000103510.18	0.00173132	-0.0167116	0.0183137
ENSG00000062524.14.vs.ENSG00000137825.9	-0.00203314	0.00306895	0.834571
ENSG00000064601.15.vs.ENSG00000100979.13	0.000439682	-0.00130154	0.267831
ENSG00000065320.7.vs.ENSG00000273816.1	-0.0112364	-2.8333	0.117705
ENSG00000065923.8.vs.ENSG00000147119.3	0.00450076	-0.111735	0.0989295
ENSG00000067704.9.vs.ENSG00000118873.14	-0.00154508	0.00421716	0.738471
ENSG00000067829.17.vs.ENSG00000184343.9	-0.00552564	0.00577378	0.421099
ENSG00000068137.13.vs.ENSG00000037042.8	-0.00885611	-0.000932803	0.41578
ENSG00000068305.16.vs.ENSG00000183060.14	-0.00670729	-0.0119405	0.534929
ENSG00000068615.15.vs.ENSG00000132313.13	-0.0318261	0.00796709	0.295436
ENSG00000070985.12.vs.ENSG00000184281.13	-0.000347415	-0.00348391	0.915575
ENSG00000072163.17.vs.ENSG00000169994.17	-0.0233144	0.0142232	0.091403
ENSG00000072518.19.vs.ENSG00000167771.5	0.00254554	-0.014453	0.528825
ENSG00000072736.17.vs.ENSG00000103067.10	-0.0197342	-0.00101496	0.108337
ENSG00000072778.18.vs.ENSG00000004975.10	-0.000539411	-4.64599e-07	0.786292
ENSG00000075975.14.vs.ENSG00000132155.10	0.00833906	-0.00296309	0.857878
ENSG00000076108.10.vs.ENSG00000076067.10	0.000258743	-0.00443029	0.522426
ENSG00000076344.14.vs.ENSG00000167930.14	-0.0348964	0.00288765	0.27503
ENSG00000077097.12.vs.ENSG00000077092.17	0.00056301	-0.00969579	0.888109
ENSG00000077150.16.vs.ENSG00000059915.15	-0.00219055	-0.0567022	0.174583
ENSG00000078814.14.vs.ENSG00000100991.10	-0.000871391	0.00321741	0.542047
ENSG00000081181.6.vs.ENSG00000258626.2	-0.0234803	0.737568	0.27849
ENSG00000086159.11.vs.ENSG00000161800.11	-0.0367777	0.000569772	0.687472
ENSG00000088038.16.vs.ENSG00000105617.3	0.00310894	-0.0667837	0.266909
ENSG00000089050.13.vs.ENSG00000225419.1	-0.000611351	-0.0822516	0.991254
ENSG00000089486.15.vs.ENSG00000103415.10	-0.0136159	0.0076028	0.0716571
ENSG00000090097.19.vs.ENSG00000180929.5	-0.00110617	-0.207585	0.890856
ENSG00000090975.11.vs.ENSG00000182196.12	0.00119401	-0.0694527	0.699153
ENSG00000092820.16.vs.ENSG00000164674.14	8.64482e-05	0.00283942	0.839696
ENSG00000093144.17.vs.ENSG00000118518.14	-0.00209957	-0.000845242	0.777121
ENSG00000096384.18.vs.ENSG00000157593.15	-0.00014991	9.85866e-05	0.675376
ENSG00000099377.12.vs.ENSG00000099365.8	-0.00298911	0.139965	0.129239
ENSG00000099797.10.vs.ENSG00000099795.5	-0.00174457	0.000397025	0.796486
ENSG00000099800.6.vs.ENSG00000178297.11	0.000880299	-0.0758521	0.809958
ENSG00000099822.2.vs.ENSG00000099821.12	0.00719009	-0.000650931	0.98233
ENSG00000099899.13.vs.ENSG00000128191.12	-2.01515e-05	-0.000771734	0.996038
ENSG00000099956.16.vs.ENSG00000099958.13	0.00207355	-0.00256479	0.52755
ENSG00000099957.15.vs.ENSG00000099960.11	-0.252428	0.0235619	0.135984
ENSG00000100079.6.vs.ENSG00000128283.6	-0.00325911	-0.000390312	0.889469
ENSG00000100201.17.vs.ENSG00000100196.9	0.000240033	0.00294466	0.536081
ENSG00000100220.10.vs.ENSG00000232218.1	-0.00250867	2.69595	0.268896
ENSG00000100239.14.vs.ENSG00000100241.19	-0.00425803	-0.000370853	0.585472
ENSG00000100276.9.vs.ENSG00000185340.14	-0.0449087	0.000108617	0.964939
ENSG00000100359.19.vs.ENSG00000196588.13	0.000831726	0.000766646	0.928099
ENSG00000100522.7.vs.ENSG00000198252.10	0.00402743	-0.00648065	0.669286
ENSG00000100908.12.vs.ENSG00000092010.13	-0.0221288	0.00134702	0.446997
ENSG00000101003.9.vs.ENSG00000101004.13	0.00190495	-0.00304428	0.898651
ENSG00000101082.12.vs.ENSG00000259399.1	0.0221037	0.427637	0.733014
ENSG00000101084.15.vs.ENSG00000101082.12	0.00533182	0.0256155	0.407961
ENSG00000101160.12.vs.ENSG00000101158.11	-0.000428024	-0.00223368	0.414758
ENSG00000101190.11.vs.ENSG00000092758.14	-0.0200747	-0.00419538	0.501969
ENSG00000101343.13.vs.ENSG00000173418.10	0.00287945	-0.00236158	0.795059
ENSG00000101460.11.vs.ENSG00000101464.9	0.00672205	-0.000233468	0.673617
ENSG00000102007.9.vs.ENSG00000012211.11	0.00119523	0.0130374	0.037303
ENSG00000102109.8.vs.ENSG00000187682.1	0.00279488	0.433634	0.745215
ENSG00000102302.7.vs.ENSG00000158526.7	0.00578561	-0.00914834	0.425237
ENSG00000102710.18.vs.ENSG00000120699.11	0.0162802	-0.00898564	0.0503662
ENSG00000102854.13.vs.ENSG00000162006.8	-0.000130162	0.0253417	0.0239988
ENSG00000103126.13.vs.ENSG00000185615.14	0.00278562	0.00386996	0.727863
ENSG00000103351.11.vs.ENSG00000167984.15	-0.00678564	-0.0175951	0.509169
ENSG00000103426.11.vs.ENSG00000126603.7	0.022464	0.000282289	0.998251
ENSG00000104679.9.vs.ENSG00000134013.14	-0.00503809	0.00292238	0.0736428
ENSG00000104859.13.vs.ENSG00000170684.7	0.00376133	0.00152438	0.748385
ENSG00000104903.4.vs.ENSG00000008441.15	-0.0218808	-0.00432546	0.0423014
ENSG00000105137.11.vs.ENSG00000105135.14	0.000430985	0.00151595	0.824814
ENSG00000105258.7.vs.ENSG00000105261.6	-0.00213935	0.929049	0.125221
ENSG00000105655.17.vs.ENSG00000130511.14	-0.00215657	-0.002942	0.498666
ENSG00000105664.9.vs.ENSG00000105662.14	-0.000513726	-0.00485917	0.826078
ENSG00000105708.8.vs.ENSG00000270402.1	-0.057288	0.526067	0.142824
ENSG00000105856.12.vs.ENSG00000164597.12	-0.00220693	0.000312597	0.885036
ENSG00000105877.16.vs.ENSG00000164649.18	-0.00242492	0.000943143	0.640752
ENSG00000106123.10.vs.ENSG00000165125.16	-0.0011996	-0.00024265	0.977337
ENSG00000106346.10.vs.ENSG00000008256.14	0.0167139	0.000172683	0.459925
ENSG00000106484.13.vs.ENSG00000158623.13	0.000677085	-0.0130609	0.213491
ENSG00000106628.9.vs.ENSG00000106624.7	-0.000946835	-5.21358e-05	0.892149
ENSG00000107159.11.vs.ENSG00000198467.12	0.00145525	0.000798584	0.453941
ENSG00000107404.16.vs.ENSG00000169962.4	-0.00226171	0.0222442	0.476872
ENSG00000107859.8.vs.ENSG00000119915.4	1.01737	-0.0542514	0.641543
ENSG00000107874.9.vs.ENSG00000107872.11	0.00185154	-0.0176314	0.54668
ENSG00000107902.12.vs.ENSG00000258539.1	-0.00483389	-0.725924	0.122633
ENSG00000108262.14.vs.ENSG00000167543.14	0.00020954	0.00635283	0.44728
ENSG00000108556.7.vs.ENSG00000141503.14	0.0927825	-0.00117477	0.428732
ENSG00000108592.15.vs.ENSG00000198231.11	-0.000765178	-3.95896e-05	0.982381
ENSG00000108604.14.vs.ENSG00000087191.11	0.00470479	-0.00379094	0.303789
ENSG00000108788.10.vs.ENSG00000131470.13	-0.000380761	-0.00255548	0.989964
ENSG00000108799.11.vs.ENSG00000108797.10	-0.0157517	-0.0114704	0.185619
ENSG00000108840.14.vs.ENSG00000141349.7	-0.004186	-0.000818988	0.494567
ENSG00000108854.14.vs.ENSG00000258890.5	0.00315232	2.9704e-05	0.391723
ENSG00000108963.16.vs.ENSG00000263050.1	-0.0235198	-0.142479	0.295662
ENSG00000110042.6.vs.ENSG00000197629.5	-0.000545418	-0.00519953	0.262337
ENSG00000110395.4.vs.ENSG00000076706.13	0.00270485	0.00026549	0.856444
ENSG00000110711.8.vs.ENSG00000110697.11	-0.00364185	-0.00145803	0.468562
ENSG00000110925.5.vs.ENSG00000050426.14	0.0100073	-0.00780648	0.141411
ENSG00000111344.10.vs.ENSG00000135144.6	0.0204009	-0.0681573	0.00149482
ENSG00000111671.8.vs.ENSG00000111669.13	-0.0113332	0.000656627	0.0497045
ENSG00000112137.15.vs.ENSG00000272379.1	-0.0137925	-0.647508	0.164365
ENSG00000112514.14.vs.ENSG00000112511.16	9.71818e-05	-0.00380844	0.743138
ENSG00000113716.11.vs.ENSG00000182578.12	-0.00316957	-0.00242075	0.324528
ENSG00000114354.11.vs.ENSG00000154175.15	0.00222695	-0.00829347	0.0545451
ENSG00000115232.12.vs.ENSG00000188452.12	-0.00253119	-0.0127825	0.331707
ENSG00000115310.16.vs.ENSG00000214595.10	-4.72508e-05	0.0352706	0.292604
ENSG00000115657.11.vs.ENSG00000158552.11	-0.00377319	-0.00725313	0.624457
ENSG00000115841.18.vs.ENSG00000138061.10	-0.0142648	0.000946584	0.45904
ENSG00000116221.14.vs.ENSG00000157216.14	-0.00248822	-0.00655488	0.207808
ENSG00000116254.16.vs.ENSG00000069424.13	-0.0891094	-0.00826772	0.195905
ENSG00000118094.10.vs.ENSG00000019144.15	-0.0144326	-0.00118222	0.916912
ENSG00000118997.12.vs.ENSG00000196950.12	-0.00949898	0.00486316	0.296091
ENSG00000119397.15.vs.ENSG00000119396.9	-0.00353149	0.00108269	0.854333
ENSG00000119408.15.vs.ENSG00000136930.11	0.00708414	-0.000869365	0.026555
ENSG00000119522.14.vs.ENSG00000148204.10	0.00671401	-0.454643	0.253054
ENSG00000120333.4.vs.ENSG00000116161.16	-0.0196188	0.00497772	0.349453
ENSG00000120784.14.vs.ENSG00000171817.15	-0.00141299	-0.0531603	0.660666
ENSG00000120860.9.vs.ENSG00000136048.12	-0.0100321	-0.00136648	0.168074
ENSG00000121053.5.vs.ENSG00000011143.15	-0.42022	-0.00228255	0.642815
ENSG00000122034.11.vs.ENSG00000122033.13	-0.000512036	0.000739213	0.903687
ENSG00000122674.10.vs.ENSG00000155026.15	0.0170362	-0.218324	0.498691
ENSG00000122696.11.vs.ENSG00000226055.2	0.00440841	0.19505	0.793101
ENSG00000122729.17.vs.ENSG00000107201.8	-0.0002119	0.0107392	0.0139834
ENSG00000122735.14.vs.ENSG00000168913.6	-0.00671668	-0.0894761	0.480814
ENSG00000123136.13.vs.ENSG00000123146.18	1.72537e-05	-0.000482329	0.938751
ENSG00000123329.16.vs.ENSG00000111087.8	-0.00470767	-0.0556746	0.480549
ENSG00000123342.14.vs.ENSG00000182796.11	-0.00638115	0.00496258	0.470857
ENSG00000123485.10.vs.ENSG00000185038.13	0.00858955	0.0187048	0.326368
ENSG00000124574.13.vs.ENSG00000171462.13	0.00200579	-0.0208986	0.806601
ENSG00000124587.12.vs.ENSG00000124713.5	0.0033184	-0.475631	0.0211771
ENSG00000124593.13.vs.ENSG00000164663.12	-0.0130432	-0.0215224	0.117353
ENSG00000125170.9.vs.ENSG00000102978.11	0.00180482	-0.00382071	0.37172
ENSG00000125355.14.vs.ENSG00000177485.6	0.0099797	0.00212649	0.852656
ENSG00000125520.12.vs.ENSG00000130584.9	-0.00180981	-0.0206224	0.381217
ENSG00000125650.4.vs.ENSG00000125652.6	0.0469142	-0.000669724	0.903227
ENSG00000125753.12.vs.ENSG00000125741.4	0.000867274	-0.000924119	0.890144
ENSG00000125775.13.vs.ENSG00000101298.12	0.00218892	0.026654	0.236796
ENSG00000126246.8.vs.ENSG00000272333.4	-0.00218293	0.000902367	0.961795
ENSG00000126247.9.vs.ENSG00000161281.9	0.000540774	-0.0259956	0.488963
ENSG00000126778.8.vs.ENSG00000258952.2	-0.000767046	-0.121645	0.639751
ENSG00000126895.12.vs.ENSG00000089820.14	-0.171748	-0.000581005	0.493493
ENSG00000127564.15.vs.ENSG00000131650.12	0.00140082	0.0259411	0.847791
ENSG00000128346.9.vs.ENSG00000100139.12	-0.215002	0.00880325	0.232683
ENSG00000128482.14.vs.ENSG00000235979.7	-0.0362118	0.895243	0.501528
ENSG00000128564.6.vs.ENSG00000106367.12	-0.00553359	0.0011525	0.658877
ENSG00000128595.15.vs.ENSG00000128617.2	0.000830916	-0.154252	0.311675
ENSG00000129195.14.vs.ENSG00000091622.14	0.001761	0.00299876	0.945757
ENSG00000129691.14.vs.ENSG00000147465.10	0.00168953	-0.190713	0.826387
ENSG00000129951.17.vs.ENSG00000011304.15	-0.0477817	0.000539329	0.423708
ENSG00000130244.11.vs.ENSG00000171777.14	0.00842805	-0.0940618	0.159065
ENSG00000130487.5.vs.ENSG00000217442.3	0.0015667	0.13897	0.566197
ENSG00000130702.12.vs.ENSG00000130706.11	6.12574e-05	-0.00220638	0.586009
ENSG00000130714.14.vs.ENSG00000130717.11	-0.00709968	-0.00128723	0.660696
ENSG00000130734.8.vs.ENSG00000129347.18	0.0119137	-0.00790944	0.629251
ENSG00000130751.8.vs.ENSG00000130748.6	0.08291	0.015762	0.484358
ENSG00000130758.6.vs.ENSG00000174521.7	0.0195531	-0.666579	0.374461
ENSG00000130811.9.vs.ENSG00000244165.1	0.000555679	-0.025099	0.807722
ENSG00000130813.16.vs.ENSG00000130812.9	0.00305863	-0.245836	0.68361
ENSG00000130826.14.vs.ENSG00000130830.13	-0.000507567	-0.00297578	0.842603
ENSG00000130881.12.vs.ENSG00000130876.10	0.00880194	-0.0131088	0.336781
ENSG00000131153.7.vs.ENSG00000131149.16	-0.00030458	-0.00359936	0.148495
ENSG00000131188.10.vs.ENSG00000113758.12	0.0252369	0.00144532	0.425406
ENSG00000131236.15.vs.ENSG00000131238.15	0.00105672	-0.00210743	0.219781
ENSG00000131389.15.vs.ENSG00000144596.10	0.000498315	0.0301811	0.892543
ENSG00000131899.9.vs.ENSG00000177731.14	0.0064665	-0.000745383	0.245619
ENSG00000132388.11.vs.ENSG00000274363.1	0.0019363	-0.253253	0.827086
ENSG00000132622.9.vs.ENSG00000101220.16	-0.028286	-0.00499975	0.349641
ENSG00000133318.12.vs.ENSG00000188070.9	-0.000592341	-0.0347104	0.0367439
ENSG00000133805.14.vs.ENSG00000255823.2	0.00451247	-0.102475	0.624388
ENSG00000133961.18.vs.ENSG00000100767.14	0.00728466	-0.00812284	0.103254
ENSG00000134398.11.vs.ENSG00000166851.13	0.00104122	0.00503749	0.370729
ENSG00000134684.9.vs.ENSG00000162522.9	-0.00142397	-0.000507929	0.612504
ENSG00000134780.8.vs.ENSG00000124915.9	-0.0207149	0.255205	0.0379976
ENSG00000135365.14.vs.ENSG00000165905.15	0.000144594	-0.00229896	0.770834
ENSG00000135414.8.vs.ENSG00000257390.4	0.017673	0.251872	0.174869
ENSG00000135451.11.vs.ENSG00000186897.4	-0.000503708	0.0797631	0.674006
ENSG00000135597.17.vs.ENSG00000203734.10	-0.00854869	-0.0144104	0.387546
ENSG00000135749.17.vs.ENSG00000135778.10	0.0175758	-0.00560541	0.121495
ENSG00000136059.13.vs.ENSG00000187091.12	0.00112701	-0.00567294	0.390552
ENSG00000136478.6.vs.ENSG00000266402.3	0.0025984	0.0056747	0.913162
ENSG00000136877.13.vs.ENSG00000106991.12	-0.00182266	-0.00241702	0.291807
ENSG00000136881.10.vs.ENSG00000230328.2	-0.0081393	-1.79727	0.315426
ENSG00000137200.11.vs.ENSG00000198937.8	-0.00650066	-0.000841337	0.547108
ENSG00000137267.5.vs.ENSG00000137274.11	0.00755063	-0.00454081	0.402425
ENSG00000137575.10.vs.ENSG00000035681.6	0.00163463	-0.00489456	0.488716
ENSG00000137843.10.vs.ENSG00000137841.10	0.309796	-0.00740274	0.139658
ENSG00000137877.9.vs.ENSG00000243708.7	-0.00644063	-0.0728518	0.791793
ENSG00000138073.12.vs.ENSG00000143994.12	-0.000857784	-0.0492659	0.861438
ENSG00000138834.11.vs.ENSG00000103024.6	-0.000583513	-0.00115088	0.888822
ENSG00000139044.9.vs.ENSG00000171840.10	0.000766507	-0.00412203	0.697454
ENSG00000139540.10.vs.ENSG00000139645.9	-0.00338677	-0.000939091	0.934173
ENSG00000139835.12.vs.ENSG00000185896.10	0.0241234	-0.000413467	0.204527
ENSG00000140093.8.vs.ENSG00000119698.10	-0.0350815	-0.0482454	0.473945
ENSG00000140199.10.vs.ENSG00000128463.11	0.00655015	0.00208401	0.533163
ENSG00000140859.14.vs.ENSG00000140854.11	-0.00030145	-0.0241998	0.0602083
ENSG00000140939.13.vs.ENSG00000196123.11	-0.0010231	-0.00339493	0.784015
ENSG00000141447.15.vs.ENSG00000154040.19	-0.00193293	-0.00308882	0.614211
ENSG00000141744.3.vs.ENSG00000161395.11	0.058876	-0.000282854	0.648515
ENSG00000142197.11.vs.ENSG00000214867.3	0.00448479	-0.384237	0.565742
ENSG00000142208.14.vs.ENSG00000184990.11	0.000234392	1.32928e-05	0.992408
ENSG00000143442.20.vs.ENSG00000159377.9	0.0008723	0.000123099	0.908138
ENSG00000143621.15.vs.ENSG00000143553.9	0.000182953	0.00355375	0.598036
ENSG00000143819.11.vs.ENSG00000196187.10	-0.00032024	0.000108838	0.299441
ENSG00000143952.18.vs.ENSG00000169764.13	0.00409464	0.00097456	0.56722
ENSG00000143977.12.vs.ENSG00000116005.10	-0.000270652	0.000653522	0.79877
ENSG00000144045.12.vs.ENSG00000115297.10	0.0425088	-0.148274	0.102561
ENSG00000144395.16.vs.ENSG00000119041.9	-9.62869e-05	0.0115319	0.330499
ENSG00000144746.6.vs.ENSG00000163380.14	0.000819717	-0.685144	0.237417
ENSG00000144857.13.vs.ENSG00000206530.7	0.00834361	-0.00140954	0.709966
ENSG00000145002.11.vs.ENSG00000250794.2	1.69631	-3.72988	0.0653273
ENSG00000145244.10.vs.ENSG00000145246.12	0.00169516	0.000497758	0.994375
ENSG00000145386.8.vs.ENSG00000123737.11	0.0102649	-0.0217213	0.255034
ENSG00000145715.13.vs.ENSG00000134480.12	0.00711042	-0.00722045	0.374367
ENSG00000146426.16.vs.ENSG00000029639.9	0.0372166	0.0174225	0.277885
ENSG00000147571.4.vs.ENSG00000147573.15	-0.730377	0.00415857	0.710507
ENSG00000148358.18.vs.ENSG00000196979.1	-0.000894043	0.907074	0.511655
ENSG00000148702.13.vs.ENSG00000197893.12	0.00521235	-0.278792	0.281505
ENSG00000148824.17.vs.ENSG00000203772.7	0.0215422	-0.0349039	0.835491
ENSG00000148925.9.vs.ENSG00000133794.16	0.000420153	0.00318372	0.956187
ENSG00000149182.13.vs.ENSG00000149179.12	-0.00716071	0.00459829	0.306928
ENSG00000149243.14.vs.ENSG00000149273.13	-0.0160291	-3.06727e-05	0.499095
ENSG00000149328.13.vs.ENSG00000109956.11	-0.00713548	0.00860585	0.136133
ENSG00000149346.13.vs.ENSG00000101384.10	-0.0104087	0.00174037	0.603621
ENSG00000149541.8.vs.ENSG00000149489.7	0.000153842	-0.0738955	0.250903
ENSG00000149782.10.vs.ENSG00000002330.12	0.00774917	-0.00810135	0.221493
ENSG00000149923.12.vs.ENSG00000149922.9	0.00110576	0.00253024	0.766812
ENSG00000149929.14.vs.ENSG00000149930.16	-0.0131201	-0.000651871	0.412685
ENSG00000149968.10.vs.ENSG00000255282.5	0.0133805	0.228232	0.0314813
ENSG00000149970.13.vs.ENSG00000185915.5	-0.11299	0.0635056	0.302181
ENSG00000151117.7.vs.ENSG00000179057.12	-0.0342054	0.244315	0.0272349
ENSG00000151366.11.vs.ENSG00000151365.2	-0.009617	1.61985	0.0499805
ENSG00000152382.5.vs.ENSG00000143157.10	0.0135779	-0.00255096	0.477771
ENSG00000154146.11.vs.ENSG00000019102.10	0.000732962	0.000308662	0.859322
ENSG00000154639.17.vs.ENSG00000154640.13	0.00337066	-0.00341574	0.29883
ENSG00000154945.6.vs.ENSG00000108846.14	-0.0040575	-5.83768e-05	0.774288
ENSG00000155252.13.vs.ENSG00000119986.6	-0.010499	0.00172864	0.398615
ENSG00000155366.15.vs.ENSG00000155363.17	0.000768542	-0.00107515	0.635635
ENSG00000155506.15.vs.ENSG00000170271.9	-0.000453272	0.000510831	0.890885
ENSG00000155749.11.vs.ENSG00000064012.20	-0.0293582	0.00504714	0.564426
ENSG00000155850.7.vs.ENSG00000164296.6	-0.0020433	-0.0473478	0.323175
ENSG00000155974.10.vs.ENSG00000127311.8	0.029579	0.00860535	0.347034
ENSG00000156642.15.vs.ENSG00000183324.9	0.000752507	-0.000551673	0.910862
ENSG00000157077.13.vs.ENSG00000154222.13	-0.0073761	-0.00673593	0.312763
ENSG00000157368.9.vs.ENSG00000132613.13	-0.0184084	-0.0081855	0.303722
ENSG00000157833.11.vs.ENSG00000084754.9	0.0137103	-0.00162144	0.43568
ENSG00000157856.9.vs.ENSG00000115155.15	-0.0129673	-0.0587183	0.538469
ENSG00000158008.8.vs.ENSG00000158014.13	0.0361531	-0.00245943	0.235815
ENSG00000158158.10.vs.ENSG00000273265.1	0.00268644	-1.00745	0.161964
ENSG00000158417.9.vs.ENSG00000135945.8	-0.00119272	-0.0037428	0.686555
ENSG00000159023.17.vs.ENSG00000253304.1	-0.00371237	0.00290207	0.604717
ENSG00000159263.14.vs.ENSG00000159267.13	-0.00819023	-0.000755883	0.899863
ENSG00000159374.16.vs.ENSG00000115325.12	-0.0158349	0.00428192	0.923243
ENSG00000159842.13.vs.ENSG00000177370.4	-0.000925225	-0.000640376	0.895981
ENSG00000160111.11.vs.ENSG00000127533.3	-0.00528534	-0.00307635	0.246541
ENSG00000160326.12.vs.ENSG00000160325.13	0.000389137	0.00374909	0.585531
ENSG00000160404.16.vs.ENSG00000167094.14	0.00408392	-0.0271683	0.687803
ENSG00000160781.14.vs.ENSG00000242252.1	0.0322258	-0.184491	0.208459
ENSG00000160781.14.vs.ENSG00000260238.4	0.0247314	-0.0661991	0.437283
ENSG00000160883.9.vs.ENSG00000113763.9	-0.00982451	0.0451352	0.0434682
ENSG00000160951.3.vs.ENSG00000123143.11	0.0115269	-0.000409671	0.958219
ENSG00000161091.11.vs.ENSG00000105325.12	0.000282013	0.00534705	0.665415
ENSG00000162078.10.vs.ENSG00000172460.13	0.00439192	0.0382003	0.619415
ENSG00000162437.13.vs.ENSG00000162434.10	-0.0167171	0.000728635	0.396318
ENSG00000162572.18.vs.ENSG00000131584.17	-0.0160822	-0.00375083	0.358672
ENSG00000162885.11.vs.ENSG00000116957.11	0.00569499	-0.00346081	0.890853
ENSG00000162892.14.vs.ENSG00000162894.10	0.0297275	-0.00448319	0.900163
ENSG00000162976.11.vs.ENSG00000134318.12	0.00598435	0.00297007	0.221576
ENSG00000163155.10.vs.ENSG00000163154.5	0.0120985	-0.0214256	0.297014
ENSG00000163159.10.vs.ENSG00000163156.10	0.00206156	0.00268596	0.476067
ENSG00000163251.3.vs.ENSG00000163249.8	-0.00131981	0.00135095	0.933272
ENSG00000163382.10.vs.ENSG00000160818.15	0.000701206	-0.00790373	0.420754
ENSG00000163485.14.vs.ENSG00000133055.7	0.00999347	-0.00425097	0.150962
ENSG00000163697.15.vs.ENSG00000179299.15	0.00420533	-0.00436676	0.605403
ENSG00000163703.16.vs.ENSG00000163704.10	-0.000346773	-0.0335165	0.328811
ENSG00000163794.6.vs.ENSG00000138100.12	0.0397748	0.00705662	0.660061
ENSG00000163806.14.vs.ENSG00000171103.9	0.0801596	0.00565743	0.235975
ENSG00000163879.10.vs.ENSG00000134697.11	-0.00902377	-0.00884028	0.0209544
ENSG00000163938.15.vs.ENSG00000016864.15	-0.00120559	0.00422015	0.888067
ENSG00000164099.3.vs.ENSG00000269893.5	-0.000488147	-0.00259853	0.782864
ENSG00000164776.8.vs.ENSG00000129103.16	-0.0123683	-0.000383779	0.888455
ENSG00000164896.18.vs.ENSG00000164889.11	-0.000361358	-0.00187437	0.594358
ENSG00000164902.12.vs.ENSG00000230929.5	-0.00407258	-1.32162	0.675055
ENSG00000164932.11.vs.ENSG00000266289.1	0.00184966	0.260496	0.0993894
ENSG00000165985.9.vs.ENSG00000165983.13	0.00983408	0.00882381	0.0443678
ENSG00000166171.11.vs.ENSG00000107829.12	-0.00580681	-0.00430589	0.40633
ENSG00000166313.17.vs.ENSG00000166311.8	-0.0116513	0.00105689	0.457458
ENSG00000166428.11.vs.ENSG00000185567.6	-0.0209474	0.00133402	0.0256438
ENSG00000166575.15.vs.ENSG00000270510.1	-0.00630892	0.0127914	0.731942
ENSG00000166816.12.vs.ENSG00000186187.10	-0.00249135	-0.00713281	0.444645
ENSG00000166860.2.vs.ENSG00000166856.2	0.00656895	-0.0860145	0.905794
ENSG00000166971.15.vs.ENSG00000103479.13	-0.00774029	-0.00174892	0.50488
ENSG00000167281.17.vs.ENSG00000167280.15	0.0395921	-0.00395562	0.380714
ENSG00000167468.15.vs.ENSG00000064932.14	-0.000867659	0.0034365	0.080015
ENSG00000167535.6.vs.ENSG00000174243.8	0.00912121	0.00193562	0.0299092
ENSG00000167549.17.vs.ENSG00000198720.11	0.0262549	0.00556212	0.834708
ENSG00000167644.10.vs.ENSG00000167645.15	0.00216735	-0.00164677	0.202319
ENSG00000167645.15.vs.ENSG00000267748.4	0.00144587	0.0321428	0.914303
ENSG00000167670.14.vs.ENSG00000167671.10	0.00451716	-0.000968295	0.852524
ENSG00000167748.9.vs.ENSG00000180279.5	0.0122636	-0.0739326	0.57039
ENSG00000167778.7.vs.ENSG00000111077.16	-0.00477045	-0.00449713	0.0368976
ENSG00000167969.11.vs.ENSG00000167968.11	0.000755841	0.0135512	0.96082
ENSG00000168056.13.vs.ENSG00000142186.15	-0.000885622	-6.0748e-05	0.688695
ENSG00000168060.13.vs.ENSG00000168061.12	0.0163355	-0.0139371	0.680439
ENSG00000168256.16.vs.ENSG00000187595.13	-0.00108663	0.0142707	0.946242
ENSG00000168477.16.vs.ENSG00000231852.5	-0.0146298	0.00208676	0.0839996
ENSG00000168802.11.vs.ENSG00000103044.9	-0.00435186	-0.00251484	0.175673
ENSG00000168827.13.vs.ENSG00000272087.1	0.00802673	0.200797	0.0959608
ENSG00000169188.4.vs.ENSG00000158578.17	-0.00918888	-0.47691	0.317611
ENSG00000169258.6.vs.ENSG00000074276.9	0.00919297	0.00174778	0.472744
ENSG00000169583.12.vs.ENSG00000148362.9	0.00145026	-0.00615928	0.648351
ENSG00000169692.11.vs.ENSG00000172889.14	0.000235611	-0.000858797	0.942585
ENSG00000169718.16.vs.ENSG00000169727.11	-0.00168964	0.00202517	0.803686
ENSG00000169885.8.vs.ENSG00000178821.11	-0.0460981	0.0121087	0.921822
ENSG00000170035.14.vs.ENSG00000238171.1	0.00650902	0.893368	0.234142
ENSG00000170075.8.vs.ENSG00000143862.6	0.128118	0.0056825	0.102147
ENSG00000170085.16.vs.ENSG00000122203.13	0.0315147	0.00107521	0.106713
ENSG00000170291.13.vs.ENSG00000181885.17	-0.0131781	0.00160932	0.398964
ENSG00000170779.10.vs.ENSG00000140104.12	0.0108866	-0.0086221	0.233426
ENSG00000171262.10.vs.ENSG00000172575.10	-0.00156145	0.0124921	0.23769
ENSG00000171608.14.vs.ENSG00000171603.15	-0.00664868	0.000804592	0.346605
ENSG00000171889.3.vs.ENSG00000238271.2	0.673857	-0.760224	0.430375
ENSG00000172247.3.vs.ENSG00000196666.4	-0.286265	-0.890372	0.499029
ENSG00000172346.13.vs.ENSG00000100417.10	-0.0362459	-0.0020712	0.370195
ENSG00000172354.8.vs.ENSG00000146830.9	-0.000459642	-0.00406524	0.269381
ENSG00000172500.11.vs.ENSG00000172543.6	-0.00420542	-0.0107087	0.357629
ENSG00000172613.6.vs.ENSG00000172531.13	-0.00225387	-0.000270791	0.929954
ENSG00000172640.3.vs.ENSG00000269514.1	0.103949	-0.0077694	0.960804
ENSG00000172725.12.vs.ENSG00000175634.13	0.00178919	-0.00524699	0.733354
ENSG00000173011.11.vs.ENSG00000109519.11	-0.023304	0.00548932	0.108842
ENSG00000173145.10.vs.ENSG00000138193.13	-0.00710153	-0.00177066	0.858248
ENSG00000173338.11.vs.ENSG00000173442.10	-0.393932	0.00560234	0.0929264
ENSG00000173846.11.vs.ENSG00000188396.3	-0.0103211	-0.0323179	0.474201
ENSG00000173947.12.vs.ENSG00000234020.1	-0.00802533	0.59249	0.400845
ENSG00000174606.11.vs.ENSG00000143494.14	-0.00189895	0.011158	0.750942
ENSG00000175130.6.vs.ENSG00000116478.10	0.00157956	-0.00526939	0.115749
ENSG00000175592.7.vs.ENSG00000175602.3	0.00206774	0.00532117	0.634909
ENSG00000176125.4.vs.ENSG00000087087.17	0.0425942	-0.00283169	0.518803
ENSG00000176871.7.vs.ENSG00000111445.12	0.00265303	-0.0137399	0.530349
ENSG00000177628.14.vs.ENSG00000236675.1	0.00105506	0.0086385	0.901016
ENSG00000177791.11.vs.ENSG00000272791.1	-0.10326	-0.258038	0.169797
ENSG00000177954.10.vs.ENSG00000143552.8	4.80556e-05	0.00935976	0.865014
ENSG00000178028.12.vs.ENSG00000117419.13	-0.0168851	-0.00768957	0.0100218
ENSG00000178149.15.vs.ENSG00000178252.16	-0.000845511	-0.00142298	0.78297
ENSG00000178342.4.vs.ENSG00000278075.1	0.127407	-0.589786	0.630938
ENSG00000178947.8.vs.ENSG00000201440.1	0.0159512	-4.43286	0.150938
ENSG00000179262.8.vs.ENSG00000179271.2	-0.00274373	0.00251418	0.804274
ENSG00000179564.3.vs.ENSG00000214706.9	0.922805	-0.00187641	0.581365
ENSG00000179886.5.vs.ENSG00000104524.12	0.0181241	-0.00779428	0.617185
ENSG00000180061.8.vs.ENSG00000160469.15	-0.0403976	0.00767545	0.528157
ENSG00000180448.9.vs.ENSG00000099817.10	-0.00443954	-0.00109566	0.26387
ENSG00000181856.13.vs.ENSG00000006047.11	-0.240194	0.00366888	0.313099
ENSG00000182048.10.vs.ENSG00000167311.12	-0.221828	0.0439855	0.560837
ENSG00000182199.9.vs.ENSG00000185633.9	0.00021248	-0.000400738	0.961369
ENSG00000183066.13.vs.ENSG00000198951.10	-0.0177219	0.00336203	0.638453
ENSG00000183723.11.vs.ENSG00000140931.18	-0.000296387	0.00363927	0.283959
ENSG00000183773.14.vs.ENSG00000272829.1	-0.00498234	0.0509189	0.980887
ENSG00000183798.4.vs.ENSG00000132793.10	0.0163171	0.0103193	0.398809
ENSG00000183963.17.vs.ENSG00000198832.9	0.00494934	0.00125642	0.376412
ENSG00000184697.6.vs.ENSG00000213937.3	0.000367546	0.00359038	0.784528
ENSG00000184709.7.vs.ENSG00000176884.13	0.0317039	-0.012922	0.0159051
ENSG00000184956.14.vs.ENSG00000183020.12	5.39399e-05	-6.59623e-05	0.903794
ENSG00000185133.12.vs.ENSG00000100078.3	-0.0202834	0.00148931	0.462002
ENSG00000185187.11.vs.ENSG00000184363.8	-0.00652388	0.00468984	0.0833599
ENSG00000185324.20.vs.ENSG00000158792.14	-0.00554778	0.0152449	0.336689
ENSG00000185507.18.vs.ENSG00000070047.10	-0.00238502	0.00464738	0.620204
ENSG00000185519.8.vs.ENSG00000184908.16	0.00580021	0.0491224	0.158702
ENSG00000185614.4.vs.ENSG00000182179.9	-0.110975	-0.000488726	0.515501
ENSG00000185838.12.vs.ENSG00000184058.11	0.00755838	-0.0100353	0.799332
ENSG00000186364.10.vs.ENSG00000131788.14	-0.02791	0.00407707	0.545915
ENSG00000186471.11.vs.ENSG00000101882.8	-0.0812902	-0.00152693	0.442215
ENSG00000186625.12.vs.ENSG00000220848.4	0.0116411	-0.352707	0.117836
ENSG00000187024.12.vs.ENSG00000136854.16	-0.552665	-0.00228726	0.167783
ENSG00000187325.4.vs.ENSG00000102144.12	-0.00337789	0.000313553	0.290022
ENSG00000187479.5.vs.ENSG00000244953.1	0.000316069	-0.142592	0.89616
ENSG00000187583.9.vs.ENSG00000187642.8	0.0524561	-0.0937202	0.419104
ENSG00000187634.9.vs.ENSG00000188976.9	-0.00881545	-0.00330148	0.360855
ENSG00000187838.15.vs.ENSG00000174292.11	-0.0407626	0.0185212	0.421254
ENSG00000187959.8.vs.ENSG00000141219.14	0.148189	-0.000641691	0.936892
ENSG00000187980.6.vs.ENSG00000227066.1	0.18432	-0.00199805	0.594561
ENSG00000188092.13.vs.ENSG00000215859.7	0.075429	0.0100326	0.312879
ENSG00000188229.5.vs.ENSG00000188163.7	-5.05394e-05	-0.115938	0.884317
ENSG00000188269.7.vs.ENSG00000256210.3	-0.042117	0.249268	0.559821
ENSG00000188486.3.vs.ENSG00000256269.5	0.00346398	-0.00417766	0.672624
ENSG00000188613.6.vs.ENSG00000107581.11	-0.0499755	-0.00095137	0.327819
ENSG00000189046.9.vs.ENSG00000135093.11	-0.00642478	-0.0226371	0.580327
ENSG00000189077.9.vs.ENSG00000127948.12	0.000990513	-0.00244402	0.262955
ENSG00000189350.11.vs.ENSG00000179270.6	-0.0104506	-0.17117	0.402396
ENSG00000196296.12.vs.ENSG00000177548.11	0.0122127	0.00564834	0.701615
ENSG00000196405.11.vs.ENSG00000168350.7	-3.36431e-05	-0.00308216	0.897095
ENSG00000196497.14.vs.ENSG00000100918.11	-0.0170465	-0.00244628	0.521658
ENSG00000196517.10.vs.ENSG00000117411.15	-0.0188387	-0.00195766	0.139647
ENSG00000196557.9.vs.ENSG00000116176.6	-0.00142921	-0.395632	0.54126
ENSG00000196562.13.vs.ENSG00000124151.17	-0.00150707	0.000581183	0.790056
ENSG00000196878.11.vs.ENSG00000008118.8	0.000694333	-0.287747	0.00612641
ENSG00000196976.6.vs.ENSG00000130827.6	-0.000279584	0.00306564	0.334686
ENSG00000197226.11.vs.ENSG00000245317.2	-0.000411434	-0.0116914	0.952505
ENSG00000197614.9.vs.ENSG00000255967.1	0.0037806	-0.838949	0.748978
ENSG00000197746.12.vs.ENSG00000107736.18	-0.000152975	0.0130831	0.373625
ENSG00000197753.8.vs.ENSG00000096063.13	0.098641	0.0045828	0.104868
ENSG00000197785.12.vs.ENSG00000205090.7	-0.0132378	-0.155705	0.142233
ENSG00000197885.9.vs.ENSG00000170142.10	-0.0380141	0.00751112	0.19361
ENSG00000197982.13.vs.ENSG00000188786.9	-0.00585583	-0.0218415	0.182077
ENSG00000197989.12.vs.ENSG00000180098.8	-0.0106	-0.00257692	0.42093
ENSG00000198026.7.vs.ENSG00000100982.10	-0.011798	-0.000509818	0.389531
ENSG00000198089.13.vs.ENSG00000241878.8	-0.0040828	-0.00319009	0.777693
ENSG00000198208.10.vs.ENSG00000119689.13	-0.0380399	0.00173255	0.444737
ENSG00000198517.8.vs.ENSG00000164855.14	0.00193974	0.00139834	0.0505988
ENSG00000198931.9.vs.ENSG00000167513.7	-0.000377433	-0.00355216	0.788356
ENSG00000200378.1.vs.ENSG00000249751.3	0.465208	-0.0798178	0.448026
ENSG00000201264.1.vs.ENSG00000109686.15	1.02918	-0.00105182	0.342372
ENSG00000202343.1.vs.ENSG00000186625.12	0.763865	-0.00340882	0.472242
ENSG00000203804.4.vs.ENSG00000143382.12	0.0582455	0.000910134	0.0431353
ENSG00000204165.5.vs.ENSG00000184481.15	-0.0813609	0.01488	0.384872
ENSG00000204482.9.vs.ENSG00000204475.8	-0.0079527	0.0511426	0.580663
ENSG00000204564.10.vs.ENSG00000204560.8	-0.00585031	-0.00963524	0.187818
ENSG00000204619.6.vs.ENSG00000204618.7	-0.000476609	-0.00821671	0.701484
ENSG00000204710.2.vs.ENSG00000255200.1	-0.0641592	0.248404	0.272515
ENSG00000204791.7.vs.ENSG00000178814.14	0.220906	-0.000885204	0.38328
ENSG00000205643.9.vs.ENSG00000186951.15	-0.0285784	-0.00374089	0.556716
ENSG00000205702.9.vs.ENSG00000281538.1	-0.00463548	-0.189775	0.640657
ENSG00000205744.8.vs.ENSG00000130545.14	-0.00667682	0.00653692	0.553854
ENSG00000206384.9.vs.ENSG00000196455.6	-0.0185912	0.0083024	0.223872
ENSG00000206561.11.vs.ENSG00000144597.12	0.0535457	0.00914189	0.545978
ENSG00000206567.8.vs.ENSG00000180385.7	-0.0505823	0.0223134	0.682641
ENSG00000210196.2.vs.ENSG00000210195.2	-0.00225117	-0.014809	0.637955
ENSG00000211445.10.vs.ENSG00000145901.13	-0.00185756	0.00166838	0.029791
ENSG00000211584.12.vs.ENSG00000061273.16	-0.0075532	-0.0005413	0.483269
ENSG00000213071.9.vs.ENSG00000146477.5	-0.17796	0.00615401	0.350817
ENSG00000213373.6.vs.ENSG00000260105.5	1.06729	-0.483866	0.605268
ENSG00000213590.2.vs.ENSG00000260190.1	-0.00514862	0.238129	0.874363
ENSG00000213694.3.vs.ENSG00000148082.8	0.000756613	-0.0130366	0.502628
ENSG00000213722.7.vs.ENSG00000204420.7	-0.00432367	-0.460853	0.204729
ENSG00000214655.9.vs.ENSG00000166507.15	-0.0043114	-0.0651252	0.501768
ENSG00000214733.7.vs.ENSG00000180900.15	0.286878	-0.00118711	0.0492381
ENSG00000214765.7.vs.ENSG00000164742.13	-0.0236514	-0.001169	0.637114
ENSG00000215187.8.vs.ENSG00000198853.10	-0.0122348	-0.00403812	0.670926
ENSG00000215458.7.vs.ENSG00000160214.11	0.0299292	0.00369666	0.302451
ENSG00000215914.4.vs.ENSG00000268575.1	0.303491	-0.125942	0.195637
ENSG00000218537.1.vs.ENSG00000240972.1	0.149366	0.000525783	0.625769
ENSG00000221539.1.vs.ENSG00000180098.8	-0.119239	-0.00406707	0.673437
ENSG00000221821.3.vs.ENSG00000146223.13	0.0108174	-0.0038055	0.319596
ENSG00000221869.4.vs.ENSG00000164808.15	0.00210302	-0.00717645	0.23805
ENSG00000222448.1.vs.ENSG00000252202.1	0.632639	-0.457894	0.761402
ENSG00000223572.8.vs.ENSG00000166763.7	0.0158165	0.208429	0.443964
ENSG00000223705.8.vs.ENSG00000272391.4	-0.00772624	-0.0120924	0.114541
ENSG00000223764.2.vs.ENSG00000272438.1	-0.0497945	0.704958	0.255308
ENSG00000223802.6.vs.ENSG00000005007.11	-0.00218604	-0.000509771	0.971324
ENSG00000224066.1.vs.ENSG00000160050.13	-0.101227	-0.0104268	0.593142
ENSG00000225969.1.vs.ENSG00000106077.17	0.0109514	-0.00245972	0.777547
ENSG00000226032.1.vs.ENSG00000271913.4	-0.419382	0.0610404	0.822694
ENSG00000226686.6.vs.ENSG00000267605.4	-0.0144304	0.170372	0.482244
ENSG00000226950.5.vs.ENSG00000248375.1	-0.00427423	-0.151825	0.604651
ENSG00000227218.6.vs.ENSG00000167106.10	0.00726245	0.000429228	0.970922
ENSG00000227620.4.vs.ENSG00000160172.9	0.293489	-0.0531007	0.401936
ENSG00000227632.2.vs.ENSG00000230756.1	-0.136476	-1.29649	0.840621
ENSG00000227741.1.vs.ENSG00000143318.11	0.169812	0.0423713	0.835417
ENSG00000227742.1.vs.ENSG00000227070.1	1.08363	-0.0277128	0.121157
ENSG00000228278.3.vs.ENSG00000106948.15	-0.00721432	-0.00306039	0.401565
ENSG00000228474.4.vs.ENSG00000084693.14	0.000859251	-0.00558765	0.659088
ENSG00000228727.7.vs.ENSG00000204396.9	-0.0859223	-0.00833931	0.646511
ENSG00000228962.1.vs.ENSG00000204290.9	-0.297817	-0.487646	0.447152
ENSG00000229122.1.vs.ENSG00000272148.1	-0.837562	0.462626	0.295519
ENSG00000229407.4.vs.ENSG00000143340.6	-0.981819	0.227502	0.0529571
ENSG00000229939.1.vs.ENSG00000225031.1	0.199111	-0.115573	0.295526
ENSG00000231177.4.vs.ENSG00000157017.14	0.257339	-0.145809	0.433681
ENSG00000231760.4.vs.ENSG00000219433.2	-0.0596898	0.719864	0.184045
ENSG00000232677.5.vs.ENSG00000267053.5	-0.00793915	0.1585	0.320543
ENSG00000233101.9.vs.ENSG00000260027.4	0.00684928	0.00328474	0.600345
ENSG00000233330.1.vs.ENSG00000055211.11	-0.0659415	0.0028461	0.880029
ENSG00000233337.1.vs.ENSG00000243960.1	0.284596	-0.564806	0.739618
ENSG00000233427.1.vs.ENSG00000116329.9	-0.103387	-0.0348173	0.439752
ENSG00000233436.6.vs.ENSG00000211450.8	0.0687808	-0.00051006	0.722157
ENSG00000233750.3.vs.ENSG00000268903.1	1.60054	-0.0527354	0.239794
ENSG00000234026.1.vs.ENSG00000173124.13	-1.20826	0.0509603	0.585682
ENSG00000234160.1.vs.ENSG00000147912.11	-0.217574	0.00717312	0.667776
ENSG00000234290.2.vs.ENSG00000202533.1	0.110427	-0.895705	0.362058
ENSG00000234405.1.vs.ENSG00000172476.3	-0.164731	0.0890128	0.780015
ENSG00000234409.6.vs.ENSG00000099904.14	-0.0537782	-0.00215461	0.866775
ENSG00000234424.2.vs.ENSG00000230303.4	0.635578	-1.78634	0.616706
ENSG00000234575.1.vs.ENSG00000233884.1	-0.298651	-3.09285	0.240265
ENSG00000234769.7.vs.ENSG00000233614.6	-0.46866	0.164177	0.314846
ENSG00000234776.3.vs.ENSG00000121653.10	-1.9396	-0.0132758	0.103122
ENSG00000235079.1.vs.ENSG00000207721.1	-0.489042	0.343145	0.539763
ENSG00000235173.5.vs.ENSG00000227473.1	-0.00321858	0.00663544	0.770523
ENSG00000235663.1.vs.ENSG00000228727.7	-0.569746	-0.0618819	0.459006
ENSG00000235961.5.vs.ENSG00000268883.2	0.0580517	-1.16612	0.00178028
ENSG00000236397.3.vs.ENSG00000146556.13	0.0809956	-0.0536314	0.498193
ENSG00000236830.5.vs.ENSG00000226054.2	-0.00321241	-0.0461129	0.950093
ENSG00000237101.1.vs.ENSG00000143748.16	-0.0961944	-0.00775348	0.741239
ENSG00000237172.3.vs.ENSG00000125149.10	-0.00984808	-0.020376	0.266511
ENSG00000237452.2.vs.ENSG00000177045.7	0.00922987	0.00851846	0.907088
ENSG00000237807.3.vs.ENSG00000254204.1	0.00512926	1.02506	0.745735
ENSG00000238178.5.vs.ENSG00000126010.5	-0.144285	0.139672	0.33348
ENSG00000238279.1.vs.ENSG00000197956.8	0.0832175	4.07333e-05	0.10925
ENSG00000239264.7.vs.ENSG00000153162.8	-0.0234513	0.00174474	0.263553
ENSG00000239480.1.vs.ENSG00000128563.12	0.512734	-0.00557332	0.669183
ENSG00000239486.1.vs.ENSG00000239969.4	-0.0231556	0.150562	0.911691
ENSG00000239779.5.vs.ENSG00000115275.10	-0.0290542	0.00431324	0.278961
ENSG00000240288.6.vs.ENSG00000157020.16	0.292168	0.00278188	0.135497
ENSG00000240338.4.vs.ENSG00000050820.15	0.254299	0.00125701	0.805316
ENSG00000240710.1.vs.ENSG00000170382.10	0.119128	0.0113105	0.84782
ENSG00000240729.1.vs.ENSG00000270706.1	0.290057	-0.00275121	0.582292
ENSG00000241527.1.vs.ENSG00000237517.7	-0.221995	0.0191561	0.133949
ENSG00000242731.3.vs.ENSG00000226943.3	0.609883	0.0416498	0.503259
ENSG00000242953.1.vs.ENSG00000240665.1	-1.59729	0.568794	0.691559
ENSG00000244038.8.vs.ENSG00000158828.5	-0.000261097	-0.00616234	0.681936
ENSG00000245910.7.vs.ENSG00000178460.16	-0.00206123	-0.0101554	0.545666
ENSG00000247679.2.vs.ENSG00000246596.5	0.0275839	0.232721	0.169987
ENSG00000248126.1.vs.ENSG00000188002.9	0.704471	-0.0156669	0.344938
ENSG00000248559.1.vs.ENSG00000237190.3	0.5634	0.00125192	0.623801
ENSG00000248712.6.vs.ENSG00000172367.14	-0.0702509	-0.00240864	0.230673
ENSG00000249635.1.vs.ENSG00000168743.11	0.0192253	-0.000911838	0.692369
ENSG00000250107.1.vs.ENSG00000006282.18	0.0662698	-0.000931435	0.935819
ENSG00000250979.1.vs.ENSG00000253317.1	-0.438691	1.88657	0.53116
ENSG00000251179.1.vs.ENSG00000167105.6	-0.0351924	0.0021465	0.946671
ENSG00000251271.3.vs.ENSG00000251669.4	0.224447	-0.0497232	0.654087
ENSG00000251402.3.vs.ENSG00000270074.1	-2.66798	0.371303	0.331727
ENSG00000251603.1.vs.ENSG00000059691.10	0.116295	-0.0085206	0.605548
ENSG00000253641.4.vs.ENSG00000253649.2	0.115311	-0.119579	0.895662
ENSG00000253708.1.vs.ENSG00000104660.16	2.01055	0.00514188	0.200411
ENSG00000253755.1.vs.ENSG00000275301.1	-0.00107699	0.118389	0.562141
ENSG00000254338.1.vs.ENSG00000182759.3	0.153527	-0.0925962	0.00044762
ENSG00000254545.1.vs.ENSG00000134668.11	0.423691	0.00129982	0.0520813
ENSG00000254558.1.vs.ENSG00000204455.7	0.255647	-0.243779	0.379146
ENSG00000254777.4.vs.ENSG00000254802.1	0.0161291	-0.244773	0.899605
ENSG00000254814.1.vs.ENSG00000062282.13	-1.04303	-0.0085118	0.438721
ENSG00000254967.5.vs.ENSG00000064309.13	-0.800968	-0.0107007	0.307288
ENSG00000254978.2.vs.ENSG00000158483.14	0.391995	-0.0949872	0.0805423
ENSG00000255191.1.vs.ENSG00000254605.1	-2.53599	0.34032	0.0797711
ENSG00000255478.1.vs.ENSG00000162241.11	0.855152	-0.0284259	0.10359
ENSG00000255867.1.vs.ENSG00000233381.3	1.0885	-0.791425	0.258832
ENSG00000256028.2.vs.ENSG00000090975.11	-0.216456	0.00113992	0.672724
ENSG00000257283.1.vs.ENSG00000169372.11	1.86084	-0.0179874	0.444611
ENSG00000257475.2.vs.ENSG00000257337.5	0.324677	-0.0173188	0.247999
ENSG00000257740.1.vs.ENSG00000257727.4	0.022102	0.000635125	0.992142
ENSG00000257989.1.vs.ENSG00000272724.1	-0.0738638	1.3182	0.650026
ENSG00000258558.1.vs.ENSG00000092108.19	2.59497	-0.000813237	0.203414
ENSG00000258727.1.vs.ENSG00000092051.15	-0.0117251	-0.243178	0.152445
ENSG00000258819.1.vs.ENSG00000246548.3	-0.11575	0.100024	0.70464
ENSG00000259040.4.vs.ENSG00000153162.8	0.043516	-0.00238803	0.480563
ENSG00000259522.2.vs.ENSG00000100918.11	-0.0482897	-0.00296771	0.657641
ENSG00000259605.3.vs.ENSG00000104936.16	0.0242737	0.00555269	0.522935
ENSG00000259749.1.vs.ENSG00000259647.1	0.304487	1.66232	0.263042
ENSG00000259762.1.vs.ENSG00000170776.18	0.77182	-0.000575617	0.556803
ENSG00000259803.5.vs.ENSG00000129910.6	6.43587e-05	-0.0186332	0.561759
ENSG00000259807.1.vs.ENSG00000260517.2	0.15727	0.146346	0.105499
ENSG00000259933.5.vs.ENSG00000261123.1	-0.0796048	0.12546	0.304396
ENSG00000260500.1.vs.ENSG00000260001.5	-0.446202	0.117765	0.383645
ENSG00000261052.4.vs.ENSG00000258130.6	-1.47704	0.547331	0.307165
ENSG00000261295.1.vs.ENSG00000102362.14	-0.0121143	0.0160672	0.122953
ENSG00000261659.2.vs.ENSG00000127585.10	-0.0686836	-0.00601905	0.49233
ENSG00000261668.1.vs.ENSG00000164070.10	0.195614	-0.00216134	0.503721
ENSG00000261707.1.vs.ENSG00000140876.10	-0.576753	-0.0719298	0.103071
ENSG00000261884.2.vs.ENSG00000159792.8	-0.0718599	-0.0174049	0.0510977
ENSG00000261924.1.vs.ENSG00000141564.12	0.26862	0.000990963	0.46156
ENSG00000262006.1.vs.ENSG00000229980.4	0.255303	-0.0824262	0.847821
ENSG00000263011.1.vs.ENSG00000263214.1	-0.488252	0.0219001	0.495199
ENSG00000263316.1.vs.ENSG00000262943.6	-0.0777111	-0.00763565	0.840451
ENSG00000264535.1.vs.ENSG00000145416.12	0.534785	-0.00151194	0.962771
ENSG00000264635.1.vs.ENSG00000266171.1	0.704024	-0.263482	0.189784
ENSG00000264785.1.vs.ENSG00000108602.16	-0.460844	9.33288e-05	0.696334
ENSG00000265912.1.vs.ENSG00000272006.1	0.0740114	-0.188392	0.783972
ENSG00000267074.1.vs.ENSG00000267369.1	0.127103	-0.127455	0.488846
ENSG00000267480.1.vs.ENSG00000141401.10	-0.188179	0.00155274	0.162057
ENSG00000267484.1.vs.ENSG00000105355.7	-1.65645	0.00515631	0.0624457
ENSG00000267505.1.vs.ENSG00000267405.1	-0.104431	-1.78813	0.281808
ENSG00000267506.4.vs.ENSG00000267466.1	-0.028664	-0.000815399	0.742851
ENSG00000267510.1.vs.ENSG00000196110.6	0.0274239	0.0480183	0.424852
ENSG00000267724.1.vs.ENSG00000167220.10	0.155028	-0.022802	0.165311
ENSG00000268104.2.vs.ENSG00000204019.4	0.001014	0.017369	0.0319023
ENSG00000268575.1.vs.ENSG00000189409.11	-0.117777	-0.437755	0.192494
ENSG00000268938.2.vs.ENSG00000105701.14	1.13027	-0.00103159	0.420867
ENSG00000268970.1.vs.ENSG00000123870.10	-0.115218	0.102223	0.608745
ENSG00000269072.1.vs.ENSG00000168995.12	-1.46672	-0.0181122	0.16903
ENSG00000269349.1.vs.ENSG00000258405.8	0.959393	-0.188671	0.63047
ENSG00000269656.1.vs.ENSG00000105373.17	-0.259707	-0.000778519	0.636166
ENSG00000269858.4.vs.ENSG00000233622.1	0.00220041	-0.010036	0.693796
ENSG00000269930.1.vs.ENSG00000247728.2	1.8973	-1.58447	0.352823
ENSG00000269982.1.vs.ENSG00000125037.11	-0.0449998	-0.000871301	0.831013
ENSG00000270433.1.vs.ENSG00000235194.7	0.543563	-0.0155145	0.308445
ENSG00000270765.4.vs.ENSG00000270885.1	-0.0159867	-0.0105884	0.551826
ENSG00000270882.2.vs.ENSG00000203811.1	0.0594141	0.062229	0.629408
ENSG00000271553.1.vs.ENSG00000241493.1	-0.0607098	1.36775	0.550166
ENSG00000271787.1.vs.ENSG00000172059.9	-2.13997	0.000333176	0.325528
ENSG00000271848.1.vs.ENSG00000172650.11	-1.55577	-0.0279066	0.607733
ENSG00000272112.1.vs.ENSG00000249035.5	-0.245833	0.32783	0.073303
ENSG00000272223.1.vs.ENSG00000124541.6	-0.387997	-0.00149197	0.473322
ENSG00000272689.1.vs.ENSG00000273350.1	0.0768565	0.225099	0.26303
ENSG00000272821.1.vs.ENSG00000025708.11	-0.0102642	0.000864954	0.760146
ENSG00000273027.1.vs.ENSG00000227039.5	0.199027	-0.00251281	0.940393
ENSG00000273073.1.vs.ENSG00000232742.3	-0.0864703	-0.0554961	0.996208
ENSG00000273226.1.vs.ENSG00000137154.11	-0.0892304	-2.94951e-05	0.77432
ENSG00000273311.1.vs.ENSG00000206739.1	0.0794457	0.0606794	0.351906
ENSG00000276742.1.vs.ENSG00000107672.13	0.240539	-0.0222541	0.126503
ENSG00000277877.3.vs.ENSG00000203667.8	0.0400483	-0.0204697	0.64377
ENSG00000277895.1.vs.ENSG00000184575.10	0.832594	0.000252956	0.18698
ENSG00000278603.1.vs.ENSG00000255769.6	-0.8457	-0.0256414	0.0536678
ENSG00000278978.1.vs.ENSG00000059691.10	0.0213066	-0.0101973	0.607797
ENSG00000279117.1.vs.ENSG00000254429.1	0.0102588	-3.31786	0.16118
ENSG00000279208.1.vs.ENSG00000278932.2	0.406998	0.17991	0.604711
ENSG00000279322.1.vs.ENSG00000197586.11	1.95279	0.00024087	0.574415
ENSG00000279332.1.vs.ENSG00000168234.11	-0.0154082	-0.00175274	0.750113
ENSG00000279375.1.vs.ENSG00000177839.6	0.207334	-0.0138944	0.48802
ENSG00000279464.1.vs.ENSG00000035720.6	0.12442	-0.110125	0.249497
ENSG00000279484.1.vs.ENSG00000168427.8	-0.651943	0.0208158	0.628829
ENSG00000279792.1.vs.ENSG00000015532.8	0.180357	0.00714859	0.357822
ENSG00000280169.1.vs.ENSG00000234354.3	0.486307	-1.02633	0.253643
ENSG00000280212.1.vs.ENSG00000266957.1	-0.383383	0.445779	0.779858
ENSG00000280213.1.vs.ENSG00000196700.6	-0.0219325	-0.00433257	0.412515
ENSG00000280311.1.vs.ENSG00000187848.11	1.69349	-0.20436	0.441772
ENSG00000280328.1.vs.ENSG00000184209.14	0.0680287	-0.00984705	0.554847
ENSG00000281386.1.vs.ENSG00000281097.1	0.32814	-0.207852	0.645006
ENSG00000281691.1.vs.ENSG00000004534.13	0.454696	-0.000728706	0.390376

## Sheet: BG.DFI.LUSC
Gene	Coefficient1	Coefficient2	Logrank p-value
ENSG00000004487.14.vs.ENSG00000169641.12	0.00213237	-0.00253251	0.610541
ENSG00000004777.17.vs.ENSG00000225872.2	-0.0026888	-0.721205	0.676457
ENSG00000005059.14.vs.ENSG00000138794.8	-0.013037	0.0135107	0.507642
ENSG00000008056.11.vs.ENSG00000078061.11	-0.0901259	0.000734878	0.635817
ENSG00000008323.14.vs.ENSG00000067182.6	0.013038	0.000599388	0.0116213
ENSG00000009724.15.vs.ENSG00000120948.14	-0.346537	0.00742893	0.193092
ENSG00000010327.9.vs.ENSG00000168268.9	0.000852629	0.00307137	0.598174
ENSG00000011009.9.vs.ENSG00000117308.13	-0.00435594	0.00441185	0.681667
ENSG00000013306.14.vs.ENSG00000108309.11	0.000867459	-0.0372559	0.668541
ENSG00000030582.15.vs.ENSG00000161682.13	-4.4487e-05	0.0174775	0.755254
ENSG00000033100.13.vs.ENSG00000082014.15	0.000912142	-0.00635289	0.651482
ENSG00000042062.10.vs.ENSG00000196396.8	0.00621341	-0.000287563	0.944551
ENSG00000047579.18.vs.ENSG00000008083.12	0.0139204	-0.00177645	0.592136
ENSG00000047849.20.vs.ENSG00000132153.13	0.000378543	0.00647437	0.504078
ENSG00000052344.14.vs.ENSG00000103510.18	-0.000446154	0.0120094	0.614412
ENSG00000062524.14.vs.ENSG00000137825.9	0.0212709	-0.0115521	0.672517
ENSG00000064601.15.vs.ENSG00000100979.13	0.000441907	-0.00225225	0.118934
ENSG00000065923.8.vs.ENSG00000147119.3	0.00361067	0.00361263	0.699749
ENSG00000067704.9.vs.ENSG00000118873.14	0.00317936	-0.00377892	0.523039
ENSG00000067829.17.vs.ENSG00000184343.9	0.0156299	0.0511941	0.0368644
ENSG00000068137.13.vs.ENSG00000037042.8	-0.00159561	0.0106208	0.81445
ENSG00000068305.16.vs.ENSG00000183060.14	-0.00891306	-0.0123744	0.437361
ENSG00000068615.15.vs.ENSG00000132313.13	0.0252436	-0.00120713	0.186339
ENSG00000070985.12.vs.ENSG00000184281.13	-0.0735446	0.00892488	0.581951
ENSG00000072163.17.vs.ENSG00000169994.17	-0.0055823	-0.226618	0.345186
ENSG00000072518.19.vs.ENSG00000167771.5	-0.00113706	-0.000220654	0.956338
ENSG00000072736.17.vs.ENSG00000103067.10	0.0111132	-0.00342547	0.489122
ENSG00000072778.18.vs.ENSG00000004975.10	0.000589159	0.0104632	0.100292
ENSG00000075975.14.vs.ENSG00000132155.10	-0.0102523	0.00668647	0.682285
ENSG00000076108.10.vs.ENSG00000076067.10	0.00350858	0.00341828	0.360966
ENSG00000076344.14.vs.ENSG00000167930.14	-0.0793823	0.0031286	0.308453
ENSG00000077097.12.vs.ENSG00000077092.17	0.00293321	-0.0260696	0.086378
ENSG00000077150.16.vs.ENSG00000059915.15	0.00246419	-0.0573506	0.240367
ENSG00000078814.14.vs.ENSG00000100991.10	-0.0498135	0.00114695	0.676411
ENSG00000081181.6.vs.ENSG00000258626.2	-0.000704153	-1.90278	0.566936
ENSG00000086159.11.vs.ENSG00000161800.11	0.0853047	0.00286678	0.8147
ENSG00000088038.16.vs.ENSG00000105617.3	0.0126826	0.00202137	0.0274332
ENSG00000089050.13.vs.ENSG00000225419.1	0.0106979	-1.14603	0.349052
ENSG00000089486.15.vs.ENSG00000103415.10	0.000115331	-0.00505725	0.67484
ENSG00000090097.19.vs.ENSG00000180929.5	0.00474524	-0.161904	0.916853
ENSG00000090975.11.vs.ENSG00000182196.12	0.0238713	-0.154609	0.10426
ENSG00000092820.16.vs.ENSG00000164674.14	-0.000414796	0.0242955	0.409473
ENSG00000093144.17.vs.ENSG00000118518.14	0.00128888	-0.00523019	0.966499
ENSG00000096384.18.vs.ENSG00000157593.15	0.000107412	0.00236185	0.588114
ENSG00000099377.12.vs.ENSG00000099365.8	-0.00329328	-0.0523697	0.862808
ENSG00000099797.10.vs.ENSG00000099795.5	-0.00112473	-0.000580648	0.732875
ENSG00000099800.6.vs.ENSG00000178297.11	6.85524e-05	-0.315225	0.310667
ENSG00000099822.2.vs.ENSG00000099821.12	-0.151083	0.00142239	0.49695
ENSG00000099899.13.vs.ENSG00000128191.12	-0.00680151	0.013465	0.379625
ENSG00000099956.16.vs.ENSG00000099958.13	0.00020055	-0.00133295	0.893363
ENSG00000099957.15.vs.ENSG00000099960.11	-0.0533956	0.00592875	0.961338
ENSG00000100079.6.vs.ENSG00000128283.6	-0.0287017	0.00203208	0.527658
ENSG00000100201.17.vs.ENSG00000100196.9	-0.00103824	-0.00428522	0.433334
ENSG00000100220.10.vs.ENSG00000232218.1	-0.00114031	0.80819	0.769195
ENSG00000100239.14.vs.ENSG00000100241.19	-0.0153094	0.00519528	0.228006
ENSG00000100276.9.vs.ENSG00000185340.14	-0.350256	-0.00431465	0.432887
ENSG00000100359.19.vs.ENSG00000196588.13	-0.0065023	-0.000460576	0.544519
ENSG00000100522.7.vs.ENSG00000198252.10	0.0201283	-0.0442038	0.0217838
ENSG00000100908.12.vs.ENSG00000092010.13	-0.00698029	0.000539354	0.923069
ENSG00000101003.9.vs.ENSG00000101004.13	0.00528945	0.00609816	0.549063
ENSG00000101082.12.vs.ENSG00000259399.1	0.00973893	0.75481	0.154823
ENSG00000101084.15.vs.ENSG00000101082.12	-0.0099425	0.00243044	0.232463
ENSG00000101160.12.vs.ENSG00000101158.11	-0.000233676	0.000643976	0.939487
ENSG00000101190.11.vs.ENSG00000092758.14	-0.00983532	0.00354514	0.16292
ENSG00000101343.13.vs.ENSG00000173418.10	0.0291277	-0.00793079	0.0112398
ENSG00000101460.11.vs.ENSG00000101464.9	-0.00207826	-0.00153157	0.961072
ENSG00000102007.9.vs.ENSG00000012211.11	-0.00188451	0.00686853	0.343023
ENSG00000102109.8.vs.ENSG00000187682.1	0.023475	-2.49309	0.0356378
ENSG00000102302.7.vs.ENSG00000158526.7	0.000616639	0.00684295	0.504889
ENSG00000102710.18.vs.ENSG00000120699.11	0.0181795	-0.0157775	0.447696
ENSG00000102854.13.vs.ENSG00000162006.8	0.000300016	0.0691201	0.00830937
ENSG00000103126.13.vs.ENSG00000185615.14	0.0116757	0.0110072	3.29201e-05
ENSG00000103351.11.vs.ENSG00000167984.15	0.0160762	-0.00133293	0.283318
ENSG00000103426.11.vs.ENSG00000126603.7	1.27312	0.0029936	0.80846
ENSG00000104679.9.vs.ENSG00000134013.14	-0.0149043	-0.0011148	0.371974
ENSG00000104859.13.vs.ENSG00000170684.7	0.0101118	-0.00328352	0.247687
ENSG00000104903.4.vs.ENSG00000008441.15	-0.0349469	-0.000491716	0.752894
ENSG00000105137.11.vs.ENSG00000105135.14	-0.00936781	-0.00431804	0.501913
ENSG00000105258.7.vs.ENSG00000105261.6	0.0220351	-0.861487	0.0500548
ENSG00000105655.17.vs.ENSG00000130511.14	0.0020636	-0.00855408	0.529176
ENSG00000105664.9.vs.ENSG00000105662.14	0.00381175	0.0194748	0.000708752
ENSG00000105708.8.vs.ENSG00000270402.1	0.0396069	-1.01294	0.221173
ENSG00000105856.12.vs.ENSG00000164597.12	-0.00277229	0.000130853	0.893417
ENSG00000105877.16.vs.ENSG00000164649.18	0.00593976	0.00868968	0.013571
ENSG00000106123.10.vs.ENSG00000165125.16	-0.000251802	0.00411822	0.977184
ENSG00000106346.10.vs.ENSG00000008256.14	0.0243006	-0.00785423	0.380623
ENSG00000106484.13.vs.ENSG00000158623.13	0.00316629	-0.00120658	0.0707985
ENSG00000106628.9.vs.ENSG00000106624.7	0.000632695	0.000126874	0.912372
ENSG00000107159.11.vs.ENSG00000198467.12	0.00167622	0.00151404	0.195805
ENSG00000107404.16.vs.ENSG00000169962.4	0.00269355	-0.0343127	0.580743
ENSG00000107859.8.vs.ENSG00000119915.4	-0.252571	-0.162934	0.411238
ENSG00000107874.9.vs.ENSG00000107872.11	0.0149935	-0.0676931	0.168927
ENSG00000107902.12.vs.ENSG00000258539.1	-0.0161479	0.129313	0.462592
ENSG00000108262.14.vs.ENSG00000167543.14	0.00532611	-0.00138105	0.124565
ENSG00000108556.7.vs.ENSG00000141503.14	0.208824	0.00295899	0.0562272
ENSG00000108592.15.vs.ENSG00000198231.11	-0.00443105	0.00866964	0.147156
ENSG00000108604.14.vs.ENSG00000087191.11	-0.000985365	0.00536536	0.138779
ENSG00000108788.10.vs.ENSG00000131470.13	0.0022192	0.0875611	0.0386738
ENSG00000108799.11.vs.ENSG00000108797.10	0.0130277	0.0123827	0.316925
ENSG00000108840.14.vs.ENSG00000141349.7	0.00733687	0.00973523	0.0348561
ENSG00000108854.14.vs.ENSG00000258890.5	-0.000436276	0.00963436	0.610488
ENSG00000108963.16.vs.ENSG00000263050.1	0.0284384	0.289767	0.0103244
ENSG00000110042.6.vs.ENSG00000197629.5	0.0082927	-0.00457145	0.0657111
ENSG00000110395.4.vs.ENSG00000076706.13	-0.000545908	0.000940292	0.915962
ENSG00000110711.8.vs.ENSG00000110697.11	0.0102279	-0.00302996	0.140443
ENSG00000110925.5.vs.ENSG00000050426.14	0.0092136	-0.0055114	0.401608
ENSG00000111344.10.vs.ENSG00000135144.6	0.0118795	-0.0208739	0.00136789
ENSG00000111671.8.vs.ENSG00000111669.13	0.0306348	0.000445042	0.000402928
ENSG00000112137.15.vs.ENSG00000272379.1	-0.00712328	-1.03954	0.856302
ENSG00000112514.14.vs.ENSG00000112511.16	-0.000416628	0.00739114	0.68477
ENSG00000113716.11.vs.ENSG00000182578.12	0.00743505	-0.00041807	0.668628
ENSG00000114354.11.vs.ENSG00000154175.15	-7.05052e-06	-0.00208187	0.874472
ENSG00000115232.12.vs.ENSG00000188452.12	0.0223092	-0.0627581	0.356135
ENSG00000115310.16.vs.ENSG00000214595.10	0.000812812	-0.029286	0.274332
ENSG00000115657.11.vs.ENSG00000158552.11	0.00156795	-0.00128221	0.975651
ENSG00000115841.18.vs.ENSG00000138061.10	-0.0313545	6.71562e-05	0.772272
ENSG00000116221.14.vs.ENSG00000157216.14	0.000704502	0.002867	0.412013
ENSG00000116254.16.vs.ENSG00000069424.13	0.180941	-0.000657206	0.0171671
ENSG00000118094.10.vs.ENSG00000019144.15	-0.103631	0.000969625	0.968573
ENSG00000118997.12.vs.ENSG00000196950.12	-0.0582001	0.000312426	0.745349
ENSG00000119397.15.vs.ENSG00000119396.9	0.0130551	0.00391318	0.0523732
ENSG00000119408.15.vs.ENSG00000136930.11	0.00655146	0.00341682	0.126758
ENSG00000119522.14.vs.ENSG00000148204.10	0.0200378	0.00462018	0.0384002
ENSG00000120333.4.vs.ENSG00000116161.16	-0.0119629	0.00266554	0.760018
ENSG00000120784.14.vs.ENSG00000171817.15	0.0463528	-0.190479	0.0466124
ENSG00000120860.9.vs.ENSG00000136048.12	0.0133647	0.0038907	0.285092
ENSG00000121053.5.vs.ENSG00000011143.15	-0.730872	0.0197425	0.394773
ENSG00000122034.11.vs.ENSG00000122033.13	0.00179027	-0.00487229	0.738453
ENSG00000122674.10.vs.ENSG00000155026.15	0.00806857	-2.54199	0.340414
ENSG00000122696.11.vs.ENSG00000226055.2	0.0330439	-0.784216	0.37506
ENSG00000122729.17.vs.ENSG00000107201.8	-0.00107444	-0.000465632	0.931778
ENSG00000122735.14.vs.ENSG00000168913.6	-0.0808374	0.0281386	0.512603
ENSG00000123136.13.vs.ENSG00000123146.18	0.000263034	0.00131378	0.883927
ENSG00000123329.16.vs.ENSG00000111087.8	0.000511542	0.00456499	0.894151
ENSG00000123342.14.vs.ENSG00000182796.11	0.00444552	-0.0207985	0.202066
ENSG00000123485.10.vs.ENSG00000185038.13	0.0123835	0.0034801	0.209414
ENSG00000124574.13.vs.ENSG00000171462.13	-0.00420344	-0.0155344	0.265885
ENSG00000124587.12.vs.ENSG00000124713.5	0.00032654	-0.0739661	0.975176
ENSG00000124593.13.vs.ENSG00000164663.12	0.0245024	-0.0137988	0.442496
ENSG00000125170.9.vs.ENSG00000102978.11	-0.00300547	0.00121498	0.942753
ENSG00000125355.14.vs.ENSG00000177485.6	0.0154507	0.00814435	0.0523934
ENSG00000125520.12.vs.ENSG00000130584.9	0.00039969	-0.00136991	0.991767
ENSG00000125650.4.vs.ENSG00000125652.6	0.0126048	-0.0189167	0.221174
ENSG00000125753.12.vs.ENSG00000125741.4	-0.00242306	0.0201647	0.115623
ENSG00000125775.13.vs.ENSG00000101298.12	0.000269567	0.0174568	0.67968
ENSG00000126246.8.vs.ENSG00000272333.4	0.00336067	0.00110586	0.916176
ENSG00000126247.9.vs.ENSG00000161281.9	-0.000228225	0.0105436	0.785543
ENSG00000126778.8.vs.ENSG00000258952.2	-0.00452844	0.0976354	0.890862
ENSG00000126895.12.vs.ENSG00000089820.14	0.0311117	0.00217828	0.642795
ENSG00000127564.15.vs.ENSG00000131650.12	0.00688558	9.32941e-05	0.629233
ENSG00000128346.9.vs.ENSG00000100139.12	-0.0584556	-0.00090418	0.337109
ENSG00000128482.14.vs.ENSG00000235979.7	-0.0194063	-0.0817824	0.968849
ENSG00000128564.6.vs.ENSG00000106367.12	0.000981165	0.00221134	0.84331
ENSG00000128595.15.vs.ENSG00000128617.2	0.000851625	-0.0971633	0.599521
ENSG00000129195.14.vs.ENSG00000091622.14	0.0271742	-0.00809401	0.142028
ENSG00000129691.14.vs.ENSG00000147465.10	-0.0021018	0.00631222	0.430064
ENSG00000129951.17.vs.ENSG00000011304.15	-0.0231614	0.000381048	0.846559
ENSG00000130244.11.vs.ENSG00000171777.14	-0.00560378	-0.0092266	0.936159
ENSG00000130487.5.vs.ENSG00000217442.3	0.000669989	-0.0927667	0.866461
ENSG00000130702.12.vs.ENSG00000130706.11	-0.000893103	0.00222946	0.412337
ENSG00000130714.14.vs.ENSG00000130717.11	0.0246148	0.0119846	0.00141365
ENSG00000130734.8.vs.ENSG00000129347.18	0.00539483	-0.00253997	0.821759
ENSG00000130751.8.vs.ENSG00000130748.6	-0.0397683	0.0417315	0.610244
ENSG00000130758.6.vs.ENSG00000174521.7	0.00434266	0.559701	0.00252303
ENSG00000130811.9.vs.ENSG00000244165.1	-0.00135015	0.0126554	0.873753
ENSG00000130813.16.vs.ENSG00000130812.9	0.0132111	-0.30708	0.618177
ENSG00000130826.14.vs.ENSG00000130830.13	0.0031677	0.000483895	0.0257305
ENSG00000130881.12.vs.ENSG00000130876.10	0.00283957	0.0107648	0.802614
ENSG00000131153.7.vs.ENSG00000131149.16	0.0067055	0.00805289	0.0374818
ENSG00000131188.10.vs.ENSG00000113758.12	-0.00737803	0.00196438	0.708078
ENSG00000131236.15.vs.ENSG00000131238.15	-0.000110404	0.000289019	0.823135
ENSG00000131389.15.vs.ENSG00000144596.10	0.00360584	-0.057449	0.0584344
ENSG00000131899.9.vs.ENSG00000177731.14	-0.00914238	0.00476317	0.14394
ENSG00000132388.11.vs.ENSG00000274363.1	0.00240813	-0.436846	0.856695
ENSG00000132622.9.vs.ENSG00000101220.16	-0.0343925	0.00239602	0.62508
ENSG00000133318.12.vs.ENSG00000188070.9	0.00238535	-0.013248	0.286802
ENSG00000133805.14.vs.ENSG00000255823.2	-0.00215032	-0.0150821	0.983144
ENSG00000133961.18.vs.ENSG00000100767.14	0.00453509	-0.00802769	0.375475
ENSG00000134398.11.vs.ENSG00000166851.13	-0.000797574	0.000913358	0.977964
ENSG00000134684.9.vs.ENSG00000162522.9	0.00365946	-0.0019036	0.257527
ENSG00000135365.14.vs.ENSG00000165905.15	0.00383263	-0.000566051	0.866375
ENSG00000135414.8.vs.ENSG00000257390.4	0.00414	-0.833927	0.655759
ENSG00000135451.11.vs.ENSG00000186897.4	0.00102385	-0.0401887	0.86997
ENSG00000135597.17.vs.ENSG00000203734.10	0.004145	-0.140417	0.288031
ENSG00000135749.17.vs.ENSG00000135778.10	0.0195655	-0.00417986	0.332824
ENSG00000136059.13.vs.ENSG00000187091.12	-0.00466025	-0.00136676	0.895926
ENSG00000136478.6.vs.ENSG00000266402.3	0.00471886	-0.25989	0.363338
ENSG00000136877.13.vs.ENSG00000106991.12	0.00633411	-0.00195968	0.345353
ENSG00000137200.11.vs.ENSG00000198937.8	0.00666572	0.00207215	0.515556
ENSG00000137267.5.vs.ENSG00000137274.11	0.00789249	-0.00513588	0.518675
ENSG00000137575.10.vs.ENSG00000035681.6	0.00115865	-0.000816808	0.622005
ENSG00000137841.10.vs.ENSG00000259288.4	-0.00562711	-5.61058	0.184907
ENSG00000137843.10.vs.ENSG00000137841.10	-0.0686855	-0.00642937	0.727451
ENSG00000137877.9.vs.ENSG00000243708.7	-0.0300623	0.0492763	0.57734
ENSG00000138073.12.vs.ENSG00000143994.12	0.00522101	0.0115116	0.104398
ENSG00000138834.11.vs.ENSG00000103024.6	-0.00319738	-0.0023826	0.701377
ENSG00000139044.9.vs.ENSG00000171840.10	0.00197186	-0.00120332	0.492711
ENSG00000139540.10.vs.ENSG00000139645.9	-0.0851224	0.00937385	0.137634
ENSG00000139835.12.vs.ENSG00000185896.10	-0.0113498	0.00015489	0.742804
ENSG00000140093.8.vs.ENSG00000119698.10	-0.36426	0.0114002	0.672935
ENSG00000140199.10.vs.ENSG00000128463.11	0.000794666	-0.00431754	0.617465
ENSG00000140859.14.vs.ENSG00000140854.11	0.000328634	-0.00889983	0.777477
ENSG00000140939.13.vs.ENSG00000196123.11	0.00144223	0.00248244	0.932469
ENSG00000141447.15.vs.ENSG00000154040.19	0.0147583	0.00280557	0.0224222
ENSG00000141744.3.vs.ENSG00000161395.11	0.129557	-3.29402e-05	0.036104
ENSG00000142197.11.vs.ENSG00000214867.3	0.0113933	-3.64375	0.186464
ENSG00000142208.14.vs.ENSG00000184990.11	0.000155527	-0.00247357	0.768295
ENSG00000143442.20.vs.ENSG00000159377.9	0.00229348	0.000352743	0.569706
ENSG00000143621.15.vs.ENSG00000143553.9	0.000626787	-0.00243493	0.888542
ENSG00000143819.11.vs.ENSG00000196187.10	-0.000456335	0.00181128	0.742957
ENSG00000143952.18.vs.ENSG00000169764.13	0.00710623	0.000703512	0.439078
ENSG00000143977.12.vs.ENSG00000116005.10	-0.000648527	0.00337977	0.281878
ENSG00000144045.12.vs.ENSG00000115297.10	-0.0343869	-0.0476851	0.208026
ENSG00000144395.16.vs.ENSG00000119041.9	0.0380911	0.0104772	0.0390959
ENSG00000144746.6.vs.ENSG00000163380.14	-0.00115793	0.361676	0.327332
ENSG00000144857.13.vs.ENSG00000206530.7	0.00111296	0.00519714	0.909023
ENSG00000145002.11.vs.ENSG00000250794.2	-1.27035	-0.474057	0.560233
ENSG00000145244.10.vs.ENSG00000145246.12	0.0599842	-0.00507038	0.314686
ENSG00000145386.8.vs.ENSG00000123737.11	-0.000674652	-0.00495081	0.919234
ENSG00000145715.13.vs.ENSG00000134480.12	0.0166969	0.0217707	0.136308
ENSG00000146426.16.vs.ENSG00000029639.9	-0.00552703	0.0430987	0.258767
ENSG00000148358.18.vs.ENSG00000196979.1	0.00507664	-0.795366	0.0135704
ENSG00000148702.13.vs.ENSG00000197893.12	-0.000312943	0.314549	0.48986
ENSG00000148824.17.vs.ENSG00000203772.7	-0.0475936	0.00725019	0.485351
ENSG00000148925.9.vs.ENSG00000133794.16	0.00136514	0.0183833	0.0895877
ENSG00000149182.13.vs.ENSG00000149179.12	-0.00351213	0.0186241	0.169485
ENSG00000149243.14.vs.ENSG00000149273.13	-0.00628954	3.03338e-05	0.971291
ENSG00000149328.13.vs.ENSG00000109956.11	0.0142072	-0.0822384	0.227002
ENSG00000149346.13.vs.ENSG00000101384.10	0.00523654	0.0005044	0.486903
ENSG00000149541.8.vs.ENSG00000149489.7	0.00808223	-0.0279345	0.561206
ENSG00000149782.10.vs.ENSG00000002330.12	-0.00229776	-0.000869323	0.860394
ENSG00000149923.12.vs.ENSG00000149922.9	-0.00074944	-0.0154921	0.686381
ENSG00000149929.14.vs.ENSG00000149930.16	0.0147811	-0.000285683	0.589581
ENSG00000149968.10.vs.ENSG00000255282.5	-0.00163618	-0.264129	0.225316
ENSG00000149970.13.vs.ENSG00000185915.5	0.0461857	-0.480298	0.164486
ENSG00000151117.7.vs.ENSG00000179057.12	0.0167049	-0.347652	0.463677
ENSG00000152382.5.vs.ENSG00000143157.10	-0.0398594	0.0128678	0.046126
ENSG00000154146.11.vs.ENSG00000019102.10	0.00942227	-0.00716042	0.42182
ENSG00000154639.17.vs.ENSG00000154640.13	-0.00223779	-0.00302902	0.355979
ENSG00000154945.6.vs.ENSG00000108846.14	0.00895851	0.000302969	0.278867
ENSG00000155252.13.vs.ENSG00000119986.6	-0.00251098	-0.0045307	0.732289
ENSG00000155366.15.vs.ENSG00000155363.17	-0.00242483	-0.00101137	0.248781
ENSG00000155506.15.vs.ENSG00000170271.9	0.000926479	0.00361304	0.511946
ENSG00000155749.11.vs.ENSG00000064012.20	-0.452709	0.00955957	0.354479
ENSG00000155850.7.vs.ENSG00000164296.6	0.00616615	-0.10516	0.350275
ENSG00000155974.10.vs.ENSG00000127311.8	-0.00430633	0.0138517	0.631375
ENSG00000156642.15.vs.ENSG00000183324.9	-0.00187298	-0.778177	0.617274
ENSG00000157077.13.vs.ENSG00000154222.13	0.00721676	0.00445332	0.671462
ENSG00000157368.9.vs.ENSG00000132613.13	-0.0124491	-0.0137503	0.274604
ENSG00000157833.11.vs.ENSG00000084754.9	0.0178916	0.000813883	0.157449
ENSG00000157856.9.vs.ENSG00000115155.15	-0.0355003	-0.00339875	0.604589
ENSG00000158008.8.vs.ENSG00000158014.13	-0.103305	0.0754326	0.100918
ENSG00000158158.10.vs.ENSG00000273265.1	0.0160348	0.336508	0.0324703
ENSG00000158417.9.vs.ENSG00000135945.8	0.000624313	0.00583223	0.696544
ENSG00000159023.17.vs.ENSG00000253304.1	0.0094237	0.00817731	0.0927674
ENSG00000159263.14.vs.ENSG00000159267.13	-0.00946468	-0.00481147	0.778347
ENSG00000159374.16.vs.ENSG00000115325.12	-0.0049102	0.00491514	0.966055
ENSG00000159842.13.vs.ENSG00000177370.4	0.00356701	0.00805579	0.194168
ENSG00000160111.11.vs.ENSG00000127533.3	0.00037052	-0.0108527	0.968988
ENSG00000160326.12.vs.ENSG00000160325.13	0.00906265	0.0133115	0.166054
ENSG00000160404.16.vs.ENSG00000167094.14	0.0148762	-0.129179	0.54636
ENSG00000160781.14.vs.ENSG00000242252.1	-0.000230813	-0.120113	0.920034
ENSG00000160781.14.vs.ENSG00000260238.4	-0.00784189	0.0895541	0.872291
ENSG00000160883.9.vs.ENSG00000113763.9	-0.00377428	0.159932	0.00157431
ENSG00000160951.3.vs.ENSG00000123143.11	0.0735794	0.00291153	0.0488966
ENSG00000161091.11.vs.ENSG00000105325.12	-0.000263732	-0.00165485	0.938274
ENSG00000162078.10.vs.ENSG00000172460.13	-0.00443475	-0.0533429	0.835896
ENSG00000162437.13.vs.ENSG00000162434.10	-0.000134945	0.00124992	0.754914
ENSG00000162572.18.vs.ENSG00000131584.17	-0.049534	0.00191071	0.74882
ENSG00000162728.4.vs.ENSG00000162729.12	0.338499	0.00272758	0.175774
ENSG00000162885.11.vs.ENSG00000116957.11	0.0196189	-0.00319682	0.54746
ENSG00000162892.14.vs.ENSG00000162894.10	-0.0544824	-0.00115077	0.47933
ENSG00000162976.11.vs.ENSG00000134318.12	-0.00919126	0.00783253	0.396178
ENSG00000163155.10.vs.ENSG00000163154.5	-0.011612	-0.00828687	0.842354
ENSG00000163159.10.vs.ENSG00000163156.10	0.0213249	-0.0397068	0.102747
ENSG00000163251.3.vs.ENSG00000163249.8	0.0174143	-0.00705033	0.00310389
ENSG00000163382.10.vs.ENSG00000160818.15	-0.00034987	0.0115007	0.332485
ENSG00000163485.14.vs.ENSG00000133055.7	0.0127247	-0.0228101	0.397761
ENSG00000163697.15.vs.ENSG00000179299.15	0.0013323	0.044767	0.21296
ENSG00000163703.16.vs.ENSG00000163704.10	8.70896e-05	0.0724369	0.10735
ENSG00000163794.6.vs.ENSG00000138100.12	-0.113056	0.0511693	0.372902
ENSG00000163806.14.vs.ENSG00000171103.9	-0.44318	0.0411026	0.0586632
ENSG00000163879.10.vs.ENSG00000134697.11	0.00284066	0.00269838	0.449723
ENSG00000163938.15.vs.ENSG00000016864.15	-0.00208958	0.0111476	0.664952
ENSG00000164099.3.vs.ENSG00000269893.5	-0.0120451	-0.00333561	0.13676
ENSG00000164729.7.vs.ENSG00000267744.1	-5.42394	4.48301	0.192458
ENSG00000164776.8.vs.ENSG00000129103.16	-0.0639501	0.000576517	0.79268
ENSG00000164896.18.vs.ENSG00000164889.11	-0.0110494	0.0105148	0.0297037
ENSG00000164902.12.vs.ENSG00000230929.5	0.00761404	1.18919	0.665794
ENSG00000164932.11.vs.ENSG00000266289.1	-0.000405338	-1.78395	0.444791
ENSG00000165458.12.vs.ENSG00000165462.5	0.00474046	0.471515	0.0185551
ENSG00000165985.9.vs.ENSG00000165983.13	0.0271554	-0.0218755	0.534769
ENSG00000166171.11.vs.ENSG00000107829.12	-0.00647421	-0.00844091	0.503459
ENSG00000166313.17.vs.ENSG00000166311.8	0.00396164	0.00412849	0.789691
ENSG00000166428.11.vs.ENSG00000185567.6	-0.047617	-0.000903909	0.261355
ENSG00000166575.15.vs.ENSG00000270510.1	0.00513989	-0.827695	0.9073
ENSG00000166816.12.vs.ENSG00000186187.10	-0.000955482	0.0025304	0.936798
ENSG00000166860.2.vs.ENSG00000166856.2	0.0347432	-0.284827	0.0521268
ENSG00000166971.15.vs.ENSG00000103479.13	0.000257227	0.00471403	0.710652
ENSG00000167281.17.vs.ENSG00000167280.15	-0.0965736	0.00275503	0.66251
ENSG00000167468.15.vs.ENSG00000064932.14	0.000375569	0.00130816	0.834813
ENSG00000167535.6.vs.ENSG00000174243.8	-0.00104034	0.00449644	0.382297
ENSG00000167549.17.vs.ENSG00000198720.11	-0.0365398	0.0142176	0.158236
ENSG00000167644.10.vs.ENSG00000167645.15	-0.00675162	0.00948389	0.0717724
ENSG00000167645.15.vs.ENSG00000267748.4	0.0105382	-0.344415	0.0826929
ENSG00000167670.14.vs.ENSG00000167671.10	0.00862614	-0.00356261	0.253225
ENSG00000167748.9.vs.ENSG00000180279.5	-0.049892	0.353413	0.594793
ENSG00000167778.7.vs.ENSG00000111077.16	0.000766372	-0.000361821	0.991736
ENSG00000167969.11.vs.ENSG00000167968.11	0.00210885	-0.0733874	0.850414
ENSG00000168056.13.vs.ENSG00000142186.15	0.00303813	-0.00188767	0.261034
ENSG00000168060.13.vs.ENSG00000168061.12	0.00925902	0.0142872	0.69066
ENSG00000168256.16.vs.ENSG00000187595.13	0.00863766	-0.00252781	0.347327
ENSG00000168477.16.vs.ENSG00000231852.5	-0.0074659	0.567841	0.0838732
ENSG00000168802.11.vs.ENSG00000103044.9	0.00316854	4.89391e-05	0.809175
ENSG00000168827.13.vs.ENSG00000272087.1	0.00133708	-0.23859	0.751887
ENSG00000169188.4.vs.ENSG00000158578.17	-0.000364749	-1.64273	0.434072
ENSG00000169258.6.vs.ENSG00000074276.9	0.0287912	-0.314519	0.0732938
ENSG00000169583.12.vs.ENSG00000148362.9	0.0176447	0.00508326	0.184037
ENSG00000169692.11.vs.ENSG00000172889.14	0.00584706	-0.00864307	0.0187967
ENSG00000169718.16.vs.ENSG00000169727.11	-0.000141831	0.00379073	0.299268
ENSG00000169885.8.vs.ENSG00000178821.11	-0.0274728	-0.024088	0.780461
ENSG00000170035.14.vs.ENSG00000238171.1	-0.00105873	-0.446941	0.941929
ENSG00000170075.8.vs.ENSG00000143862.6	0.052145	-0.000140212	0.301699
ENSG00000170085.16.vs.ENSG00000122203.13	0.0319159	-0.000418778	0.291448
ENSG00000170291.13.vs.ENSG00000181885.17	0.0135264	-0.000185708	0.314487
ENSG00000170779.10.vs.ENSG00000140104.12	-0.00717375	0.00617213	0.458524
ENSG00000171262.10.vs.ENSG00000172575.10	0.00983132	0.00794575	0.309253
ENSG00000171570.9.vs.ENSG00000233622.1	-3.65275	0.00319463	0.373583
ENSG00000171608.14.vs.ENSG00000171603.15	0.00389801	-4.35724e-05	0.529597
ENSG00000171889.3.vs.ENSG00000238271.2	0.695404	-1.2691	0.209007
ENSG00000172247.3.vs.ENSG00000196666.4	-0.122245	-1.09511	0.83354
ENSG00000172346.13.vs.ENSG00000100417.10	-0.0256519	0.000495838	0.740124
ENSG00000172354.8.vs.ENSG00000146830.9	0.00132448	-0.00214463	0.546546
ENSG00000172500.11.vs.ENSG00000172543.6	0.0034161	-0.00333708	0.729049
ENSG00000172613.6.vs.ENSG00000172531.13	0.00135338	0.00159233	0.500706
ENSG00000172640.3.vs.ENSG00000269514.1	-2.95741	0.264011	0.439213
ENSG00000172725.12.vs.ENSG00000175634.13	0.00581646	-0.00599836	0.180208
ENSG00000173011.11.vs.ENSG00000109519.11	0.00562224	0.00268972	0.795798
ENSG00000173145.10.vs.ENSG00000138193.13	0.0026149	-0.0207107	0.462667
ENSG00000173338.11.vs.ENSG00000173442.10	-0.0963507	0.000607431	0.297543
ENSG00000173846.11.vs.ENSG00000188396.3	0.00383949	-0.264314	0.753209
ENSG00000174606.11.vs.ENSG00000143494.14	-0.00549664	0.00634385	0.746513
ENSG00000175130.6.vs.ENSG00000116478.10	0.00108776	-0.00115701	0.423046
ENSG00000175592.7.vs.ENSG00000175602.3	0.00119158	-0.0168676	0.567986
ENSG00000176125.4.vs.ENSG00000087087.17	-0.0491938	0.00329201	0.607279
ENSG00000176871.7.vs.ENSG00000111445.12	-5.54991e-05	0.0169671	0.129863
ENSG00000177628.14.vs.ENSG00000236675.1	-0.00162688	0.0761724	0.452515
ENSG00000177791.11.vs.ENSG00000272791.1	-0.16124	-0.343774	0.32213
ENSG00000177954.10.vs.ENSG00000143552.8	6.07241e-05	-0.120007	0.914466
ENSG00000178028.12.vs.ENSG00000117419.13	-0.00493696	0.000846489	0.898345
ENSG00000178149.15.vs.ENSG00000178252.16	0.0109489	0.0040652	0.345631
ENSG00000178342.4.vs.ENSG00000278075.1	0.382086	-2.22933	0.424892
ENSG00000179262.8.vs.ENSG00000179271.2	0.00508242	-0.0148246	0.202972
ENSG00000179564.3.vs.ENSG00000214706.9	2.18329	-0.00237204	0.412427
ENSG00000179886.5.vs.ENSG00000104524.12	0.00414007	-0.00380152	0.936864
ENSG00000180061.8.vs.ENSG00000160469.15	-0.0656059	0.00265755	0.712967
ENSG00000180448.9.vs.ENSG00000099817.10	0.000182317	0.00120243	0.900868
ENSG00000181856.13.vs.ENSG00000006047.11	-0.0242287	-0.0187174	0.643741
ENSG00000182048.10.vs.ENSG00000167311.12	0.506678	-0.00645766	0.472927
ENSG00000182199.9.vs.ENSG00000185633.9	0.00326617	-0.000918201	0.104961
ENSG00000183066.13.vs.ENSG00000198951.10	-0.0794413	0.00123648	0.882671
ENSG00000183723.11.vs.ENSG00000140931.18	0.00662041	-0.00108521	0.150422
ENSG00000183773.14.vs.ENSG00000272829.1	-0.0603838	-0.0596248	0.224202
ENSG00000183798.4.vs.ENSG00000132793.10	-0.0141013	-0.0123325	0.219784
ENSG00000183963.17.vs.ENSG00000198832.9	-0.00693737	-0.0059069	0.0367502
ENSG00000184697.6.vs.ENSG00000213937.3	0.00343968	-0.0136412	0.62609
ENSG00000184709.7.vs.ENSG00000176884.13	0.342586	0.0423336	0.413367
ENSG00000184956.14.vs.ENSG00000183020.12	0.0109964	0.0105932	0.00320062
ENSG00000185133.12.vs.ENSG00000100078.3	0.00572575	-0.0031568	0.970057
ENSG00000185187.11.vs.ENSG00000184363.8	0.00627876	-0.00130036	0.590704
ENSG00000185324.20.vs.ENSG00000158792.14	-0.00430325	0.0318779	0.424924
ENSG00000185507.18.vs.ENSG00000070047.10	-0.00314326	0.00265776	0.83504
ENSG00000185519.8.vs.ENSG00000184908.16	0.0150441	0.070043	0.850786
ENSG00000185614.4.vs.ENSG00000182179.9	-0.0509507	-0.000643667	0.436028
ENSG00000185838.12.vs.ENSG00000184058.11	-0.0175056	-0.00212291	0.605222
ENSG00000186364.10.vs.ENSG00000131788.14	-0.0808184	0.000297433	0.642481
ENSG00000186471.11.vs.ENSG00000101882.8	-0.0445519	0.0375665	0.0369768
ENSG00000186625.12.vs.ENSG00000220848.4	0.0306801	-0.194288	0.304869
ENSG00000187024.12.vs.ENSG00000136854.16	0.339912	0.00933795	0.0700389
ENSG00000187325.4.vs.ENSG00000102144.12	0.00880564	-9.28151e-06	0.598868
ENSG00000187479.5.vs.ENSG00000244953.1	0.0128424	-1.18177	0.218448
ENSG00000187583.9.vs.ENSG00000187642.8	0.0737723	-0.262868	0.206034
ENSG00000187634.9.vs.ENSG00000188976.9	-0.0126807	-0.000315805	0.946623
ENSG00000187838.15.vs.ENSG00000174292.11	0.0222885	0.00593499	0.883661
ENSG00000187959.8.vs.ENSG00000141219.14	-0.214879	0.0034429	0.895238
ENSG00000187980.6.vs.ENSG00000227066.1	-0.092016	0.0586196	0.296954
ENSG00000188092.13.vs.ENSG00000215859.7	0.00624932	-0.287791	0.823406
ENSG00000188229.5.vs.ENSG00000188163.7	0.000721207	0.895718	0.216795
ENSG00000188269.7.vs.ENSG00000256210.3	0.0390762	0.010343	0.908337
ENSG00000188486.3.vs.ENSG00000256269.5	0.00267145	-0.0055635	0.788117
ENSG00000188525.3.vs.ENSG00000134317.16	-0.0150652	-0.0017806	0.889825
ENSG00000188613.6.vs.ENSG00000107581.11	-0.0101639	0.000276991	0.939247
ENSG00000188779.9.vs.ENSG00000245719.1	-0.105406	0.203486	0.904148
ENSG00000189046.9.vs.ENSG00000135093.11	-0.00930089	0.00100242	0.850892
ENSG00000189077.9.vs.ENSG00000127948.12	0.00253375	-0.00075761	0.916886
ENSG00000189350.11.vs.ENSG00000179270.6	-0.0700422	-0.0147312	0.546021
ENSG00000196296.12.vs.ENSG00000177548.11	-0.0295736	-0.0138769	0.316881
ENSG00000196405.11.vs.ENSG00000168350.7	0.000286334	-0.00789596	0.797944
ENSG00000196497.14.vs.ENSG00000100918.11	-0.0239582	-0.000279509	0.803056
ENSG00000196517.10.vs.ENSG00000117411.15	-0.011389	0.00152971	0.513892
ENSG00000196557.9.vs.ENSG00000116176.6	0.0210819	-0.742428	0.156442
ENSG00000196562.13.vs.ENSG00000124151.17	-0.00115571	-0.00268083	0.330546
ENSG00000196878.11.vs.ENSG00000008118.8	-0.00011578	0.0414986	0.866148
ENSG00000196976.6.vs.ENSG00000130827.6	0.0158931	0.0033911	0.195334
ENSG00000197226.11.vs.ENSG00000245317.2	0.000365241	-0.131742	0.792533
ENSG00000197614.9.vs.ENSG00000255967.1	-0.00278884	0.715945	0.752138
ENSG00000197746.12.vs.ENSG00000107736.18	0.000236518	-0.0167239	0.172901
ENSG00000197753.8.vs.ENSG00000096063.13	0.47091	0.00449661	0.114866
ENSG00000197785.12.vs.ENSG00000205090.7	0.00680827	0.249283	0.416794
ENSG00000197885.9.vs.ENSG00000170142.10	-0.0366885	-0.00070542	0.661711
ENSG00000197982.13.vs.ENSG00000188786.9	0.00134718	0.00659591	0.754583
ENSG00000197989.12.vs.ENSG00000180098.8	0.00452148	-0.00698574	0.911379
ENSG00000197993.6.vs.ENSG00000165131.6	-0.00865781	-0.550531	0.74715
ENSG00000198026.7.vs.ENSG00000100982.10	-0.00545675	0.00941836	0.452878
ENSG00000198089.13.vs.ENSG00000241878.8	-0.000215626	-0.0170282	0.197551
ENSG00000198208.10.vs.ENSG00000119689.13	0.00299118	0.00228542	0.801671
ENSG00000198517.8.vs.ENSG00000164855.14	0.00090081	-0.012026	0.233569
ENSG00000198931.9.vs.ENSG00000167513.7	-0.007246	0.0188485	0.0144394
ENSG00000201264.1.vs.ENSG00000109686.15	1.65861	-0.00376693	0.601492
ENSG00000201916.1.vs.ENSG00000242876.3	-3.43124	1.02806	0.616171
ENSG00000202343.1.vs.ENSG00000186625.12	0.44102	0.0214459	0.409012
ENSG00000203804.4.vs.ENSG00000143382.12	-0.23131	-0.00419026	0.698824
ENSG00000204033.8.vs.ENSG00000148600.13	0.967133	-0.0143724	0.418822
ENSG00000204165.5.vs.ENSG00000184481.15	-0.203504	0.0210432	0.309945
ENSG00000204347.3.vs.ENSG00000196169.13	-0.0695708	0.0254383	0.153358
ENSG00000204421.2.vs.ENSG00000250641.1	-0.00530248	-1.25041	0.600259
ENSG00000204482.9.vs.ENSG00000204475.8	0.000140368	-0.130619	0.697901
ENSG00000204564.10.vs.ENSG00000204560.8	-0.0204344	0.0225849	0.0229812
ENSG00000204619.6.vs.ENSG00000204618.7	0.00484271	-0.0229089	0.547739
ENSG00000204710.2.vs.ENSG00000255200.1	0.0213719	-0.183519	0.456367
ENSG00000204791.7.vs.ENSG00000178814.14	-0.0386819	-0.0106745	0.27966
ENSG00000205643.9.vs.ENSG00000186951.15	-0.00906588	0.00122642	0.965243
ENSG00000205702.9.vs.ENSG00000281538.1	-0.0221146	-0.00294174	0.982456
ENSG00000205744.8.vs.ENSG00000130545.14	0.00019262	-0.0124767	0.745299
ENSG00000206384.9.vs.ENSG00000196455.6	-0.0163672	-0.00333836	0.591028
ENSG00000206561.11.vs.ENSG00000144597.12	-0.0960535	0.0235787	0.248762
ENSG00000206567.8.vs.ENSG00000180385.7	0.0295904	-0.0235902	0.972089
ENSG00000210196.2.vs.ENSG00000210195.2	-0.009696	-0.206913	0.310378
ENSG00000211445.10.vs.ENSG00000145901.13	-0.000550926	0.00392428	0.117441
ENSG00000211584.12.vs.ENSG00000061273.16	0.00174203	-0.00148909	0.83387
ENSG00000213071.9.vs.ENSG00000146477.5	-0.0488956	-0.00166255	0.919383
ENSG00000213373.6.vs.ENSG00000260105.5	-0.555096	-0.631351	0.658149
ENSG00000213590.2.vs.ENSG00000260190.1	-0.302347	1.82069	0.0315614
ENSG00000213694.3.vs.ENSG00000148082.8	0.011323	-0.0242376	0.209598
ENSG00000213722.7.vs.ENSG00000204420.7	0.00374912	-0.245488	0.567758
ENSG00000214655.9.vs.ENSG00000166507.15	-0.000934502	-0.0528114	0.905181
ENSG00000214733.7.vs.ENSG00000180900.15	-0.337194	0.00174777	0.547955
ENSG00000214765.7.vs.ENSG00000164742.13	-0.0228775	-0.00868815	0.759708
ENSG00000215187.8.vs.ENSG00000198853.10	-0.0614789	0.010636	0.229687
ENSG00000215458.7.vs.ENSG00000160214.11	-0.0314581	-0.00184783	0.375358
ENSG00000215914.4.vs.ENSG00000268575.1	0.686248	-0.0169494	0.613496
ENSG00000218537.1.vs.ENSG00000240972.1	-0.0419552	-0.00223454	0.6166
ENSG00000221539.1.vs.ENSG00000180098.8	-0.0599085	-0.00493205	0.941393
ENSG00000221821.3.vs.ENSG00000146223.13	0.0188836	-0.00205018	0.756633
ENSG00000221869.4.vs.ENSG00000164808.15	-0.00182235	0.00509302	0.190243
ENSG00000222448.1.vs.ENSG00000252202.1	-1.96821	-1.69405	0.406883
ENSG00000223572.8.vs.ENSG00000166763.7	-0.00387712	0.25237	0.327375
ENSG00000223705.8.vs.ENSG00000272391.4	-0.022748	0.010359	0.106806
ENSG00000223764.2.vs.ENSG00000272438.1	0.026839	-0.947721	0.611167
ENSG00000223802.6.vs.ENSG00000005007.11	-0.0162886	0.00250623	0.4189
ENSG00000224066.1.vs.ENSG00000160050.13	-0.608787	0.0258933	0.172247
ENSG00000225969.1.vs.ENSG00000106077.17	-0.0539298	0.00230466	0.882644
ENSG00000226032.1.vs.ENSG00000271913.4	-0.833145	-0.299715	0.652615
ENSG00000226686.6.vs.ENSG00000267605.4	-0.238742	1.70684	0.0416392
ENSG00000226950.5.vs.ENSG00000248375.1	-0.00364775	-0.136451	0.414552
ENSG00000227218.6.vs.ENSG00000167106.10	-0.0616617	0.00207854	0.449079
ENSG00000227620.4.vs.ENSG00000160172.9	0.457187	0.0332889	0.00744599
ENSG00000227632.2.vs.ENSG00000230756.1	-0.196997	0.0329275	0.969638
ENSG00000227741.1.vs.ENSG00000143318.11	-0.468692	-0.247021	0.529236
ENSG00000228278.3.vs.ENSG00000106948.15	0.00337942	0.00131146	0.914941
ENSG00000228474.4.vs.ENSG00000084693.14	-0.00182066	0.013127	0.00855784
ENSG00000228727.7.vs.ENSG00000204396.9	-0.119247	-0.029057	0.680601
ENSG00000228962.1.vs.ENSG00000204290.9	-0.352545	1.34738	0.143642
ENSG00000229122.1.vs.ENSG00000272148.1	-2.04739	1.7704	0.224801
ENSG00000229407.4.vs.ENSG00000143340.6	-0.0978513	-0.0845884	0.714087
ENSG00000229939.1.vs.ENSG00000225031.1	0.248505	-0.045596	0.870003
ENSG00000231177.4.vs.ENSG00000157017.14	0.0367816	-0.413289	0.597717
ENSG00000231760.4.vs.ENSG00000219433.2	-0.296513	-0.524268	0.571457
ENSG00000232677.5.vs.ENSG00000267053.5	-0.00194836	0.917917	0.0338835
ENSG00000233101.9.vs.ENSG00000260027.4	0.0437733	0.00121249	0.17428
ENSG00000233330.1.vs.ENSG00000055211.11	0.408331	-1.60672e-05	0.92497
ENSG00000233337.1.vs.ENSG00000243960.1	-1.44208	0.266056	0.183621
ENSG00000233436.6.vs.ENSG00000211450.8	-2.55949	-0.00252805	0.393558
ENSG00000233750.3.vs.ENSG00000268903.1	0.587097	-0.0214964	0.855752
ENSG00000233885.6.vs.ENSG00000276325.1	-0.10167	2.22785	0.553248
ENSG00000234026.1.vs.ENSG00000173124.13	0.596295	-1.14751	0.877187
ENSG00000234160.1.vs.ENSG00000147912.11	0.123345	0.0108826	0.54845
ENSG00000234290.2.vs.ENSG00000202533.1	0.524233	-6.02452	0.0692319
ENSG00000234405.1.vs.ENSG00000172476.3	0.0452371	0.127448	0.619766
ENSG00000234409.6.vs.ENSG00000099904.14	-0.202455	8.87502e-05	0.807293
ENSG00000234575.1.vs.ENSG00000233884.1	-12.808	12.0957	0.704738
ENSG00000234769.7.vs.ENSG00000233614.6	0.0299882	-1.36175	0.769136
ENSG00000234776.3.vs.ENSG00000121653.10	0.468868	0.00412821	0.727142
ENSG00000235079.1.vs.ENSG00000207721.1	-14.7066	1.36109	0.0198931
ENSG00000235173.5.vs.ENSG00000227473.1	0.00272339	0.000386219	0.935276
ENSG00000235663.1.vs.ENSG00000228727.7	-2.37135	-0.0841638	0.327897
ENSG00000235961.5.vs.ENSG00000268883.2	-0.0660479	-0.490069	0.543837
ENSG00000236397.3.vs.ENSG00000146556.13	-0.176376	0.0483097	0.531156
ENSG00000236830.5.vs.ENSG00000226054.2	-0.073325	-0.0162931	0.435739
ENSG00000237101.1.vs.ENSG00000143748.16	-0.440676	0.00516779	0.675522
ENSG00000237172.3.vs.ENSG00000125149.10	-0.00845135	-0.000977233	0.813072
ENSG00000237452.2.vs.ENSG00000177045.7	-0.643033	0.0139166	0.805094
ENSG00000237807.3.vs.ENSG00000254204.1	-0.00250806	0.524335	0.928399
ENSG00000238178.5.vs.ENSG00000126010.5	-0.044963	0.00908439	0.968537
ENSG00000238279.1.vs.ENSG00000197956.8	0.0445824	-0.000326453	0.397576
ENSG00000239264.7.vs.ENSG00000153162.8	0.00906665	-0.00243627	0.896744
ENSG00000239480.1.vs.ENSG00000128563.12	-0.885182	0.00683212	0.848691
ENSG00000239486.1.vs.ENSG00000239969.4	-0.708759	0.429706	0.659661
ENSG00000239779.5.vs.ENSG00000115275.10	-0.0162963	0.00594326	0.0802779
ENSG00000240288.6.vs.ENSG00000157020.16	0.010743	-0.00155905	0.892834
ENSG00000240338.4.vs.ENSG00000050820.15	-0.148796	0.00116843	0.922324
ENSG00000240710.1.vs.ENSG00000170382.10	0.160954	-0.00242196	0.94253
ENSG00000241527.1.vs.ENSG00000237517.7	0.834844	-0.0107327	0.402264
ENSG00000244038.8.vs.ENSG00000158828.5	0.00089895	-0.00192228	0.734691
ENSG00000245910.7.vs.ENSG00000178460.16	0.00452343	-0.185346	0.316109
ENSG00000247679.2.vs.ENSG00000246596.5	0.156729	-0.222188	0.398351
ENSG00000248114.1.vs.ENSG00000227802.1	-0.800221	0.104806	0.791471
ENSG00000248126.1.vs.ENSG00000188002.9	-0.135181	0.00638988	0.912889
ENSG00000248559.1.vs.ENSG00000237190.3	-0.0334916	-0.00749862	0.831179
ENSG00000248705.1.vs.ENSG00000178836.6	0.308235	-0.531109	0.9709
ENSG00000248712.6.vs.ENSG00000172367.14	0.0252578	-1.01719	0.76857
ENSG00000249635.1.vs.ENSG00000168743.11	-1.39394	0.00026432	0.838652
ENSG00000250107.1.vs.ENSG00000006282.18	-0.250452	-0.000166723	0.96818
ENSG00000250979.1.vs.ENSG00000253317.1	0.382662	-2.32389	0.412624
ENSG00000251179.1.vs.ENSG00000167105.6	-0.167866	0.0296268	0.607617
ENSG00000251271.3.vs.ENSG00000251669.4	-0.502138	0.049302	0.744299
ENSG00000251603.1.vs.ENSG00000059691.10	-0.0429805	-0.0399671	0.209668
ENSG00000253369.1.vs.ENSG00000274295.1	-0.549356	1.04523	0.298906
ENSG00000253641.4.vs.ENSG00000253649.2	-1.56461	0.731762	0.449652
ENSG00000253708.1.vs.ENSG00000104660.16	-5.4324	0.00437411	0.250697
ENSG00000253755.1.vs.ENSG00000275301.1	-0.000144577	-0.385234	0.789168
ENSG00000253859.2.vs.ENSG00000237264.4	-0.22219	0.0631914	0.916775
ENSG00000254338.1.vs.ENSG00000182759.3	-0.325889	0.0344838	0.0318781
ENSG00000254444.1.vs.ENSG00000180919.3	-2.58633	0.743713	0.441341
ENSG00000254536.1.vs.ENSG00000203772.7	-5.13988	0.0107355	0.14027
ENSG00000254545.1.vs.ENSG00000134668.11	0.724204	-0.00434232	0.326444
ENSG00000254777.4.vs.ENSG00000254802.1	-0.298679	0.150275	0.95688
ENSG00000254814.1.vs.ENSG00000062282.13	-1.95461	0.0207081	0.180088
ENSG00000254967.5.vs.ENSG00000064309.13	-0.901006	0.0131509	0.019211
ENSG00000254978.2.vs.ENSG00000158483.14	0.190763	0.00285063	0.90244
ENSG00000254980.1.vs.ENSG00000207562.2	1.17889	-1.10239	0.56169
ENSG00000255191.1.vs.ENSG00000254605.1	0.76028	-0.468405	0.207957
ENSG00000255730.3.vs.ENSG00000177191.2	-6.50844	0.00130908	0.18105
ENSG00000255867.1.vs.ENSG00000233381.3	1.11032	-0.718169	0.375214
ENSG00000256028.2.vs.ENSG00000090975.11	-0.729127	0.025584	0.0620833
ENSG00000257283.1.vs.ENSG00000169372.11	2.2904	-0.0337947	0.303746
ENSG00000257475.2.vs.ENSG00000257337.5	-1.02287	0.0254611	0.514709
ENSG00000257740.1.vs.ENSG00000257727.4	-0.243685	-0.00229764	0.929503
ENSG00000258558.1.vs.ENSG00000092108.19	-2.55345	0.00285162	0.588611
ENSG00000258727.1.vs.ENSG00000092051.15	-0.0196161	-0.303962	0.331721
ENSG00000258819.1.vs.ENSG00000246548.3	-0.22697	-0.458775	0.666752
ENSG00000259040.4.vs.ENSG00000153162.8	-1.00047	0.055542	0.506698
ENSG00000259522.2.vs.ENSG00000100918.11	-6.60505	0.000167883	0.0701695
ENSG00000259605.3.vs.ENSG00000104936.16	-0.183408	0.0168125	0.0257535
ENSG00000259749.1.vs.ENSG00000259647.1	-1.61528	0.238646	0.875916
ENSG00000259762.1.vs.ENSG00000170776.18	-0.835692	0.000914533	0.809597
ENSG00000259803.5.vs.ENSG00000129910.6	-0.00105802	0.0356677	0.841916
ENSG00000259807.1.vs.ENSG00000260517.2	0.306571	-0.583173	0.562742
ENSG00000259933.5.vs.ENSG00000261123.1	0.0402207	0.131747	0.559973
ENSG00000260500.1.vs.ENSG00000260001.5	0.0795878	-0.198399	0.521534
ENSG00000261052.4.vs.ENSG00000258130.6	-1.64218	0.528937	0.631209
ENSG00000261295.1.vs.ENSG00000102362.14	-0.0601518	0.0278171	0.55545
ENSG00000261659.2.vs.ENSG00000127585.10	0.255555	-0.00182321	0.327454
ENSG00000261668.1.vs.ENSG00000164070.10	-2.58374	0.00579205	0.38489
ENSG00000261707.1.vs.ENSG00000140876.10	-0.364922	0.0290813	0.962096
ENSG00000261884.2.vs.ENSG00000159792.8	-0.0178903	-0.00541839	0.81009
ENSG00000261924.1.vs.ENSG00000141564.12	-0.127723	0.0136046	0.0269167
ENSG00000262006.1.vs.ENSG00000229980.4	0.00136473	-0.0172385	0.994717
ENSG00000263011.1.vs.ENSG00000263214.1	-2.38247	0.442642	0.238984
ENSG00000263316.1.vs.ENSG00000262943.6	0.340783	0.0215168	0.134321
ENSG00000264635.1.vs.ENSG00000266171.1	0.194688	0.531366	0.119442
ENSG00000264785.1.vs.ENSG00000108602.16	-0.343938	0.000257909	0.659535
ENSG00000265912.1.vs.ENSG00000272006.1	-0.575325	-0.780032	0.506987
ENSG00000267074.1.vs.ENSG00000267369.1	1.04306	-0.426872	0.508612
ENSG00000267480.1.vs.ENSG00000141401.10	0.081275	0.00125163	0.392926
ENSG00000267484.1.vs.ENSG00000105355.7	-6.33201	-0.000967938	0.0459507
ENSG00000267505.1.vs.ENSG00000267405.1	-1.86278	3.70834	0.523454
ENSG00000267506.4.vs.ENSG00000267466.1	0.0623336	0.0598951	0.119995
ENSG00000267510.1.vs.ENSG00000196110.6	-0.508572	0.126829	0.371725
ENSG00000267568.5.vs.ENSG00000167889.11	0.166908	0.0208899	0.515708
ENSG00000267724.1.vs.ENSG00000167220.10	-1.27538	0.0395096	0.193297
ENSG00000267879.1.vs.ENSG00000129451.10	3.40674	-0.00252133	0.119393
ENSG00000268104.2.vs.ENSG00000204019.4	0.0025953	-0.0265101	0.164505
ENSG00000268575.1.vs.ENSG00000189409.11	0.00839485	-0.0516784	0.994542
ENSG00000268938.2.vs.ENSG00000105701.14	-0.977052	0.00121216	0.609265
ENSG00000268970.1.vs.ENSG00000123870.10	-0.508933	0.450789	0.0786484
ENSG00000269072.1.vs.ENSG00000168995.12	-0.670417	0.000621312	0.671932
ENSG00000269656.1.vs.ENSG00000105373.17	0.765178	-0.000263073	0.874459
ENSG00000269858.4.vs.ENSG00000233622.1	-0.0098255	0.00478897	0.478588
ENSG00000269930.1.vs.ENSG00000247728.2	-0.942048	-4.34861	0.192376
ENSG00000269982.1.vs.ENSG00000125037.11	0.0693494	-0.00724387	0.622423
ENSG00000270433.1.vs.ENSG00000235194.7	-2.65729	0.020146	0.336875
ENSG00000270765.4.vs.ENSG00000270885.1	-0.0165778	0.0231255	0.325156
ENSG00000270882.2.vs.ENSG00000203811.1	-0.182573	0.919311	0.350121
ENSG00000271848.1.vs.ENSG00000172650.11	-2.39157	-0.28677	0.610186
ENSG00000272112.1.vs.ENSG00000249035.5	-0.581483	-1.25999	0.374321
ENSG00000272223.1.vs.ENSG00000124541.6	-0.0634315	-0.000664604	0.990442
ENSG00000272689.1.vs.ENSG00000273350.1	-2.30986	0.550427	0.537258
ENSG00000272798.1.vs.ENSG00000271138.1	-6.7329	5.5052	0.122618
ENSG00000272821.1.vs.ENSG00000025708.11	0.00625746	-0.00104599	0.649839
ENSG00000273027.1.vs.ENSG00000227039.5	0.244871	-0.0495846	0.682158
ENSG00000273073.1.vs.ENSG00000232742.3	-0.395121	2.10504	0.011395
ENSG00000273226.1.vs.ENSG00000137154.11	0.105496	-0.000122976	0.668277
ENSG00000273311.1.vs.ENSG00000206739.1	-0.165722	-0.732597	0.241073
ENSG00000274049.3.vs.ENSG00000115275.10	-1.72347	0.00565517	0.0770245
ENSG00000276298.1.vs.ENSG00000234345.2	0.723345	0.093183	0.852007
ENSG00000276742.1.vs.ENSG00000107672.13	-0.325189	-0.000776727	0.977281
ENSG00000277877.3.vs.ENSG00000203667.8	0.0603672	-0.00643955	0.949464
ENSG00000277895.1.vs.ENSG00000184575.10	1.1533	0.000757249	0.633181
ENSG00000278603.1.vs.ENSG00000255769.6	-0.89142	0.00570539	0.482089
ENSG00000278978.1.vs.ENSG00000059691.10	-0.0546157	-0.0353028	0.115691
ENSG00000279067.1.vs.ENSG00000004864.12	-0.54946	0.00619356	0.649798
ENSG00000279117.1.vs.ENSG00000254429.1	0.0212117	1.70428	0.0387509
ENSG00000279208.1.vs.ENSG00000278932.2	-1.51175	-0.482842	0.263997
ENSG00000279322.1.vs.ENSG00000197586.11	-3.08529	0.00226704	0.594701
ENSG00000279332.1.vs.ENSG00000168234.11	-0.0841565	0.0132024	0.52721
ENSG00000279375.1.vs.ENSG00000177839.6	-1.24867	0.0415257	0.6228
ENSG00000279464.1.vs.ENSG00000035720.6	-0.53282	-0.0378564	0.486155
ENSG00000279484.1.vs.ENSG00000168427.8	-3.51302	0.168828	0.128754
ENSG00000279792.1.vs.ENSG00000015532.8	0.472334	0.00334174	0.417513
ENSG00000280169.1.vs.ENSG00000234354.3	0.763644	-0.0356378	0.856459
ENSG00000280212.1.vs.ENSG00000266957.1	-1.11748	2.35142	0.70344
ENSG00000280213.1.vs.ENSG00000196700.6	-0.157162	0.000793623	0.624126
ENSG00000280311.1.vs.ENSG00000187848.11	1.64598	-0.398167	0.319822
ENSG00000280328.1.vs.ENSG00000184209.14	-0.42825	0.0332844	0.103942
ENSG00000281691.1.vs.ENSG00000004534.13	-1.2982	0.00278608	0.565244

## Sheet: BG.DFI.PRAD
Gene	Coefficient1	Coefficient2	Logrank p-value
ENSG00000004487.14.vs.ENSG00000169641.12	0.00696689	-0.0354497	0.0290343
ENSG00000005059.14.vs.ENSG00000138794.8	-0.00413819	-0.0814206	0.207946
ENSG00000008056.11.vs.ENSG00000078061.11	0.234799	0.00198007	8.77841e-06
ENSG00000008323.14.vs.ENSG00000067182.6	0.00317997	-0.00242847	0.926112
ENSG00000009724.15.vs.ENSG00000120948.14	0.116427	0.0100355	0.502914
ENSG00000010327.9.vs.ENSG00000168268.9	0.0138674	-0.00118189	0.403782
ENSG00000011009.9.vs.ENSG00000117308.13	0.00278678	-0.00726996	0.839636
ENSG00000013306.14.vs.ENSG00000108309.11	0.000756783	0.488782	5.21073e-73
ENSG00000030582.15.vs.ENSG00000161682.13	-0.000862428	0.178664	0.00190609
ENSG00000033100.13.vs.ENSG00000082014.15	-0.000155298	0.00242682	0.984608
ENSG00000042062.10.vs.ENSG00000196396.8	-0.189025	0.00277774	0.664892
ENSG00000047579.18.vs.ENSG00000008083.12	-0.000286938	0.00966753	0.91677
ENSG00000047849.20.vs.ENSG00000132153.13	-0.00180164	0.00940662	0.418129
ENSG00000052344.14.vs.ENSG00000103510.18	-0.00133897	0.0331134	0.290492
ENSG00000062524.14.vs.ENSG00000137825.9	0.104789	0.0193198	0.9539
ENSG00000064601.15.vs.ENSG00000100979.13	0.00053657	-0.0309185	0.0758261
ENSG00000065923.8.vs.ENSG00000147119.3	-0.00527916	0.135978	0.4049
ENSG00000067704.9.vs.ENSG00000118873.14	0.00469579	-0.035024	0.157606
ENSG00000067829.17.vs.ENSG00000184343.9	0.00433546	-0.0402052	0.641557
ENSG00000068137.13.vs.ENSG00000037042.8	0.0386971	-0.0391864	0.00212358
ENSG00000068305.16.vs.ENSG00000183060.14	-0.0280197	-0.0768317	0.0658417
ENSG00000068615.15.vs.ENSG00000132313.13	-0.0610454	-0.00675957	0.269788
ENSG00000070985.12.vs.ENSG00000184281.13	0.456987	0.00224076	0.208124
ENSG00000072163.17.vs.ENSG00000169994.17	-0.00811766	0.382543	0.00194696
ENSG00000072518.19.vs.ENSG00000167771.5	0.0175647	0.335237	0.0590359
ENSG00000072736.17.vs.ENSG00000103067.10	-0.0845313	0.0015058	0.0109075
ENSG00000072778.18.vs.ENSG00000004975.10	0.00283827	0.00378924	0.103592
ENSG00000075975.14.vs.ENSG00000132155.10	-0.103082	0.0203299	0.0279896
ENSG00000076108.10.vs.ENSG00000076067.10	-0.00172755	-0.0461127	0.120569
ENSG00000076344.14.vs.ENSG00000167930.14	0.0256382	0.00164057	3.75678e-06
ENSG00000077097.12.vs.ENSG00000077092.17	0.000965082	-0.124888	0.0354946
ENSG00000077150.16.vs.ENSG00000059915.15	0.00553309	0.0987956	0.0597344
ENSG00000078814.14.vs.ENSG00000100991.10	-0.0340901	-0.00330473	0.737922
ENSG00000081181.6.vs.ENSG00000258626.2	0.0106867	-0.82821	0.0588745
ENSG00000086159.11.vs.ENSG00000161800.11	-0.151862	0.0169167	0.498609
ENSG00000088038.16.vs.ENSG00000105617.3	0.0136901	0.0103469	0.268158
ENSG00000089050.13.vs.ENSG00000225419.1	-0.0416772	-2.84758	0.109759
ENSG00000089486.15.vs.ENSG00000103415.10	0.00473751	0.0117666	0.327742
ENSG00000090097.19.vs.ENSG00000180929.5	0.0179162	0.103075	0.0774482
ENSG00000090975.11.vs.ENSG00000182196.12	-0.00571127	0.0721062	0.683997
ENSG00000092820.16.vs.ENSG00000164674.14	0.000601234	-0.0879566	0.325503
ENSG00000093144.17.vs.ENSG00000118518.14	-0.0296828	0.0382017	0.0224687
ENSG00000096384.18.vs.ENSG00000157593.15	-0.000390147	0.00738305	0.596661
ENSG00000099377.12.vs.ENSG00000099365.8	0.0116652	0.139477	0.592527
ENSG00000099797.10.vs.ENSG00000099795.5	-0.00838117	0.00397161	0.398087
ENSG00000099800.6.vs.ENSG00000178297.11	0.00184477	0.0512795	0.77365
ENSG00000099822.2.vs.ENSG00000099821.12	0.0807162	0.0172343	0.0122725
ENSG00000099899.13.vs.ENSG00000128191.12	0.00115185	0.0488101	0.180524
ENSG00000099956.16.vs.ENSG00000099958.13	0.00349034	0.0235081	0.674
ENSG00000099957.15.vs.ENSG00000099960.11	-0.195103	-0.0323613	0.339214
ENSG00000100079.6.vs.ENSG00000128283.6	0.0236644	-0.00140967	0.960939
ENSG00000100201.17.vs.ENSG00000100196.9	0.00091396	-0.0201239	0.159836
ENSG00000100220.10.vs.ENSG00000232218.1	-0.00926762	-0.391333	0.496539
ENSG00000100239.14.vs.ENSG00000100241.19	0.00503952	0.0046588	0.411476
ENSG00000100276.9.vs.ENSG00000185340.14	0.116811	0.0204902	0.0321442
ENSG00000100359.19.vs.ENSG00000196588.13	-0.000882353	0.0163571	0.715398
ENSG00000100522.7.vs.ENSG00000198252.10	-0.0167576	-0.0664526	0.0130234
ENSG00000100908.12.vs.ENSG00000092010.13	-0.00223887	0.00631284	0.122741
ENSG00000101003.9.vs.ENSG00000101004.13	0.136586	0.0378264	0.046937
ENSG00000101082.12.vs.ENSG00000259399.1	0.0984256	3.26134	0.376744
ENSG00000101084.15.vs.ENSG00000101082.12	0.0216358	0.101689	0.574364
ENSG00000101160.12.vs.ENSG00000101158.11	0.00497264	0.016304	0.0242939
ENSG00000101190.11.vs.ENSG00000092758.14	0.0881546	-0.0354197	0.393586
ENSG00000101343.13.vs.ENSG00000173418.10	-0.0455973	0.00850138	0.0156841
ENSG00000101460.11.vs.ENSG00000101464.9	0.0140257	-0.0206869	0.293365
ENSG00000102007.9.vs.ENSG00000012211.11	-0.0151073	0.0841258	0.369018
ENSG00000102109.8.vs.ENSG00000187682.1	0.0170435	0.182605	0.018444
ENSG00000102302.7.vs.ENSG00000158526.7	0.0748546	0.0137026	0.019826
ENSG00000102710.18.vs.ENSG00000120699.11	-0.00540965	0.0383464	0.473818
ENSG00000102854.13.vs.ENSG00000162006.8	-0.0585305	2.66203	0.220724
ENSG00000103126.13.vs.ENSG00000185615.14	0.0386502	-0.007747	0.00198915
ENSG00000103351.11.vs.ENSG00000167984.15	-0.0374552	0.026382	0.481297
ENSG00000103426.11.vs.ENSG00000126603.7	2.35046	-0.00445854	0.730785
ENSG00000104679.9.vs.ENSG00000134013.14	-0.00880669	0.00861014	0.715478
ENSG00000104859.13.vs.ENSG00000170684.7	0.0192626	0.00151214	0.169638
ENSG00000104903.4.vs.ENSG00000008441.15	0.0329331	0.00181796	0.370603
ENSG00000105137.11.vs.ENSG00000105135.14	-0.029333	0.00652922	0.543839
ENSG00000105258.7.vs.ENSG00000105261.6	-0.00154014	2.29329	0.20441
ENSG00000105655.17.vs.ENSG00000130511.14	0.0118328	0.0201358	0.00209598
ENSG00000105664.9.vs.ENSG00000105662.14	0.00200173	0.0520381	0.00381443
ENSG00000105708.8.vs.ENSG00000270402.1	0.0624021	1.66662	0.354339
ENSG00000105856.12.vs.ENSG00000164597.12	0.0199793	-0.0330714	0.00779014
ENSG00000105877.16.vs.ENSG00000164649.18	-0.036236	-0.0255931	0.536333
ENSG00000106123.10.vs.ENSG00000165125.16	-0.0154266	0.000353715	0.0794454
ENSG00000106346.10.vs.ENSG00000008256.14	0.00070975	0.00939392	0.285867
ENSG00000106484.13.vs.ENSG00000158623.13	0.00933805	-0.0535244	0.0121725
ENSG00000106628.9.vs.ENSG00000106624.7	0.000470598	0.000270776	0.957666
ENSG00000107159.11.vs.ENSG00000198467.12	1.03013	-0.000736947	0.0903066
ENSG00000107404.16.vs.ENSG00000169962.4	0.00859952	-0.25531	0.119016
ENSG00000107874.9.vs.ENSG00000107872.11	-0.0346773	0.050638	0.109516
ENSG00000107902.12.vs.ENSG00000258539.1	-0.00137646	-0.0439366	0.997429
ENSG00000108262.14.vs.ENSG00000167543.14	0.0182579	-0.00571257	0.198406
ENSG00000108556.7.vs.ENSG00000141503.14	0.968514	0.00440725	0.142856
ENSG00000108592.15.vs.ENSG00000198231.11	-0.00265787	0.00405718	0.887864
ENSG00000108604.14.vs.ENSG00000087191.11	-0.00627796	0.00350852	0.525152
ENSG00000108788.10.vs.ENSG00000131470.13	-0.017462	0.172401	0.197445
ENSG00000108799.11.vs.ENSG00000108797.10	0.00465421	-0.0686342	0.354413
ENSG00000108840.14.vs.ENSG00000141349.7	0.000281078	-0.000349443	0.997607
ENSG00000108854.14.vs.ENSG00000258890.5	-0.0237778	0.0503699	0.024179
ENSG00000108963.16.vs.ENSG00000263050.1	0.0230931	0.0264321	0.441431
ENSG00000110042.6.vs.ENSG00000197629.5	-0.0612141	0.00128621	0.255887
ENSG00000110395.4.vs.ENSG00000076706.13	-0.0313925	0.00216635	0.369763
ENSG00000110711.8.vs.ENSG00000110697.11	0.00108542	0.0460592	0.0079667
ENSG00000110925.5.vs.ENSG00000050426.14	0.00379027	-0.00841623	0.734349
ENSG00000111344.10.vs.ENSG00000135144.6	-0.421226	0.0647749	0.0591647
ENSG00000111671.8.vs.ENSG00000111669.13	0.11449	-0.00330962	0.0262062
ENSG00000112514.14.vs.ENSG00000112511.16	0.00112191	0.00162723	0.793289
ENSG00000113716.11.vs.ENSG00000182578.12	0.00478515	-0.00693393	0.516382
ENSG00000114354.11.vs.ENSG00000154175.15	0.00327127	-0.0194766	0.528207
ENSG00000115232.12.vs.ENSG00000188452.12	-0.0285492	0.0316641	0.792613
ENSG00000115310.16.vs.ENSG00000214595.10	-0.00316851	0.0015023	0.396584
ENSG00000115657.11.vs.ENSG00000158552.11	0.0874394	-0.00800388	0.113835
ENSG00000115841.18.vs.ENSG00000138061.10	-0.451525	-0.00120604	0.0067439
ENSG00000116221.14.vs.ENSG00000157216.14	0.00539261	0.00242842	0.559496
ENSG00000116254.16.vs.ENSG00000069424.13	0.134613	0.0350417	1.6746e-23
ENSG00000118094.10.vs.ENSG00000019144.15	0.007848	0.00410566	0.893441
ENSG00000118997.12.vs.ENSG00000196950.12	-0.0850001	-0.00069622	0.605572
ENSG00000119397.15.vs.ENSG00000119396.9	-0.0277172	-0.00416379	0.548238
ENSG00000119408.15.vs.ENSG00000136930.11	-0.00660184	0.000111671	0.751799
ENSG00000119522.14.vs.ENSG00000148204.10	-0.00101689	-0.0133014	0.994502
ENSG00000120333.4.vs.ENSG00000116161.16	0.0112529	-0.0135466	0.783866
ENSG00000120784.14.vs.ENSG00000171817.15	0.0146367	-0.0416721	0.921341
ENSG00000120860.9.vs.ENSG00000136048.12	-0.0134283	0.0242055	0.361218
ENSG00000121053.5.vs.ENSG00000011143.15	1.04799	0.0713019	0.154745
ENSG00000122034.11.vs.ENSG00000122033.13	0.0062336	-0.0181163	0.703439
ENSG00000122674.10.vs.ENSG00000155026.15	0.112315	5.95505	4.28185e-05
ENSG00000122696.11.vs.ENSG00000226055.2	-0.0641482	0.614206	0.57917
ENSG00000122729.17.vs.ENSG00000107201.8	-0.0358634	0.0272584	3.96484e-05
ENSG00000122735.14.vs.ENSG00000168913.6	-0.0154319	-0.0242336	0.931103
ENSG00000123136.13.vs.ENSG00000123146.18	0.0225856	-0.0290614	0.00205331
ENSG00000123329.16.vs.ENSG00000111087.8	0.0295557	-0.125547	0.333498
ENSG00000123342.14.vs.ENSG00000182796.11	0.0290596	0.0229895	0.156523
ENSG00000123485.10.vs.ENSG00000185038.13	0.0472058	-0.230066	0.0802873
ENSG00000124574.13.vs.ENSG00000171462.13	-0.00786003	-0.0287069	0.607037
ENSG00000124587.12.vs.ENSG00000124713.5	0.00735062	0.00061944	0.219712
ENSG00000124593.13.vs.ENSG00000164663.12	0.0282239	0.0711831	0.19996
ENSG00000125170.9.vs.ENSG00000102978.11	-0.0180284	-0.0113013	0.55069
ENSG00000125355.14.vs.ENSG00000177485.6	-0.185342	-0.0290602	0.146781
ENSG00000125520.12.vs.ENSG00000130584.9	-0.00101408	0.0773414	0.407855
ENSG00000125650.4.vs.ENSG00000125652.6	0.210438	-0.00505705	0.186443
ENSG00000125753.12.vs.ENSG00000125741.4	-0.00275883	-0.0319805	0.425484
ENSG00000125775.13.vs.ENSG00000101298.12	-0.0155539	0.025591	0.492311
ENSG00000126246.8.vs.ENSG00000272333.4	0.297489	0.0219713	0.0374162
ENSG00000126247.9.vs.ENSG00000161281.9	0.000474106	-0.0152945	0.653589
ENSG00000126778.8.vs.ENSG00000258952.2	0.00783514	-0.587875	0.73082
ENSG00000126895.12.vs.ENSG00000089820.14	-0.352274	0.0288653	0.083013
ENSG00000127564.15.vs.ENSG00000131650.12	0.052765	0.106727	0.0121276
ENSG00000128346.9.vs.ENSG00000100139.12	-0.144697	-0.0231651	0.243252
ENSG00000128482.14.vs.ENSG00000235979.7	-0.0356689	-3.05731	0.587099
ENSG00000128564.6.vs.ENSG00000106367.12	0.119386	0.00900089	8.54543e-23
ENSG00000128595.15.vs.ENSG00000128617.2	-0.00673176	-0.216863	0.0133653
ENSG00000129195.14.vs.ENSG00000091622.14	0.0614734	-0.0158002	0.434317
ENSG00000129691.14.vs.ENSG00000147465.10	-0.0228078	-0.0798682	0.389251
ENSG00000129951.17.vs.ENSG00000011304.15	-0.263746	0.0044519	0.311583
ENSG00000130244.11.vs.ENSG00000171777.14	0.0380934	0.144241	0.0642351
ENSG00000130487.5.vs.ENSG00000217442.3	-0.0586949	0.149891	0.865118
ENSG00000130702.12.vs.ENSG00000130706.11	0.000370351	0.0037294	0.81171
[truncated: 448 more rows]

[truncated: 29 more sheets: BG.DFI.STAD, BG.DFI.THCA, BG.DFI.UCEC, BG.OS.BLCA, BG.OS.BRCA, BG.OS.COAD, BG.OS.HNSC, BG.OS.KIRC, BG.OS.KIRP, BG.OS.LIHC, BG.OS.LUAD, BG.OS.LUSC, BG.OS.PRAD, BG.OS.STAD, BG.OS.THCA, BG.OS.UCEC, BG.PFI.BLCA, BG.PFI.BRCA, BG.PFI.COAD, BG.PFI.HNSC …]
