# Supplementary material for: Characterization of bidirectional gene pairs in The Cancer Genome Atlas (TCGA) dataset
Source: PeerJ. 2019 Jun 17;7:e7107. doi: 10.7717/peerj.7107 (PMC6585903; doi:10.7717/peerj.7107)
Supplement: Supplemental Information 17 [file peerj-07-7107-s017.xlsx]

## Sheet: Sheet1
TCGA dataset	BG/CG	gene1	gene2	p-value for the difference between four groups	p-value for the prognostic gene pair
BLCA	BG	ENSG00000064393.14	ENSG00000059377.14	0.00782301	0.0227772
BLCA	BG	ENSG00000080986.11	ENSG00000101574.13	0.0368708	0.0409135
BLCA	BG	ENSG00000089847.11	ENSG00000077463.13	0.0395613	0.0482756
BLCA	BG	ENSG00000101850.11	ENSG00000146950.11	0.000167014	0.00072554
BLCA	BG	ENSG00000108518.7	ENSG00000108515.16	0.00494124	0.00710799
BLCA	BG	ENSG00000114767.6	ENSG00000041880.13	0.0119948	0.0370964
BLCA	BG	ENSG00000126453.8	ENSG00000126456.14	0.00378388	0.0153833
BLCA	BG	ENSG00000126749.13	ENSG00000215021.7	0.0441341	0.00285523
BLCA	BG	ENSG00000128789.19	ENSG00000134278.13	0.0215269	0.0278508
BLCA	BG	ENSG00000129084.16	ENSG00000152270.7	0.0469858	0.00624271
BLCA	BG	ENSG00000130303.11	ENSG00000141971.11	0.026959	0.0337908
BLCA	BG	ENSG00000151164.17	ENSG00000111237.17	0.0266759	0.0334811
BLCA	BG	ENSG00000164304.14	ENSG00000124784.7	0.00598709	0.00118057
BLCA	BG	ENSG00000165943.4	ENSG00000259066.4	0.0447936	0.00784075
BLCA	BG	ENSG00000166260.9	ENSG00000166263.12	0.00665622	0.022317
BLCA	BG	ENSG00000174177.11	ENSG00000158717.9	0.0166308	0.0364937
BLCA	BG	ENSG00000178700.6	ENSG00000178694.8	0.0411616	0.00138643
BLCA	BG	ENSG00000180425.9	ENSG00000255663.1	0.00331622	0.0262667
BLCA	BG	ENSG00000183208.11	ENSG00000185043.9	0.00929255	0.0266801
BLCA	BG	ENSG00000197417.7	ENSG00000040531.13	0.0383691	0.0496367
BLCA	BG	ENSG00000213977.6	ENSG00000127774.6	0.0492262	0.0162696
BLCA	BG	ENSG00000275111.3	ENSG00000144026.10	0.0293156	0.0225187
BRCA	BG	ENSG00000011426.9	ENSG00000164542.11	0.00713622	0.00548806
BRCA	BG	ENSG00000023318.7	ENSG00000119509.11	0.0346613	0.0436728
BRCA	BG	ENSG00000034533.10	ENSG00000114670.12	0.018296	0.0092198
BRCA	BG	ENSG00000042429.9	ENSG00000166012.13	0.0498159	0.0118754
BRCA	BG	ENSG00000065000.14	ENSG00000104885.16	0.00889968	0.00938372
BRCA	BG	ENSG00000075336.10	ENSG00000141665.10	0.00217737	0.0153898
BRCA	BG	ENSG00000089847.11	ENSG00000077463.13	0.0387889	0.017536
BRCA	BG	ENSG00000104147.7	ENSG00000137804.11	0.0436966	0.0323842
BRCA	BG	ENSG00000111412.5	ENSG00000135119.13	0.000406861	0.017071
BRCA	BG	ENSG00000114745.12	ENSG00000168026.15	0.0475	0.00982526
BRCA	BG	ENSG00000116138.11	ENSG00000132906.16	0.000835736	0.000300609
BRCA	BG	ENSG00000119636.14	ENSG00000187097.11	0.00425846	0.00252238
BRCA	BG	ENSG00000119760.14	ENSG00000163798.12	0.039737	0.0367577
BRCA	BG	ENSG00000125388.18	ENSG00000087269.14	0.0402319	0.0212116
BRCA	BG	ENSG00000133958.12	ENSG00000011114.13	0.0222289	0.039867
BRCA	BG	ENSG00000141519.13	ENSG00000167291.14	0.0211242	0.0100111
BRCA	BG	ENSG00000142687.16	ENSG00000020129.14	0.00046637	5.67556e-08
BRCA	BG	ENSG00000143919.13	ENSG00000138078.14	0.00215878	0.00483215
BRCA	BG	ENSG00000144283.20	ENSG00000153237.16	0.00156523	0.003902
BRCA	BG	ENSG00000148291.8	ENSG00000148290.8	0.0396716	0.0233715
BRCA	BG	ENSG00000148814.16	ENSG00000165752.15	0.0234968	0.00700051
BRCA	BG	ENSG00000149599.14	ENSG00000131044.15	0.028138	0.00993214
BRCA	BG	ENSG00000150776.16	ENSG00000150773.9	0.0193822	0.0148184
BRCA	BG	ENSG00000153832.10	ENSG00000153827.12	0.00925119	0.00477555
BRCA	BG	ENSG00000154099.16	ENSG00000103160.10	0.00543625	0.0123264
BRCA	BG	ENSG00000157916.17	ENSG00000116151.12	0.0351577	0.0163034
BRCA	BG	ENSG00000158423.15	ENSG00000072501.16	0.0216115	0.0200013
BRCA	BG	ENSG00000159069.12	ENSG00000176919.10	0.0091014	0.00935772
BRCA	BG	ENSG00000162413.15	ENSG00000116273.5	0.0261288	0.0126691
BRCA	BG	ENSG00000162616.8	ENSG00000162613.15	0.0111025	0.0342238
BRCA	BG	ENSG00000163412.11	ENSG00000170837.2	0.000735398	0.00026592
BRCA	BG	ENSG00000166200.13	ENSG00000156958.13	0.00896727	0.0190412
BRCA	BG	ENSG00000168303.6	ENSG00000175600.14	0.0398708	0.0122707
BRCA	BG	ENSG00000168826.14	ENSG00000145220.12	0.005464	0.041937
BRCA	BG	ENSG00000170935.6	ENSG00000157514.15	0.00892493	0.0394788
BRCA	BG	ENSG00000171962.16	ENSG00000175662.16	0.000927778	0.000978242
BRCA	BG	ENSG00000184967.5	ENSG00000185163.8	0.032379	0.0439534
BRCA	BG	ENSG00000186952.13	ENSG00000164209.15	0.0065128	0.0103749
COAD	BG	ENSG00000005206.15	ENSG00000130332.13	0.0191914	0.0247976
COAD	BG	ENSG00000080986.11	ENSG00000101574.13	0.00860782	0.00951771
COAD	BG	ENSG00000101193.7	ENSG00000101191.15	0.0455237	0.0478335
COAD	BG	ENSG00000101246.18	ENSG00000197114.10	0.0314036	0.000311147
COAD	BG	ENSG00000108518.7	ENSG00000108515.16	0.00226093	0.0472818
COAD	BG	ENSG00000113141.14	ENSG00000131495.7	0.00859835	0.0230508
COAD	BG	ENSG00000126749.13	ENSG00000215021.7	0.00648326	0.0481329
COAD	BG	ENSG00000127586.15	ENSG00000007376.6	0.00358494	0.040579
COAD	BG	ENSG00000132259.11	ENSG00000051009.9	0.0125164	0.000165801
COAD	BG	ENSG00000132275.9	ENSG00000166333.12	0.0280552	0.0388363
COAD	BG	ENSG00000139324.10	ENSG00000198707.13	0.00301957	0.00824199
COAD	BG	ENSG00000144283.20	ENSG00000153237.16	0.0139647	0.018902
COAD	BG	ENSG00000148814.16	ENSG00000165752.15	0.0111084	0.000146364
COAD	BG	ENSG00000168438.13	ENSG00000112290.11	0.0413142	0.0422284
COAD	BG	ENSG00000169627.7	ENSG00000213599.8	0.0185814	0.0114483
COAD	BG	ENSG00000176386.7	ENSG00000136875.11	0.0161597	0.0090544
COAD	BG	ENSG00000177150.11	ENSG00000101654.16	0.0261809	0.048333
COAD	BG	ENSG00000181218.5	ENSG00000196890.4	0.0424542	0.0492083
COAD	BG	ENSG00000183597.14	ENSG00000099889.12	0.00716011	0.0207335
COAD	BG	ENSG00000185825.14	ENSG00000101986.11	0.00302816	0.0132204
COAD	BG	ENSG00000188566.10	ENSG00000187713.6	0.0214185	0.0401772
COAD	BG	ENSG00000196419.11	ENSG00000100418.7	0.0224286	0.0281177
COAD	BG	ENSG00000204257.13	ENSG00000204256.11	0.0129632	0.00425563
COAD	BG	ENSG00000204463.11	ENSG00000204444.9	0.029417	0.0169987
COAD	BG	ENSG00000205208.4	ENSG00000171503.10	0.0187991	0.00898717
COAD	BG	ENSG00000213719.7	ENSG00000255152.7	0.0273793	0.00373957
COAD	BG	ENSG00000213865.6	ENSG00000175073.7	0.00425457	0.0411563
COAD	BG	ENSG00000223501.7	ENSG00000231500.5	0.0381573	0.0288267
COAD	BG	ENSG00000237765.5	ENSG00000118564.13	0.043703	0.0257576
COAD	BG	ENSG00000268439.4	ENSG00000215021.7	0.0251432	0.0272165
HNSC	BG	ENSG00000099910.15	ENSG00000099917.16	0.0166469	0.0441864
HNSC	BG	ENSG00000102393.8	ENSG00000126945.8	0.0397036	0.0163068
HNSC	BG	ENSG00000108474.15	ENSG00000141027.19	0.0302956	0.0265469
HNSC	BG	ENSG00000114737.14	ENSG00000114738.9	0.0191286	0.00326642
HNSC	BG	ENSG00000129673.8	ENSG00000175931.11	0.0132775	0.0443524
HNSC	BG	ENSG00000134255.12	ENSG00000156171.13	0.00105292	0.0129262
HNSC	BG	ENSG00000162409.9	ENSG00000162407.8	0.0199054	0.00634644
HNSC	BG	ENSG00000170417.13	ENSG00000135953.9	0.0328075	0.00148069
HNSC	BG	ENSG00000179630.9	ENSG00000151773.11	0.0392341	0.0461198
HNSC	BG	ENSG00000185437.12	ENSG00000157578.12	0.0281466	0.00241113
HNSC	BG	ENSG00000189091.11	ENSG00000103051.17	0.0214174	0.0457729
HNSC	BG	ENSG00000196663.14	ENSG00000100865.13	0.0219659	0.0186141
KIRC	BG	ENSG00000065000.14	ENSG00000104885.16	0.00246933	0.017129
KIRC	BG	ENSG00000074935.12	ENSG00000203778.6	0.032095	0.0265269
KIRC	BG	ENSG00000106397.10	ENSG00000106400.10	0.0191108	0.0287662
KIRC	BG	ENSG00000106565.16	ENSG00000002933.6	0.0490043	0.0443631
KIRC	BG	ENSG00000111790.12	ENSG00000064102.13	0.00708365	0.0214186
KIRC	BG	ENSG00000113141.14	ENSG00000131495.7	0.0384126	0.0100545
KIRC	BG	ENSG00000115170.12	ENSG00000007001.11	0.0284622	0.00601288
KIRC	BG	ENSG00000135486.16	ENSG00000094916.12	0.0318043	0.0042799
KIRC	BG	ENSG00000138433.14	ENSG00000144306.12	0.00175379	0.0242545
KIRC	BG	ENSG00000146966.11	ENSG00000133597.8	0.0203218	0.0324848
KIRC	BG	ENSG00000151503.11	ENSG00000151502.9	0.0284891	0.00298591
KIRC	BG	ENSG00000164291.15	ENSG00000198677.9	0.0119927	0.0113126
KIRC	BG	ENSG00000164609.8	ENSG00000164611.11	0.0240141	0.0488373
KIRC	BG	ENSG00000164818.14	ENSG00000188191.13	0.0482036	0.017248
KIRC	BG	ENSG00000176946.10	ENSG00000168397.15	0.0254142	0.0209936
KIRC	BG	ENSG00000198003.10	ENSG00000130175.8	0.0495696	0.0065205
KIRP	BG	ENSG00000010318.18	ENSG00000163930.8	0.000807035	0.000242932
KIRP	BG	ENSG00000011426.9	ENSG00000164542.11	0.0147069	6.11279e-06
KIRP	BG	ENSG00000013810.17	ENSG00000168936.9	0.0249449	2.43387e-09
KIRP	BG	ENSG00000034533.10	ENSG00000114670.12	0.00319595	4.43129e-05
KIRP	BG	ENSG00000040531.13	ENSG00000262304.1	0.0110776	0.0048343
KIRP	BG	ENSG00000054267.19	ENSG00000152904.10	0.00302859	0.000281583
KIRP	BG	ENSG00000070366.12	ENSG00000167720.11	0.0420487	0.0198141
KIRP	BG	ENSG00000072571.18	ENSG00000170584.9	0.0155979	5.63156e-11
KIRP	BG	ENSG00000074755.13	ENSG00000167740.8	3.49955e-06	4.4446e-05
KIRP	BG	ENSG00000075336.10	ENSG00000141665.10	0.0287588	0.0196081
KIRP	BG	ENSG00000075702.15	ENSG00000161277.10	0.002232	1.81348e-07
KIRP	BG	ENSG00000077312.7	ENSG00000188493.13	0.0144512	0.00158183
KIRP	BG	ENSG00000080986.11	ENSG00000101574.13	0.00521966	1.87808e-12
KIRP	BG	ENSG00000088682.12	ENSG00000005194.13	0.024336	0.00141478
KIRP	BG	ENSG00000088727.11	ENSG00000114648.10	0.0430966	0.0421407
KIRP	BG	ENSG00000090889.11	ENSG00000120509.9	0.0270446	2.91509e-10
KIRP	BG	ENSG00000093183.12	ENSG00000114857.16	0.018328	0.0301393
KIRP	BG	ENSG00000100412.14	ENSG00000100410.6	0.0443529	0.0055813
KIRP	BG	ENSG00000101224.16	ENSG00000125817.7	0.0275815	2.2461e-08
KIRP	BG	ENSG00000102904.13	ENSG00000141084.9	0.00424046	0.0229722
KIRP	BG	ENSG00000102977.12	ENSG00000102981.8	0.00447474	0.00396591
KIRP	BG	ENSG00000103152.10	ENSG00000007384.14	0.0398214	0.0428934
KIRP	BG	ENSG00000104147.7	ENSG00000137804.11	0.000432206	5.49353e-12
KIRP	BG	ENSG00000104356.9	ENSG00000132541.9	0.00275426	9.91735e-08
KIRP	BG	ENSG00000104946.9	ENSG00000039650.8	0.00774865	0.00285122
KIRP	BG	ENSG00000105467.7	ENSG00000161558.9	0.0132151	0.00115712
KIRP	BG	ENSG00000108443.12	ENSG00000108423.13	0.00902649	0.00221535
KIRP	BG	ENSG00000108528.12	ENSG00000108523.14	0.0197105	0.00184518
KIRP	BG	ENSG00000111206.11	ENSG00000171792.9	0.0139278	1.93505e-09
KIRP	BG	ENSG00000111271.13	ENSG00000089234.14	0.00430786	0.000581136
KIRP	BG	ENSG00000111667.12	ENSG00000111665.10	0.0125393	8.47312e-11
KIRP	BG	ENSG00000112983.16	ENSG00000112984.10	0.0360148	1.94474e-14
KIRP	BG	ENSG00000113318.9	ENSG00000228716.5	0.0168478	0.000614284
KIRP	BG	ENSG00000113712.15	ENSG00000183111.10	0.00469289	0.00131299
KIRP	BG	ENSG00000114737.14	ENSG00000114738.9	0.00249387	0.000206592
KIRP	BG	ENSG00000114767.6	ENSG00000041880.13	0.0481897	0.0232672
KIRP	BG	ENSG00000114779.18	ENSG00000243989.6	0.0022163	0.0102022
KIRP	BG	ENSG00000116906.10	ENSG00000143633.11	0.00100717	9.88035e-08
KIRP	BG	ENSG00000117862.10	ENSG00000134717.16	0.0265736	0.0449196
KIRP	BG	ENSG00000120533.11	ENSG00000120526.9	0.000350378	0.000482529
KIRP	BG	ENSG00000121579.11	ENSG00000114573.8	0.0161674	0.00311101
KIRP	BG	ENSG00000121621.6	ENSG00000169519.18	0.0160603	7.90328e-12
KIRP	BG	ENSG00000121988.16	ENSG00000048991.15	0.0245841	0.00506471
KIRP	BG	ENSG00000124383.7	ENSG00000124370.9	0.0292728	6.7552e-06
KIRP	BG	ENSG00000125388.18	ENSG00000087269.14	0.0414875	0.0201278
KIRP	BG	ENSG00000129214.13	ENSG00000129245.10	0.00483561	0.00104738
KIRP	BG	ENSG00000129514.5	ENSG00000139865.15	0.00350954	0.000863166
KIRP	BG	ENSG00000131165.13	ENSG00000167523.12	0.0201374	0.00506812
KIRP	BG	ENSG00000132773.10	ENSG00000132781.16	0.00227391	0.00680585
KIRP	BG	ENSG00000133773.10	ENSG00000127720.6	0.0301436	0.0272665
KIRP	BG	ENSG00000137103.15	ENSG00000137133.9	0.04064	0.0476047
KIRP	BG	ENSG00000138867.15	ENSG00000100028.10	0.000616983	1.25996e-05
KIRP	BG	ENSG00000141013.13	ENSG00000003249.12	0.00682168	0.000288047
KIRP	BG	ENSG00000141034.8	ENSG00000171953.14	0.00201794	0.00147174
KIRP	BG	ENSG00000141258.11	ENSG00000167721.9	0.0402054	0.0148607
KIRP	BG	ENSG00000141756.17	ENSG00000141696.11	0.000338888	0.000379808
KIRP	BG	ENSG00000143303.10	ENSG00000143319.15	0.0467994	0.00101701
KIRP	BG	ENSG00000143493.11	ENSG00000143476.16	0.00878859	2.22035e-12
KIRP	BG	ENSG00000145194.16	ENSG00000214160.8	0.00145317	0.0497663
KIRP	BG	ENSG00000145375.7	ENSG00000170917.12	0.0363625	0.0469425
KIRP	BG	ENSG00000145545.10	ENSG00000037474.13	0.0118567	0.000128936
KIRP	BG	ENSG00000145782.11	ENSG00000177879.13	0.0480212	0.0430852
KIRP	BG	ENSG00000146085.7	ENSG00000031691.6	0.046404	2.62979e-10
KIRP	BG	ENSG00000146670.8	ENSG00000162300.10	0.0205116	6.72362e-14
KIRP	BG	ENSG00000149633.10	ENSG00000101425.11	0.0192605	3.74834e-05
KIRP	BG	ENSG00000149761.7	ENSG00000149743.12	0.00948314	0.0369167
KIRP	BG	ENSG00000151445.14	ENSG00000100591.6	0.000300936	6.41863e-05
KIRP	BG	ENSG00000151503.11	ENSG00000151502.9	0.0350119	0.0161984
KIRP	BG	ENSG00000156795.5	ENSG00000156802.11	0.00865916	1.74667e-08
KIRP	BG	ENSG00000157181.13	ENSG00000047410.12	0.0219968	0.000198771
KIRP	BG	ENSG00000159761.13	ENSG00000124074.10	0.0401015	0.000950081
KIRP	BG	ENSG00000160049.10	ENSG00000142655.11	0.00604715	0.00561561
KIRP	BG	ENSG00000160439.14	ENSG00000131037.13	0.00664919	0.00645636
KIRP	BG	ENSG00000161671.15	ENSG00000142530.9	0.020683	0.0336092
KIRP	BG	ENSG00000162814.9	ENSG00000092978.9	0.0145127	1.14415e-07
KIRP	BG	ENSG00000163257.9	ENSG00000109805.8	0.0177184	1.39264e-13
KIRP	BG	ENSG00000163507.12	ENSG00000198919.11	0.00978542	4.8715e-10
KIRP	BG	ENSG00000163714.16	ENSG00000188582.7	0.0345753	0.0123587
KIRP	BG	ENSG00000163808.15	ENSG00000163807.5	1.72743e-06	1.93849e-08
KIRP	BG	ENSG00000163840.8	ENSG00000138496.15	0.00183451	0.000591553
KIRP	BG	ENSG00000163913.10	ENSG00000129071.8	0.0227623	0.00282767
KIRP	BG	ENSG00000164304.14	ENSG00000124784.7	0.0400817	1.78422e-05
KIRP	BG	ENSG00000165480.14	ENSG00000173141.4	0.0100672	3.51801e-10
KIRP	BG	ENSG00000166140.16	ENSG00000104129.8	0.047046	0.015777
KIRP	BG	ENSG00000166484.18	ENSG00000108641.13	0.0327562	0.00111087
KIRP	BG	ENSG00000167378.7	ENSG00000124444.14	0.00123093	0.000895693
KIRP	BG	ENSG00000167378.7	ENSG00000226763.4	0.000473022	0.000835322
KIRP	BG	ENSG00000167515.9	ENSG00000141012.11	0.00924004	0.0052904
KIRP	BG	ENSG00000167522.13	ENSG00000197912.12	0.0192987	0.000378599
KIRP	BG	ENSG00000168826.14	ENSG00000145220.12	0.0179157	4.67136e-07
KIRP	BG	ENSG00000168883.18	ENSG00000168890.12	0.03186	0.0461114
KIRP	BG	ENSG00000170037.12	ENSG00000170043.10	0.00409355	0.00114311
KIRP	BG	ENSG00000170310.13	ENSG00000166596.13	0.00143109	0.0190976
KIRP	BG	ENSG00000170634.11	ENSG00000068878.13	0.0175925	0.000194872
KIRP	BG	ENSG00000171148.12	ENSG00000250151.8	0.0221619	0.0130284
KIRP	BG	ENSG00000171320.13	ENSG00000147419.15	0.0174282	2.85207e-08
KIRP	BG	ENSG00000171962.16	ENSG00000175662.16	0.000170426	5.3584e-06
KIRP	BG	ENSG00000173960.11	ENSG00000119778.13	0.0386397	0.0225463
KIRP	BG	ENSG00000174720.14	ENSG00000138658.14	0.0196665	0.00119432
KIRP	BG	ENSG00000175220.10	ENSG00000175213.2	0.00205361	0.0130185
KIRP	BG	ENSG00000176410.7	ENSG00000071462.10	0.0131072	0.0248607
KIRP	BG	ENSG00000177752.13	ENSG00000151806.12	0.00120911	0.0412083
KIRP	BG	ENSG00000178188.13	ENSG00000178952.7	0.0293827	0.00333711
KIRP	BG	ENSG00000181544.12	ENSG00000130150.10	0.00361072	4.69938e-11
KIRP	BG	ENSG00000182628.11	ENSG00000068489.11	0.00638275	1.97434e-11
KIRP	BG	ENSG00000183597.14	ENSG00000099889.12	0.0232221	0.0152114
KIRP	BG	ENSG00000184661.12	ENSG00000104756.14	0.0283498	0.00108445
KIRP	BG	ENSG00000185261.12	ENSG00000133302.11	0.0240989	0.00237783
KIRP	BG	ENSG00000185267.8	ENSG00000187522.12	0.00187265	0.00500469
KIRP	BG	ENSG00000185627.16	ENSG00000142082.13	0.0309654	0.00021826
KIRP	BG	ENSG00000186141.7	ENSG00000265491.4	0.027314	0.0368354
KIRP	BG	ENSG00000187066.7	ENSG00000149823.6	0.00156622	0.0395337
KIRP	BG	ENSG00000188312.12	ENSG00000198000.10	0.00271998	2.68785e-05
KIRP	BG	ENSG00000189171.12	ENSG00000160679.11	0.00085067	0.00011319
KIRP	BG	ENSG00000196388.7	ENSG00000129250.10	0.0013071	1.0107e-05
KIRP	BG	ENSG00000197417.7	ENSG00000040531.13	0.00461577	0.00060889
KIRP	BG	ENSG00000197958.11	ENSG00000148356.12	0.0281799	1.69065e-05
KIRP	BG	ENSG00000198242.12	ENSG00000109113.16	0.0315194	0.00263232
KIRP	BG	ENSG00000203705.9	ENSG00000117697.13	0.032509	0.00304803
KIRP	BG	ENSG00000205544.3	ENSG00000169992.8	0.00432583	0.00321952
KIRP	BG	ENSG00000214941.6	ENSG00000011295.14	0.00407499	0.00136085
KIRP	BG	ENSG00000217555.11	ENSG00000166548.14	0.000211787	8.77203e-08
KIRP	BG	ENSG00000221838.8	ENSG00000166508.16	0.0188542	0.000576971
KIRP	BG	ENSG00000221988.11	ENSG00000204314.9	0.0114555	0.00149998
KIRP	BG	ENSG00000254788.5	ENSG00000166548.14	0.00215708	3.88717e-05
KIRP	BG	ENSG00000259494.1	ENSG00000181991.14	0.00257515	0.0161228
LIHC	BG	ENSG00000006634.6	ENSG00000075303.11	0.0415028	0.0205078
LIHC	BG	ENSG00000011260.12	ENSG00000011258.14	0.025023	0.0322819
LIHC	BG	ENSG00000011426.9	ENSG00000164542.11	0.00972706	0.000376065
LIHC	BG	ENSG00000015153.13	ENSG00000134283.16	0.00901682	0.0463921
LIHC	BG	ENSG00000034693.13	ENSG00000189007.14	0.00422222	4.80007e-05
LIHC	BG	ENSG00000049167.12	ENSG00000164182.9	0.0289237	0.0361119
LIHC	BG	ENSG00000053372.4	ENSG00000127463.12	0.00701495	0.0147591
LIHC	BG	ENSG00000066923.16	ENSG00000213420.6	0.00032781	0.00687804
LIHC	BG	ENSG00000070010.17	ENSG00000093009.8	0.0229101	0.00117825
LIHC	BG	ENSG00000070366.12	ENSG00000167720.11	0.0354426	0.0447466
LIHC	BG	ENSG00000071539.12	ENSG00000028310.16	0.000508468	0.000822497
LIHC	BG	ENSG00000072571.18	ENSG00000170584.9	0.0086445	0.000205849
LIHC	BG	ENSG00000074755.13	ENSG00000167740.8	0.00342143	0.00582813
LIHC	BG	ENSG00000077312.7	ENSG00000188493.13	0.0257317	0.018083
LIHC	BG	ENSG00000080546.12	ENSG00000183137.13	0.0327094	0.0031262
LIHC	BG	ENSG00000080986.11	ENSG00000101574.13	0.0305741	1.70164e-05
LIHC	BG	ENSG00000089195.13	ENSG00000125885.12	0.00164288	0.000104942
LIHC	BG	ENSG00000091651.7	ENSG00000069329.14	0.0129414	6.7336e-05
LIHC	BG	ENSG00000092094.9	ENSG00000100823.10	0.0102608	0.00180264
LIHC	BG	ENSG00000100813.13	ENSG00000179933.5	0.0419007	0.00500594
LIHC	BG	ENSG00000101224.16	ENSG00000125817.7	0.00554103	0.015965
LIHC	BG	ENSG00000101290.12	ENSG00000132646.9	0.0293643	8.94697e-05
LIHC	BG	ENSG00000101407.11	ENSG00000101413.10	0.0241227	0.00955552
LIHC	BG	ENSG00000104147.7	ENSG00000137804.11	0.0250751	0.00180882
LIHC	BG	ENSG00000108384.13	ENSG00000121101.14	0.0348328	0.00644104
LIHC	BG	ENSG00000108666.8	ENSG00000010244.15	0.00577015	0.000617937
LIHC	BG	ENSG00000111206.11	ENSG00000078246.14	0.00192724	0.0191496
LIHC	BG	ENSG00000111412.5	ENSG00000135119.13	0.0406313	0.0359858
LIHC	BG	ENSG00000111802.12	ENSG00000112304.9	0.0361216	0.0134229
LIHC	BG	ENSG00000112367.9	ENSG00000155085.14	0.048826	0.00534456
LIHC	BG	ENSG00000112983.16	ENSG00000112984.10	3.52106e-06	4.75194e-07
LIHC	BG	ENSG00000113263.11	ENSG00000135077.7	0.0145863	0.016483
LIHC	BG	ENSG00000113593.10	ENSG00000123219.11	0.0012781	0.000229299
LIHC	BG	ENSG00000113712.15	ENSG00000183111.10	0.00647282	0.0460535
LIHC	BG	ENSG00000113761.10	ENSG00000087206.15	0.0410887	0.00715748
LIHC	BG	ENSG00000114023.14	ENSG00000160124.8	0.0358918	0.0054783
LIHC	BG	ENSG00000114859.13	ENSG00000163882.8	0.0146929	0.00330904
LIHC	BG	ENSG00000115239.20	ENSG00000068912.12	0.016386	0.00644442
LIHC	BG	ENSG00000115282.18	ENSG00000135637.12	0.00939681	0.00114159
LIHC	BG	ENSG00000116209.10	ENSG00000116205.9	0.00854836	0.0113877
LIHC	BG	ENSG00000117593.9	ENSG00000120334.14	0.0116017	8.34047e-06
LIHC	BG	ENSG00000117877.9	ENSG00000104881.13	0.00248309	0.000410399
LIHC	BG	ENSG00000119760.14	ENSG00000163798.12	0.0338346	0.0236331
LIHC	BG	ENSG00000120647.8	ENSG00000073614.10	0.0033443	2.45338e-05
LIHC	BG	ENSG00000121289.16	ENSG00000131944.8	0.0393298	0.0303941
LIHC	BG	ENSG00000121486.10	ENSG00000116668.11	0.00119173	0.000281242
LIHC	BG	ENSG00000121621.6	ENSG00000169519.18	0.00113765	0.000279191
LIHC	BG	ENSG00000122566.19	ENSG00000122565.17	0.0165841	0.0131833
LIHC	BG	ENSG00000124383.7	ENSG00000124370.9	0.00715721	0.00890327
LIHC	BG	ENSG00000125445.9	ENSG00000125447.15	0.0241923	0.00271659
LIHC	BG	ENSG00000126215.12	ENSG00000100711.12	0.00271813	0.00922227
LIHC	BG	ENSG00000127586.15	ENSG00000007376.6	0.00367195	0.00625391
LIHC	BG	ENSG00000128059.7	ENSG00000128050.7	0.00164868	6.38257e-06
LIHC	BG	ENSG00000129673.8	ENSG00000175931.11	0.00117599	0.000142843
LIHC	BG	ENSG00000130347.11	ENSG00000130348.10	0.0332292	0.0288946
LIHC	BG	ENSG00000134461.14	ENSG00000134452.18	0.0172074	0.00762524
LIHC	BG	ENSG00000134690.9	ENSG00000116922.13	0.00431286	0.000119996
LIHC	BG	ENSG00000134748.12	ENSG00000085840.11	0.00078711	0.00821825
LIHC	BG	ENSG00000135763.8	ENSG00000135801.8	0.00501972	6.9815e-05
LIHC	BG	ENSG00000136758.17	ENSG00000120539.13	0.00546898	0.0037477
LIHC	BG	ENSG00000136986.8	ENSG00000156787.15	0.0472619	0.000813352
LIHC	BG	ENSG00000137960.5	ENSG00000162613.15	0.0342322	0.000653741
LIHC	BG	ENSG00000138092.9	ENSG00000184924.5	0.00121532	0.00155348
LIHC	BG	ENSG00000140025.14	ENSG00000042088.12	0.0335029	0.0271219
LIHC	BG	ENSG00000141013.13	ENSG00000003249.12	0.00745518	0.0474789
LIHC	BG	ENSG00000142856.15	ENSG00000079739.14	0.0461781	0.00612954
LIHC	BG	ENSG00000143179.11	ENSG00000143183.15	0.00243978	0.000453042
LIHC	BG	ENSG00000143493.11	ENSG00000143476.16	0.00196412	0.0176007
LIHC	BG	ENSG00000144426.17	ENSG00000138442.8	0.0430093	0.0152431
LIHC	BG	ENSG00000145293.13	ENSG00000152795.16	0.0111231	3.30186e-05
LIHC	BG	ENSG00000145375.7	ENSG00000170917.12	0.0142489	1.32097e-05
LIHC	BG	ENSG00000146670.8	ENSG00000162300.10	0.00621162	0.00106984
LIHC	BG	ENSG00000146731.9	ENSG00000146733.12	0.0469679	0.0122925
LIHC	BG	ENSG00000148229.11	ENSG00000157653.10	0.0454809	0.0193078
LIHC	BG	ENSG00000149633.10	ENSG00000101425.11	0.00285852	0.0114955
LIHC	BG	ENSG00000153015.14	ENSG00000153006.13	0.00806996	0.0106077
LIHC	BG	ENSG00000154920.13	ENSG00000108826.14	0.00238454	0.000379063
LIHC	BG	ENSG00000160208.12	ENSG00000160207.7	0.0250847	0.00766251
LIHC	BG	ENSG00000160298.16	ENSG00000160299.15	0.0181339	0.00367491
LIHC	BG	ENSG00000160392.12	ENSG00000105223.17	0.0233419	0.0366159
LIHC	BG	ENSG00000162086.13	ENSG00000140993.9	0.00837487	0.0245314
LIHC	BG	ENSG00000162623.14	ENSG00000116791.12	0.0114647	0.00188169
LIHC	BG	ENSG00000163239.11	ENSG00000169291.8	0.019465	0.0249585
LIHC	BG	ENSG00000163635.16	ENSG00000163634.10	0.0246507	0.0282264
LIHC	BG	ENSG00000164609.8	ENSG00000164611.11	0.00229034	0.000311454
LIHC	BG	ENSG00000166783.18	ENSG00000072864.11	0.0422959	0.00930801
LIHC	BG	ENSG00000166803.9	ENSG00000103671.8	0.0411659	0.00119697
LIHC	BG	ENSG00000167900.10	ENSG00000183077.14	0.00509994	0.00143129
LIHC	BG	ENSG00000169031.17	ENSG00000081052.11	0.0359474	0.0257252
LIHC	BG	ENSG00000169442.7	ENSG00000158062.19	3.77914e-05	0.000249222
LIHC	BG	ENSG00000170448.10	ENSG00000163293.10	0.0253055	0.00881254
LIHC	BG	ENSG00000170892.9	ENSG00000125505.15	0.0455281	0.00163386
LIHC	BG	ENSG00000171314.8	ENSG00000052749.12	0.00104683	4.6975e-05
LIHC	BG	ENSG00000174013.7	ENSG00000185798.7	0.0479676	0.0413127
LIHC	BG	ENSG00000175283.7	ENSG00000095319.13	0.029054	0.0400635
LIHC	BG	ENSG00000175334.6	ENSG00000175376.7	0.00157624	0.0188952
LIHC	BG	ENSG00000178966.14	ENSG00000165119.17	0.0305805	0.0118173
LIHC	BG	ENSG00000181027.9	ENSG00000090372.13	0.00402638	0.0315522
LIHC	BG	ENSG00000181038.12	ENSG00000070495.13	0.011591	0.0195506
LIHC	BG	ENSG00000181544.12	ENSG00000130150.10	0.0218488	0.0097644
LIHC	BG	ENSG00000184445.10	ENSG00000111011.16	0.00208858	0.00089266
LIHC	BG	ENSG00000184661.12	ENSG00000104756.14	0.00445306	0.00524908
LIHC	BG	ENSG00000184967.5	ENSG00000185163.8	0.0424485	0.00896461
LIHC	BG	ENSG00000185104.18	ENSG00000123080.9	0.00268994	0.0183612
LIHC	BG	ENSG00000185250.14	ENSG00000135587.7	0.000356003	0.000136634
LIHC	BG	ENSG00000185339.7	ENSG00000100029.16	0.0294054	0.00184954
LIHC	BG	ENSG00000185480.10	ENSG00000075188.7	0.00122111	0.0116296
LIHC	BG	ENSG00000188010.11	ENSG00000163214.19	0.00278469	0.0021282
LIHC	BG	ENSG00000188312.12	ENSG00000198000.10	0.00105866	7.17414e-06
LIHC	BG	ENSG00000196227.9	ENSG00000196074.11	0.0110474	1.16531e-05
LIHC	BG	ENSG00000196388.7	ENSG00000129250.10	0.00905965	0.011294
LIHC	BG	ENSG00000196943.11	ENSG00000157379.12	6.65548e-05	8.00835e-05
LIHC	BG	ENSG00000198056.12	ENSG00000025423.10	0.0428397	0.003282
LIHC	BG	ENSG00000198554.10	ENSG00000180008.8	0.0109246	0.000432675
LIHC	BG	ENSG00000204536.12	ENSG00000137310.10	0.0304895	0.0335374
LIHC	BG	ENSG00000205208.4	ENSG00000171503.10	0.0164058	0.0276785
LIHC	BG	ENSG00000257218.4	ENSG00000170855.3	0.0414386	0.000708951
LUAD	BG	ENSG00000028528.13	ENSG00000166797.9	0.0135288	0.0301437
LUAD	BG	ENSG00000062716.9	ENSG00000141378.14	0.00888049	0.0302161
LUAD	BG	ENSG00000104369.4	ENSG00000104381.11	0.00206676	0.028389
LUAD	BG	ENSG00000108666.8	ENSG00000010244.15	0.00181153	0.00860124
LUAD	BG	ENSG00000114209.13	ENSG00000163536.11	0.000835828	0.0112073
LUAD	BG	ENSG00000115459.16	ENSG00000042445.12	0.0372705	0.0244978
LUAD	BG	ENSG00000132763.13	ENSG00000280670.1	0.0498792	0.013937
LUAD	BG	ENSG00000134690.9	ENSG00000116922.13	0.0351421	0.00777502
LUAD	BG	ENSG00000138175.8	ENSG00000156398.11	0.0335994	0.012403
LUAD	BG	ENSG00000146233.6	ENSG00000153291.14	0.00863732	0.034899
LUAD	BG	ENSG00000166848.5	ENSG00000065427.13	0.0108585	0.0107693
LUAD	BG	ENSG00000168484.11	ENSG00000168481.7	0.0190987	0.0319043
LUAD	BG	ENSG00000170448.10	ENSG00000163293.10	0.00677583	0.00636184
LUAD	BG	ENSG00000171862.8	ENSG00000227268.3	0.0015181	0.0339524
LUAD	BG	ENSG00000179168.13	ENSG00000188766.11	0.0422207	0.0243179
LUAD	BG	ENSG00000198520.9	ENSG00000126106.12	0.0161273	0.0386977
LUAD	BG	ENSG00000204257.13	ENSG00000204256.11	0.00619412	0.00706385
LUSC	BG	ENSG00000002016.15	ENSG00000082805.18	0.00968065	0.00175629
LUSC	BG	ENSG00000070061.13	ENSG00000119328.10	0.0171638	0.000819144
LUSC	BG	ENSG00000105738.9	ENSG00000171804.8	0.044149	0.00132926
LUSC	BG	ENSG00000108733.8	ENSG00000006125.15	0.00826081	0.00154601
LUSC	BG	ENSG00000111206.11	ENSG00000078246.14	0.0176542	0.00281134
LUSC	BG	ENSG00000111206.11	ENSG00000171792.9	0.0219516	0.00335525
LUSC	BG	ENSG00000111667.12	ENSG00000111665.10	0.00134179	0.000444454
LUSC	BG	ENSG00000120647.8	ENSG00000073614.10	0.00315804	0.0010546
LUSC	BG	ENSG00000125484.10	ENSG00000125485.16	0.00668177	0.00940186
LUSC	BG	ENSG00000128789.19	ENSG00000134278.13	0.0176557	0.0247697
LUSC	BG	ENSG00000132141.12	ENSG00000005156.10	0.0120315	0.00814168
LUSC	BG	ENSG00000132383.10	ENSG00000186532.10	0.0371478	0.00958777
LUSC	BG	ENSG00000132591.10	ENSG00000173065.12	0.0182514	0.0102076
LUSC	BG	ENSG00000136925.13	ENSG00000136937.11	0.00693114	0.011357
LUSC	BG	ENSG00000140598.12	ENSG00000188659.8	0.0203192	0.0234954
LUSC	BG	ENSG00000144021.2	ENSG00000135956.7	0.0421936	0.0324409
LUSC	BG	ENSG00000163026.10	ENSG00000119782.12	0.0363548	0.0200057
LUSC	BG	ENSG00000170222.11	ENSG00000133028.9	0.00581899	0.0187931
LUSC	BG	ENSG00000176101.10	ENSG00000176248.8	0.0173993	0.0205427
LUSC	BG	ENSG00000179195.14	ENSG00000119242.7	0.00213168	0.00707752
LUSC	BG	ENSG00000182154.7	ENSG00000130653.14	0.0117303	0.0315913
LUSC	BG	ENSG00000198863.6	ENSG00000108825.16	0.0362844	0.00889232
LUSC	BG	ENSG00000221838.8	ENSG00000166508.16	0.0212106	0.0435954
PRAD	BG	ENSG00000004455.15	ENSG00000142920.15	0.018934	0.00345769
PRAD	BG	ENSG00000005513.9	ENSG00000103227.17	0.0112884	8.75706e-05
PRAD	BG	ENSG00000007545.14	ENSG00000187535.12	0.0141762	0.0313222
PRAD	BG	ENSG00000013563.12	ENSG00000102125.14	0.00171389	0.000861833
PRAD	BG	ENSG00000015153.13	ENSG00000134283.16	0.00625312	0.00496013
PRAD	BG	ENSG00000018510.11	ENSG00000116044.14	0.0295271	0.0263875
PRAD	BG	ENSG00000039123.14	ENSG00000067248.8	0.0157812	0.00419555
PRAD	BG	ENSG00000049167.12	ENSG00000164182.9	0.0049951	0.00886021
PRAD	BG	ENSG00000055147.16	ENSG00000037749.10	0.000205546	0.0174731
PRAD	BG	ENSG00000065000.14	ENSG00000104885.16	0.0147168	0.0276486
PRAD	BG	ENSG00000066923.16	ENSG00000213420.6	0.030391	0.0375195
PRAD	BG	ENSG00000069974.14	ENSG00000069943.8	0.0345177	0.0438649
PRAD	BG	ENSG00000073331.16	ENSG00000145365.10	0.000713053	0.000332025
PRAD	BG	ENSG00000074071.12	ENSG00000197774.11	0.000528759	7.85684e-05
PRAD	BG	ENSG00000074855.9	ENSG00000130299.15	0.00130518	3.06087e-05
PRAD	BG	ENSG00000078900.13	ENSG00000116213.14	0.00932554	0.00299024
PRAD	BG	ENSG00000084623.10	ENSG00000160055.18	0.0140505	0.00224782
PRAD	BG	ENSG00000086189.8	ENSG00000086200.15	0.0336802	0.000960655
PRAD	BG	ENSG00000087301.7	ENSG00000180998.10	0.00249099	2.38238e-06
PRAD	BG	ENSG00000089737.14	ENSG00000165948.9	0.0366689	0.0228635
PRAD	BG	ENSG00000089876.10	ENSG00000203780.9	0.0307962	0.0484828
PRAD	BG	ENSG00000091651.7	ENSG00000069329.14	0.0135674	0.00615838
PRAD	BG	ENSG00000092020.9	ENSG00000100890.14	0.0443497	0.0022465
PRAD	BG	ENSG00000092098.15	ENSG00000100911.12	0.00172221	0.00211241
PRAD	BG	ENSG00000099849.13	ENSG00000185522.7	0.00435116	2.98488e-06
PRAD	BG	ENSG00000100288.18	ENSG00000008735.13	0.000895236	1.95152e-05
PRAD	BG	ENSG00000101138.10	ENSG00000087586.16	0.00198036	0.0498024
PRAD	BG	ENSG00000101246.18	ENSG00000273154.2	0.0360952	0.0074018
PRAD	BG	ENSG00000103253.16	ENSG00000162004.15	6.76031e-05	3.12099e-06
PRAD	BG	ENSG00000103549.20	ENSG00000196118.10	0.00136673	0.00416622
PRAD	BG	ENSG00000103852.11	ENSG00000168904.13	0.00461336	6.17106e-05
PRAD	BG	ENSG00000103994.15	ENSG00000092531.8	0.00150674	0.000279211
PRAD	BG	ENSG00000104047.13	ENSG00000166262.14	0.000110553	0.000567313
PRAD	BG	ENSG00000105676.12	ENSG00000064607.15	0.0146383	0.000150852
PRAD	BG	ENSG00000107798.16	ENSG00000152778.8	0.00584504	0.0124606
PRAD	BG	ENSG00000108474.15	ENSG00000141027.19	0.00481746	0.00202999
PRAD	BG	ENSG00000108773.9	ENSG00000260325.1	0.000956359	0.000106653
PRAD	BG	ENSG00000109466.12	ENSG00000170088.12	9.90805e-05	0.000257866
PRAD	BG	ENSG00000109572.12	ENSG00000137601.14	0.000775746	6.32147e-10
PRAD	BG	ENSG00000111247.13	ENSG00000047621.10	0.00853602	0.0158112
PRAD	BG	ENSG00000111271.13	ENSG00000089234.14	0.00135631	0.000914695
PRAD	BG	ENSG00000112473.15	ENSG00000204231.9	0.00890772	0.00704385
PRAD	BG	ENSG00000114859.13	ENSG00000163882.8	0.0178886	0.0393579
PRAD	BG	ENSG00000115255.9	ENSG00000115257.14	0.000698096	0.0255866
PRAD	BG	ENSG00000115307.15	ENSG00000115317.10	0.00761169	0.0207176
PRAD	BG	ENSG00000115459.16	ENSG00000042445.12	0.0159306	0.0304859
PRAD	BG	ENSG00000115486.10	ENSG00000118640.9	0.00470241	0.0210882
PRAD	BG	ENSG00000117616.16	ENSG00000183726.9	0.0032857	0.0420382
PRAD	BG	ENSG00000118096.6	ENSG00000095139.12	0.000118642	0.0283158
PRAD	BG	ENSG00000120533.11	ENSG00000120526.9	0.0398346	0.00102699
PRAD	BG	ENSG00000120690.12	ENSG00000120688.8	0.00384163	0.00361775
PRAD	BG	ENSG00000121289.16	ENSG00000131944.8	0.0449477	0.000921501
PRAD	BG	ENSG00000121310.15	ENSG00000116171.15	1.5428e-05	0.0224281
PRAD	BG	ENSG00000121486.10	ENSG00000116668.11	0.00290443	0.0116128
PRAD	BG	ENSG00000121621.6	ENSG00000169519.18	0.0497964	0.000637678
PRAD	BG	ENSG00000122376.10	ENSG00000148672.8	0.0172606	0.0300678
PRAD	BG	ENSG00000123213.21	ENSG00000197860.8	0.0141119	0.0247005
PRAD	BG	ENSG00000126215.12	ENSG00000100711.12	0.000621074	0.0313823
PRAD	BG	ENSG00000126264.8	ENSG00000167604.12	0.00101311	0.0227031
PRAD	BG	ENSG00000127415.11	ENSG00000145214.12	0.0154967	0.0227192
PRAD	BG	ENSG00000127586.15	ENSG00000007376.6	0.0130168	0.00575465
PRAD	BG	ENSG00000129472.11	ENSG00000092203.12	0.0114838	0.0289087
PRAD	BG	ENSG00000132024.16	ENSG00000132016.10	0.0136171	7.39532e-07
PRAD	BG	ENSG00000132259.11	ENSG00000051009.9	0.00889356	0.0061616
PRAD	BG	ENSG00000132635.15	ENSG00000215305.8	0.0441939	0.00206671
PRAD	BG	ENSG00000136305.10	ENSG00000213903.7	0.0388072	0.0354137
PRAD	BG	ENSG00000138768.13	ENSG00000138757.13	0.0180626	0.0151955
PRAD	BG	ENSG00000139718.9	ENSG00000139725.6	0.00849048	0.00906937
PRAD	BG	ENSG00000140830.7	ENSG00000140829.10	0.0400959	0.0218833
PRAD	BG	ENSG00000141519.13	ENSG00000167291.14	1.1481e-05	0.000352948
PRAD	BG	ENSG00000142687.16	ENSG00000020129.14	8.27308e-05	0.00211944
PRAD	BG	ENSG00000143630.8	ENSG00000176444.17	7.81234e-06	2.63254e-06
PRAD	BG	ENSG00000145375.7	ENSG00000170917.12	0.0439048	0.0100238
PRAD	BG	ENSG00000146776.13	ENSG00000128536.14	0.0201737	0.032931
PRAD	BG	ENSG00000148950.8	ENSG00000109911.16	0.0281212	0.0255311
PRAD	BG	ENSG00000149483.10	ENSG00000162144.8	0.0227479	0.0246019
PRAD	BG	ENSG00000151532.12	ENSG00000023041.10	0.0137217	0.00888255
PRAD	BG	ENSG00000152133.13	ENSG00000008869.10	0.000692126	0.0103152
PRAD	BG	ENSG00000152763.15	ENSG00000198160.13	0.0238423	0.0451612
PRAD	BG	ENSG00000153015.14	ENSG00000153006.13	0.000106559	0.000101907
PRAD	BG	ENSG00000154099.16	ENSG00000103160.10	0.0163933	0.0296755
PRAD	BG	ENSG00000156170.11	ENSG00000175305.15	0.0470987	0.00464595
PRAD	BG	ENSG00000158411.9	ENSG00000185414.18	0.00480454	0.0067366
PRAD	BG	ENSG00000159069.12	ENSG00000176919.10	0.000784867	0.0466324
PRAD	BG	ENSG00000160208.12	ENSG00000160207.7	0.000958825	0.000458837
PRAD	BG	ENSG00000160993.3	ENSG00000161036.9	0.0330109	0.0245709
PRAD	BG	ENSG00000161011.18	ENSG00000161013.15	0.0434637	0.000223925
PRAD	BG	ENSG00000161328.10	ENSG00000174775.15	0.0155064	1.73374e-05
PRAD	BG	ENSG00000162086.13	ENSG00000140993.9	0.0124143	0.0372738
PRAD	BG	ENSG00000162222.12	ENSG00000234857.2	0.0464775	4.7303e-05
PRAD	BG	ENSG00000162413.15	ENSG00000116273.5	0.000684218	0.0173579
PRAD	BG	ENSG00000162623.14	ENSG00000116791.12	0.00414799	0.0014116
PRAD	BG	ENSG00000163026.10	ENSG00000119782.12	0.000992604	0.0319079
PRAD	BG	ENSG00000163312.9	ENSG00000163319.9	0.00162333	0.0029878
PRAD	BG	ENSG00000163357.9	ENSG00000163354.13	0.00306005	0.00142234
PRAD	BG	ENSG00000163481.6	ENSG00000163482.10	0.0227979	0.000181105
PRAD	BG	ENSG00000163808.15	ENSG00000163807.5	0.0220058	0.00149721
PRAD	BG	ENSG00000164338.8	ENSG00000164331.8	0.011956	0.0105708
PRAD	BG	ENSG00000164609.8	ENSG00000164611.11	0.0158971	0.00964649
PRAD	BG	ENSG00000166135.12	ENSG00000166136.14	0.00420145	0.0005953
PRAD	BG	ENSG00000166135.12	ENSG00000255339.5	0.00521749	0.00210745
PRAD	BG	ENSG00000166170.9	ENSG00000126214.19	0.00290434	0.0224308
PRAD	BG	ENSG00000166200.13	ENSG00000156958.13	0.000332866	0.00771857
PRAD	BG	ENSG00000166278.13	ENSG00000204371.10	0.000168483	0.00062506
PRAD	BG	ENSG00000167302.8	ENSG00000224877.3	0.0131628	0.00284038
PRAD	BG	ENSG00000167395.10	ENSG00000167394.11	0.00356399	0.00990459
PRAD	BG	ENSG00000169221.12	ENSG00000180209.10	0.000159678	0.00331421
PRAD	BG	ENSG00000169230.8	ENSG00000169228.12	0.000809361	0.029591
PRAD	BG	ENSG00000169442.7	ENSG00000158062.19	0.00243618	0.0360746
PRAD	BG	ENSG00000169627.7	ENSG00000213599.8	0.0123643	0.000184615
PRAD	BG	ENSG00000171862.8	ENSG00000227268.3	0.0177279	0.000130785
PRAD	BG	ENSG00000173171.13	ENSG00000169231.12	0.02426	0.00741945
PRAD	BG	ENSG00000173960.11	ENSG00000119778.13	0.000508099	0.0156953
PRAD	BG	ENSG00000174405.12	ENSG00000139826.5	0.0451008	0.0304488
PRAD	BG	ENSG00000177479.18	ENSG00000221883.2	0.00167493	0.00760718
PRAD	BG	ENSG00000177600.7	ENSG00000177595.16	8.49747e-05	0.000513559
PRAD	BG	ENSG00000178093.13	ENSG00000258674.5	0.00450596	0.0126813
PRAD	BG	ENSG00000178188.13	ENSG00000178952.7	0.00758427	0.000782232
PRAD	BG	ENSG00000179168.13	ENSG00000188766.11	0.012797	8.42413e-07
PRAD	BG	ENSG00000179630.9	ENSG00000151773.11	0.0202797	0.00467678
PRAD	BG	ENSG00000179698.12	ENSG00000179526.15	2.09572e-06	0.0408751
PRAD	BG	ENSG00000180346.3	ENSG00000138640.13	0.00600193	0.00147189
PRAD	BG	ENSG00000182405.5	ENSG00000134153.8	0.0200466	0.0475439
PRAD	BG	ENSG00000182872.14	ENSG00000147123.10	0.00593839	6.52377e-05
PRAD	BG	ENSG00000183775.9	ENSG00000145817.15	0.000292402	0.000474636
PRAD	BG	ENSG00000184661.12	ENSG00000104756.14	0.0371723	0.0113694
PRAD	BG	ENSG00000185015.6	ENSG00000176731.10	0.00142355	0.0358136
PRAD	BG	ENSG00000185104.18	ENSG00000123080.9	0.0303029	0.00872325
PRAD	BG	ENSG00000185267.8	ENSG00000187522.12	0.0221926	0.0464993
PRAD	BG	ENSG00000185803.7	ENSG00000261587.2	0.0142563	1.83042e-08
PRAD	BG	ENSG00000185808.12	ENSG00000182670.12	0.00839367	0.0242776
PRAD	BG	ENSG00000186952.13	ENSG00000164209.15	0.0026238	0.0119875
PRAD	BG	ENSG00000187066.7	ENSG00000149823.6	0.0298291	0.00100727
PRAD	BG	ENSG00000187608.7	ENSG00000188290.9	0.00433293	9.80743e-05
PRAD	BG	ENSG00000187658.6	ENSG00000039600.9	0.0100426	0.0374817
PRAD	BG	ENSG00000187954.11	ENSG00000167702.10	0.00156143	7.08177e-06
PRAD	BG	ENSG00000189157.12	ENSG00000138760.7	0.000890855	0.00413649
PRAD	BG	ENSG00000196236.11	ENSG00000100380.11	0.0170776	0.0314798
PRAD	BG	ENSG00000198060.8	ENSG00000107864.13	0.016	0.00592653
PRAD	BG	ENSG00000198520.9	ENSG00000126106.12	0.0277604	0.0370036
PRAD	BG	ENSG00000198554.10	ENSG00000180008.8	0.00453409	0.0168998
PRAD	BG	ENSG00000198836.7	ENSG00000127249.13	0.0115365	0.033716
PRAD	BG	ENSG00000198924.6	ENSG00000196865.4	0.0052337	0.0206409
PRAD	BG	ENSG00000198925.9	ENSG00000163516.12	0.010677	0.0297699
PRAD	BG	ENSG00000204947.7	ENSG00000197024.7	0.00420391	0.00151416
PRAD	BG	ENSG00000213865.6	ENSG00000175073.7	8.19446e-05	0.00268336
PRAD	BG	ENSG00000221944.4	ENSG00000135930.12	0.00144523	0.0236707
PRAD	BG	ENSG00000225973.3	ENSG00000069943.8	0.0100372	0.0135152
PRAD	BG	ENSG00000253710.2	ENSG00000123191.12	0.00586632	0.0222388
PRAD	BG	ENSG00000254685.5	ENSG00000162620.14	0.0123402	0.0115203
PRAD	BG	ENSG00000257949.5	ENSG00000161533.10	0.00582453	0.0047319
PRAD	BG	ENSG00000258388.6	ENSG00000204314.9	0.00729971	0.00143378
PRAD	BG	ENSG00000261408.4	ENSG00000161533.10	0.00186359	0.00195702
PRAD	BG	ENSG00000262481.4	ENSG00000169992.8	0.007325	0.0403029
PRAD	BG	ENSG00000267127.5	ENSG00000141759.13	3.8137e-05	0.000558926
PRAD	BG	ENSG00000274897.2	ENSG00000177542.9	0.013051	6.15807e-05
STAD	BG	ENSG00000005206.15	ENSG00000130332.13	0.00605643	0.00986123
STAD	BG	ENSG00000008018.8	ENSG00000112592.11	5.18395e-05	0.00802121
STAD	BG	ENSG00000028203.16	ENSG00000180263.12	0.0383842	0.00294043
STAD	BG	ENSG00000060688.11	ENSG00000121766.13	0.0306146	0.0113743
STAD	BG	ENSG00000068654.14	ENSG00000132300.17	0.0447208	0.00870839
STAD	BG	ENSG00000070061.13	ENSG00000119328.10	0.00825555	0.00217845
STAD	BG	ENSG00000070610.13	ENSG00000107185.9	0.000451334	0.0047652
STAD	BG	ENSG00000074935.12	ENSG00000203778.6	0.00845416	0.0161025
STAD	BG	ENSG00000077800.10	ENSG00000146755.9	0.000690949	0.000315108
STAD	BG	ENSG00000082213.16	ENSG00000113360.15	0.000343538	0.00248857
STAD	BG	ENSG00000088727.11	ENSG00000114648.10	0.0173663	0.0287781
STAD	BG	ENSG00000095321.15	ENSG00000119383.18	0.00759444	0.0270762
STAD	BG	ENSG00000099331.12	ENSG00000131351.13	0.00171144	0.00854656
STAD	BG	ENSG00000101199.11	ENSG00000101198.13	0.035343	0.00964162
STAD	BG	ENSG00000104356.9	ENSG00000132541.9	0.0419537	0.0306748
STAD	BG	ENSG00000105676.12	ENSG00000064607.15	0.00657421	0.00624375
STAD	BG	ENSG00000106524.7	ENSG00000136261.13	0.000141684	0.0140711
STAD	BG	ENSG00000106591.3	ENSG00000106588.9	0.0320298	0.0103043
STAD	BG	ENSG00000107362.12	ENSG00000155621.13	0.000160096	0.00788679
STAD	BG	ENSG00000108469.13	ENSG00000161526.13	0.0228243	0.0325607
STAD	BG	ENSG00000108773.9	ENSG00000260325.1	0.0340358	0.012775
STAD	BG	ENSG00000110768.10	ENSG00000110756.16	0.0309714	0.00825519
STAD	BG	ENSG00000113761.10	ENSG00000087206.15	0.0376765	0.0322805
STAD	BG	ENSG00000115211.14	ENSG00000115234.9	0.00144974	0.00484725
STAD	BG	ENSG00000115271.9	ENSG00000115267.5	0.0371807	0.0481942
STAD	BG	ENSG00000115484.13	ENSG00000173163.9	0.0317054	0.0152149
STAD	BG	ENSG00000116198.11	ENSG00000169598.14	0.0413319	0.0290269
STAD	BG	ENSG00000117500.11	ENSG00000122483.16	0.00218785	0.00585269
STAD	BG	ENSG00000118655.4	ENSG00000134262.11	0.00876931	0.0195604
STAD	BG	ENSG00000119321.7	ENSG00000136868.10	0.00638085	0.00205121
STAD	BG	ENSG00000119878.5	ENSG00000151665.11	0.00449	0.00239809
STAD	BG	ENSG00000120438.10	ENSG00000112110.8	0.013197	0.012747
STAD	BG	ENSG00000122435.8	ENSG00000156876.9	0.0169835	0.0188531
STAD	BG	ENSG00000125484.10	ENSG00000125485.16	0.0277215	0.00455007
STAD	BG	ENSG00000127990.14	ENSG00000242265.4	0.0113668	0.000162358
STAD	BG	ENSG00000132286.10	ENSG00000132254.11	0.0180809	0.000403339
STAD	BG	ENSG00000133641.16	ENSG00000165805.8	0.0161898	0.00073491
STAD	BG	ENSG00000134255.12	ENSG00000156171.13	0.0496104	0.0190474
STAD	BG	ENSG00000134461.14	ENSG00000134452.18	0.0488832	0.0302408
STAD	BG	ENSG00000134690.9	ENSG00000116922.13	0.0155862	0.0126412
STAD	BG	ENSG00000134748.12	ENSG00000085840.11	0.00022036	0.000991089
STAD	BG	ENSG00000134825.12	ENSG00000168496.3	0.0204636	0.00968451
STAD	BG	ENSG00000134905.15	ENSG00000153487.12	0.0442211	0.00118913
STAD	BG	ENSG00000135624.14	ENSG00000135617.3	0.0189224	0.0269891
STAD	BG	ENSG00000136758.17	ENSG00000120539.13	0.0304721	0.0335826
STAD	BG	ENSG00000136870.9	ENSG00000136897.7	0.00229401	0.000207249
STAD	BG	ENSG00000136925.13	ENSG00000136937.11	0.00281022	0.00224071
STAD	BG	ENSG00000136986.8	ENSG00000156787.15	0.0134257	0.0452391
STAD	BG	ENSG00000137055.13	ENSG00000096872.14	5.36359e-05	0.00285779
STAD	BG	ENSG00000137074.17	ENSG00000086061.14	0.000526697	0.0290142
STAD	BG	ENSG00000138400.11	ENSG00000118246.12	0.000767495	0.0132701
STAD	BG	ENSG00000138614.13	ENSG00000074621.12	0.0488769	0.00217068
STAD	BG	ENSG00000138768.13	ENSG00000138757.13	0.0271717	0.0490269
STAD	BG	ENSG00000139344.6	ENSG00000165972.11	0.0111413	0.000602315
STAD	BG	ENSG00000139618.13	ENSG00000189167.10	0.015646	2.20697e-06
STAD	BG	ENSG00000140284.9	ENSG00000104043.13	0.0492638	0.0116755
STAD	BG	ENSG00000141258.11	ENSG00000167721.9	0.0466688	0.0309133
STAD	BG	ENSG00000145331.12	ENSG00000138823.11	0.0031075	0.00245801
STAD	BG	ENSG00000148187.16	ENSG00000119446.12	0.000130794	0.000614718
STAD	BG	ENSG00000148229.11	ENSG00000157653.10	0.00726412	0.0106037
STAD	BG	ENSG00000148248.12	ENSG00000198870.7	0.00256032	0.0103858
STAD	BG	ENSG00000148291.8	ENSG00000148290.8	0.000833197	0.000714827
STAD	BG	ENSG00000148303.15	ENSG00000148297.14	0.00444356	0.00578762
STAD	BG	ENSG00000148985.18	ENSG00000110713.14	0.00229797	0.00100615
STAD	BG	ENSG00000149806.9	ENSG00000149792.7	0.000108032	0.0165282
STAD	BG	ENSG00000151176.6	ENSG00000089060.10	0.0141789	0.0470383
STAD	BG	ENSG00000155827.10	ENSG00000165152.7	0.0176952	0.000785403
STAD	BG	ENSG00000155906.15	ENSG00000146476.9	0.000183407	0.00208075
STAD	BG	ENSG00000157470.10	ENSG00000157483.7	0.00288807	0.0144933
STAD	BG	ENSG00000158423.15	ENSG00000072501.16	1.14804e-05	0.000741309
STAD	BG	ENSG00000159069.12	ENSG00000176919.10	0.00127261	0.00472032
STAD	BG	ENSG00000163026.10	ENSG00000119782.12	0.0239121	0.0112762
STAD	BG	ENSG00000163257.9	ENSG00000109805.8	0.00677413	0.0329578
STAD	BG	ENSG00000163312.9	ENSG00000163319.9	0.00173312	0.00259069
STAD	BG	ENSG00000163959.8	ENSG00000163958.12	0.029311	0.00355658
STAD	BG	ENSG00000164162.11	ENSG00000164163.9	0.0116391	0.0143589
STAD	BG	ENSG00000165688.10	ENSG00000165689.15	0.0112355	0.00638353
STAD	BG	ENSG00000165699.12	ENSG00000165702.11	0.0163826	0.0155477
STAD	BG	ENSG00000165934.11	ENSG00000183648.8	0.0213659	0.0251945
STAD	BG	ENSG00000166200.13	ENSG00000156958.13	0.014973	0.009371
STAD	BG	ENSG00000166452.10	ENSG00000166444.16	0.0476827	0.00276327
STAD	BG	ENSG00000166793.9	ENSG00000172409.5	0.00232782	0.00248447
STAD	BG	ENSG00000166821.7	ENSG00000140527.13	0.0307707	0.037585
STAD	BG	ENSG00000166845.12	ENSG00000174448.7	0.0482934	0.0141956
STAD	BG	ENSG00000167900.10	ENSG00000183077.14	0.0306949	0.0399086
STAD	BG	ENSG00000167904.13	ENSG00000137574.9	0.0471232	0.0311941
STAD	BG	ENSG00000167962.11	ENSG00000183971.5	0.00259828	0.0253512
STAD	BG	ENSG00000168152.11	ENSG00000138674.15	0.0124135	0.0498023
STAD	BG	ENSG00000169221.12	ENSG00000180209.10	0.0159173	0.000986036
STAD	BG	ENSG00000170791.16	ENSG00000181690.6	0.00954431	6.48242e-05
STAD	BG	ENSG00000171169.8	ENSG00000148339.11	0.0431936	0.0228874
STAD	BG	ENSG00000172733.11	ENSG00000165392.8	0.0304302	0.0125877
STAD	BG	ENSG00000173614.12	ENSG00000162441.10	0.0191841	0.00195344
STAD	BG	ENSG00000174842.15	ENSG00000122484.8	0.00514341	0.000194359
STAD	BG	ENSG00000174898.14	ENSG00000196365.10	0.0363734	0.00102082
STAD	BG	ENSG00000175283.7	ENSG00000095319.13	0.00353306	0.0110353
STAD	BG	ENSG00000176101.10	ENSG00000176248.8	0.0140832	0.00802849
STAD	BG	ENSG00000176386.7	ENSG00000136875.11	0.00547031	0.00447764
STAD	BG	ENSG00000176714.9	ENSG00000198522.12	0.00762885	0.0097857
STAD	BG	ENSG00000177479.18	ENSG00000221883.2	0.00799729	0.0379301
STAD	BG	ENSG00000177600.7	ENSG00000177595.16	0.0296265	0.0473013
STAD	BG	ENSG00000177752.13	ENSG00000151806.12	0.0322532	0.00248463
STAD	BG	ENSG00000177854.7	ENSG00000172534.12	0.00838221	0.000705979
STAD	BG	ENSG00000178685.12	ENSG00000186583.10	7.97607e-05	0.032438
STAD	BG	ENSG00000178950.15	ENSG00000127419.15	0.0195062	0.0157674
STAD	BG	ENSG00000178966.14	ENSG00000165119.17	0.00588645	0.00847727
STAD	BG	ENSG00000178997.10	ENSG00000187446.10	0.00423704	0.00152924
STAD	BG	ENSG00000180346.3	ENSG00000138640.13	0.02449	0.00857263
STAD	BG	ENSG00000181222.13	ENSG00000174282.10	0.021406	0.0386154
STAD	BG	ENSG00000182872.14	ENSG00000147123.10	0.0312585	0.0402844
STAD	BG	ENSG00000184029.8	ENSG00000198054.10	0.00828023	0.0160658
STAD	BG	ENSG00000185104.18	ENSG00000123080.9	0.0463235	0.0233211
STAD	BG	ENSG00000185515.13	ENSG00000182712.14	0.0104671	0.0113211
STAD	BG	ENSG00000185627.16	ENSG00000142082.13	0.00545379	0.00145006
STAD	BG	ENSG00000185681.11	ENSG00000119421.6	0.0138695	0.0213613
STAD	BG	ENSG00000185825.14	ENSG00000101986.11	0.0237925	0.0142474
STAD	BG	ENSG00000186376.13	ENSG00000173275.11	0.0330943	0.0459244
STAD	BG	ENSG00000186952.13	ENSG00000164209.15	0.0252748	0.000280948
STAD	BG	ENSG00000188312.12	ENSG00000198000.10	0.00274665	0.00904539
STAD	BG	ENSG00000188566.10	ENSG00000187713.6	0.0104387	0.00211264
STAD	BG	ENSG00000188747.7	ENSG00000187609.14	0.0142332	0.00873757
STAD	BG	ENSG00000196459.12	ENSG00000046651.13	0.0034299	0.000793435
STAD	BG	ENSG00000197563.8	ENSG00000134444.12	0.0222749	0.0445662
STAD	BG	ENSG00000197852.9	ENSG00000064703.10	9.23402e-05	0.000342247
STAD	BG	ENSG00000198003.10	ENSG00000130175.8	0.000555902	1.28736e-05
STAD	BG	ENSG00000198270.11	ENSG00000089248.6	0.000541595	0.0109346
STAD	BG	ENSG00000198554.10	ENSG00000180008.8	0.0266431	0.0151731
STAD	BG	ENSG00000203883.6	ENSG00000171703.15	0.0380834	0.00722442
STAD	BG	ENSG00000204463.11	ENSG00000204444.9	0.0430182	0.0449696
STAD	BG	ENSG00000204694.9	ENSG00000204688.8	0.000530651	0.00253932
STAD	BG	ENSG00000205707.9	ENSG00000118307.17	0.0481341	0.00406214
STAD	BG	ENSG00000211460.10	ENSG00000155438.10	0.000819661	0.0272162
STAD	BG	ENSG00000213593.8	ENSG00000156603.13	0.0184265	0.0168199
STAD	BG	ENSG00000213741.7	ENSG00000165501.15	0.0226736	0.0122217
STAD	BG	ENSG00000249715.8	ENSG00000114982.16	0.0348541	2.04586e-05
STAD	BG	ENSG00000272047.1	ENSG00000122335.12	0.0401649	0.00474138
THCA	BG	ENSG00000010292.11	ENSG00000111639.6	0.00752702	0.0265813
THCA	BG	ENSG00000013375.14	ENSG00000013392.7	0.033977	0.0296215
THCA	BG	ENSG00000013810.17	ENSG00000168936.9	0.00974105	0.00212379
THCA	BG	ENSG00000056736.8	ENSG00000016391.9	0.0272466	0.0123936
THCA	BG	ENSG00000070010.17	ENSG00000093009.8	0.0172881	7.47768e-05
THCA	BG	ENSG00000071539.12	ENSG00000028310.16	0.00466269	3.05006e-06
THCA	BG	ENSG00000072571.18	ENSG00000170584.9	0.0407912	0.000125198
THCA	BG	ENSG00000072682.17	ENSG00000197208.5	0.0246431	0.00283917
THCA	BG	ENSG00000075702.15	ENSG00000161277.10	0.00846446	5.40223e-05
THCA	BG	ENSG00000080986.11	ENSG00000101574.13	0.00110224	3.39185e-07
THCA	BG	ENSG00000089195.13	ENSG00000125885.12	0.0070061	0.0448432
THCA	BG	ENSG00000091651.7	ENSG00000069329.14	0.00114436	0.00313845
THCA	BG	ENSG00000100813.13	ENSG00000179933.5	0.00797332	0.00703516
THCA	BG	ENSG00000101138.10	ENSG00000087586.16	0.0373323	0.0130349
THCA	BG	ENSG00000102977.12	ENSG00000102981.8	0.0028126	0.028441
THCA	BG	ENSG00000104047.13	ENSG00000166262.14	0.00442181	0.0286068
THCA	BG	ENSG00000104147.7	ENSG00000137804.11	0.00448052	5.22601e-06
THCA	BG	ENSG00000109111.13	ENSG00000132581.8	0.0278386	0.010236
THCA	BG	ENSG00000111206.11	ENSG00000078246.14	0.0369181	9.46174e-08
THCA	BG	ENSG00000111247.13	ENSG00000047621.10	0.00183538	0.00108009
THCA	BG	ENSG00000112530.10	ENSG00000185345.17	0.0484106	0.0448076
THCA	BG	ENSG00000112983.16	ENSG00000112984.10	0.00376495	4.11076e-09
THCA	BG	ENSG00000113593.10	ENSG00000123219.11	0.000119018	7.39844e-05
THCA	BG	ENSG00000115170.12	ENSG00000007001.11	0.0269075	0.023171
THCA	BG	ENSG00000117593.9	ENSG00000120334.14	0.0240098	4.03216e-05
THCA	BG	ENSG00000119711.11	ENSG00000205659.9	0.0253964	0.0289209
THCA	BG	ENSG00000119760.14	ENSG00000163798.12	0.00407192	0.00846608
THCA	BG	ENSG00000123240.15	ENSG00000151468.10	0.0341201	0.00112943
THCA	BG	ENSG00000124635.8	ENSG00000196787.3	0.0218619	0.00897498
THCA	BG	ENSG00000134748.12	ENSG00000085840.11	0.0111103	0.0466634
THCA	BG	ENSG00000143493.11	ENSG00000143476.16	0.0146665	0.0278411
THCA	BG	ENSG00000144580.12	ENSG00000135913.9	0.0221717	0.0107387
THCA	BG	ENSG00000146670.8	ENSG00000162300.10	0.00429412	0.00108918
THCA	BG	ENSG00000150753.10	ENSG00000150756.12	0.0209833	0.000175222
THCA	BG	ENSG00000154174.7	ENSG00000206535.6	0.00377516	0.0112996
THCA	BG	ENSG00000154920.13	ENSG00000108826.14	0.00304981	4.68581e-05
THCA	BG	ENSG00000163257.9	ENSG00000109805.8	0.0450874	5.10079e-06
THCA	BG	ENSG00000163507.12	ENSG00000198919.11	0.0169919	0.0006815
THCA	BG	ENSG00000163808.15	ENSG00000163807.5	0.0350673	6.11e-05
THCA	BG	ENSG00000164305.16	ENSG00000164306.9	0.032746	0.00123367
THCA	BG	ENSG00000165480.14	ENSG00000173141.4	0.00922212	9.13875e-09
THCA	BG	ENSG00000165698.14	ENSG00000165695.8	0.0342956	0.0105821
THCA	BG	ENSG00000166135.12	ENSG00000166136.14	0.00394653	0.0387556
THCA	BG	ENSG00000167378.7	ENSG00000124444.14	0.0397933	0.00787285
THCA	BG	ENSG00000167900.10	ENSG00000183077.14	0.0121378	2.51744e-05
THCA	BG	ENSG00000171320.13	ENSG00000147419.15	0.0152679	2.68848e-07
THCA	BG	ENSG00000172432.17	ENSG00000124688.12	0.0389044	0.00650781
THCA	BG	ENSG00000174939.9	ENSG00000174938.13	0.0295041	0.00157825
THCA	BG	ENSG00000175334.6	ENSG00000175376.7	0.002762	0.0159926
THCA	BG	ENSG00000176714.9	ENSG00000198522.12	0.00449022	0.0345333
THCA	BG	ENSG00000176894.8	ENSG00000177084.15	0.0222367	0.00975436
THCA	BG	ENSG00000180346.3	ENSG00000138640.13	9.30313e-05	0.00672052
THCA	BG	ENSG00000180881.18	ENSG00000180481.9	0.0174383	0.00459369
THCA	BG	ENSG00000183775.9	ENSG00000145817.15	0.000651609	0.0134242
THCA	BG	ENSG00000184445.10	ENSG00000111011.16	0.00883009	0.00018673
THCA	BG	ENSG00000184661.12	ENSG00000104756.14	0.0185331	0.00370531
THCA	BG	ENSG00000185261.12	ENSG00000133302.11	0.0280915	0.0276816
THCA	BG	ENSG00000185267.8	ENSG00000187522.12	0.0222292	0.00854513
THCA	BG	ENSG00000185480.10	ENSG00000075188.7	0.00266285	5.45603e-07
THCA	BG	ENSG00000185627.16	ENSG00000142082.13	0.0342715	0.0375355
THCA	BG	ENSG00000204390.9	ENSG00000204389.9	0.031328	0.00833132
THCA	BG	ENSG00000204536.12	ENSG00000137310.10	0.0204562	0.0096648
THCA	BG	ENSG00000213593.8	ENSG00000156603.13	0.00065902	0.0267597
THCA	BG	ENSG00000254788.5	ENSG00000166548.14	0.0095567	0.041713
THCA	BG	ENSG00000276043.3	ENSG00000205784.2	0.00270771	0.0171393
UCEC	BG	ENSG00000008018.8	ENSG00000112592.11	0.0330427	0.000982769
UCEC	BG	ENSG00000068885.13	ENSG00000113810.14	0.0233534	0.0175989
UCEC	BG	ENSG00000070366.12	ENSG00000167720.11	0.00837181	0.0167365
UCEC	BG	ENSG00000072571.18	ENSG00000170584.9	0.0275957	0.00896481
UCEC	BG	ENSG00000074755.13	ENSG00000167740.8	0.00390207	0.000412174
UCEC	BG	ENSG00000089195.13	ENSG00000125885.12	0.00427287	0.0324042
UCEC	BG	ENSG00000099840.12	ENSG00000172081.12	0.0140712	0.0481882
UCEC	BG	ENSG00000099953.8	ENSG00000250479.7	0.032265	0.0400837
UCEC	BG	ENSG00000100554.10	ENSG00000134001.11	0.0455517	0.0136669
UCEC	BG	ENSG00000101138.10	ENSG00000087586.16	0.0401938	0.0166404
UCEC	BG	ENSG00000107796.11	ENSG00000026103.18	0.00779035	0.0358385
UCEC	BG	ENSG00000110074.9	ENSG00000182934.10	0.0232158	0.0310711
UCEC	BG	ENSG00000114767.6	ENSG00000041880.13	0.0355376	0.0168737
UCEC	BG	ENSG00000116580.17	ENSG00000132718.8	0.00784335	0.00778471
UCEC	BG	ENSG00000116586.10	ENSG00000160803.7	0.0015582	0.0341196
UCEC	BG	ENSG00000117877.9	ENSG00000104881.13	0.00012236	0.0157657
UCEC	BG	ENSG00000119965.11	ENSG00000179988.12	1.97563e-05	0.000520106
UCEC	BG	ENSG00000120265.15	ENSG00000120253.12	0.0255426	0.0233363
UCEC	BG	ENSG00000121486.10	ENSG00000116668.11	0.00235875	0.00172731
UCEC	BG	ENSG00000122008.14	ENSG00000113163.14	0.0189777	0.00413125
UCEC	BG	ENSG00000124571.16	ENSG00000170734.10	0.0426351	5.38555e-05
UCEC	BG	ENSG00000126215.12	ENSG00000100711.12	0.0224886	0.0164313
UCEC	BG	ENSG00000128626.10	ENSG00000104835.13	0.0223334	0.0191963
UCEC	BG	ENSG00000130023.14	ENSG00000184786.5	0.02156	0.00162445
UCEC	BG	ENSG00000132024.16	ENSG00000132016.10	0.000841656	0.00653028
UCEC	BG	ENSG00000136986.8	ENSG00000156787.15	0.0102645	0.00906258
UCEC	BG	ENSG00000138092.9	ENSG00000184924.5	0.0460114	0.0128965
UCEC	BG	ENSG00000138400.11	ENSG00000118246.12	0.0236152	0.00100211
UCEC	BG	ENSG00000139266.5	ENSG00000135446.15	0.0476786	0.049254
UCEC	BG	ENSG00000143303.10	ENSG00000143319.15	0.0012348	0.00353921
UCEC	BG	ENSG00000143363.14	ENSG00000143409.14	4.87032e-05	0.027462
UCEC	BG	ENSG00000143493.11	ENSG00000143476.16	0.0245062	0.0177574
UCEC	BG	ENSG00000143643.11	ENSG00000173409.12	0.0346046	0.0360278
UCEC	BG	ENSG00000146834.12	ENSG00000078487.16	0.0435958	0.0148557
UCEC	BG	ENSG00000149187.16	ENSG00000110536.12	0.0406684	0.000778553
UCEC	BG	ENSG00000156795.5	ENSG00000156802.11	0.000120139	0.000187353
UCEC	BG	ENSG00000160298.16	ENSG00000160299.15	0.00935839	0.0154568
UCEC	BG	ENSG00000161298.15	ENSG00000186020.11	0.0417334	0.000142624
UCEC	BG	ENSG00000162616.8	ENSG00000162613.15	0.0484798	0.0224515
UCEC	BG	ENSG00000162814.9	ENSG00000092978.9	0.0222071	0.00142246
UCEC	BG	ENSG00000164338.8	ENSG00000164331.8	0.0491698	0.0261594
UCEC	BG	ENSG00000166452.10	ENSG00000166444.16	0.0076878	0.0323552
UCEC	BG	ENSG00000173207.11	ENSG00000160691.17	0.00523874	0.0250103
UCEC	BG	ENSG00000173226.15	ENSG00000145088.7	0.00953126	0.0306963
UCEC	BG	ENSG00000177971.8	ENSG00000173548.8	0.00151075	0.0225679
UCEC	BG	ENSG00000179134.13	ENSG00000130755.11	0.0126108	0.00152523
UCEC	BG	ENSG00000182405.5	ENSG00000134153.8	0.00235328	0.0360736
UCEC	BG	ENSG00000183476.11	ENSG00000167202.10	0.0306137	0.000701301
UCEC	BG	ENSG00000184465.14	ENSG00000185127.6	0.00872287	0.000740707
UCEC	BG	ENSG00000186862.16	ENSG00000107819.12	0.0239641	0.0233869
UCEC	BG	ENSG00000187189.10	ENSG00000111817.15	0.0363865	0.00147351
UCEC	BG	ENSG00000188312.12	ENSG00000198000.10	0.0355695	0.0203468
UCEC	BG	ENSG00000198001.12	ENSG00000129317.13	0.017032	0.0273243
UCEC	BG	ENSG00000198952.8	ENSG00000163472.17	0.0440498	0.0120541
UCEC	BG	ENSG00000205155.6	ENSG00000161265.13	0.0428739	0.00377968
UCEC	BG	ENSG00000214013.8	ENSG00000103978.14	0.00133254	0.0012332
UCEC	BG	ENSG00000214087.7	ENSG00000185359.11	0.0134566	0.00954071
UCEC	BG	ENSG00000221838.8	ENSG00000166508.16	0.0287771	0.0464955
UCEC	BG	ENSG00000253729.6	ENSG00000104738.15	0.027769	0.0241095
UCEC	BG	ENSG00000256591.4	ENSG00000149532.14	0.013925	0.000555699
UCEC	BG	ENSG00000257529.4	ENSG00000010671.14	0.0176312	0.00401348
UCEC	BG	ENSG00000261740.4	ENSG00000181625.16	0.00552829	0.000325835
BLCA	BG	ENSG00000002016.15	ENSG00000082805.18	0.0274263	0.000361443
BLCA	BG	ENSG00000008382.14	ENSG00000178078.10	0.0037208	0.00081993
BLCA	BG	ENSG00000011426.9	ENSG00000164542.11	0.00987245	0.00124482
BLCA	BG	ENSG00000047578.11	ENSG00000077235.16	0.0494362	0.00851782
BLCA	BG	ENSG00000048471.12	ENSG00000234719.7	0.00128445	0.00207727
BLCA	BG	ENSG00000053372.4	ENSG00000127463.12	0.0178616	0.00114458
BLCA	BG	ENSG00000067369.12	ENSG00000166963.11	0.000121558	1.54285e-06
BLCA	BG	ENSG00000070061.13	ENSG00000119328.10	0.0122664	0.0451818
BLCA	BG	ENSG00000070610.13	ENSG00000107185.9	0.0472526	0.00119387
BLCA	BG	ENSG00000072682.17	ENSG00000197208.5	0.00717464	0.00360056
BLCA	BG	ENSG00000073331.16	ENSG00000145365.10	0.00449105	0.00288401
BLCA	BG	ENSG00000074071.12	ENSG00000197774.11	0.00174622	0.0434905
BLCA	BG	ENSG00000075131.8	ENSG00000169032.8	0.0230122	0.00110386
BLCA	BG	ENSG00000076924.10	ENSG00000229833.8	0.0235846	0.0472386
BLCA	BG	ENSG00000081870.10	ENSG00000116212.13	0.00570744	0.0103382
BLCA	BG	ENSG00000089053.11	ENSG00000170633.15	0.0113999	1.96749e-05
BLCA	BG	ENSG00000089847.11	ENSG00000077463.13	2.60273e-05	0.011112
BLCA	BG	ENSG00000092098.15	ENSG00000100911.12	0.0411232	0.0351684
BLCA	BG	ENSG00000092964.15	ENSG00000240694.7	0.012762	7.56428e-05
BLCA	BG	ENSG00000093183.12	ENSG00000114857.16	0.00715796	0.0132608
BLCA	BG	ENSG00000100583.4	ENSG00000100580.7	0.0443723	0.036581
BLCA	BG	ENSG00000101246.18	ENSG00000273154.2	0.00781808	0.0144461
BLCA	BG	ENSG00000103549.20	ENSG00000196118.10	0.0394063	0.000312639
BLCA	BG	ENSG00000103942.11	ENSG00000169612.3	0.0341906	0.0494174
BLCA	BG	ENSG00000103994.15	ENSG00000092531.8	0.00700767	0.00394638
BLCA	BG	ENSG00000104231.9	ENSG00000164695.4	0.0296335	0.00994669
BLCA	BG	ENSG00000104774.11	ENSG00000123154.10	0.0294816	0.0160439
BLCA	BG	ENSG00000106080.9	ENSG00000106086.17	0.00360684	0.00246643
BLCA	BG	ENSG00000107099.14	ENSG00000183784.6	0.0135961	0.014382
BLCA	BG	ENSG00000108474.15	ENSG00000141027.19	0.00189521	0.000968065
BLCA	BG	ENSG00000109065.10	ENSG00000109066.12	0.00785043	0.000489849
BLCA	BG	ENSG00000109111.13	ENSG00000132581.8	0.0177959	0.0103472
BLCA	BG	ENSG00000109775.9	ENSG00000205129.7	0.0479022	0.0423648
BLCA	BG	ENSG00000111667.12	ENSG00000111665.10	0.0106084	0.00198478
BLCA	BG	ENSG00000111802.12	ENSG00000112304.9	0.00898392	0.0281066
BLCA	BG	ENSG00000111897.6	ENSG00000135549.13	0.0423832	0.00151073
BLCA	BG	ENSG00000112078.12	ENSG00000179165.10	0.00101665	0.000104793
BLCA	BG	ENSG00000113615.11	ENSG00000152700.12	0.0147651	0.00377602
BLCA	BG	ENSG00000115446.10	ENSG00000183513.7	0.022387	0.00222129
BLCA	BG	ENSG00000115459.16	ENSG00000042445.12	0.00910391	8.71606e-05
BLCA	BG	ENSG00000115827.12	ENSG00000123600.17	0.0136975	0.00401145
BLCA	BG	ENSG00000116138.11	ENSG00000132906.16	0.020595	0.0211316
BLCA	BG	ENSG00000116747.11	ENSG00000116750.12	0.0367452	6.99435e-15
BLCA	BG	ENSG00000117593.9	ENSG00000120334.14	0.00926175	0.000486961
BLCA	BG	ENSG00000117616.16	ENSG00000183726.9	0.0438209	0.000778757
BLCA	BG	ENSG00000118096.6	ENSG00000095139.12	0.0314619	0.000315305
BLCA	BG	ENSG00000119760.14	ENSG00000163798.12	9.96667e-05	3.63633e-06
BLCA	BG	ENSG00000120265.15	ENSG00000120253.12	0.0113976	0.0435956
BLCA	BG	ENSG00000120820.11	ENSG00000111727.10	0.00696559	0.000962652
BLCA	BG	ENSG00000121310.15	ENSG00000116171.15	0.00218244	0.000269426
BLCA	BG	ENSG00000122008.14	ENSG00000113163.14	0.0487112	0.0465951
BLCA	BG	ENSG00000122787.13	ENSG00000182158.13	0.0430758	0.0304892
BLCA	BG	ENSG00000123213.21	ENSG00000197860.8	0.00273677	2.9728e-06
BLCA	BG	ENSG00000126453.8	ENSG00000126456.14	0.035737	0.0434819
BLCA	BG	ENSG00000127415.11	ENSG00000145214.12	0.0321533	0.00325816
BLCA	BG	ENSG00000128699.12	ENSG00000064933.15	0.00385373	0.000445741
BLCA	BG	ENSG00000129197.13	ENSG00000108559.10	0.00490862	0.0105936
BLCA	BG	ENSG00000129514.5	ENSG00000139865.15	0.0122289	0.00104945
BLCA	BG	ENSG00000130023.14	ENSG00000184786.5	0.0203445	0.00206247
BLCA	BG	ENSG00000130749.8	ENSG00000142230.10	0.0400464	0.0449373
BLCA	BG	ENSG00000131473.15	ENSG00000204815.7	0.0435797	0.00082342
BLCA	BG	ENSG00000134779.13	ENSG00000150477.13	0.0121875	0.0439566
BLCA	BG	ENSG00000136378.13	ENSG00000185787.13	0.0362691	0.00655761
BLCA	BG	ENSG00000137814.8	ENSG00000180979.8	0.0052733	0.00179526
BLCA	BG	ENSG00000137871.18	ENSG00000140262.16	0.0444376	0.00428148
BLCA	BG	ENSG00000139631.17	ENSG00000139651.10	1.65608e-05	0.0135568
BLCA	BG	ENSG00000139971.14	ENSG00000032219.17	0.046802	0.000660626
BLCA	BG	ENSG00000140694.15	ENSG00000103429.9	0.00938056	0.016685
BLCA	BG	ENSG00000141756.17	ENSG00000141696.11	0.00135315	2.3464e-05
BLCA	BG	ENSG00000143630.8	ENSG00000176444.17	0.0118163	0.025958
BLCA	BG	ENSG00000143947.11	ENSG00000162994.14	0.00222003	0.0224652
BLCA	BG	ENSG00000144182.15	ENSG00000135951.13	0.00415527	0.000722242
BLCA	BG	ENSG00000146834.12	ENSG00000078487.16	0.0160256	0.0129263
BLCA	BG	ENSG00000146955.9	ENSG00000157800.16	0.030319	0.0149181
BLCA	BG	ENSG00000150401.13	ENSG00000150403.16	0.0135028	0.00668699
BLCA	BG	ENSG00000151466.10	ENSG00000151470.11	0.00392661	0.00683785
BLCA	BG	ENSG00000151491.11	ENSG00000023734.9	0.0432477	0.00246569
BLCA	BG	ENSG00000151917.16	ENSG00000151914.16	0.0315754	0.0121579
BLCA	BG	ENSG00000154479.11	ENSG00000213160.8	0.00967773	0.0209375
BLCA	BG	ENSG00000154767.13	ENSG00000170860.3	0.0430948	0.0435629
BLCA	BG	ENSG00000156469.7	ENSG00000156471.11	0.01173	1.53943e-05
BLCA	BG	ENSG00000157181.13	ENSG00000047410.12	0.022817	0.000407024
BLCA	BG	ENSG00000158411.9	ENSG00000185414.18	0.000171727	5.27047e-06
BLCA	BG	ENSG00000161714.10	ENSG00000181513.13	0.0367352	0.0180473
BLCA	BG	ENSG00000163512.12	ENSG00000206559.6	0.00105182	0.00933319
BLCA	BG	ENSG00000163913.10	ENSG00000129071.8	0.0457637	0.000294023
BLCA	BG	ENSG00000164074.13	ENSG00000164073.8	0.00222014	0.0322555
BLCA	BG	ENSG00000164291.15	ENSG00000198677.9	0.0450459	0.000907603
BLCA	BG	ENSG00000165934.11	ENSG00000183648.8	0.0312724	0.00392794
BLCA	BG	ENSG00000166246.12	ENSG00000168096.13	0.00503315	0.0136146
BLCA	BG	ENSG00000166411.12	ENSG00000136425.11	0.0477833	0.0251497
BLCA	BG	ENSG00000166479.8	ENSG00000150636.14	0.0167971	4.5591e-08
BLCA	BG	ENSG00000166845.12	ENSG00000174448.7	0.00637144	0.00217969
BLCA	BG	ENSG00000167113.9	ENSG00000167112.9	0.00338449	0.0148337
BLCA	BG	ENSG00000167522.13	ENSG00000197912.12	0.00365378	0.00529752
BLCA	BG	ENSG00000167552.12	ENSG00000167553.13	0.0119259	0.000272912
BLCA	BG	ENSG00000167625.9	ENSG00000160570.12	0.00120478	0.00327502
BLCA	BG	ENSG00000168014.15	ENSG00000214517.7	0.0181626	0.0151039
BLCA	BG	ENSG00000168152.11	ENSG00000138674.15	0.00177133	0.000266512
BLCA	BG	ENSG00000168575.8	ENSG00000176209.10	0.0260704	0.016609
BLCA	BG	ENSG00000168826.14	ENSG00000145220.12	0.0256264	0.000234329
BLCA	BG	ENSG00000169660.14	ENSG00000181396.11	0.00490087	9.13928e-05
BLCA	BG	ENSG00000170634.11	ENSG00000068878.13	0.0304717	0.00710654
BLCA	BG	ENSG00000171148.12	ENSG00000250151.8	0.0130715	0.0010814
BLCA	BG	ENSG00000171700.12	ENSG00000125510.14	0.0124447	0.0148548
BLCA	BG	ENSG00000172893.14	ENSG00000172890.10	0.000312751	0.000897769
BLCA	BG	ENSG00000173915.11	ENSG00000148843.12	0.0240544	0.0078625
BLCA	BG	ENSG00000174720.14	ENSG00000138658.14	0.0208308	0.00500814
BLCA	BG	ENSG00000176142.11	ENSG00000163389.9	0.0488604	0.00401633
BLCA	BG	ENSG00000178188.13	ENSG00000178952.7	0.0196925	0.011908
BLCA	BG	ENSG00000179630.9	ENSG00000151773.11	0.0149143	0.00732832
BLCA	BG	ENSG00000179698.12	ENSG00000179526.15	0.004563	0.00645798
BLCA	BG	ENSG00000179715.11	ENSG00000139211.6	0.00600424	0.0152309
BLCA	BG	ENSG00000182628.11	ENSG00000068489.11	0.0170844	0.00955018
BLCA	BG	ENSG00000184465.14	ENSG00000185127.6	0.00115603	0.0168195
BLCA	BG	ENSG00000186376.13	ENSG00000173275.11	0.0198345	0.0236028
BLCA	BG	ENSG00000186919.11	ENSG00000167881.13	0.00289218	0.0205359
BLCA	BG	ENSG00000188223.9	ENSG00000161265.13	0.0406006	0.00198592
BLCA	BG	ENSG00000196459.12	ENSG00000046651.13	0.000160753	0.00147303
BLCA	BG	ENSG00000197343.9	ENSG00000221909.2	0.036315	0.0270599
BLCA	BG	ENSG00000197863.7	ENSG00000251247.8	0.0260667	0.0147875
BLCA	BG	ENSG00000198133.7	ENSG00000054690.12	0.00265504	0.00405789
BLCA	BG	ENSG00000198925.9	ENSG00000163516.12	0.0155408	0.000114258
BLCA	BG	ENSG00000204220.8	ENSG00000227057.6	0.0120296	0.00128801
BLCA	BG	ENSG00000213593.8	ENSG00000156603.13	0.01565	0.000795744
BLCA	BG	ENSG00000213865.6	ENSG00000175073.7	0.000590188	0.00303429
BLCA	BG	ENSG00000213918.9	ENSG00000188827.9	0.0137751	0.0106204
BLCA	BG	ENSG00000237765.5	ENSG00000118564.13	0.00280457	0.00159193
BLCA	BG	ENSG00000245680.8	ENSG00000188283.10	0.0236646	0.0243387
BLCA	BG	ENSG00000261408.4	ENSG00000161533.10	0.00090435	0.0420302
BLCA	BG	ENSG00000267795.4	ENSG00000140623.12	0.0472762	0.0450575
BLCA	BG	ENSG00000279968.1	ENSG00000024862.15	0.00864572	0.0103074
BLCA	BG	ENSG00000280273.1	ENSG00000104643.8	0.0176986	0.00285077
BRCA	BG	ENSG00000008018.8	ENSG00000112592.11	0.0225612	0.00268049
BRCA	BG	ENSG00000042429.9	ENSG00000166012.13	0.0108987	3.12969e-05
BRCA	BG	ENSG00000049167.12	ENSG00000164182.9	0.034997	0.034719
BRCA	BG	ENSG00000080824.17	ENSG00000140153.16	0.00118	0.00038397
BRCA	BG	ENSG00000082213.16	ENSG00000113360.15	0.0193953	0.0412024
BRCA	BG	ENSG00000091651.7	ENSG00000069329.14	0.042043	0.0136349
BRCA	BG	ENSG00000092094.9	ENSG00000100823.10	0.0453922	0.0217516
BRCA	BG	ENSG00000092098.15	ENSG00000100911.12	0.0169174	0.00430997
BRCA	BG	ENSG00000100104.11	ENSG00000100099.19	0.0313912	0.0130087
BRCA	BG	ENSG00000100288.18	ENSG00000008735.13	0.0134975	0.0277648
BRCA	BG	ENSG00000100938.16	ENSG00000255526.5	0.000322403	0.00308847
BRCA	BG	ENSG00000101473.15	ENSG00000132801.6	0.0190941	0.0422201
BRCA	BG	ENSG00000101844.16	ENSG00000101843.17	8.14106e-05	0.00370417
BRCA	BG	ENSG00000104356.9	ENSG00000132541.9	0.0240325	0.00135192
BRCA	BG	ENSG00000111481.8	ENSG00000123405.12	0.00177198	0.0326608
BRCA	BG	ENSG00000114767.6	ENSG00000041880.13	0.0295493	0.00161944
BRCA	BG	ENSG00000115484.13	ENSG00000173163.9	0.00173815	0.00945848
BRCA	BG	ENSG00000115486.10	ENSG00000118640.9	0.00795384	0.0129579
BRCA	BG	ENSG00000120265.15	ENSG00000120253.12	2.75583e-06	5.48127e-05
BRCA	BG	ENSG00000120438.10	ENSG00000112110.8	0.0116215	0.000146787
BRCA	BG	ENSG00000120533.11	ENSG00000120526.9	0.0364724	0.00449651
BRCA	BG	ENSG00000122512.13	ENSG00000106305.8	0.0164612	0.00644009
BRCA	BG	ENSG00000125868.14	ENSG00000125864.10	0.01754	0.000272649
BRCA	BG	ENSG00000136986.8	ENSG00000156787.15	0.0080942	0.00211526
BRCA	BG	ENSG00000138092.9	ENSG00000184924.5	0.0281303	0.0213629
BRCA	BG	ENSG00000138433.14	ENSG00000144306.12	0.00983707	0.000631577
BRCA	BG	ENSG00000140718.17	ENSG00000103494.11	0.0206262	0.0108772
BRCA	BG	ENSG00000141519.13	ENSG00000167291.14	0.0355624	0.0164613
BRCA	BG	ENSG00000145604.14	ENSG00000164187.6	0.034605	0.0290114
BRCA	BG	ENSG00000147677.9	ENSG00000147679.10	0.0210248	0.00155843
BRCA	BG	ENSG00000147684.6	ENSG00000147687.15	0.0188288	0.0103031
BRCA	BG	ENSG00000148248.12	ENSG00000198870.7	0.00772791	0.000163297
BRCA	BG	ENSG00000149806.9	ENSG00000149792.7	0.0422152	0.0150287
BRCA	BG	ENSG00000150753.10	ENSG00000150756.12	0.0155196	0.014026
BRCA	BG	ENSG00000156500.13	ENSG00000156504.15	0.0342253	0.0025191
BRCA	BG	ENSG00000156831.6	ENSG00000164961.14	0.000672184	0.011487
BRCA	BG	ENSG00000158411.9	ENSG00000185414.18	0.00562478	0.00129331
BRCA	BG	ENSG00000162972.9	ENSG00000162971.9	0.0361789	0.0367382
BRCA	BG	ENSG00000163312.9	ENSG00000163319.9	0.0472423	0.00884898
BRCA	BG	ENSG00000164346.8	ENSG00000164347.16	0.0254068	0.00690543
BRCA	BG	ENSG00000164933.10	ENSG00000164934.12	0.0318989	0.00298067
BRCA	BG	ENSG00000167552.12	ENSG00000167553.13	0.0299072	0.00232389
BRCA	BG	ENSG00000168575.8	ENSG00000176209.10	0.00300364	4.29635e-05
BRCA	BG	ENSG00000168615.10	ENSG00000169490.15	0.00347988	0.00654141
BRCA	BG	ENSG00000169442.7	ENSG00000158062.19	0.000184006	0.0200462
BRCA	BG	ENSG00000170222.11	ENSG00000133028.9	0.00774851	0.0142288
BRCA	BG	ENSG00000171314.8	ENSG00000052749.12	0.00654347	0.0255122
BRCA	BG	ENSG00000171962.16	ENSG00000175662.16	0.0498249	0.0448574
BRCA	BG	ENSG00000172172.6	ENSG00000172167.6	0.00870981	0.00221855
BRCA	BG	ENSG00000174695.8	ENSG00000152422.14	0.0147315	4.58451e-06
BRCA	BG	ENSG00000183340.6	ENSG00000149231.10	0.000448661	0.0374337
BRCA	BG	ENSG00000186174.11	ENSG00000110375.2	0.00740037	0.0174926
BRCA	BG	ENSG00000186376.13	ENSG00000173275.11	0.0188304	0.00518069
BRCA	BG	ENSG00000186660.14	ENSG00000110031.11	0.0343262	0.0239018
BRCA	BG	ENSG00000196411.8	ENSG00000146828.16	0.0347673	0.00650017
BRCA	BG	ENSG00000196459.12	ENSG00000046651.13	0.0300201	0.0202239
BRCA	BG	ENSG00000196655.8	ENSG00000118181.9	0.0290585	0.00373306
BRCA	BG	ENSG00000198088.9	ENSG00000080572.11	0.000917001	0.0107791
BRCA	BG	ENSG00000204308.7	ENSG00000204310.9	0.0100176	0.0358044
BRCA	BG	ENSG00000213741.7	ENSG00000165501.15	0.0220708	0.0389329
BRCA	BG	ENSG00000214941.6	ENSG00000011295.14	0.00235615	0.0353227
BRCA	BG	ENSG00000243667.5	ENSG00000115946.6	0.0130788	0.0124726
BRCA	BG	ENSG00000253710.2	ENSG00000123191.12	0.01314	0.00524347
BRCA	BG	ENSG00000272047.1	ENSG00000122335.12	0.0204844	0.0305177
BRCA	BG	ENSG00000278899.1	ENSG00000131023.11	0.0146307	0.043534
COAD	BG	ENSG00000066557.5	ENSG00000116754.12	0.0165687	0.0273493
COAD	BG	ENSG00000066923.16	ENSG00000213420.6	0.0266394	0.00379853
COAD	BG	ENSG00000076053.9	ENSG00000180425.9	0.027776	0.00267256
COAD	BG	ENSG00000086189.8	ENSG00000086200.15	0.0472376	0.0323117
COAD	BG	ENSG00000089847.11	ENSG00000077463.13	0.00581279	6.2504e-05
COAD	BG	ENSG00000100744.13	ENSG00000066739.10	0.025359	0.0158085
COAD	BG	ENSG00000103253.16	ENSG00000162004.15	0.0173604	0.00129552
COAD	BG	ENSG00000105479.14	ENSG00000142227.9	0.00467587	0.00115355
COAD	BG	ENSG00000105696.7	ENSG00000006016.9	0.0143369	2.63723e-05
COAD	BG	ENSG00000108518.7	ENSG00000108515.16	0.000164043	0.00067505
COAD	BG	ENSG00000113615.11	ENSG00000152700.12	0.0371182	0.0305329
COAD	BG	ENSG00000115194.9	ENSG00000163793.11	0.0141522	2.75199e-05
COAD	BG	ENSG00000117877.9	ENSG00000104881.13	0.00705414	0.0438551
COAD	BG	ENSG00000119878.5	ENSG00000151665.11	0.0436528	0.0379147
COAD	BG	ENSG00000121310.15	ENSG00000116171.15	0.0379063	0.0415885
COAD	BG	ENSG00000127415.11	ENSG00000145214.12	0.00202177	0.00516805
COAD	BG	ENSG00000132635.15	ENSG00000215305.8	0.0056041	0.012344
COAD	BG	ENSG00000133943.19	ENSG00000100784.8	0.00155864	0.0471504
COAD	BG	ENSG00000133958.12	ENSG00000011114.13	0.0227151	0.000639467
COAD	BG	ENSG00000134748.12	ENSG00000085840.11	0.00167924	0.0365915
COAD	BG	ENSG00000136925.13	ENSG00000136937.11	0.0281102	0.0444539
COAD	BG	ENSG00000137960.5	ENSG00000162613.15	0.00371983	0.0229102
COAD	BG	ENSG00000138400.11	ENSG00000118246.12	0.0313294	0.0154291
COAD	BG	ENSG00000138768.13	ENSG00000138757.13	0.0134147	0.00740878
COAD	BG	ENSG00000143303.10	ENSG00000143319.15	0.0496315	0.0431895
COAD	BG	ENSG00000143630.8	ENSG00000176444.17	0.0189793	0.0450354
COAD	BG	ENSG00000145354.8	ENSG00000109332.18	0.0243826	0.0435111
COAD	BG	ENSG00000145375.7	ENSG00000170917.12	0.0178183	0.0419048
COAD	BG	ENSG00000145907.13	ENSG00000275765.3	0.0043506	0.0271474
COAD	BG	ENSG00000152763.15	ENSG00000198160.13	0.00425066	0.0182593
COAD	BG	ENSG00000154174.7	ENSG00000206535.6	0.0211021	0.0127796
COAD	BG	ENSG00000155975.8	ENSG00000198791.10	0.0467784	0.00263556
COAD	BG	ENSG00000162694.12	ENSG00000162695.10	0.0425789	0.0209558
COAD	BG	ENSG00000163357.9	ENSG00000163354.13	0.0391817	0.0038279
COAD	BG	ENSG00000163412.11	ENSG00000170837.2	0.00602991	0.00349399
COAD	BG	ENSG00000163635.16	ENSG00000163634.10	0.00360824	0.00861819
COAD	BG	ENSG00000163808.15	ENSG00000163807.5	0.00603847	0.038528
COAD	BG	ENSG00000164074.13	ENSG00000164073.8	0.0490649	0.00186517
COAD	BG	ENSG00000164291.15	ENSG00000198677.9	0.0104412	0.0466101
COAD	BG	ENSG00000166130.13	ENSG00000120868.12	0.00188786	0.0492611
COAD	BG	ENSG00000166260.9	ENSG00000166263.12	0.0112371	0.00850567
COAD	BG	ENSG00000168538.14	ENSG00000182552.13	0.0144563	0.044494
COAD	BG	ENSG00000171097.12	ENSG00000136802.10	0.0482897	0.0128943
COAD	BG	ENSG00000171320.13	ENSG00000147419.15	0.0171295	0.0330177
COAD	BG	ENSG00000174842.15	ENSG00000122484.8	0.00198824	0.0215141
COAD	BG	ENSG00000174939.9	ENSG00000174938.13	0.0385539	0.00238713
COAD	BG	ENSG00000184661.12	ENSG00000104756.14	0.0367049	0.00655333
COAD	BG	ENSG00000185261.12	ENSG00000133302.11	0.00647912	0.0348772
COAD	BG	ENSG00000185803.7	ENSG00000261587.2	0.020331	0.0180326
COAD	BG	ENSG00000196388.7	ENSG00000129250.10	0.0426512	0.044349
COAD	BG	ENSG00000198003.10	ENSG00000130175.8	0.0402103	0.000179355
COAD	BG	ENSG00000205208.4	ENSG00000171503.10	0.0315111	0.0398402
COAD	BG	ENSG00000214413.6	ENSG00000108061.10	0.0439048	0.0315411
COAD	BG	ENSG00000236311.5	ENSG00000107807.11	0.0141588	0.0144579
COAD	BG	ENSG00000261408.4	ENSG00000161533.10	0.0156474	0.0244963
HNSC	BG	ENSG00000015153.13	ENSG00000134283.16	0.0329452	0.0237267
HNSC	BG	ENSG00000040531.13	ENSG00000262304.1	0.000336405	0.00927279
HNSC	BG	ENSG00000050130.16	ENSG00000126790.10	0.00644849	0.0217216
HNSC	BG	ENSG00000067064.9	ENSG00000047056.13	0.00223768	0.00489956
HNSC	BG	ENSG00000072571.18	ENSG00000170584.9	0.00941774	0.00600844
HNSC	BG	ENSG00000075131.8	ENSG00000169032.8	0.00336646	0.000498005
HNSC	BG	ENSG00000078900.13	ENSG00000116213.14	0.0436253	0.0412646
HNSC	BG	ENSG00000080546.12	ENSG00000183137.13	0.00127203	0.0268495
HNSC	BG	ENSG00000080824.17	ENSG00000140153.16	0.0144474	0.00678039
HNSC	BG	ENSG00000088682.12	ENSG00000005194.13	0.0155917	0.00668992
HNSC	BG	ENSG00000088986.9	ENSG00000111786.7	0.0202589	0.0073883
HNSC	BG	ENSG00000091651.7	ENSG00000069329.14	0.0223146	0.00149181
HNSC	BG	ENSG00000093183.12	ENSG00000114857.16	0.0406635	0.0014664
HNSC	BG	ENSG00000099910.15	ENSG00000099917.16	0.00210835	0.0112747
HNSC	BG	ENSG00000100412.14	ENSG00000100410.6	0.0234688	0.00338133
HNSC	BG	ENSG00000101844.16	ENSG00000101843.17	0.0129535	0.00103239
HNSC	BG	ENSG00000102393.8	ENSG00000126945.8	0.0369826	0.000837637
HNSC	BG	ENSG00000104814.11	ENSG00000178982.8	0.0142167	0.00367916
HNSC	BG	ENSG00000105705.14	ENSG00000129933.19	0.0445579	0.0260866
HNSC	BG	ENSG00000105821.13	ENSG00000161057.9	0.0499048	0.0197082
HNSC	BG	ENSG00000106080.9	ENSG00000106086.17	0.0104569	0.0121626
HNSC	BG	ENSG00000107099.14	ENSG00000183784.6	0.0114299	0.000713653
HNSC	BG	ENSG00000109079.8	ENSG00000109083.12	0.0253002	0.00183659
HNSC	BG	ENSG00000111481.8	ENSG00000123405.12	0.000107557	0.0390184
HNSC	BG	ENSG00000113263.11	ENSG00000135077.7	0.000179451	0.000677027
HNSC	BG	ENSG00000114745.12	ENSG00000168026.15	0.0383705	0.0103006
HNSC	BG	ENSG00000115446.10	ENSG00000183513.7	0.00050243	0.00184186
HNSC	BG	ENSG00000115484.13	ENSG00000173163.9	0.00807502	0.00163503
HNSC	BG	ENSG00000115816.12	ENSG00000003509.14	0.0109419	0.0361645
HNSC	BG	ENSG00000117862.10	ENSG00000134717.16	0.00219977	0.0188459
HNSC	BG	ENSG00000119013.7	ENSG00000155744.8	0.0427496	0.0336937
HNSC	BG	ENSG00000119878.5	ENSG00000151665.11	0.00760207	0.00309415
HNSC	BG	ENSG00000119965.11	ENSG00000179988.12	0.022266	0.0242285
HNSC	BG	ENSG00000120265.15	ENSG00000120253.12	0.0174328	0.000241901
HNSC	BG	ENSG00000121310.15	ENSG00000116171.15	0.000495592	0.0280417
HNSC	BG	ENSG00000122512.13	ENSG00000106305.8	0.00801713	2.84617e-05
HNSC	BG	ENSG00000122566.19	ENSG00000122565.17	0.00875092	0.0067584
HNSC	BG	ENSG00000124571.16	ENSG00000170734.10	0.0108064	0.0128619
HNSC	BG	ENSG00000126814.6	ENSG00000139974.14	0.0264575	0.0140429
HNSC	BG	ENSG00000129084.16	ENSG00000152270.7	0.0267308	0.00166555
HNSC	BG	ENSG00000131143.7	ENSG00000131148.7	0.000294301	0.00310845
HNSC	BG	ENSG00000131778.16	ENSG00000131781.11	0.0228156	0.00079079
HNSC	BG	ENSG00000132024.16	ENSG00000132016.10	0.00378191	0.00980172
HNSC	BG	ENSG00000132591.10	ENSG00000173065.12	0.0138909	0.0037447
HNSC	BG	ENSG00000133114.16	ENSG00000083635.7	0.00674798	0.0104868
HNSC	BG	ENSG00000133943.19	ENSG00000100784.8	0.0244203	0.0275427
HNSC	BG	ENSG00000134897.12	ENSG00000134901.11	0.0100185	0.0024411
HNSC	BG	ENSG00000134905.15	ENSG00000153487.12	0.0456236	0.0137413
HNSC	BG	ENSG00000136378.13	ENSG00000185787.13	0.0049029	0.000645605
HNSC	BG	ENSG00000136521.11	ENSG00000136522.12	0.0197635	0.0124165
HNSC	BG	ENSG00000136925.13	ENSG00000136937.11	0.0148035	0.00278318
HNSC	BG	ENSG00000138286.13	ENSG00000122882.9	0.00315093	0.0102108
HNSC	BG	ENSG00000138400.11	ENSG00000118246.12	0.0196171	0.0452995
HNSC	BG	ENSG00000139187.8	ENSG00000003056.6	0.00207231	0.000728644
HNSC	BG	ENSG00000139194.6	ENSG00000139182.12	0.0453964	0.0257832
HNSC	BG	ENSG00000139631.17	ENSG00000139651.10	0.011152	0.0162283
HNSC	BG	ENSG00000139842.13	ENSG00000126226.20	0.016564	0.00507667
HNSC	BG	ENSG00000139971.14	ENSG00000032219.17	0.0317242	0.029524
HNSC	BG	ENSG00000141258.11	ENSG00000167721.9	0.000437969	0.00214412
HNSC	BG	ENSG00000143179.11	ENSG00000143183.15	0.000123316	1.73617e-05
HNSC	BG	ENSG00000143450.13	ENSG00000143436.9	0.0342609	0.0106168
HNSC	BG	ENSG00000143630.8	ENSG00000176444.17	0.0320986	0.00375962
HNSC	BG	ENSG00000145194.16	ENSG00000214160.8	0.0332546	0.0276296
HNSC	BG	ENSG00000148187.16	ENSG00000119446.12	0.0042167	0.00048749
HNSC	BG	ENSG00000148248.12	ENSG00000198870.7	0.000637697	0.0155512
HNSC	BG	ENSG00000148950.8	ENSG00000109911.16	0.0385985	0.0317683
HNSC	BG	ENSG00000149806.9	ENSG00000149792.7	0.0282511	0.0450086
HNSC	BG	ENSG00000149925.15	ENSG00000149926.12	0.039742	0.0408684
HNSC	BG	ENSG00000156110.12	ENSG00000185009.11	0.0109276	0.00512396
HNSC	BG	ENSG00000156469.7	ENSG00000156471.11	0.0448555	0.00277234
HNSC	BG	ENSG00000157181.13	ENSG00000047410.12	0.00771456	0.00454392
HNSC	BG	ENSG00000159111.11	ENSG00000141294.8	0.00356054	3.31524e-05
HNSC	BG	ENSG00000159239.10	ENSG00000005448.15	0.0352827	0.0023286
HNSC	BG	ENSG00000159579.12	ENSG00000172775.15	0.000276338	0.00127662
HNSC	BG	ENSG00000161011.18	ENSG00000161013.15	0.021789	0.0290234
HNSC	BG	ENSG00000161040.15	ENSG00000170632.12	0.00215669	0.0129934
HNSC	BG	ENSG00000161328.10	ENSG00000174775.15	0.0244221	0.0247782
HNSC	BG	ENSG00000161791.12	ENSG00000139644.11	4.78093e-05	0.00134857
HNSC	BG	ENSG00000163357.9	ENSG00000163354.13	0.0247302	0.0276113
HNSC	BG	ENSG00000164162.11	ENSG00000164163.9	0.0136551	0.000964684
HNSC	BG	ENSG00000164483.15	ENSG00000164484.10	0.00743683	0.0132464
HNSC	BG	ENSG00000164933.10	ENSG00000164934.12	0.0206231	0.0313505
HNSC	BG	ENSG00000166130.13	ENSG00000120868.12	0.0057178	0.0143573
HNSC	BG	ENSG00000166260.9	ENSG00000166263.12	0.0478442	0.00377464
HNSC	BG	ENSG00000166821.7	ENSG00000140527.13	0.00386166	0.000204684
HNSC	BG	ENSG00000166848.5	ENSG00000065427.13	0.000947042	0.00171555
HNSC	BG	ENSG00000168014.15	ENSG00000214517.7	0.0176187	0.00300004
HNSC	BG	ENSG00000168303.6	ENSG00000175600.14	0.0066044	0.010306
HNSC	BG	ENSG00000169442.7	ENSG00000158062.19	0.00361472	0.00467338
HNSC	BG	ENSG00000171311.11	ENSG00000171307.17	0.00932233	0.00748365
HNSC	BG	ENSG00000171962.16	ENSG00000175662.16	0.00768883	0.00750492
HNSC	BG	ENSG00000173171.13	ENSG00000169231.12	0.0208519	0.0355057
HNSC	BG	ENSG00000176386.7	ENSG00000136875.11	0.0424375	0.035273
HNSC	BG	ENSG00000176894.8	ENSG00000177084.15	0.0488925	0.0337221
HNSC	BG	ENSG00000177380.12	ENSG00000221916.3	0.0288083	0.0221294
HNSC	BG	ENSG00000178950.15	ENSG00000127419.15	0.018256	0.0191508
HNSC	BG	ENSG00000178966.14	ENSG00000165119.17	0.00481685	8.52809e-05
HNSC	BG	ENSG00000179630.9	ENSG00000151773.11	0.0358621	0.010022
HNSC	BG	ENSG00000182405.5	ENSG00000134153.8	0.00947537	0.00286769
HNSC	BG	ENSG00000183291.14	ENSG00000153936.15	0.00651553	0.0135129
HNSC	BG	ENSG00000183576.11	ENSG00000090061.16	0.0100804	0.00521387
HNSC	BG	ENSG00000183597.14	ENSG00000099889.12	0.028019	0.0180259
HNSC	BG	ENSG00000183775.9	ENSG00000145817.15	0.00267564	0.00161107
HNSC	BG	ENSG00000184076.12	ENSG00000100319.12	0.0169864	0.0275308
HNSC	BG	ENSG00000184445.10	ENSG00000111011.16	0.0317804	0.013436
HNSC	BG	ENSG00000185480.10	ENSG00000075188.7	0.00016547	0.00193187
HNSC	BG	ENSG00000185825.14	ENSG00000101986.11	0.0211488	0.0176422
HNSC	BG	ENSG00000186132.13	ENSG00000155368.15	0.046847	0.00219835
HNSC	BG	ENSG00000186522.13	ENSG00000198142.4	0.00590937	0.0149931
HNSC	BG	ENSG00000187790.9	ENSG00000100442.9	0.0320378	0.0146827
HNSC	BG	ENSG00000189157.12	ENSG00000138760.7	0.0163667	0.00413616
HNSC	BG	ENSG00000196236.11	ENSG00000100380.11	0.0129835	2.17776e-06
HNSC	BG	ENSG00000196419.11	ENSG00000100418.7	0.0227887	0.0260948
HNSC	BG	ENSG00000196504.14	ENSG00000177917.9	0.0126898	0.0370944
HNSC	BG	ENSG00000198003.10	ENSG00000130175.8	0.0415851	0.0439978
HNSC	BG	ENSG00000198060.8	ENSG00000107864.13	0.00126728	0.00525771
HNSC	BG	ENSG00000198198.12	ENSG00000159479.15	0.00530137	0.000402708
HNSC	BG	ENSG00000198843.11	ENSG00000120742.9	0.00970028	0.000507811
HNSC	BG	ENSG00000204569.8	ENSG00000204568.10	0.0309659	0.00699722
HNSC	BG	ENSG00000205155.6	ENSG00000161265.13	0.0134142	0.0394503
HNSC	BG	ENSG00000211460.10	ENSG00000155438.10	0.00488422	0.0149187
HNSC	BG	ENSG00000213380.12	ENSG00000132603.12	0.00795588	0.00962077
HNSC	BG	ENSG00000214013.8	ENSG00000103978.14	0.00298541	0.000359288
HNSC	BG	ENSG00000243667.5	ENSG00000115946.6	0.00240785	0.00628229
HNSC	BG	ENSG00000255073.7	ENSG00000110031.11	0.0499803	0.0357732
HNSC	BG	ENSG00000261408.4	ENSG00000161533.10	0.0202085	0.0489133
HNSC	BG	ENSG00000276043.3	ENSG00000205784.2	0.0258812	0.000357879
KIRC	BG	ENSG00000001629.8	ENSG00000001631.13	0.00532388	0.00349927
KIRC	BG	ENSG00000002016.15	ENSG00000082805.18	0.00323022	1.45283e-07
KIRC	BG	ENSG00000005206.15	ENSG00000130332.13	7.80873e-05	2.22343e-06
KIRC	BG	ENSG00000006634.6	ENSG00000075303.11	4.70939e-07	5.3479e-06
KIRC	BG	ENSG00000006837.10	ENSG00000119048.6	0.000300261	0.0391962
KIRC	BG	ENSG00000007255.9	ENSG00000189114.6	0.0473001	0.00317848
KIRC	BG	ENSG00000007545.14	ENSG00000187535.12	0.0023583	0.00358347
KIRC	BG	ENSG00000010072.14	ENSG00000116903.7	2.01951e-06	1.8785e-06
KIRC	BG	ENSG00000010361.12	ENSG00000104973.13	0.000461252	3.10211e-07
KIRC	BG	ENSG00000011260.12	ENSG00000011258.14	0.0121671	0.0118349
KIRC	BG	ENSG00000011405.12	ENSG00000070081.14	3.18423e-08	7.84615e-08
KIRC	BG	ENSG00000011426.9	ENSG00000164542.11	8.93964e-05	6.84634e-19
KIRC	BG	ENSG00000011478.10	ENSG00000125743.9	0.00985576	6.47967e-05
KIRC	BG	ENSG00000013563.12	ENSG00000102125.14	0.00015079	4.83513e-09
KIRC	BG	ENSG00000013810.17	ENSG00000168936.9	0.000495489	1.69635e-15
KIRC	BG	ENSG00000018510.11	ENSG00000116044.14	1.61841e-07	4.31535e-05
KIRC	BG	ENSG00000021826.13	ENSG00000115365.10	4.5445e-06	5.17621e-06
KIRC	BG	ENSG00000023318.7	ENSG00000119509.11	1.72394e-10	7.70896e-08
KIRC	BG	ENSG00000028528.13	ENSG00000166797.9	2.94252e-06	1.07857e-06
KIRC	BG	ENSG00000034533.10	ENSG00000114670.12	0.00167692	0.00448853
KIRC	BG	ENSG00000034693.13	ENSG00000189007.14	0.000208022	2.02096e-05
KIRC	BG	ENSG00000039123.14	ENSG00000067248.8	2.16099e-08	2.12223e-07
KIRC	BG	ENSG00000040487.11	ENSG00000053371.11	2.66375e-07	1.8272e-09
KIRC	BG	ENSG00000042429.9	ENSG00000166012.13	0.000551701	5.42025e-08
KIRC	BG	ENSG00000048471.12	ENSG00000234719.7	4.8142e-07	7.48189e-09
KIRC	BG	ENSG00000048649.12	ENSG00000087884.13	0.000335595	6.61938e-07
KIRC	BG	ENSG00000049883.13	ENSG00000113048.15	0.000356828	0.00445567
KIRC	BG	ENSG00000050130.16	ENSG00000126790.10	4.36807e-07	7.98266e-08
KIRC	BG	ENSG00000053372.4	ENSG00000127463.12	0.0196382	0.0157758
KIRC	BG	ENSG00000054267.19	ENSG00000152904.10	0.00203727	0.0304876
KIRC	BG	ENSG00000055147.16	ENSG00000037749.10	0.000161742	3.86333e-06
KIRC	BG	ENSG00000056736.8	ENSG00000016391.9	0.00023059	3.04138e-06
KIRC	BG	ENSG00000062716.9	ENSG00000141378.14	3.41333e-06	2.05173e-06
KIRC	BG	ENSG00000064393.14	ENSG00000059377.14	2.89674e-08	1.20595e-07
KIRC	BG	ENSG00000065000.14	ENSG00000104885.16	0.00120458	0.0265549
KIRC	BG	ENSG00000065491.8	ENSG00000172738.10	0.0108481	0.00959214
KIRC	BG	ENSG00000066557.5	ENSG00000116754.12	7.34215e-06	5.58024e-08
KIRC	BG	ENSG00000066923.16	ENSG00000213420.6	5.39078e-05	2.25642e-05
KIRC	BG	ENSG00000067064.9	ENSG00000047056.13	1.07291e-05	0.00703291
KIRC	BG	ENSG00000067560.9	ENSG00000145022.4	1.40354e-08	7.01489e-07
KIRC	BG	ENSG00000069812.10	ENSG00000187017.13	0.0246412	0.0183276
KIRC	BG	ENSG00000070010.17	ENSG00000093009.8	0.0133177	1.07449e-12
KIRC	BG	ENSG00000070061.13	ENSG00000119328.10	0.000300911	0.000559698
KIRC	BG	ENSG00000070366.12	ENSG00000167720.11	0.00123805	7.35043e-08
KIRC	BG	ENSG00000070367.14	ENSG00000053770.10	1.9608e-05	0.000120176
KIRC	BG	ENSG00000070610.13	ENSG00000107185.9	4.68717e-09	8.37568e-11
KIRC	BG	ENSG00000071539.12	ENSG00000028310.16	3.70352e-06	1.82184e-17
KIRC	BG	ENSG00000072571.18	ENSG00000170584.9	0.00160924	3.24658e-14
KIRC	BG	ENSG00000072682.17	ENSG00000197208.5	7.78141e-07	3.25233e-06
KIRC	BG	ENSG00000073331.16	ENSG00000145365.10	0.0101992	4.18374e-05
KIRC	BG	ENSG00000073803.12	ENSG00000113790.9	2.12129e-08	1.98737e-09
KIRC	BG	ENSG00000074071.12	ENSG00000197774.11	0.000901069	1.79182e-06
KIRC	BG	ENSG00000074755.13	ENSG00000167740.8	1.45092e-08	5.85755e-09
KIRC	BG	ENSG00000074855.9	ENSG00000130299.15	0.000318013	6.05789e-10
KIRC	BG	ENSG00000075336.10	ENSG00000141665.10	2.94158e-05	7.83277e-06
KIRC	BG	ENSG00000075702.15	ENSG00000161277.10	0.000185097	1.81553e-12
KIRC	BG	ENSG00000076053.9	ENSG00000180425.9	0.000500167	0.000484842
KIRC	BG	ENSG00000077348.7	ENSG00000248098.9	5.99829e-06	7.31132e-07
KIRC	BG	ENSG00000078900.13	ENSG00000116213.14	0.000320585	1.56042e-07
KIRC	BG	ENSG00000080546.12	ENSG00000183137.13	0.00857057	0.00255092
KIRC	BG	ENSG00000080824.17	ENSG00000140153.16	0.000245954	1.4822e-06
KIRC	BG	ENSG00000080986.11	ENSG00000101574.13	0.000131601	6.56238e-17
KIRC	BG	ENSG00000081870.10	ENSG00000116212.13	0.000303041	0.00384961
KIRC	BG	ENSG00000083093.8	ENSG00000166847.8	0.0307575	0.00933188
KIRC	BG	ENSG00000083535.14	ENSG00000083520.13	0.0008443	5.71559e-05
KIRC	BG	ENSG00000083817.8	ENSG00000171649.10	8.54184e-11	7.17381e-07
KIRC	BG	ENSG00000084623.10	ENSG00000160055.18	2.20543e-05	6.80317e-06
KIRC	BG	ENSG00000086189.8	ENSG00000086200.15	9.11549e-08	2.27131e-11
KIRC	BG	ENSG00000087263.15	ENSG00000167005.12	0.0132303	0.000217676
KIRC	BG	ENSG00000087301.7	ENSG00000180998.10	1.0382e-08	9.70631e-07
KIRC	BG	ENSG00000089009.14	ENSG00000179295.14	0.00172224	0.0213058
KIRC	BG	ENSG00000089053.11	ENSG00000170633.15	1.83288e-06	1.37745e-05
KIRC	BG	ENSG00000089220.4	ENSG00000176834.12	0.0239444	0.00226158
KIRC	BG	ENSG00000089737.14	ENSG00000165948.9	5.33491e-06	7.93489e-06
KIRC	BG	ENSG00000089847.11	ENSG00000077463.13	0.0101839	0.0145748
KIRC	BG	ENSG00000090273.12	ENSG00000198746.11	0.000346685	3.4668e-06
KIRC	BG	ENSG00000090861.14	ENSG00000157349.14	0.0399648	0.00868677
KIRC	BG	ENSG00000090889.11	ENSG00000120509.9	0.00224709	1.854e-14
KIRC	BG	ENSG00000091164.11	ENSG00000091157.12	4.01706e-08	2.07685e-09
KIRC	BG	ENSG00000091651.7	ENSG00000069329.14	2.18021e-07	3.35254e-15
KIRC	BG	ENSG00000092094.9	ENSG00000100823.10	3.00345e-05	6.68585e-09
KIRC	BG	ENSG00000092098.15	ENSG00000100911.12	0.00103195	3.53922e-05
KIRC	BG	ENSG00000092964.15	ENSG00000240694.7	1.78998e-05	0.000836168
KIRC	BG	ENSG00000093010.10	ENSG00000184470.18	0.0104042	0.0055859
KIRC	BG	ENSG00000093183.12	ENSG00000114857.16	3.40742e-05	0.000153426
KIRC	BG	ENSG00000095321.15	ENSG00000119383.18	1.02095e-06	1.40484e-08
KIRC	BG	ENSG00000099331.12	ENSG00000131351.13	0.000125887	1.616e-10
KIRC	BG	ENSG00000099783.10	ENSG00000066044.12	0.0200248	0.000138353
KIRC	BG	ENSG00000099840.12	ENSG00000172081.12	0.000831506	6.36647e-06
KIRC	BG	ENSG00000099849.13	ENSG00000185522.7	8.45968e-05	8.90258e-07
KIRC	BG	ENSG00000099910.15	ENSG00000099917.16	5.6486e-05	9.2582e-07
KIRC	BG	ENSG00000099940.10	ENSG00000241973.9	7.82088e-05	0.000912798
KIRC	BG	ENSG00000099968.16	ENSG00000131100.11	0.0191339	0.00153483
KIRC	BG	ENSG00000099995.17	ENSG00000187860.9	9.15512e-07	3.02312e-07
KIRC	BG	ENSG00000100129.16	ENSG00000100124.11	6.3475e-05	5.74765e-07
KIRC	BG	ENSG00000100211.9	ENSG00000184949.14	6.72171e-06	2.07587e-08
KIRC	BG	ENSG00000100288.18	ENSG00000008735.13	6.20158e-07	2.05662e-08
KIRC	BG	ENSG00000100412.14	ENSG00000100410.6	2.46396e-05	1.77346e-05
KIRC	BG	ENSG00000100554.10	ENSG00000134001.11	1.43448e-05	0.00459524
KIRC	BG	ENSG00000100578.13	ENSG00000100575.12	0.00249998	7.50908e-05
KIRC	BG	ENSG00000100583.4	ENSG00000100580.7	1.80683e-06	1.08933e-06
KIRC	BG	ENSG00000100601.8	ENSG00000119705.8	0.000343757	9.79315e-06
KIRC	BG	ENSG00000100632.9	ENSG00000029364.10	0.00142549	7.01407e-08
KIRC	BG	ENSG00000100744.13	ENSG00000066739.10	0.00129975	0.00704696
KIRC	BG	ENSG00000100938.16	ENSG00000129559.11	6.26166e-05	7.98439e-06
KIRC	BG	ENSG00000101138.10	ENSG00000087586.16	1.43114e-08	4.0092e-19
KIRC	BG	ENSG00000101193.7	ENSG00000101191.15	0.0172286	0.000546231
KIRC	BG	ENSG00000101199.11	ENSG00000101198.13	1.01239e-10	1.98256e-10
KIRC	BG	ENSG00000101224.16	ENSG00000125817.7	1.17307e-05	2.03452e-10
KIRC	BG	ENSG00000101246.18	ENSG00000197114.10	0.0434027	0.00704515
KIRC	BG	ENSG00000101246.18	ENSG00000273154.2	0.000799499	1.94349e-06
KIRC	BG	ENSG00000101290.12	ENSG00000132646.9	3.12564e-05	1.30867e-07
KIRC	BG	ENSG00000101457.11	ENSG00000124116.17	1.80638e-08	1.15166e-06
KIRC	BG	ENSG00000101470.8	ENSG00000124104.17	0.0399218	0.00158914
KIRC	BG	ENSG00000101493.9	ENSG00000275763.2	0.00238814	0.00142451
KIRC	BG	ENSG00000101752.10	ENSG00000158201.8	0.00091457	0.00663188
KIRC	BG	ENSG00000101844.16	ENSG00000101843.17	0.00115107	0.00307007
KIRC	BG	ENSG00000101850.11	ENSG00000146950.11	0.0311744	0.0435765
KIRC	BG	ENSG00000102393.8	ENSG00000126945.8	0.000248341	0.00303929
KIRC	BG	ENSG00000102547.17	ENSG00000136169.15	4.44574e-07	0.00191597
KIRC	BG	ENSG00000103061.10	ENSG00000132600.15	0.000632903	0.0280868
KIRC	BG	ENSG00000103152.10	ENSG00000007384.14	2.3426e-06	1.7518e-08
KIRC	BG	ENSG00000103174.10	ENSG00000033011.10	0.0017783	1.6047e-05
KIRC	BG	ENSG00000103253.16	ENSG00000162004.15	6.73437e-07	0.037791
KIRC	BG	ENSG00000103353.14	ENSG00000103356.14	0.000219298	1.74079e-07
KIRC	BG	ENSG00000103549.20	ENSG00000196118.10	2.89828e-06	1.44231e-09
KIRC	BG	ENSG00000103591.11	ENSG00000103599.18	0.0212784	0.0403433
KIRC	BG	ENSG00000103852.11	ENSG00000168904.13	0.000147956	0.000259371
KIRC	BG	ENSG00000103994.15	ENSG00000092531.8	4.2516e-05	0.000189443
KIRC	BG	ENSG00000104047.13	ENSG00000166262.14	0.000498429	7.76733e-07
KIRC	BG	ENSG00000104147.7	ENSG00000137804.11	0.038819	4.10269e-10
KIRC	BG	ENSG00000104231.9	ENSG00000164695.4	1.76656e-05	0.000122631
KIRC	BG	ENSG00000104774.11	ENSG00000123154.10	0.0371999	0.00786767
KIRC	BG	ENSG00000104814.11	ENSG00000178982.8	0.0461138	0.0105891
KIRC	BG	ENSG00000104904.11	ENSG00000167476.9	1.26125e-05	0.00101725
KIRC	BG	ENSG00000104907.11	ENSG00000160877.5	3.76977e-05	4.23635e-10
KIRC	BG	ENSG00000104946.9	ENSG00000039650.8	1.82905e-06	0.000312624
KIRC	BG	ENSG00000105053.9	ENSG00000142528.14	4.27307e-06	6.10759e-07
KIRC	BG	ENSG00000105479.14	ENSG00000142227.9	0.000155557	1.57051e-06
KIRC	BG	ENSG00000105821.13	ENSG00000161057.9	0.000203176	3.87256e-07
KIRC	BG	ENSG00000106524.7	ENSG00000136261.13	3.72767e-05	1.70339e-06
KIRC	BG	ENSG00000106565.16	ENSG00000002933.6	0.049891	0.00099042
KIRC	BG	ENSG00000106591.3	ENSG00000106588.9	0.0215742	0.014512
KIRC	BG	ENSG00000106803.8	ENSG00000119523.9	0.00021543	0.000233809
KIRC	BG	ENSG00000107099.14	ENSG00000183784.6	2.24743e-07	3.83001e-07
KIRC	BG	ENSG00000107262.15	ENSG00000086065.12	8.95756e-09	0.00015959
KIRC	BG	ENSG00000107362.12	ENSG00000155621.13	8.89494e-07	1.32374e-07
KIRC	BG	ENSG00000107371.11	ENSG00000122741.14	5.82113e-06	6.50613e-06
KIRC	BG	ENSG00000107651.11	ENSG00000197771.11	0.00257122	0.0173076
KIRC	BG	ENSG00000107798.16	ENSG00000152778.8	2.11846e-10	7.02645e-05
KIRC	BG	ENSG00000108107.11	ENSG00000233493.3	3.82296e-05	1.43483e-06
KIRC	BG	ENSG00000108443.12	ENSG00000108423.13	0.000809556	0.000422405
KIRC	BG	ENSG00000108469.13	ENSG00000161526.13	0.00249347	0.0010479
KIRC	BG	ENSG00000108474.15	ENSG00000141027.19	7.76082e-08	8.2175e-08
KIRC	BG	ENSG00000108518.7	ENSG00000108515.16	5.9e-06	2.59578e-05
KIRC	BG	ENSG00000108666.8	ENSG00000010244.15	0.00418012	0.00183903
KIRC	BG	ENSG00000108733.8	ENSG00000006125.15	1.52659e-07	1.84466e-05
KIRC	BG	ENSG00000108773.9	ENSG00000260325.1	2.84058e-06	9.2071e-11
KIRC	BG	ENSG00000108830.9	ENSG00000108828.14	0.012694	0.00113965
KIRC	BG	ENSG00000109065.10	ENSG00000109066.12	1.86486e-05	3.77266e-08
KIRC	BG	ENSG00000109079.8	ENSG00000109083.12	2.3989e-07	7.80557e-08
KIRC	BG	ENSG00000109111.13	ENSG00000132581.8	7.50483e-06	0.000160313
KIRC	BG	ENSG00000109466.12	ENSG00000170088.12	1.40939e-05	2.30239e-07
KIRC	BG	ENSG00000109572.12	ENSG00000137601.14	0.00115894	0.00170774
KIRC	BG	ENSG00000109775.9	ENSG00000205129.7	6.47671e-08	4.82848e-11
KIRC	BG	ENSG00000110768.10	ENSG00000110756.16	0.0156471	0.0382145
KIRC	BG	ENSG00000110906.11	ENSG00000151148.12	0.013233	0.0230049
KIRC	BG	ENSG00000110944.7	ENSG00000135473.13	1.48244e-08	1.63617e-10
KIRC	BG	ENSG00000111206.11	ENSG00000078246.14	0.00158857	7.7108e-17
KIRC	BG	ENSG00000111206.11	ENSG00000171792.9	6.02856e-05	8.13945e-17
KIRC	BG	ENSG00000111254.6	ENSG00000139180.9	0.0127891	0.00177649
KIRC	BG	ENSG00000111358.12	ENSG00000111361.11	0.000635444	0.000163915
KIRC	BG	ENSG00000111412.5	ENSG00000135119.13	5.97207e-07	0.00581502
KIRC	BG	ENSG00000111540.14	ENSG00000185664.13	0.00344593	0.0370824
KIRC	BG	ENSG00000111667.12	ENSG00000111665.10	2.43197e-08	2.43625e-24
KIRC	BG	ENSG00000111711.8	ENSG00000004700.14	0.000315721	0.000119827
KIRC	BG	ENSG00000111802.12	ENSG00000112304.9	0.00105235	0.00102361
KIRC	BG	ENSG00000111897.6	ENSG00000135549.13	1.87735e-06	4.07471e-08
KIRC	BG	ENSG00000112078.12	ENSG00000179165.10	0.000904993	0.0211187
KIRC	BG	ENSG00000112282.16	ENSG00000154269.13	0.000262433	0.000531907
KIRC	BG	ENSG00000112367.9	ENSG00000155085.14	0.00323644	0.00313047
KIRC	BG	ENSG00000112530.10	ENSG00000185345.17	0.000343057	0.00174445
KIRC	BG	ENSG00000112983.16	ENSG00000112984.10	1.28618e-06	7.62417e-18
KIRC	BG	ENSG00000113318.9	ENSG00000228716.5	3.1078e-08	1.17972e-09
KIRC	BG	ENSG00000113522.12	ENSG00000113525.8	8.61769e-10	4.52369e-07
KIRC	BG	ENSG00000113593.10	ENSG00000123219.11	0.0191072	1.26788e-07
KIRC	BG	ENSG00000113615.11	ENSG00000152700.12	0.00341775	0.00111818
KIRC	BG	ENSG00000113712.15	ENSG00000183111.10	3.68349e-05	6.48152e-06
KIRC	BG	ENSG00000113761.10	ENSG00000087206.15	0.00813495	4.00124e-06
KIRC	BG	ENSG00000114023.14	ENSG00000160124.8	0.0123515	0.000423608
KIRC	BG	ENSG00000114209.13	ENSG00000163536.11	3.34604e-06	0.00416591
KIRC	BG	ENSG00000114737.14	ENSG00000114738.9	0.000836249	0.000697649
KIRC	BG	ENSG00000114745.12	ENSG00000168026.15	0.00544292	0.000271733
KIRC	BG	ENSG00000114767.6	ENSG00000041880.13	0.0448943	0.0245795
KIRC	BG	ENSG00000114859.13	ENSG00000163882.8	0.00144156	4.47309e-05
KIRC	BG	ENSG00000114942.12	ENSG00000023228.12	6.35848e-07	0.0023605
KIRC	BG	ENSG00000115020.15	ENSG00000138413.12	0.000150376	6.07871e-05
KIRC	BG	ENSG00000115211.14	ENSG00000115234.9	0.00939391	5.03097e-06
KIRC	BG	ENSG00000115255.9	ENSG00000115257.14	0.00319473	0.0377489
KIRC	BG	ENSG00000115271.9	ENSG00000115267.5	2.90214e-05	0.000665838
KIRC	BG	ENSG00000115307.15	ENSG00000115317.10	1.68471e-12	1.34709e-10
KIRC	BG	ENSG00000115459.16	ENSG00000042445.12	2.33628e-07	1.69927e-12
KIRC	BG	ENSG00000115568.14	ENSG00000074582.11	0.0340376	0.000638547
KIRC	BG	ENSG00000115816.12	ENSG00000003509.14	9.51834e-07	3.75819e-06
KIRC	BG	ENSG00000116138.11	ENSG00000132906.16	6.59783e-06	2.21769e-10
KIRC	BG	ENSG00000116198.11	ENSG00000169598.14	2.53675e-06	1.18957e-06
KIRC	BG	ENSG00000116209.10	ENSG00000116205.9	5.42721e-07	5.78018e-07
KIRC	BG	ENSG00000116459.9	ENSG00000116455.12	1.4441e-08	1.06638e-06
KIRC	BG	ENSG00000116586.10	ENSG00000160803.7	0.00920101	0.02876
KIRC	BG	ENSG00000116747.11	ENSG00000116750.12	0.0130883	0.00358794
KIRC	BG	ENSG00000116871.14	ENSG00000054116.10	0.0242567	0.000503779
KIRC	BG	ENSG00000116906.10	ENSG00000143633.11	5.14288e-05	1.06451e-05
KIRC	BG	ENSG00000117395.9	ENSG00000179178.9	2.64564e-05	3.98925e-06
KIRC	BG	ENSG00000117475.12	ENSG00000143156.12	0.000215779	0.00540026
KIRC	BG	ENSG00000117500.11	ENSG00000122483.16	8.174e-08	1.02386e-07
KIRC	BG	ENSG00000117593.9	ENSG00000120334.14	0.0208654	0.000270376
KIRC	BG	ENSG00000117616.16	ENSG00000183726.9	0.0176605	5.18486e-05
KIRC	BG	ENSG00000118096.6	ENSG00000095139.12	0.00200152	0.000594491
KIRC	BG	ENSG00000118454.11	ENSG00000197568.12	0.00164091	0.000856816
KIRC	BG	ENSG00000118855.17	ENSG00000118849.8	3.69115e-07	3.04116e-05
KIRC	BG	ENSG00000119013.7	ENSG00000155744.8	0.0015645	0.000582466
KIRC	BG	ENSG00000119321.7	ENSG00000136868.10	0.000201307	0.0159206
KIRC	BG	ENSG00000119616.10	ENSG00000119682.15	0.000428489	0.00757643
KIRC	BG	ENSG00000119636.14	ENSG00000187097.11	3.8984e-06	0.000299338
KIRC	BG	ENSG00000119655.7	ENSG00000165898.12	0.000524534	0.000970256
KIRC	BG	ENSG00000119711.11	ENSG00000205659.9	2.78606e-09	1.77551e-07
KIRC	BG	ENSG00000119760.14	ENSG00000163798.12	0.00679592	4.36074e-05
KIRC	BG	ENSG00000119878.5	ENSG00000151665.11	0.000518416	0.00171567
KIRC	BG	ENSG00000120265.15	ENSG00000120253.12	0.00594176	0.0216202
KIRC	BG	ENSG00000120438.10	ENSG00000112110.8	0.0303341	0.000113324
KIRC	BG	ENSG00000120647.8	ENSG00000073614.10	0.0371772	5.394e-11
KIRC	BG	ENSG00000120690.12	ENSG00000120688.8	1.56659e-09	1.92506e-08
KIRC	BG	ENSG00000120820.11	ENSG00000111727.10	0.000142459	7.84354e-09
KIRC	BG	ENSG00000120899.16	ENSG00000104228.11	0.000187414	0.000427058
KIRC	BG	ENSG00000120925.12	ENSG00000168172.7	2.7603e-05	1.4621e-05
KIRC	BG	ENSG00000121104.6	ENSG00000136504.10	2.10546e-05	1.29629e-06
KIRC	BG	ENSG00000121289.16	ENSG00000131944.8	7.88348e-06	3.98135e-08
KIRC	BG	ENSG00000121310.15	ENSG00000116171.15	0.000656726	1.28854e-06
KIRC	BG	ENSG00000121486.10	ENSG00000116668.11	1.17397e-09	9.42456e-09
KIRC	BG	ENSG00000121579.11	ENSG00000114573.8	2.36684e-06	0.0456878
KIRC	BG	ENSG00000121621.6	ENSG00000169519.18	1.68754e-08	4.99129e-21
KIRC	BG	ENSG00000121851.11	ENSG00000272031.2	0.0017616	0.00212006
KIRC	BG	ENSG00000122008.14	ENSG00000113163.14	1.06935e-07	2.51137e-07
KIRC	BG	ENSG00000122218.13	ENSG00000162736.14	0.0275623	0.000917181
KIRC	BG	ENSG00000122376.10	ENSG00000148672.8	6.38711e-05	5.30254e-05
KIRC	BG	ENSG00000122390.16	ENSG00000167981.5	0.00899537	0.000779665
KIRC	BG	ENSG00000122512.13	ENSG00000106305.8	0.000577936	0.000114716
KIRC	BG	ENSG00000122566.19	ENSG00000122565.17	0.00550227	0.00039785
KIRC	BG	ENSG00000122687.16	ENSG00000106268.14	1.59584e-05	0.000328334
KIRC	BG	ENSG00000122787.13	ENSG00000182158.13	0.0120673	0.0181664
KIRC	BG	ENSG00000123213.21	ENSG00000197860.8	0.000134382	0.00265864
KIRC	BG	ENSG00000123240.15	ENSG00000151468.10	0.0329455	0.024703
KIRC	BG	ENSG00000124571.16	ENSG00000170734.10	0.000923679	4.77407e-06
KIRC	BG	ENSG00000124659.6	ENSG00000112624.11	7.65909e-05	1.58161e-05
KIRC	BG	ENSG00000124702.16	ENSG00000124733.3	0.0434816	0.00721432
KIRC	BG	ENSG00000125375.13	ENSG00000087299.10	1.83607e-07	7.6568e-06
KIRC	BG	ENSG00000125388.18	ENSG00000087269.14	0.033266	0.00158498
KIRC	BG	ENSG00000125445.9	ENSG00000125447.15	0.0117466	0.000433906
KIRC	BG	ENSG00000125484.10	ENSG00000125485.16	0.00109791	2.54038e-06
KIRC	BG	ENSG00000125734.12	ENSG00000125733.16	1.66711e-06	4.9866e-06
KIRC	BG	ENSG00000125868.14	ENSG00000125864.10	5.16995e-05	5.92495e-05
KIRC	BG	ENSG00000125871.12	ENSG00000089006.15	0.0185555	7.88194e-06
KIRC	BG	ENSG00000125965.7	ENSG00000126001.14	0.00020851	3.11024e-06
KIRC	BG	ENSG00000126215.12	ENSG00000100711.12	6.08512e-06	1.50481e-11
KIRC	BG	ENSG00000126264.8	ENSG00000167604.12	2.29203e-05	0.0012119
KIRC	BG	ENSG00000126453.8	ENSG00000126456.14	5.24894e-07	8.61363e-12
KIRC	BG	ENSG00000126814.6	ENSG00000139974.14	2.25571e-07	1.48318e-07
KIRC	BG	ENSG00000127125.8	ENSG00000066185.11	0.00052127	0.00563252
KIRC	BG	ENSG00000127415.11	ENSG00000145214.12	3.34151e-06	1.15831e-11
KIRC	BG	ENSG00000127586.15	ENSG00000007376.6	1.61221e-06	3.28043e-14
KIRC	BG	ENSG00000127837.8	ENSG00000127838.12	0.000151915	0.00201636
KIRC	BG	ENSG00000127980.14	ENSG00000127993.13	2.15778e-06	3.00219e-05
KIRC	BG	ENSG00000128311.12	ENSG00000128309.15	4.24422e-05	0.00096555
KIRC	BG	ENSG00000128408.8	ENSG00000077935.15	0.00164473	0.0441156
KIRC	BG	ENSG00000128512.18	ENSG00000198839.8	2.49596e-07	0.000128777
KIRC	BG	ENSG00000128590.4	ENSG00000135241.15	0.000133287	0.00096487
KIRC	BG	ENSG00000128626.10	ENSG00000104835.13	2.12033e-09	2.37051e-10
KIRC	BG	ENSG00000128699.12	ENSG00000064933.15	0.00028714	1.21243e-06
KIRC	BG	ENSG00000128789.19	ENSG00000134278.13	0.00136767	0.00154987
KIRC	BG	ENSG00000128872.8	ENSG00000140280.12	0.00152934	0.0011308
KIRC	BG	ENSG00000128886.10	ENSG00000140264.18	0.0147397	0.0300253
KIRC	BG	ENSG00000129055.11	ENSG00000182923.15	0.0416195	0.0263678
KIRC	BG	ENSG00000129084.16	ENSG00000152270.7	0.00761654	0.0215176
KIRC	BG	ENSG00000129472.11	ENSG00000092203.12	1.97131e-06	1.69309e-08
KIRC	BG	ENSG00000129535.11	ENSG00000100897.16	0.000148966	1.78303e-05
KIRC	BG	ENSG00000129673.8	ENSG00000175931.11	0.000641421	1.6e-08
KIRC	BG	ENSG00000130023.14	ENSG00000184786.5	0.000122352	2.57207e-11
KIRC	BG	ENSG00000130165.9	ENSG00000198551.8	0.000180911	8.38636e-06
KIRC	BG	ENSG00000130749.8	ENSG00000142230.10	0.00330884	0.0325764
KIRC	BG	ENSG00000131373.13	ENSG00000169814.11	3.43387e-05	6.02574e-06
KIRC	BG	ENSG00000131473.15	ENSG00000204815.7	0.000180661	5.0205e-05
KIRC	BG	ENSG00000131652.12	ENSG00000103145.9	0.00738492	7.20965e-06
KIRC	BG	ENSG00000131778.16	ENSG00000131781.11	0.000398591	0.00378846
KIRC	BG	ENSG00000132000.10	ENSG00000132017.9	4.47913e-08	1.1129e-10
KIRC	BG	ENSG00000132259.11	ENSG00000051009.9	0.0333891	0.00140591
KIRC	BG	ENSG00000132275.9	ENSG00000166333.12	1.27896e-06	5.98593e-07
KIRC	BG	ENSG00000132286.10	ENSG00000132254.11	0.011912	0.0126892
KIRC	BG	ENSG00000132383.10	ENSG00000186532.10	0.000603538	0.0035534
KIRC	BG	ENSG00000132635.15	ENSG00000215305.8	4.95135e-05	1.18562e-05
KIRC	BG	ENSG00000132763.13	ENSG00000280670.1	0.011987	0.000705111
KIRC	BG	ENSG00000132773.10	ENSG00000132781.16	0.0100803	6.36598e-08
KIRC	BG	ENSG00000133114.16	ENSG00000083635.7	1.83834e-08	7.07922e-05
KIRC	BG	ENSG00000133773.10	ENSG00000127720.6	1.59684e-05	8.58681e-06
KIRC	BG	ENSG00000133943.19	ENSG00000100784.8	1.888e-05	8.77634e-06
KIRC	BG	ENSG00000133958.12	ENSG00000011114.13	1.1036e-06	1.66899e-05
KIRC	BG	ENSG00000134255.12	ENSG00000156171.13	4.8471e-05	2.07988e-06
KIRC	BG	ENSG00000134461.14	ENSG00000134452.18	0.0126772	0.033079
KIRC	BG	ENSG00000134690.9	ENSG00000116922.13	5.45837e-06	2.35942e-16
KIRC	BG	ENSG00000134748.12	ENSG00000085840.11	4.08048e-05	2.00641e-08
KIRC	BG	ENSG00000134779.13	ENSG00000150477.13	0.00119738	0.00611006
KIRC	BG	ENSG00000134905.15	ENSG00000153487.12	0.0021338	0.000490226
KIRC	BG	ENSG00000134996.11	ENSG00000106733.19	0.00152898	0.000177567
KIRC	BG	ENSG00000135424.14	ENSG00000258311.4	0.0142235	0.000124948
KIRC	BG	ENSG00000136044.10	ENSG00000235162.7	0.00299022	0.000599281
KIRC	BG	ENSG00000136305.10	ENSG00000213903.7	8.75963e-09	5.44835e-12
KIRC	BG	ENSG00000136367.13	ENSG00000259431.4	9.16194e-06	2.83899e-06
KIRC	BG	ENSG00000136378.13	ENSG00000185787.13	0.00299916	0.000895803
KIRC	BG	ENSG00000136710.8	ENSG00000136718.8	0.0002326	1.19588e-05
KIRC	BG	ENSG00000136758.17	ENSG00000120539.13	0.000196167	1.84365e-08
KIRC	BG	ENSG00000136870.9	ENSG00000136897.7	4.06002e-09	7.20735e-09
KIRC	BG	ENSG00000136925.13	ENSG00000136937.11	0.00950506	0.000919634
KIRC	BG	ENSG00000137055.13	ENSG00000096872.14	0.0478504	0.00348781
KIRC	BG	ENSG00000137074.17	ENSG00000086061.14	7.72521e-05	0.000337378
KIRC	BG	ENSG00000137076.17	ENSG00000107175.9	0.000331419	1.37055e-07
KIRC	BG	ENSG00000137103.15	ENSG00000137133.9	0.000150946	0.0101121
KIRC	BG	ENSG00000137497.16	ENSG00000184154.11	0.00158835	0.00503672
KIRC	BG	ENSG00000137522.16	ENSG00000254469.6	0.000110846	2.76699e-05
KIRC	BG	ENSG00000137814.8	ENSG00000180979.8	0.000205842	3.44672e-05
KIRC	BG	ENSG00000137821.10	ENSG00000166173.10	0.00750484	5.31634e-05
KIRC	BG	ENSG00000137871.18	ENSG00000140262.16	4.27063e-05	0.000207339
KIRC	BG	ENSG00000137960.5	ENSG00000162613.15	4.77104e-11	2.64741e-10
KIRC	BG	ENSG00000138085.15	ENSG00000138074.13	7.04138e-06	1.73826e-07
KIRC	BG	ENSG00000138092.9	ENSG00000184924.5	0.00383925	8.94246e-08
KIRC	BG	ENSG00000138175.8	ENSG00000156398.11	3.01512e-05	0.000505836
KIRC	BG	ENSG00000138286.13	ENSG00000122882.9	0.000159541	0.00211303
KIRC	BG	ENSG00000138400.11	ENSG00000118246.12	0.000130355	2.37994e-05
KIRC	BG	ENSG00000138433.14	ENSG00000144306.12	6.16239e-05	8.47748e-05
KIRC	BG	ENSG00000138459.7	ENSG00000144848.9	5.57645e-05	1.00592e-07
KIRC	BG	ENSG00000138463.8	ENSG00000169087.9	1.82325e-06	9.615e-08
KIRC	BG	ENSG00000138614.13	ENSG00000074621.12	0.00386258	7.0583e-05
KIRC	BG	ENSG00000138768.13	ENSG00000138757.13	4.32402e-05	1.55072e-05
KIRC	BG	ENSG00000139187.8	ENSG00000003056.6	0.0309452	0.0297923
KIRC	BG	ENSG00000139324.10	ENSG00000198707.13	4.58699e-05	1.33732e-07
KIRC	BG	ENSG00000139344.6	ENSG00000165972.11	0.000596383	0.000505842
KIRC	BG	ENSG00000139517.7	ENSG00000186184.14	1.98254e-11	1.17732e-07
KIRC	BG	ENSG00000139546.9	ENSG00000139625.11	2.66317e-15	8.0495e-13
KIRC	BG	ENSG00000139579.11	ENSG00000181852.16	0.000908031	5.47844e-06
KIRC	BG	ENSG00000139631.17	ENSG00000139651.10	0.000872674	4.91813e-08
KIRC	BG	ENSG00000139842.13	ENSG00000126226.20	0.000334254	9.41514e-05
KIRC	BG	ENSG00000139971.14	ENSG00000032219.17	0.000794742	2.58581e-05
KIRC	BG	ENSG00000140025.14	ENSG00000042088.12	9.40031e-05	2.00077e-05
KIRC	BG	ENSG00000140284.9	ENSG00000104043.13	1.59206e-10	2.46375e-10
KIRC	BG	ENSG00000140382.13	ENSG00000173517.9	5.49708e-05	3.27335e-05
KIRC	BG	ENSG00000140471.15	ENSG00000183475.11	6.56012e-05	0.000210161
KIRC	BG	ENSG00000140598.12	ENSG00000188659.8	2.24756e-06	0.00158518
KIRC	BG	ENSG00000140632.15	ENSG00000118900.13	0.00224284	0.00139522
KIRC	BG	ENSG00000140694.15	ENSG00000103429.9	0.000869817	1.38984e-05
KIRC	BG	ENSG00000140718.17	ENSG00000103494.11	0.00254538	2.19152e-05
KIRC	BG	ENSG00000140830.7	ENSG00000140829.10	0.0295558	0.00107631
KIRC	BG	ENSG00000140987.18	ENSG00000103343.11	0.00134375	0.0180595
KIRC	BG	ENSG00000141034.8	ENSG00000171953.14	0.000396898	2.11645e-06
KIRC	BG	ENSG00000141258.11	ENSG00000167721.9	0.0472951	0.00384385
KIRC	BG	ENSG00000141519.13	ENSG00000167291.14	0.00163365	1.47105e-06
KIRC	BG	ENSG00000141756.17	ENSG00000141696.11	1.26626e-05	8.10138e-07
KIRC	BG	ENSG00000142687.16	ENSG00000020129.14	0.00254821	3.5246e-05
KIRC	BG	ENSG00000143195.11	ENSG00000143194.11	0.00582056	0.00288168
KIRC	BG	ENSG00000143256.4	ENSG00000158793.12	0.0236485	7.98338e-09
KIRC	BG	ENSG00000143363.14	ENSG00000143409.14	0.00165902	0.00596857
KIRC	BG	ENSG00000143612.17	ENSG00000143569.17	0.000310563	0.00211439
KIRC	BG	ENSG00000143630.8	ENSG00000176444.17	7.55435e-07	1.78647e-10
KIRC	BG	ENSG00000143643.11	ENSG00000173409.12	0.000926683	2.02764e-07
KIRC	BG	ENSG00000143919.13	ENSG00000138078.14	0.000154336	3.22308e-05
KIRC	BG	ENSG00000144021.2	ENSG00000135956.7	0.00347444	0.00587287
KIRC	BG	ENSG00000144182.15	ENSG00000135951.13	0.0448636	0.0109884
KIRC	BG	ENSG00000144283.20	ENSG00000153237.16	9.40066e-05	2.87799e-05
KIRC	BG	ENSG00000144426.17	ENSG00000138442.8	5.11702e-06	1.41075e-05
KIRC	BG	ENSG00000144580.12	ENSG00000135913.9	2.4657e-06	7.18071e-08
KIRC	BG	ENSG00000145194.16	ENSG00000214160.8	0.00570895	5.2409e-07
KIRC	BG	ENSG00000145354.8	ENSG00000109332.18	0.000998116	9.24063e-06
KIRC	BG	ENSG00000145375.7	ENSG00000170917.12	5.83358e-05	9.16032e-05
KIRC	BG	ENSG00000145545.10	ENSG00000037474.13	9.12254e-05	0.000381731
KIRC	BG	ENSG00000145604.14	ENSG00000164187.6	6.26111e-06	9.87615e-10
KIRC	BG	ENSG00000145723.15	ENSG00000145725.18	8.31261e-08	1.10468e-08
KIRC	BG	ENSG00000146085.7	ENSG00000031691.6	6.96544e-09	1.96254e-06
KIRC	BG	ENSG00000146233.6	ENSG00000153291.14	0.00388193	7.25737e-05
KIRC	BG	ENSG00000146670.8	ENSG00000162300.10	0.00661504	3.95278e-11
KIRC	BG	ENSG00000146701.10	ENSG00000127952.15	0.00307342	0.000185306
KIRC	BG	ENSG00000146776.13	ENSG00000128536.14	0.00426966	0.000514676
KIRC	BG	ENSG00000146834.12	ENSG00000078487.16	0.000220419	5.98329e-07
KIRC	BG	ENSG00000146955.9	ENSG00000157800.16	4.44973e-05	0.000147263
KIRC	BG	ENSG00000147383.9	ENSG00000147400.8	0.0155344	0.00255511
KIRC	BG	ENSG00000147421.16	ENSG00000104299.13	0.0188791	0.013138
KIRC	BG	ENSG00000147677.9	ENSG00000147679.10	0.00559014	0.0254488
KIRC	BG	ENSG00000148187.16	ENSG00000119446.12	6.4299e-06	1.44064e-06
KIRC	BG	ENSG00000148229.11	ENSG00000157653.10	0.000662748	0.00309582
KIRC	BG	ENSG00000148303.15	ENSG00000148297.14	0.000934234	0.00172289
KIRC	BG	ENSG00000148814.16	ENSG00000165752.15	0.00405476	8.71792e-06
KIRC	BG	ENSG00000148950.8	ENSG00000109911.16	3.06392e-05	2.93474e-06
KIRC	BG	ENSG00000148985.18	ENSG00000110713.14	0.0106927	0.0222898
KIRC	BG	ENSG00000149050.8	ENSG00000158077.4	9.03096e-05	2.31234e-05
KIRC	BG	ENSG00000149308.15	ENSG00000149311.16	0.000226848	1.93307e-06
KIRC	BG	ENSG00000149483.10	ENSG00000162144.8	6.12792e-05	3.18169e-08
KIRC	BG	ENSG00000149806.9	ENSG00000149792.7	2.72406e-09	1.60092e-05
KIRC	BG	ENSG00000149925.15	ENSG00000149926.12	3.05344e-05	0.0177414
KIRC	BG	ENSG00000150401.13	ENSG00000150403.16	0.0159658	0.00159887
KIRC	BG	ENSG00000150753.10	ENSG00000150756.12	0.0152102	0.000675262
KIRC	BG	ENSG00000150776.16	ENSG00000150773.9	7.4979e-05	3.0313e-07
KIRC	BG	ENSG00000151445.14	ENSG00000100591.6	0.00465077	0.00565585
KIRC	BG	ENSG00000151491.11	ENSG00000023734.9	0.000495871	0.0060872
KIRC	BG	ENSG00000151500.13	ENSG00000151498.10	0.0263743	0.00396254
KIRC	BG	ENSG00000151532.12	ENSG00000023041.10	8.55894e-08	2.182e-09
KIRC	BG	ENSG00000151689.11	ENSG00000198130.13	1.06986e-08	6.79909e-09
KIRC	BG	ENSG00000151917.16	ENSG00000151914.16	0.000259466	0.000223189
KIRC	BG	ENSG00000152133.13	ENSG00000008869.10	1.68959e-07	1.4071e-06
KIRC	BG	ENSG00000152234.14	ENSG00000152240.11	0.0019851	0.00756211
KIRC	BG	ENSG00000152409.8	ENSG00000132837.13	1.16293e-08	4.00408e-11
KIRC	BG	ENSG00000152763.15	ENSG00000198160.13	7.70811e-06	0.000172996
KIRC	BG	ENSG00000152942.17	ENSG00000085231.12	1.29373e-07	1.53124e-08
KIRC	BG	ENSG00000152942.17	ENSG00000273841.3	2.46158e-06	1.51127e-07
KIRC	BG	ENSG00000153015.14	ENSG00000153006.13	0.013018	0.00404215
KIRC	BG	ENSG00000153485.5	ENSG00000165943.4	3.51536e-08	3.35279e-07
KIRC	BG	ENSG00000153767.8	ENSG00000144840.7	9.43754e-05	2.15132e-06
KIRC	BG	ENSG00000153832.10	ENSG00000153827.12	5.53198e-05	0.00132952
KIRC	BG	ENSG00000154099.16	ENSG00000103160.10	0.00350429	0.00448546
KIRC	BG	ENSG00000154174.7	ENSG00000206535.6	0.0249407	0.011092
KIRC	BG	ENSG00000154479.11	ENSG00000144362.10	9.75852e-08	4.26195e-08
KIRC	BG	ENSG00000154479.11	ENSG00000213160.8	0.00741543	0.0496597
KIRC	BG	ENSG00000154767.13	ENSG00000170860.3	7.56775e-07	6.24945e-06
KIRC	BG	ENSG00000154920.13	ENSG00000108826.14	1.82245e-06	5.87633e-16
KIRC	BG	ENSG00000155229.19	ENSG00000165886.4	0.0385305	0.00198187
KIRC	BG	ENSG00000155827.10	ENSG00000165152.7	1.12373e-08	8.86468e-12
KIRC	BG	ENSG00000155876.5	ENSG00000155875.12	0.00180807	0.0132871
KIRC	BG	ENSG00000155906.15	ENSG00000146476.9	0.0193204	0.00764941
KIRC	BG	ENSG00000155975.8	ENSG00000198791.10	0.000499325	0.00488552
KIRC	BG	ENSG00000156050.7	ENSG00000119723.14	0.000567797	3.09772e-05
KIRC	BG	ENSG00000156110.12	ENSG00000185009.11	0.0142495	0.0206477
KIRC	BG	ENSG00000156170.11	ENSG00000175305.15	0.0294209	5.8123e-05
KIRC	BG	ENSG00000156831.6	ENSG00000164961.14	0.0180257	0.00785396
KIRC	BG	ENSG00000157181.13	ENSG00000047410.12	0.0216235	0.0420645
KIRC	BG	ENSG00000158411.9	ENSG00000185414.18	8.55827e-07	6.1695e-10
KIRC	BG	ENSG00000158435.6	ENSG00000204634.11	0.0422144	0.025232
KIRC	BG	ENSG00000158805.10	ENSG00000075399.11	2.48378e-06	8.31459e-08
KIRC	BG	ENSG00000158955.9	ENSG00000108379.8	7.48493e-09	4.8055e-06
KIRC	BG	ENSG00000159111.11	ENSG00000141294.8	0.0222287	0.0202891
KIRC	BG	ENSG00000159131.15	ENSG00000159140.16	0.00810063	1.28708e-06
KIRC	BG	ENSG00000159579.12	ENSG00000172775.15	0.00310463	0.000570375
KIRC	BG	ENSG00000159596.6	ENSG00000159592.9	0.000485871	5.53742e-07
KIRC	BG	ENSG00000159733.12	ENSG00000249428.4	0.000156572	0.000768541
KIRC	BG	ENSG00000159761.13	ENSG00000124074.10	2.74942e-06	6.68493e-08
KIRC	BG	ENSG00000159871.13	ENSG00000167637.15	0.00154692	0.000459676
KIRC	BG	ENSG00000160049.10	ENSG00000142655.11	2.24878e-05	7.76292e-07
KIRC	BG	ENSG00000160298.16	ENSG00000160299.15	1.46887e-05	4.21053e-12
KIRC	BG	ENSG00000160613.11	ENSG00000167257.9	0.000280005	0.000352802
KIRC	BG	ENSG00000160888.6	ENSG00000104915.13	0.000289459	2.80926e-06
KIRC	BG	ENSG00000160959.6	ENSG00000160957.11	1.78191e-05	7.4992e-10
KIRC	BG	ENSG00000161298.15	ENSG00000186020.11	0.00783594	2.01591e-05
KIRC	BG	ENSG00000161618.8	ENSG00000104872.9	0.00184485	0.0183476
KIRC	BG	ENSG00000161714.10	ENSG00000181513.13	0.0307295	0.00140792
KIRC	BG	ENSG00000161791.12	ENSG00000139644.11	0.00424588	1.81164e-05
KIRC	BG	ENSG00000162222.12	ENSG00000234857.2	0.00266379	0.000394401
KIRC	BG	ENSG00000162409.9	ENSG00000162407.8	7.87323e-12	4.09634e-14
KIRC	BG	ENSG00000162616.8	ENSG00000162613.15	0.000149435	0.00646408
KIRC	BG	ENSG00000162620.14	ENSG00000259030.5	0.0103091	0.0440207
KIRC	BG	ENSG00000162623.14	ENSG00000116791.12	5.2287e-06	9.18072e-07
KIRC	BG	ENSG00000162694.12	ENSG00000162695.10	0.00109117	0.000851284
KIRC	BG	ENSG00000162704.14	ENSG00000143344.14	5.17903e-07	1.74382e-09
KIRC	BG	ENSG00000162851.7	ENSG00000162852.12	2.87578e-05	1.81961e-05
KIRC	BG	ENSG00000162972.9	ENSG00000162971.9	0.000516306	0.0003071
KIRC	BG	ENSG00000163239.11	ENSG00000169291.8	3.26308e-05	1.051e-09
KIRC	BG	ENSG00000163257.9	ENSG00000109805.8	0.0211323	4.17901e-21
KIRC	BG	ENSG00000163312.9	ENSG00000163319.9	3.3046e-11	1.24478e-09
KIRC	BG	ENSG00000163320.9	ENSG00000179021.8	0.00019622	0.00285849
KIRC	BG	ENSG00000163357.9	ENSG00000163354.13	2.51518e-08	4.73222e-07
KIRC	BG	ENSG00000163412.11	ENSG00000170837.2	0.000100953	1.48821e-07
KIRC	BG	ENSG00000163463.10	ENSG00000163462.16	1.83561e-06	2.77544e-12
KIRC	BG	ENSG00000163481.6	ENSG00000163482.10	0.00115459	2.3975e-05
KIRC	BG	ENSG00000163507.12	ENSG00000198919.11	1.4902e-05	1.04342e-11
KIRC	BG	ENSG00000163512.12	ENSG00000206559.6	0.00031883	0.00141845
KIRC	BG	ENSG00000163629.11	ENSG00000109339.17	2.80573e-05	2.73903e-05
KIRC	BG	ENSG00000163682.14	ENSG00000121897.12	0.000887349	0.00208268
KIRC	BG	ENSG00000163743.12	ENSG00000174796.11	4.26624e-06	5.05671e-08
KIRC	BG	ENSG00000163808.15	ENSG00000163807.5	6.93964e-05	3.17998e-17
KIRC	BG	ENSG00000163840.8	ENSG00000138496.15	0.0475274	0.0490245
KIRC	BG	ENSG00000163870.13	ENSG00000073111.12	0.0162234	0.0199447
KIRC	BG	ENSG00000164008.12	ENSG00000117385.14	1.33592e-10	1.71859e-12
KIRC	BG	ENSG00000164010.12	ENSG00000177868.10	0.0124135	0.000247397
KIRC	BG	ENSG00000164074.13	ENSG00000164073.8	6.34169e-05	5.06289e-05
KIRC	BG	ENSG00000164118.11	ENSG00000164117.11	2.19733e-05	3.80788e-05
KIRC	BG	ENSG00000164199.14	ENSG00000176018.11	1.54515e-09	6.31695e-08
KIRC	BG	ENSG00000164291.15	ENSG00000198677.9	8.92456e-08	1.43238e-06
KIRC	BG	ENSG00000164305.16	ENSG00000164306.9	1.07686e-06	4.9625e-05
KIRC	BG	ENSG00000164346.8	ENSG00000164347.16	3.59011e-05	0.000142339
KIRC	BG	ENSG00000164483.15	ENSG00000164484.10	0.000208825	0.00116087
KIRC	BG	ENSG00000164609.8	ENSG00000164611.11	7.93872e-13	9.36868e-19
KIRC	BG	ENSG00000165097.12	ENSG00000137364.4	0.000187882	0.000983403
KIRC	BG	ENSG00000165480.14	ENSG00000173141.4	0.00453537	1.13163e-11
KIRC	BG	ENSG00000165502.6	ENSG00000168282.5	0.00142673	0.0012807
KIRC	BG	ENSG00000165526.7	ENSG00000197798.7	0.000544933	0.00494645
KIRC	BG	ENSG00000165609.11	ENSG00000151465.12	0.0129012	0.00234316
KIRC	BG	ENSG00000165698.14	ENSG00000165695.8	0.00755384	0.000425189
KIRC	BG	ENSG00000165775.16	ENSG00000185010.12	0.001537	0.0272156
KIRC	BG	ENSG00000165795.19	ENSG00000165801.8	0.00113238	0.00995814
KIRC	BG	ENSG00000165943.4	ENSG00000259066.4	1.40455e-09	3.89992e-07
KIRC	BG	ENSG00000166037.9	ENSG00000077458.11	3.86291e-05	0.000427059
KIRC	BG	ENSG00000166130.13	ENSG00000120868.12	0.00551856	0.0217129
KIRC	BG	ENSG00000166135.12	ENSG00000166136.14	0.0124691	0.0159486
KIRC	BG	ENSG00000166135.12	ENSG00000255339.5	0.00147543	0.000758463
KIRC	BG	ENSG00000166140.16	ENSG00000104129.8	1.10793e-06	9.40181e-05
KIRC	BG	ENSG00000166170.9	ENSG00000126214.19	0.00714425	1.81215e-05
KIRC	BG	ENSG00000166188.2	ENSG00000103005.10	6.07062e-06	5.91537e-10
KIRC	BG	ENSG00000166200.13	ENSG00000156958.13	6.11849e-07	4.30412e-08
KIRC	BG	ENSG00000166246.12	ENSG00000168096.13	0.0183761	0.000121843
KIRC	BG	ENSG00000166260.9	ENSG00000166263.12	1.95805e-06	0.000685875
KIRC	BG	ENSG00000166349.8	ENSG00000175104.13	5.50747e-08	3.31774e-11
KIRC	BG	ENSG00000166411.12	ENSG00000136425.11	0.00798466	0.0175073
KIRC	BG	ENSG00000166595.10	ENSG00000172831.10	0.00541026	0.0012748
KIRC	BG	ENSG00000166710.16	ENSG00000229474.5	0.00308911	1.84794e-05
KIRC	BG	ENSG00000166783.18	ENSG00000072864.11	2.96964e-05	1.99158e-08
KIRC	BG	ENSG00000166793.9	ENSG00000172409.5	0.0179757	0.000377934
KIRC	BG	ENSG00000166803.9	ENSG00000103671.8	6.92409e-05	2.16705e-11
KIRC	BG	ENSG00000166821.7	ENSG00000140527.13	1.9376e-05	9.27633e-05
KIRC	BG	ENSG00000166881.8	ENSG00000166886.11	0.00684353	0.0483636
KIRC	BG	ENSG00000166987.13	ENSG00000175197.9	0.000257607	0.000308309
KIRC	BG	ENSG00000167113.9	ENSG00000167112.9	0.00160045	0.000376457
KIRC	BG	ENSG00000167302.8	ENSG00000224877.3	4.97242e-10	1.91737e-12
KIRC	BG	ENSG00000167378.7	ENSG00000124444.14	0.00364265	0.0070155
KIRC	BG	ENSG00000167378.7	ENSG00000226763.4	0.000156549	8.71173e-07
KIRC	BG	ENSG00000167395.10	ENSG00000167394.11	0.00839507	0.000290655
KIRC	BG	ENSG00000167515.9	ENSG00000141012.11	0.000358775	0.00305143
KIRC	BG	ENSG00000167522.13	ENSG00000197912.12	0.00190987	1.48363e-05
KIRC	BG	ENSG00000167552.12	ENSG00000167553.13	0.0340243	0.0035906
KIRC	BG	ENSG00000167595.13	ENSG00000004776.10	0.000193363	1.81927e-05
KIRC	BG	ENSG00000167625.9	ENSG00000160570.12	0.030566	0.013073
KIRC	BG	ENSG00000167900.10	ENSG00000183077.14	0.00734961	8.26957e-06
KIRC	BG	ENSG00000167962.11	ENSG00000183971.5	1.12783e-08	2.24475e-08
KIRC	BG	ENSG00000168152.11	ENSG00000138674.15	8.03012e-05	1.0395e-05
KIRC	BG	ENSG00000168303.6	ENSG00000175600.14	1.69364e-06	7.62975e-05
KIRC	BG	ENSG00000168438.13	ENSG00000112290.11	0.000213837	6.274e-07
KIRC	BG	ENSG00000168538.14	ENSG00000182552.13	6.94558e-05	0.000140816
KIRC	BG	ENSG00000168575.8	ENSG00000176209.10	1.99973e-05	0.000234155
KIRC	BG	ENSG00000168779.18	ENSG00000174891.11	4.90895e-09	4.45564e-07
KIRC	BG	ENSG00000168803.13	ENSG00000168806.7	2.47487e-05	1.72102e-05
KIRC	BG	ENSG00000169031.17	ENSG00000081052.11	3.11898e-09	4.40177e-05
KIRC	BG	ENSG00000169136.7	ENSG00000104951.14	0.00137969	0.000635605
KIRC	BG	ENSG00000169255.12	ENSG00000169251.11	1.47913e-05	0.000217315
KIRC	BG	ENSG00000169567.10	ENSG00000186687.14	7.99607e-10	2.66143e-08
KIRC	BG	ENSG00000169621.8	ENSG00000204923.3	1.85336e-07	9.94896e-06
KIRC	BG	ENSG00000169627.7	ENSG00000213599.8	0.00119405	0.0440855
KIRC	BG	ENSG00000169758.11	ENSG00000169752.15	2.10566e-05	0.0167662
KIRC	BG	ENSG00000170222.11	ENSG00000133028.9	0.00207797	0.00909757
KIRC	BG	ENSG00000170270.4	ENSG00000012963.12	0.000613236	0.00183507
KIRC	BG	ENSG00000170417.13	ENSG00000135953.9	0.000898642	0.000506441
KIRC	BG	ENSG00000170448.10	ENSG00000163293.10	6.92152e-07	1.24432e-05
KIRC	BG	ENSG00000170892.9	ENSG00000125505.15	5.19398e-05	6.05724e-14
KIRC	BG	ENSG00000170909.12	ENSG00000170906.14	0.00492806	4.42103e-05
KIRC	BG	ENSG00000171097.12	ENSG00000136802.10	8.31873e-05	4.6692e-07
KIRC	BG	ENSG00000171169.8	ENSG00000148339.11	0.00318408	0.010454
KIRC	BG	ENSG00000171204.11	ENSG00000150672.15	0.000419225	0.0416663
KIRC	BG	ENSG00000171311.11	ENSG00000171307.17	7.28693e-07	1.97127e-06
KIRC	BG	ENSG00000171314.8	ENSG00000052749.12	2.59979e-07	9.16832e-05
KIRC	BG	ENSG00000171320.13	ENSG00000147419.15	7.60468e-06	1.33518e-09
KIRC	BG	ENSG00000171700.12	ENSG00000125510.14	0.00209928	0.0217688
KIRC	BG	ENSG00000171720.8	ENSG00000164620.7	0.000598607	0.000113142
KIRC	BG	ENSG00000171766.14	ENSG00000171763.16	1.41578e-05	0.000440298
KIRC	BG	ENSG00000171862.8	ENSG00000227268.3	0.000266847	2.64027e-05
KIRC	BG	ENSG00000171962.16	ENSG00000175662.16	0.000252371	0.00359343
KIRC	BG	ENSG00000172432.17	ENSG00000124688.12	6.02457e-05	1.35968e-15
KIRC	BG	ENSG00000172893.14	ENSG00000172890.10	0.00139282	0.000151072
KIRC	BG	ENSG00000173171.13	ENSG00000169231.12	6.30268e-06	6.65169e-16
KIRC	BG	ENSG00000173207.11	ENSG00000160691.17	0.0239775	1.6731e-08
KIRC	BG	ENSG00000173327.6	ENSG00000197136.4	0.000158782	0.000234286
KIRC	BG	ENSG00000173531.14	ENSG00000164068.14	0.00201129	0.000147303
KIRC	BG	ENSG00000173614.12	ENSG00000162441.10	5.11407e-09	8.98722e-12
KIRC	BG	ENSG00000173992.7	ENSG00000182791.4	0.000299364	0.0110696
KIRC	BG	ENSG00000174177.11	ENSG00000158717.9	1.92112e-06	3.88016e-08
KIRC	BG	ENSG00000174405.12	ENSG00000139826.5	0.00242979	0.00183593
KIRC	BG	ENSG00000174516.13	ENSG00000174547.12	0.0234353	0.00563484
KIRC	BG	ENSG00000174720.14	ENSG00000138658.14	2.01212e-05	4.85808e-06
KIRC	BG	ENSG00000174842.15	ENSG00000122484.8	0.0153243	0.00180059
KIRC	BG	ENSG00000174886.11	ENSG00000187650.3	0.00898719	0.00104776
KIRC	BG	ENSG00000175334.6	ENSG00000175376.7	0.0181399	0.0045013
KIRC	BG	ENSG00000175550.6	ENSG00000175573.6	1.21583e-12	2.97899e-08
KIRC	BG	ENSG00000176261.14	ENSG00000162521.17	7.08541e-05	0.00121757
KIRC	BG	ENSG00000176386.7	ENSG00000136875.11	5.94882e-05	0.0239575
KIRC	BG	ENSG00000176410.7	ENSG00000071462.10	7.69944e-08	4.02651e-13
KIRC	BG	ENSG00000176473.12	ENSG00000140105.16	0.0453546	0.0267267
KIRC	BG	ENSG00000176714.9	ENSG00000198522.12	5.07284e-10	4.21444e-08
KIRC	BG	ENSG00000176894.8	ENSG00000177084.15	1.42358e-06	1.92405e-09
KIRC	BG	ENSG00000176946.10	ENSG00000168397.15	1.4691e-05	1.09503e-09
KIRC	BG	ENSG00000177000.9	ENSG00000011021.20	0.000252202	4.39968e-06
KIRC	BG	ENSG00000177084.15	ENSG00000256632.3	0.000190589	2.67133e-09
KIRC	BG	ENSG00000177150.11	ENSG00000101654.16	1.36282e-05	0.000233574
KIRC	BG	ENSG00000177302.13	ENSG00000176994.10	2.64276e-05	4.59058e-09
KIRC	BG	ENSG00000177380.12	ENSG00000221916.3	0.000169125	0.0144762
KIRC	BG	ENSG00000177600.7	ENSG00000177595.16	3.26767e-08	1.20231e-09
KIRC	BG	ENSG00000177683.12	ENSG00000128590.4	6.75409e-07	0.000352239
KIRC	BG	ENSG00000177854.7	ENSG00000172534.12	0.0182383	0.0240798
KIRC	BG	ENSG00000177971.8	ENSG00000173548.8	0.0491143	0.00350491
KIRC	BG	ENSG00000178700.6	ENSG00000178694.8	5.12662e-08	2.20423e-08
KIRC	BG	ENSG00000178882.12	ENSG00000119242.7	0.00514948	0.000266441
KIRC	BG	ENSG00000178950.15	ENSG00000127419.15	0.00184291	0.000216691
KIRC	BG	ENSG00000178966.14	ENSG00000165119.17	9.88728e-06	1.61764e-06
KIRC	BG	ENSG00000179168.13	ENSG00000188766.11	1.52937e-06	1.19245e-08
KIRC	BG	ENSG00000179630.9	ENSG00000151773.11	2.33261e-05	0.000544692
KIRC	BG	ENSG00000179698.12	ENSG00000179526.15	7.51524e-08	9.16624e-08
KIRC	BG	ENSG00000179715.11	ENSG00000139211.6	0.0194914	0.00136645
KIRC	BG	ENSG00000180185.10	ENSG00000063854.11	2.87499e-06	1.57884e-06
KIRC	BG	ENSG00000180228.11	ENSG00000204311.10	8.13852e-05	2.85187e-06
KIRC	BG	ENSG00000180822.10	ENSG00000137285.9	0.000865309	0.0110591
KIRC	BG	ENSG00000180881.18	ENSG00000180481.9	0.0335419	0.0145532
KIRC	BG	ENSG00000181038.12	ENSG00000070495.13	0.000118284	0.0110201
KIRC	BG	ENSG00000181222.13	ENSG00000174282.10	1.52744e-07	4.82807e-08
KIRC	BG	ENSG00000181544.12	ENSG00000130150.10	5.27694e-06	1.7255e-08
KIRC	BG	ENSG00000181827.13	ENSG00000151575.13	0.000115496	0.000185737
KIRC	BG	ENSG00000181924.6	ENSG00000175575.11	0.00259442	0.000453102
KIRC	BG	ENSG00000182173.11	ENSG00000177303.8	0.000153002	3.04773e-08
KIRC	BG	ENSG00000182362.12	ENSG00000160294.9	0.0348824	0.0324622
KIRC	BG	ENSG00000182944.16	ENSG00000100263.12	2.53753e-06	1.12146e-08
KIRC	BG	ENSG00000183208.11	ENSG00000185043.9	0.0130424	0.00084566
KIRC	BG	ENSG00000183576.11	ENSG00000090061.16	6.67097e-08	1.30742e-09
KIRC	BG	ENSG00000183765.19	ENSG00000100209.8	0.000361935	8.07179e-11
KIRC	BG	ENSG00000183775.9	ENSG00000145817.15	8.41679e-07	1.70603e-06
KIRC	BG	ENSG00000184164.13	ENSG00000182858.12	1.10948e-05	3.75824e-06
KIRC	BG	ENSG00000184445.10	ENSG00000111011.16	0.000302064	3.02207e-09
KIRC	BG	ENSG00000184465.14	ENSG00000185127.6	3.50087e-05	6.45251e-05
KIRC	BG	ENSG00000184530.8	ENSG00000255330.7	0.0363692	1.16806e-05
KIRC	BG	ENSG00000184661.12	ENSG00000104756.14	0.000198467	0.00115922
KIRC	BG	ENSG00000184967.5	ENSG00000185163.8	0.00111467	0.00441344
KIRC	BG	ENSG00000185015.6	ENSG00000176731.10	5.76919e-07	5.24476e-06
KIRC	BG	ENSG00000185049.11	ENSG00000243449.5	0.000344416	0.0115384
KIRC	BG	ENSG00000185104.18	ENSG00000123080.9	0.00383236	1.08151e-05
KIRC	BG	ENSG00000185250.14	ENSG00000135587.7	0.0310392	0.00960521
KIRC	BG	ENSG00000185261.12	ENSG00000133302.11	4.2286e-08	2.32169e-06
KIRC	BG	ENSG00000185339.7	ENSG00000100029.16	0.0218637	0.000396419
KIRC	BG	ENSG00000185627.16	ENSG00000142082.13	5.76496e-06	5.38776e-07
KIRC	BG	ENSG00000185803.7	ENSG00000261587.2	2.71324e-06	2.23363e-10
KIRC	BG	ENSG00000185808.12	ENSG00000182670.12	0.00453494	0.00308662
KIRC	BG	ENSG00000185825.14	ENSG00000101986.11	0.0441298	0.00160166
KIRC	BG	ENSG00000185869.12	ENSG00000198453.11	1.54678e-07	8.5315e-07
KIRC	BG	ENSG00000186063.11	ENSG00000162819.10	0.000576488	0.0150257
KIRC	BG	ENSG00000186141.7	ENSG00000265491.4	0.00764651	0.0073706
KIRC	BG	ENSG00000186522.13	ENSG00000198142.4	4.66767e-08	5.58486e-08
KIRC	BG	ENSG00000186660.14	ENSG00000110031.11	0.00225389	7.0867e-06
KIRC	BG	ENSG00000186952.13	ENSG00000164209.15	6.3487e-09	1.33928e-07
KIRC	BG	ENSG00000187066.7	ENSG00000149823.6	5.27194e-06	4.39706e-09
KIRC	BG	ENSG00000187189.10	ENSG00000111817.15	1.48055e-05	6.11532e-09
KIRC	BG	ENSG00000187608.7	ENSG00000188290.9	0.0198859	0.0276026
KIRC	BG	ENSG00000187778.12	ENSG00000110844.12	0.0109319	0.00652901
KIRC	BG	ENSG00000187790.9	ENSG00000100442.9	0.0412475	0.0333
KIRC	BG	ENSG00000187954.11	ENSG00000167702.10	2.19864e-06	8.28673e-07
KIRC	BG	ENSG00000188153.11	ENSG00000197565.14	0.00182136	7.90641e-08
KIRC	BG	ENSG00000188566.10	ENSG00000187713.6	7.65776e-05	1.06752e-08
KIRC	BG	ENSG00000188610.11	ENSG00000171943.10	0.000153104	1.53263e-17
KIRC	BG	ENSG00000188760.9	ENSG00000123989.12	0.0344927	0.0297133
KIRC	BG	ENSG00000188997.6	ENSG00000118369.11	0.00211433	9.47204e-05
KIRC	BG	ENSG00000189157.12	ENSG00000138760.7	0.000299692	0.00243587
KIRC	BG	ENSG00000196177.11	ENSG00000095574.10	1.17249e-10	7.66093e-08
KIRC	BG	ENSG00000196236.11	ENSG00000100380.11	1.96963e-06	2.54475e-06
KIRC	BG	ENSG00000196369.9	ENSG00000215784.5	3.57098e-08	1.67567e-12
KIRC	BG	ENSG00000196388.7	ENSG00000129250.10	0.000848216	3.59909e-05
KIRC	BG	ENSG00000196411.8	ENSG00000146828.16	6.19628e-05	0.00014621
KIRC	BG	ENSG00000196419.11	ENSG00000100418.7	1.15538e-08	7.50701e-07
KIRC	BG	ENSG00000196459.12	ENSG00000046651.13	0.0147255	8.99215e-06
KIRC	BG	ENSG00000196505.9	ENSG00000065183.14	0.000687474	0.0068422
KIRC	BG	ENSG00000196663.14	ENSG00000100865.13	0.00020353	4.4738e-05
KIRC	BG	ENSG00000196678.12	ENSG00000102897.8	0.0183189	0.000711205
KIRC	BG	ENSG00000196943.11	ENSG00000157379.12	1.32646e-05	4.50559e-06
KIRC	BG	ENSG00000197343.9	ENSG00000221909.2	0.017929	0.002504
KIRC	BG	ENSG00000197563.8	ENSG00000134444.12	0.0129473	0.00206869
KIRC	BG	ENSG00000197852.9	ENSG00000064703.10	0.0341399	0.00284917
KIRC	BG	ENSG00000197863.7	ENSG00000251247.8	0.000111945	5.11956e-06
KIRC	BG	ENSG00000198060.8	ENSG00000107864.13	1.08134e-05	0.00756287
KIRC	BG	ENSG00000198242.12	ENSG00000109113.16	0.0011297	0.00462242
KIRC	BG	ENSG00000198520.9	ENSG00000126106.12	2.44748e-08	4.29685e-09
KIRC	BG	ENSG00000198695.2	ENSG00000198727.2	0.0163176	0.00917618
KIRC	BG	ENSG00000198836.7	ENSG00000127249.13	3.6832e-05	0.00184887
KIRC	BG	ENSG00000198924.6	ENSG00000196865.4	0.000253086	0.00330649
KIRC	BG	ENSG00000198925.9	ENSG00000163516.12	0.00478056	1.22537e-05
KIRC	BG	ENSG00000198952.8	ENSG00000163472.17	7.69004e-05	7.54206e-06
KIRC	BG	ENSG00000203705.9	ENSG00000117697.13	0.00266228	0.00942452
KIRC	BG	ENSG00000204178.8	ENSG00000188672.15	0.000181659	7.15936e-09
KIRC	BG	ENSG00000204220.8	ENSG00000227057.6	0.00157882	0.000436956
KIRC	BG	ENSG00000204237.4	ENSG00000185298.11	2.11234e-05	1.47347e-06
KIRC	BG	ENSG00000204257.13	ENSG00000204256.11	0.000756755	0.00240106
KIRC	BG	ENSG00000204308.7	ENSG00000204310.9	6.50684e-05	0.00013963
KIRC	BG	ENSG00000204351.10	ENSG00000204356.10	0.00109794	7.34979e-05
KIRC	BG	ENSG00000204390.9	ENSG00000204389.9	2.413e-06	2.41053e-07
KIRC	BG	ENSG00000204406.10	ENSG00000115947.12	1.21796e-06	6.29642e-07
KIRC	BG	ENSG00000204410.13	ENSG00000213719.7	0.0169694	1.71061e-05
KIRC	BG	ENSG00000204438.9	ENSG00000263020.4	0.00726073	0.000819832
KIRC	BG	ENSG00000204463.11	ENSG00000204444.9	0.00221902	0.0168988
KIRC	BG	ENSG00000204569.8	ENSG00000204568.10	0.000493125	5.51771e-06
KIRC	BG	ENSG00000204576.10	ENSG00000204590.11	0.0121242	1.15431e-06
KIRC	BG	ENSG00000204856.10	ENSG00000111231.7	0.00204567	9.30823e-06
KIRC	BG	ENSG00000204899.5	ENSG00000136122.14	0.0148238	2.35306e-06
KIRC	BG	ENSG00000204947.7	ENSG00000197024.7	0.000798511	0.000198384
KIRC	BG	ENSG00000204954.8	ENSG00000139372.13	0.00119278	0.000157172
KIRC	BG	ENSG00000205155.6	ENSG00000161265.13	6.44468e-08	4.98467e-10
KIRC	BG	ENSG00000205208.4	ENSG00000171503.10	0.000156532	5.85019e-07
KIRC	BG	ENSG00000205323.7	ENSG00000123353.8	0.0475958	0.0275972
KIRC	BG	ENSG00000205464.10	ENSG00000186468.11	0.000526545	0.000330705
KIRC	BG	ENSG00000205544.3	ENSG00000169992.8	0.000159533	1.04414e-07
KIRC	BG	ENSG00000205707.9	ENSG00000118307.17	0.0032749	0.00014665
KIRC	BG	ENSG00000211460.10	ENSG00000155438.10	0.000204732	6.37996e-07
KIRC	BG	ENSG00000213719.7	ENSG00000255152.7	0.00951686	3.07282e-07
KIRC	BG	ENSG00000213741.7	ENSG00000165501.15	0.00979046	0.000473222
KIRC	BG	ENSG00000213865.6	ENSG00000175073.7	9.91457e-09	9.37046e-10
KIRC	BG	ENSG00000213918.9	ENSG00000188827.9	0.00272601	0.000506557
KIRC	BG	ENSG00000213977.6	ENSG00000127774.6	0.0380499	0.00756985
KIRC	BG	ENSG00000214087.7	ENSG00000185359.11	0.00452544	1.24743e-07
KIRC	BG	ENSG00000214113.9	ENSG00000145982.10	3.99781e-07	2.894e-09
KIRC	BG	ENSG00000214413.6	ENSG00000108061.10	0.000531622	0.00218647
KIRC	BG	ENSG00000214711.8	ENSG00000013016.13	0.00044265	0.00410746
KIRC	BG	ENSG00000214941.6	ENSG00000011295.14	0.00361612	4.12781e-05
KIRC	BG	ENSG00000215271.7	ENSG00000129473.8	4.82811e-05	2.23341e-05
KIRC	BG	ENSG00000221909.2	ENSG00000272647.1	0.017165	0.00435122
KIRC	BG	ENSG00000221944.4	ENSG00000135930.12	0.00265013	3.79556e-09
KIRC	BG	ENSG00000221988.11	ENSG00000204314.9	0.00973164	0.000195281
KIRC	BG	ENSG00000224051.5	ENSG00000127054.17	0.0351463	0.00608034
KIRC	BG	ENSG00000237765.5	ENSG00000118564.13	2.50335e-09	3.97248e-12
KIRC	BG	ENSG00000241058.2	ENSG00000165997.4	9.87411e-05	3.33052e-06
KIRC	BG	ENSG00000245680.8	ENSG00000188283.10	0.000291511	2.4991e-05
KIRC	BG	ENSG00000249715.8	ENSG00000114982.16	0.0045447	3.74068e-05
KIRC	BG	ENSG00000253710.2	ENSG00000123191.12	1.48705e-06	8.57525e-08
KIRC	BG	ENSG00000253729.6	ENSG00000104738.15	0.00931165	9.92271e-05
KIRC	BG	ENSG00000254685.5	ENSG00000162620.14	3.39682e-05	0.000191433
KIRC	BG	ENSG00000256053.6	ENSG00000166170.9	0.000825646	0.00111343
KIRC	BG	ENSG00000257218.4	ENSG00000170855.3	0.0373027	0.0135652
KIRC	BG	ENSG00000257949.5	ENSG00000161533.10	8.17284e-05	7.68748e-05
KIRC	BG	ENSG00000258388.6	ENSG00000204314.9	0.00771517	0.000521753
KIRC	BG	ENSG00000258790.1	ENSG00000092020.9	2.24559e-07	1.08125e-08
KIRC	BG	ENSG00000259494.1	ENSG00000181991.14	0.0326926	0.000182275
KIRC	BG	ENSG00000261236.4	ENSG00000185122.9	0.000213221	0.000637363
KIRC	BG	ENSG00000261408.4	ENSG00000161533.10	1.26339e-06	2.16297e-07
KIRC	BG	ENSG00000262246.4	ENSG00000103423.12	0.00139286	8.92862e-05
KIRC	BG	ENSG00000262481.4	ENSG00000169992.8	0.00957568	1.10286e-08
KIRC	BG	ENSG00000267060.4	ENSG00000198863.6	0.00160807	0.0138572
KIRC	BG	ENSG00000267120.3	ENSG00000205155.6	0.000303684	1.90067e-07
KIRC	BG	ENSG00000267127.5	ENSG00000141759.13	0.03491	0.00334464
KIRC	BG	ENSG00000270024.4	ENSG00000175073.7	0.00376318	0.0214081
KIRC	BG	ENSG00000272047.1	ENSG00000122335.12	0.00948093	0.00786114
KIRC	BG	ENSG00000273155.1	ENSG00000135951.13	0.026802	0.00876131
KIRC	BG	ENSG00000274897.2	ENSG00000177542.9	0.000160962	1.66467e-07
KIRC	BG	ENSG00000275111.3	ENSG00000144026.10	7.22117e-06	4.00585e-06
KIRC	BG	ENSG00000276043.3	ENSG00000205784.2	9.15969e-05	1.08007e-09
KIRC	BG	ENSG00000278615.3	ENSG00000214756.6	8.9911e-06	0.000392854
KIRC	BG	ENSG00000278677.1	ENSG00000274641.1	0.0467151	0.0441947
KIRC	BG	ENSG00000278899.1	ENSG00000131023.11	5.08364e-05	3.26621e-05
KIRC	BG	ENSG00000279968.1	ENSG00000024862.15	0.000720166	5.68618e-05
KIRC	BG	ENSG00000280273.1	ENSG00000104643.8	0.000455032	0.000424141
KIRP	BG	ENSG00000004455.15	ENSG00000142920.15	0.00313797	0.0419738
KIRP	BG	ENSG00000009830.10	ENSG00000100577.17	0.0476955	0.00201733
KIRP	BG	ENSG00000010292.11	ENSG00000111639.6	0.00943239	4.96732e-06
KIRP	BG	ENSG00000010318.18	ENSG00000163930.8	0.00268281	0.000368727
KIRP	BG	ENSG00000010361.12	ENSG00000104973.13	0.00465737	0.000206864
KIRP	BG	ENSG00000011405.12	ENSG00000070081.14	0.0227966	0.00617921
KIRP	BG	ENSG00000011426.9	ENSG00000164542.11	0.000778129	9.50496e-14
KIRP	BG	ENSG00000013375.14	ENSG00000013392.7	0.00101945	1.77708e-13
KIRP	BG	ENSG00000013810.17	ENSG00000168936.9	4.48661e-05	2.50264e-07
KIRP	BG	ENSG00000042429.9	ENSG00000166012.13	0.00324287	0.0317067
KIRP	BG	ENSG00000049167.12	ENSG00000164182.9	0.0351481	0.0142317
KIRP	BG	ENSG00000056736.8	ENSG00000016391.9	0.00449205	0.00196056
KIRP	BG	ENSG00000067064.9	ENSG00000047056.13	0.0103922	0.0088842
KIRP	BG	ENSG00000067560.9	ENSG00000145022.4	0.000936276	5.20875e-07
KIRP	BG	ENSG00000068885.13	ENSG00000113810.14	0.0227893	3.07057e-05
KIRP	BG	ENSG00000070061.13	ENSG00000119328.10	0.0390989	0.00169417
KIRP	BG	ENSG00000070366.12	ENSG00000167720.11	0.0363128	0.00025358
KIRP	BG	ENSG00000070367.14	ENSG00000053770.10	0.0239422	5.03988e-06
KIRP	BG	ENSG00000070610.13	ENSG00000107185.9	0.0171982	0.000131893
KIRP	BG	ENSG00000071539.12	ENSG00000028310.16	0.000359303	4.21086e-06
KIRP	BG	ENSG00000072571.18	ENSG00000170584.9	2.74728e-06	5.07491e-21
KIRP	BG	ENSG00000072682.17	ENSG00000197208.5	0.0262863	3.06231e-06
KIRP	BG	ENSG00000073578.15	ENSG00000164366.3	0.00237143	5.52027e-05
KIRP	BG	ENSG00000074755.13	ENSG00000167740.8	1.55738e-07	2.96067e-07
KIRP	BG	ENSG00000075336.10	ENSG00000141665.10	0.00105528	3.49861e-05
KIRP	BG	ENSG00000075702.15	ENSG00000161277.10	0.0275593	9.9116e-13
KIRP	BG	ENSG00000076053.9	ENSG00000180425.9	0.0139488	0.00812987
KIRP	BG	ENSG00000077312.7	ENSG00000188493.13	0.00283883	0.00402841
KIRP	BG	ENSG00000077348.7	ENSG00000248098.9	0.0229761	0.00105929
KIRP	BG	ENSG00000077514.7	ENSG00000175536.6	0.0281216	0.00010458
KIRP	BG	ENSG00000078967.11	ENSG00000106608.15	0.00211814	0.000441989
KIRP	BG	ENSG00000080546.12	ENSG00000183137.13	0.0305322	0.0023015
KIRP	BG	ENSG00000080986.11	ENSG00000101574.13	0.0466746	2.41919e-13
KIRP	BG	ENSG00000088682.12	ENSG00000005194.13	0.00136507	5.78723e-05
KIRP	BG	ENSG00000088727.11	ENSG00000114648.10	0.00068368	8.8084e-05
KIRP	BG	ENSG00000089220.4	ENSG00000176834.12	0.00148213	0.00609743
KIRP	BG	ENSG00000089737.14	ENSG00000165948.9	0.0108909	0.00918099
KIRP	BG	ENSG00000090861.14	ENSG00000157349.14	0.00164701	3.08434e-06
KIRP	BG	ENSG00000090889.11	ENSG00000120509.9	0.0202277	1.04301e-14
KIRP	BG	ENSG00000093010.10	ENSG00000184470.18	0.0390985	8.70686e-06
KIRP	BG	ENSG00000093183.12	ENSG00000114857.16	0.00644322	0.0415053
KIRP	BG	ENSG00000099953.8	ENSG00000250479.7	0.0205395	0.0157181
KIRP	BG	ENSG00000100218.10	ENSG00000100228.11	9.86813e-05	1.6319e-05
KIRP	BG	ENSG00000100554.10	ENSG00000134001.11	0.00867134	0.000348858
KIRP	BG	ENSG00000101138.10	ENSG00000087586.16	0.00414933	1.00897e-11
KIRP	BG	ENSG00000101246.18	ENSG00000197114.10	0.0298375	0.0134403
KIRP	BG	ENSG00000101247.16	ENSG00000089048.13	0.0282848	3.30458e-05
KIRP	BG	ENSG00000101290.12	ENSG00000132646.9	0.0393057	0.00303514
KIRP	BG	ENSG00000101844.16	ENSG00000101843.17	0.0468332	0.000508684
[truncated: 11,129 more rows]
